# Supplementary material for: How accurate is automated gap filling of metabolic models?
Source: BMC Syst Biol. 2018 Jun 19;12:73. doi: 10.1186/s12918-018-0593-7 (PMC6006690; doi:10.1186/s12918-018-0593-7)
Supplement: Supplementary file 1 — Curated B. longum PGDB suitable for loading into Pathway Tools version 22.0 for browsing and exploration. This archived directory tree will expand to a set of files readable by Pathway Tools version 22.0. (ZIP 2472 kb) [file 12918_2018_593_MOESM1_ESM.zip]

Archive with 17 entries (12 files):
- blong-kbase-gitcyc/
- blong-kbase-gitcyc/20.1/
- blong-kbase-gitcyc/20.1/data/
- blong-kbase-gitcyc/20.1/data/blong-kbase-git-GEN-EL1164074.fsa
- blong-kbase-gitcyc/20.1/data/overview.graph
- blong-kbase-gitcyc/20.1/data/protseq.fsa
- blong-kbase-gitcyc/20.1/input/
- blong-kbase-gitcyc/20.1/input/blong-kbase.faa
- blong-kbase-gitcyc/20.1/input/blong-kbase.fasta
- blong-kbase-gitcyc/20.1/input/blong-kbase.fsa
- blong-kbase-gitcyc/20.1/input/blong-kbase.gbk
- blong-kbase-gitcyc/20.1/input/genetic-elements.dat
- blong-kbase-gitcyc/20.1/input/organism-init.dat
- blong-kbase-gitcyc/20.1/input/organism.dat
- blong-kbase-gitcyc/20.1/kb/
- blong-kbase-gitcyc/20.1/kb/blong-kbase-gitbase.ocelot
- blong-kbase-gitcyc/default-version
