# Supplementary material for: How accurate is automated gap filling of metabolic models?
Source: BMC Syst Biol. 2018 Jun 19;12:73. doi: 10.1186/s12918-018-0593-7 (PMC6006690; doi:10.1186/s12918-018-0593-7)
Supplement: Supplementary file 1 — Curated B. longum PGDB suitable for loading into Pathway Tools version 22.0 for browsing and exploration. This archived directory tree will expand to a set of files readable by Pathway Tools version 22.0. (ZIP 2472 kb) [file 12918_2018_593_MOESM1_ESM.zip › blong-kbase-gitcyc/20.1/data/overview.graph]

(CL:IN-PACKAGE :GSP)

(CREATE-SPACE (QUOTE (((ECOCYC::|1-4-alpha-D-galacturonosyl44727--RXN-21021431| NIL NIL (%LAYER 1) (:LOCATION ECOCYC::CCO-CYTOPLASM) (%SUPER-SPACE ECOCYC::BLONG-KBASE-GIT-OV-PWYS) (%SUPER-NODE ECOCYC::RXN-21021431) (%NODE-LOCATION (10125 456)) (ECOCYC::PATHWAY ECOCYC::RXN-21021431) (ECOCYC::SUB-PATHWAY ECOCYC::RXN-21021431) (ECOCYC::CPD ECOCYC::|1-4-alpha-D-galacturonosyl|) (%NODE-SHAPE ((%NODE-ICON :RECTANGLE) (%NODE-ICON-STYLE :SOLID-OUTLINE) (%NODE-ICON-THICKNESS 2) (%NODE-ICON-HEIGHT 30) (%NODE-ICON-WIDTH 30) (%NODE-LABEL-EXPRESSION (QUOTE ("a homogalacturonan"))) (%USE-SHAPE ECOCYC::OVERVIEW-CPD)))) (ECOCYC::|1-4-alpha-D-Glucan20102--GLYCOGENSYNTH-PWY| ((ECOCYC::GLYCOGEN-BRANCH-RXN ECOCYC::|Glycogens20105--GLYCOGENSYNTH-PWY| (ECOCYC::PATHWAY ECOCYC::GLYCOGENSYNTH-PWY) (ECOCYC::SUB-PATHWAY ECOCYC::GLYCOGENSYNTH-PWY) (%EDGE-SHAPE ((%%PX #(494 494)) (%%PY #(3778 3854)) (%%ARROW-1 (494 3854 NIL NIL NIL NIL 494 3854)) (%%ARROW-2 (6040 2304 NIL NIL NIL NIL 6040 2304)) (%%EDGE-FINALIZED? T) (%EDGE-TYPE ECOCYC::REACTION-IN-OVERVIEW))))) NIL (%LAYER 1) (:LOCATION ECOCYC::CCO-CYTOPLASM) (%SUPER-SPACE ECOCYC::BLONG-KBASE-GIT-OV-PWYS) (%SUPER-NODE ECOCYC::GLYCOGENSYNTH-PWY) (%NODE-LOCATION (494 3761)) (ECOCYC::PATHWAY ECOCYC::GLYCOGENSYNTH-PWY) (ECOCYC::SUB-PATHWAY ECOCYC::GLYCOGENSYNTH-PWY) (ECOCYC::CPD ECOCYC::|1-4-alpha-D-Glucan|) (%NODE-SHAPE ((%NODE-ICON :RECTANGLE) (%NODE-ICON-STYLE :SOLID-OUTLINE) (%NODE-ICON-THICKNESS 2) (%NODE-ICON-HEIGHT 30) (%NODE-ICON-WIDTH 30) (%NODE-LABEL-EXPRESSION (QUOTE ("a 1,4-&alpha;-D-glucan"))) (%USE-SHAPE ECOCYC::OVERVIEW-CPD)))) (ECOCYC::|1-4-alpha-D-Glucan20103--GLYCOGENSYNTH-PWY| ((ECOCYC::GLYCOGENSYN-RXN ECOCYC::|1-4-alpha-D-Glucan20102--GLYCOGENSYNTH-PWY| (%EDGE-LOCATION ((494 3711) (494 3737))) (ECOCYC::PATHWAY ECOCYC::GLYCOGENSYNTH-PWY) (ECOCYC::SUB-PATHWAY ECOCYC::GLYCOGENSYNTH-PWY) (%EDGE-SHAPE ((%%PX #(375 494 494 494)) (%%PY #(3690 3711 3737 3744)) (%%ARROW-1 (494 3744 NIL NIL NIL NIL 494 3744)) (%%ARROW-2 (6680 11403 NIL NIL NIL NIL 6680 11403)) (%%EDGE-FINALIZED? T) (%EDGE-TYPE ECOCYC::REACTION-IN-OVERVIEW)))) (#:|polymerization-link20106| ECOCYC::|1-4-alpha-D-Glucan20102--GLYCOGENSYNTH-PWY| (%EDGE-LOCATION ((358 3711) (358 3737))) (ECOCYC::PATHWAY ECOCYC::GLYCOGENSYNTH-PWY) (ECOCYC::SUB-PATHWAY ECOCYC::GLYCOGENSYNTH-PWY) (%EDGE-SHAPE ((%%PX #(358 358 358 477)) (%%PY #(3704 3711 3737 3757)) (%%ARROW-1 (477 3757 NIL NIL NIL NIL 477 3757)) (%%ARROW-2 (6680 11403 NIL NIL NIL NIL 6680 11403)) (%%EDGE-FINALIZED? T) (%EDGE-TYPE ECOCYC::REACTION-IN-OVERVIEW) (%USE-SHAPE ECOCYC::OV-IDENTITY))))) NIL (%LAYER 1) (:LOCATION ECOCYC::CCO-CYTOPLASM) (%SUPER-SPACE ECOCYC::BLONG-KBASE-GIT-OV-PWYS) (%SUPER-NODE ECOCYC::GLYCOGENSYNTH-PWY) (%NODE-LOCATION (358 3687)) (ECOCYC::PATHWAY ECOCYC::GLYCOGENSYNTH-PWY) (ECOCYC::SUB-PATHWAY ECOCYC::GLYCOGENSYNTH-PWY) (ECOCYC::CPD ECOCYC::|1-4-alpha-D-Glucan|) (%NODE-SHAPE ((%NODE-ICON :RECTANGLE) (%NODE-ICON-STYLE :SOLID-OUTLINE) (%NODE-ICON-THICKNESS 2) (%NODE-ICON-HEIGHT 30) (%NODE-ICON-WIDTH 30) (%NODE-LABEL-EXPRESSION (QUOTE ("a 1,4-&alpha;-D-glucan"))) (%USE-SHAPE ECOCYC::OVERVIEW-CPD)))) (ECOCYC::|1-4-alpha-D-Glucan26293--RXN-77101025| ((ECOCYC::RXN-7710 ECOCYC::|Starch26294--RXN-77101025| (ECOCYC::PATHWAY ECOCYC::RXN-77101025) (ECOCYC::SUB-PATHWAY ECOCYC::RXN-77101025) (%EDGE-SHAPE ((%%PX #(7543 7543)) (%%PY #(4486 4569)) (%%ARROW-1 (7543 4569 NIL NIL NIL NIL 7543 4569)) (%%ARROW-2 (5700 2756 NIL NIL NIL NIL 5700 2756)) (%%EDGE-FINALIZED? T) (%EDGE-TYPE ECOCYC::REACTION-IN-OVERVIEW))))) NIL (%LAYER 1) (:LOCATION ECOCYC::CCO-CYTOPLASM) (%SUPER-SPACE ECOCYC::BLONG-KBASE-GIT-OV-PWYS) (%SUPER-NODE ECOCYC::RXN-77101025) (%NODE-LOCATION (7543 4469)) (ECOCYC::PATHWAY ECOCYC::RXN-77101025) (ECOCYC::SUB-PATHWAY ECOCYC::RXN-77101025) (ECOCYC::CPD ECOCYC::|1-4-alpha-D-Glucan|) (%NODE-SHAPE ((%NODE-ICON :RECTANGLE) (%NODE-ICON-STYLE :SOLID-OUTLINE) (%NODE-ICON-THICKNESS 2) (%NODE-ICON-HEIGHT 30) (%NODE-ICON-WIDTH 30) (%NODE-LABEL-EXPRESSION (QUOTE ("a 1,4-&alpha;-D-glucan"))) (%USE-SHAPE ECOCYC::OVERVIEW-CPD)))) (ECOCYC::|1-4-alpha-D-Glucan40678--RXN-143711339| ((ECOCYC::RXN-14371 ECOCYC::|Alpha-6-alpha-14-glucans40679--RXN-143711339| (ECOCYC::PATHWAY ECOCYC::RXN-143711339) (ECOCYC::SUB-PATHWAY ECOCYC::RXN-143711339) (%EDGE-SHAPE ((%%PX #(8228 8228)) (%%PY #(2081 2164)) (%%ARROW-1 (8228 2164 NIL NIL NIL NIL 8228 2164)) (%%ARROW-2 (5767 1132 NIL NIL NIL NIL 5767 1132)) (%%EDGE-FINALIZED? T) (%EDGE-TYPE ECOCYC::REACTION-IN-OVERVIEW))))) NIL (%LAYER 1) (:LOCATION ECOCYC::CCO-CYTOPLASM) (%SUPER-SPACE ECOCYC::BLONG-KBASE-GIT-OV-PWYS) (%SUPER-NODE ECOCYC::RXN-143711339) (%NODE-LOCATION (8228 2064)) (ECOCYC::PATHWAY ECOCYC::RXN-143711339) (ECOCYC::SUB-PATHWAY ECOCYC::RXN-143711339) (ECOCYC::CPD ECOCYC::|1-4-alpha-D-Glucan|) (%NODE-SHAPE ((%NODE-ICON :RECTANGLE) (%NODE-ICON-STYLE :SOLID-OUTLINE) (%NODE-ICON-THICKNESS 2) (%NODE-ICON-HEIGHT 30) (%NODE-ICON-WIDTH 30) (%NODE-LABEL-EXPRESSION (QUOTE ("a 1,4-&alpha;-D-glucan"))) (%USE-SHAPE ECOCYC::OVERVIEW-CPD)))) (ECOCYC::|1-4-alpha-D-Glucan46132--RXN0-51841457| ((ECOCYC::RXN0-5184 ECOCYC::GLC-1-P46133--RXN0-51841457 (%EDGE-LOCATION ((10097 1555) (10097 1599))) (ECOCYC::PATHWAY ECOCYC::RXN0-51841457) (ECOCYC::SUB-PATHWAY ECOCYC::RXN0-51841457) (%EDGE-SHAPE ((%%PX #(10097 10097 10097 10052)) (%%PY #(1542 1555 1599 1622)) (%%ARROW-1 (10052 1622 NIL NIL NIL NIL 10052 1622)) (%%ARROW-2 (8221 546 NIL NIL NIL NIL 8221 546)) (%%EDGE-FINALIZED? T) (%EDGE-TYPE ECOCYC::REACTION-IN-OVERVIEW)))) (ECOCYC::RXN0-5184 ECOCYC::|1-4-alpha-D-Glucan46134--RXN0-51841457| (%EDGE-LOCATION ((10097 1555) (10097 1599))) (ECOCYC::PATHWAY ECOCYC::RXN0-51841457) (ECOCYC::SUB-PATHWAY ECOCYC::RXN0-51841457) (%EDGE-SHAPE ((%%PX #(10097 10097 10097 10155)) (%%PY #(1542 1555 1599 1624)) (%%ARROW-1 (10155 1624 NIL NIL NIL NIL 10155 1624)) (%%ARROW-2 (8221 546 NIL NIL NIL NIL 8221 546)) (%%EDGE-FINALIZED? T) (%EDGE-TYPE ECOCYC::REACTION-IN-OVERVIEW))))) NIL (%LAYER 1) (:LOCATION ECOCYC::CCO-CYTOPLASM) (%SUPER-SPACE ECOCYC::BLONG-KBASE-GIT-OV-PWYS) (%SUPER-NODE ECOCYC::RXN0-51841457) (%NODE-LOCATION (10097 1525)) (ECOCYC::PATHWAY ECOCYC::RXN0-51841457) (ECOCYC::SUB-PATHWAY ECOCYC::RXN0-51841457) (ECOCYC::CPD ECOCYC::|1-4-alpha-D-Glucan|) (%NODE-SHAPE ((%NODE-ICON :RECTANGLE) (%NODE-ICON-STYLE :SOLID-OUTLINE) (%NODE-ICON-THICKNESS 2) (%NODE-ICON-HEIGHT 30) (%NODE-ICON-WIDTH 30) (%NODE-LABEL-EXPRESSION (QUOTE ("a 1,4-&alpha;-D-glucan"))) (%USE-SHAPE ECOCYC::OVERVIEW-CPD)))) (ECOCYC::|1-4-alpha-D-Glucan46134--RXN0-51841457| NIL NIL (%LAYER 1) (:LOCATION ECOCYC::CCO-CYTOPLASM) (%SUPER-SPACE ECOCYC::BLONG-KBASE-GIT-OV-PWYS) (%SUPER-NODE ECOCYC::RXN0-51841457) (%NODE-LOCATION (10172 1632)) (ECOCYC::PATHWAY ECOCYC::RXN0-51841457) (ECOCYC::SUB-PATHWAY ECOCYC::RXN0-51841457) (ECOCYC::CPD ECOCYC::|1-4-alpha-D-Glucan|) (%NODE-SHAPE ((%NODE-ICON :RECTANGLE) (%NODE-ICON-STYLE :SOLID-OUTLINE) (%NODE-ICON-THICKNESS 2) (%NODE-ICON-HEIGHT 30) (%NODE-ICON-WIDTH 30) (%NODE-LABEL-EXPRESSION (QUOTE ("a 1,4-&alpha;-D-glucan"))) (%USE-SHAPE ECOCYC::OVERVIEW-CPD)))) (ECOCYC::|1-4-alpha-D-Glucan50777--ALPHA-AMYL-RXN1558| ((ECOCYC::ALPHA-AMYL-RXN ECOCYC::|1-4-alpha-D-Glucan50778--ALPHA-AMYL-RXN1558| (ECOCYC::PATHWAY ECOCYC::ALPHA-AMYL-RXN1558) (ECOCYC::SUB-PATHWAY ECOCYC::ALPHA-AMYL-RXN1558) (%EDGE-SHAPE ((%%PX #(7543 7543)) (%%PY #(382 440)) (%%ARROW-1 (7543 440 NIL NIL NIL NIL 7543 440)) (%%ARROW-2 (691 3416 NIL NIL NIL NIL 691 3416)) (%%EDGE-FINALIZED? T) (%EDGE-TYPE ECOCYC::REACTION-IN-OVERVIEW))))) NIL (%LAYER 1) (:LOCATION ECOCYC::CCO-CYTOPLASM) (%SUPER-SPACE ECOCYC::BLONG-KBASE-GIT-OV-PWYS) (%SUPER-NODE ECOCYC::ALPHA-AMYL-RXN1558) (%NODE-LOCATION (7543 365)) (ECOCYC::PATHWAY ECOCYC::ALPHA-AMYL-RXN1558) (ECOCYC::SUB-PATHWAY ECOCYC::ALPHA-AMYL-RXN1558) (ECOCYC::CPD ECOCYC::|1-4-alpha-D-Glucan|) (%NODE-SHAPE ((%NODE-ICON :RECTANGLE) (%NODE-ICON-STYLE :SOLID-OUTLINE) (%NODE-ICON-THICKNESS 2) (%NODE-ICON-HEIGHT 30) (%NODE-ICON-WIDTH 30) (%NODE-LABEL-EXPRESSION (QUOTE ("a 1,4-&alpha;-D-glucan"))) (%USE-SHAPE ECOCYC::OVERVIEW-CPD)))) (ECOCYC::|1-4-alpha-D-Glucan50778--ALPHA-AMYL-RXN1558| NIL NIL (%LAYER 1) (:LOCATION ECOCYC::CCO-CYTOPLASM) (%SUPER-SPACE ECOCYC::BLONG-KBASE-GIT-OV-PWYS) (%SUPER-NODE ECOCYC::ALPHA-AMYL-RXN1558) (%NODE-LOCATION (7543 457)) (ECOCYC::PATHWAY ECOCYC::ALPHA-AMYL-RXN1558) (ECOCYC::SUB-PATHWAY ECOCYC::ALPHA-AMYL-RXN1558) (ECOCYC::CPD ECOCYC::|1-4-alpha-D-Glucan|) (%NODE-SHAPE ((%NODE-ICON :RECTANGLE) (%NODE-ICON-STYLE :SOLID-OUTLINE) (%NODE-ICON-THICKNESS 2) (%NODE-ICON-HEIGHT 30) (%NODE-ICON-WIDTH 30) (%NODE-LABEL-EXPRESSION (QUOTE ("a 1,4-&alpha;-D-glucan"))) (%USE-SHAPE ECOCYC::OVERVIEW-CPD)))) (ECOCYC::|1-4-alpha-D-Glucan52147--MALTODEXGLUCOSID-RXN1588| ((ECOCYC::MALTODEXGLUCOSID-RXN ECOCYC::|Glucopyranose52148--MALTODEXGLUCOSID-RXN1588| (%EDGE-LOCATION ((10094 715) (10094 758))) (ECOCYC::PATHWAY ECOCYC::MALTODEXGLUCOSID-RXN1588) (ECOCYC::SUB-PATHWAY ECOCYC::MALTODEXGLUCOSID-RXN1588) (%EDGE-SHAPE ((%%PX #(10094 10094 10094 10046)) (%%PY #(702 715 758 781)) (%%ARROW-1 (10046 781 NIL NIL NIL NIL 10046 781)) (%%ARROW-2 (5714 693 NIL NIL NIL NIL 5714 693)) (%%EDGE-FINALIZED? T) (%EDGE-TYPE ECOCYC::REACTION-IN-OVERVIEW)))) (ECOCYC::MALTODEXGLUCOSID-RXN ECOCYC::|1-4-alpha-D-Glucan52149--MALTODEXGLUCOSID-RXN1588| (%EDGE-LOCATION ((10094 715) (10094 758))) (ECOCYC::PATHWAY ECOCYC::MALTODEXGLUCOSID-RXN1588) (ECOCYC::SUB-PATHWAY ECOCYC::MALTODEXGLUCOSID-RXN1588) (%EDGE-SHAPE ((%%PX #(10094 10094 10094 10145)) (%%PY #(702 715 758 780)) (%%ARROW-1 (10145 780 NIL NIL NIL NIL 10145 780)) (%%ARROW-2 (5714 693 NIL NIL NIL NIL 5714 693)) (%%EDGE-FINALIZED? T) (%EDGE-TYPE ECOCYC::REACTION-IN-OVERVIEW))))) NIL (%LAYER 1) (:LOCATION ECOCYC::CCO-CYTOPLASM) (%SUPER-SPACE ECOCYC::BLONG-KBASE-GIT-OV-PWYS) (%SUPER-NODE ECOCYC::MALTODEXGLUCOSID-RXN1588) (%NODE-LOCATION (10094 685)) (ECOCYC::PATHWAY ECOCYC::MALTODEXGLUCOSID-RXN1588) (ECOCYC::SUB-PATHWAY ECOCYC::MALTODEXGLUCOSID-RXN1588) (ECOCYC::CPD ECOCYC::|1-4-alpha-D-Glucan|) (%NODE-SHAPE ((%NODE-ICON :RECTANGLE) (%NODE-ICON-STYLE :SOLID-OUTLINE) (%NODE-ICON-THICKNESS 2) (%NODE-ICON-HEIGHT 30) (%NODE-ICON-WIDTH 30) (%NODE-LABEL-EXPRESSION (QUOTE ("a 1,4-&alpha;-D-glucan"))) (%USE-SHAPE ECOCYC::OVERVIEW-CPD)))) (ECOCYC::|1-4-alpha-D-Glucan52149--MALTODEXGLUCOSID-RXN1588| NIL NIL (%LAYER 1) (:LOCATION ECOCYC::CCO-CYTOPLASM) (%SUPER-SPACE ECOCYC::BLONG-KBASE-GIT-OV-PWYS) (%SUPER-NODE ECOCYC::MALTODEXGLUCOSID-RXN1588) (%NODE-LOCATION (10162 789)) (ECOCYC::PATHWAY ECOCYC::MALTODEXGLUCOSID-RXN1588) (ECOCYC::SUB-PATHWAY ECOCYC::MALTODEXGLUCOSID-RXN1588) (ECOCYC::CPD ECOCYC::|1-4-alpha-D-Glucan|) (%NODE-SHAPE ((%NODE-ICON :RECTANGLE) (%NODE-ICON-STYLE :SOLID-OUTLINE) (%NODE-ICON-THICKNESS 2) (%NODE-ICON-HEIGHT 30) (%NODE-ICON-WIDTH 30) (%NODE-LABEL-EXPRESSION (QUOTE ("a 1,4-&alpha;-D-glucan"))) (%USE-SHAPE ECOCYC::OVERVIEW-CPD)))) (ECOCYC::|1-4-alpha-D-Glucan55423--RXN0-51811660| ((ECOCYC::RXN0-5181 ECOCYC::MALTOHEXAOSE55424--RXN0-51811660 (%EDGE-LOCATION ((10376 243) (10376 254))) (ECOCYC::PATHWAY ECOCYC::RXN0-51811660) (ECOCYC::SUB-PATHWAY ECOCYC::RXN0-51811660) (%EDGE-SHAPE ((%%PX #(10376 10376 10376 10328)) (%%PY #(230 243 254 277)) (%%ARROW-1 (10328 277 NIL NIL NIL NIL 10328 277)) (%%ARROW-2 (493 1880 NIL NIL NIL NIL 493 1880)) (%%EDGE-FINALIZED? T) (%EDGE-TYPE ECOCYC::REACTION-IN-OVERVIEW)))) (ECOCYC::RXN0-5181 ECOCYC::|1-4-alpha-D-Glucan55425--RXN0-51811660| (%EDGE-LOCATION ((10376 243) (10376 254))) (ECOCYC::PATHWAY ECOCYC::RXN0-51811660) (ECOCYC::SUB-PATHWAY ECOCYC::RXN0-51811660) (%EDGE-SHAPE ((%%PX #(10376 10376 10376 10415)) (%%PY #(230 243 254 275)) (%%ARROW-1 (10415 275 NIL NIL NIL NIL 10415 275)) (%%ARROW-2 (493 1880 NIL NIL NIL NIL 493 1880)) (%%EDGE-FINALIZED? T) (%EDGE-TYPE ECOCYC::REACTION-IN-OVERVIEW))))) NIL (%LAYER 1) (:LOCATION ECOCYC::CCO-CYTOPLASM) (%SUPER-SPACE ECOCYC::BLONG-KBASE-GIT-OV-PWYS) (%SUPER-NODE ECOCYC::RXN0-51811660) (%NODE-LOCATION (10376 213)) (ECOCYC::PATHWAY ECOCYC::RXN0-51811660) (ECOCYC::SUB-PATHWAY ECOCYC::RXN0-51811660) (ECOCYC::CPD ECOCYC::|1-4-alpha-D-Glucan|) (%NODE-SHAPE ((%NODE-ICON :RECTANGLE) (%NODE-ICON-STYLE :SOLID-OUTLINE) (%NODE-ICON-THICKNESS 2) (%NODE-ICON-HEIGHT 30) (%NODE-ICON-WIDTH 30) (%NODE-LABEL-EXPRESSION (QUOTE ("a 1,4-&alpha;-D-glucan"))) (%USE-SHAPE ECOCYC::OVERVIEW-CPD)))) (ECOCYC::|1-4-alpha-D-Glucan55425--RXN0-51811660| NIL NIL (%LAYER 1) (:LOCATION ECOCYC::CCO-CYTOPLASM) (%SUPER-SPACE ECOCYC::BLONG-KBASE-GIT-OV-PWYS) (%SUPER-NODE ECOCYC::RXN0-51811660) (%NODE-LOCATION (10432 285)) (ECOCYC::PATHWAY ECOCYC::RXN0-51811660) (ECOCYC::SUB-PATHWAY ECOCYC::RXN0-51811660) (ECOCYC::CPD ECOCYC::|1-4-alpha-D-Glucan|) (%NODE-SHAPE ((%NODE-ICON :RECTANGLE) (%NODE-ICON-STYLE :SOLID-OUTLINE) (%NODE-ICON-THICKNESS 2) (%NODE-ICON-HEIGHT 30) (%NODE-ICON-WIDTH 30) (%NODE-LABEL-EXPRESSION (QUOTE ("a 1,4-&alpha;-D-glucan"))) (%USE-SHAPE ECOCYC::OVERVIEW-CPD)))) (ECOCYC::|1-4-beta-Xylan23608--PWY-6784| ((ECOCYC::3.2.1.8-RXN ECOCYC::|1-4-D-xylooligosaccharides23613--PWY-6784| (ECOCYC::PATHWAY ECOCYC::PWY-6784) (ECOCYC::SUB-PATHWAY ECOCYC::PWY-6784) (%EDGE-SHAPE ((%%PX #(6164 6416)) (%%PY #(736 736)) (%%ARROW-1 (6416 736 NIL NIL NIL NIL 6416 736)) (%%ARROW-2 (5818 3576 NIL NIL NIL NIL 5818 3576)) (%%EDGE-FINALIZED? T) (%EDGE-TYPE ECOCYC::REACTION-IN-OVERVIEW))))) NIL (%LAYER 1) (:LOCATION ECOCYC::CCO-CYTOPLASM) (%SUPER-SPACE ECOCYC::BLONG-KBASE-GIT-OV-PWYS) (%SUPER-NODE ECOCYC::PWY-6784) (%NODE-LOCATION (6147 736)) (ECOCYC::PATHWAY ECOCYC::PWY-6784) (ECOCYC::SUB-PATHWAY ECOCYC::PWY-6784) (ECOCYC::CPD ECOCYC::|1-4-beta-Xylan|) (%NODE-SHAPE ((%NODE-ICON :RECTANGLE) (%NODE-ICON-STYLE :SOLID-OUTLINE) (%NODE-ICON-THICKNESS 2) (%NODE-ICON-HEIGHT 30) (%NODE-ICON-WIDTH 30) (%NODE-LABEL-EXPRESSION (QUOTE ("a (1&rarr;4)-&beta;-D-xylan"))) (%USE-SHAPE ECOCYC::OVERVIEW-CPD)))) (ECOCYC::|1-4-D-xylooligosaccharides23613--PWY-6784| NIL NIL (%LAYER 1) (:LOCATION ECOCYC::CCO-CYTOPLASM) (%SUPER-SPACE ECOCYC::BLONG-KBASE-GIT-OV-PWYS) (%SUPER-NODE ECOCYC::PWY-6784) (%NODE-LOCATION (6433 736)) (ECOCYC::PATHWAY ECOCYC::PWY-6784) (ECOCYC::SUB-PATHWAY ECOCYC::PWY-6784) (ECOCYC::CPD ECOCYC::|1-4-D-xylooligosaccharides|) (%NODE-SHAPE ((%NODE-ICON :RECTANGLE) (%NODE-ICON-STYLE :SOLID-OUTLINE) (%NODE-ICON-THICKNESS 2) (%NODE-ICON-HEIGHT 30) (%NODE-ICON-WIDTH 30) (%NODE-LABEL-EXPRESSION (QUOTE ("a (1->4)-" "&beta;-D-xylan" "oligosaccharide"))) (%USE-SHAPE ECOCYC::OVERVIEW-CPD)))) (ECOCYC::|1-5-L-Arabinooligosaccharides45812--3.2.1.55-RXN1451| ((ECOCYC::3.2.1.55-RXN ECOCYC::CPD-1204545813--3.2.1.55-RXN1451 (ECOCYC::PATHWAY ECOCYC::3.2.1.55-RXN1451) (ECOCYC::SUB-PATHWAY ECOCYC::3.2.1.55-RXN1451) (%EDGE-SHAPE ((%%PX #(8230 8230)) (%%PY #(2272 2356)) (%%ARROW-1 (8230 2356 NIL NIL NIL NIL 8230 2356)) (%%ARROW-2 (5667 619 NIL NIL NIL NIL 5667 619)) (%%EDGE-FINALIZED? T) (%EDGE-TYPE ECOCYC::REACTION-IN-OVERVIEW))))) NIL (%LAYER 1) (:LOCATION ECOCYC::CCO-CYTOPLASM) (%SUPER-SPACE ECOCYC::BLONG-KBASE-GIT-OV-PWYS) (%SUPER-NODE ECOCYC::3.2.1.55-RXN1451) (%NODE-LOCATION (8230 2255)) (ECOCYC::PATHWAY ECOCYC::3.2.1.55-RXN1451) (ECOCYC::SUB-PATHWAY ECOCYC::3.2.1.55-RXN1451) (ECOCYC::CPD ECOCYC::|1-5-L-Arabinooligosaccharides|) (%NODE-SHAPE ((%NODE-ICON :RECTANGLE) (%NODE-ICON-STYLE :SOLID-OUTLINE) (%NODE-ICON-THICKNESS 2) (%NODE-ICON-HEIGHT 30) (%NODE-ICON-WIDTH 30) (%NODE-LABEL-EXPRESSION (QUOTE ("a (1->5)-&alpha;-L-arabinan" "oligosaccharide"))) (%USE-SHAPE ECOCYC::OVERVIEW-CPD)))) (ECOCYC::|1-Alkyl-2-acyl-glycerol-3-phosphate29008--RXN-177291083| NIL NIL (%LAYER 1) (:LOCATION ECOCYC::CCO-CYTOPLASM) (%SUPER-SPACE ECOCYC::BLONG-KBASE-GIT-OV-PWYS) (%SUPER-NODE ECOCYC::RXN-177291083) (%NODE-LOCATION (7322 4153)) (ECOCYC::PATHWAY ECOCYC::RXN-177291083) (ECOCYC::SUB-PATHWAY ECOCYC::RXN-177291083) (ECOCYC::CPD ECOCYC::|1-Alkyl-2-acyl-glycerol-3-phosphate|) (%NODE-SHAPE ((%NODE-ICON-STYLE :COLOR-FILLED) (%NODE-ICON-THICKNESS 0) (%NODE-ICON-HEIGHT 44) (%NODE-ICON-WIDTH 44) (%NODE-LABEL-EXPRESSION (QUOTE ("a 2-acyl-1-alkyl-" "<i>sn</i>-glycerol" "3-phosphate"))) (%USE-SHAPE ECOCYC::OVERVIEW-CPD)))) (ECOCYC::|1-Alkyl-glycerol-3-phosphate29007--RXN-177291083| ((ECOCYC::RXN-17729 ECOCYC::|1-Alkyl-2-acyl-glycerol-3-phosphate29008--RXN-177291083| (ECOCYC::PATHWAY ECOCYC::RXN-177291083) (ECOCYC::SUB-PATHWAY ECOCYC::RXN-177291083) (%EDGE-SHAPE ((%%PX #(7323 7322)) (%%PY #(3986 4131)) (%%ARROW-1 (7322 4131 NIL NIL NIL NIL 7322 4131)) (%%ARROW-2 (3287 1530 NIL NIL NIL NIL 3287 1530)) (%%EDGE-FINALIZED? T) (%EDGE-TYPE ECOCYC::REACTION-IN-OVERVIEW))))) NIL (%LAYER 1) (:LOCATION ECOCYC::CCO-CYTOPLASM) (%SUPER-SPACE ECOCYC::BLONG-KBASE-GIT-OV-PWYS) (%SUPER-NODE ECOCYC::RXN-177291083) (%NODE-LOCATION (7323 3964)) (ECOCYC::PATHWAY ECOCYC::RXN-177291083) (ECOCYC::SUB-PATHWAY ECOCYC::RXN-177291083) (ECOCYC::CPD ECOCYC::|1-Alkyl-glycerol-3-phosphate|) (%NODE-SHAPE ((%NODE-ICON-STYLE :COLOR-FILLED) (%NODE-ICON-THICKNESS 0) (%NODE-ICON-HEIGHT 44) (%NODE-ICON-WIDTH 44) (%NODE-LABEL-EXPRESSION (QUOTE ("a 1-alkyl-<i>sn</i>" "-glycerol 3-" "phosphate"))) (%USE-SHAPE ECOCYC::OVERVIEW-CPD)))) (ECOCYC::1-KETO-2-METHYLVALERATE18139--BRANCHED-CHAIN-AA-SYN-PWY ((ECOCYC::DIHYDROXYMETVALDEHYDRAT-RXN ECOCYC::2-KETO-3-METHYL-VALERATE18138--BRANCHED-CHAIN-AA-SYN-PWY (ECOCYC::PATHWAY ECOCYC::BRANCHED-CHAIN-AA-SYN-PWY) (ECOCYC::SUB-PATHWAY ECOCYC::ILEUSYN-PWY) (%EDGE-SHAPE ((%%PX #(1813 1815)) (%%PY #(1851 1909)) (%%ARROW-1 (1815 1909 NIL NIL NIL NIL 1815 1909)) (%%ARROW-2 (493 1880 NIL NIL NIL NIL 493 1880)) (%%EDGE-FINALIZED? T) (%EDGE-TYPE ECOCYC::REACTION-IN-OVERVIEW))))) NIL (%LAYER 1) (:LOCATION ECOCYC::CCO-CYTOPLASM) (%SUPER-SPACE ECOCYC::BLONG-KBASE-GIT-OV-PWYS) (%SUPER-NODE ECOCYC::BRANCHED-CHAIN-AA-SYN-PWY) (%NODE-LOCATION (1813 1832)) (ECOCYC::PATHWAY ECOCYC::BRANCHED-CHAIN-AA-SYN-PWY) (ECOCYC::SUB-PATHWAY ECOCYC::ILEUSYN-PWY) (ECOCYC::CPD ECOCYC::1-KETO-2-METHYLVALERATE) (%NODE-SHAPE ((%NODE-ICON-STYLE :SOLID-OUTLINE) (%NODE-ICON-THICKNESS 2) (%NODE-ICON-HEIGHT 36) (%NODE-ICON-WIDTH 36) (%NODE-LABEL-EXPRESSION (QUOTE ("(<i>R</i>)-2,3-dihydroxy-" "3-methylpentanoate"))) (%USE-SHAPE ECOCYC::OVERVIEW-CPD)))) (ECOCYC::1-KETO-2-METHYLVALERATE18690--PWY-3001 ((ECOCYC::DIHYDROXYMETVALDEHYDRAT-RXN ECOCYC::2-KETO-3-METHYL-VALERATE18689--PWY-3001 (ECOCYC::PATHWAY ECOCYC::PWY-3001) (ECOCYC::SUB-PATHWAY ECOCYC::ILEUSYN-PWY) (%EDGE-SHAPE ((%%PX #(131 132)) (%%PY #(2150 2216)) (%%ARROW-1 (132 2216 NIL NIL NIL NIL 132 2216)) (%%ARROW-2 (6680 11403 NIL NIL NIL NIL 6680 11403)) (%%EDGE-FINALIZED? T) (%EDGE-TYPE ECOCYC::REACTION-IN-OVERVIEW))))) NIL (%LAYER 1) (:LOCATION ECOCYC::CCO-CYTOPLASM) (%SUPER-SPACE ECOCYC::BLONG-KBASE-GIT-OV-PWYS) (%SUPER-NODE ECOCYC::PWY-3001) (%NODE-LOCATION (131 2131)) (ECOCYC::PATHWAY ECOCYC::PWY-3001) (ECOCYC::SUB-PATHWAY ECOCYC::ILEUSYN-PWY) (ECOCYC::CPD ECOCYC::1-KETO-2-METHYLVALERATE) (%NODE-SHAPE ((%NODE-ICON-STYLE :SOLID-OUTLINE) (%NODE-ICON-THICKNESS 2) (%NODE-ICON-HEIGHT 36) (%NODE-ICON-WIDTH 36) (%NODE-LABEL-EXPRESSION (QUOTE ("(<i>R</i>)-2,3-dihydroxy-" "3-methylpentanoate"))) (%USE-SHAPE ECOCYC::OVERVIEW-CPD)))) (ECOCYC::1-L-MYO-INOSITOL-1-P40447--MYO-INOSITOL-1OR-4-MONOPHOSPHATASE-RXN1333 ((ECOCYC::MYO-INOSITOL-1OR-4-MONOPHOSPHATASE-RXN ECOCYC::MYO-INOSITOL40448--MYO-INOSITOL-1OR-4-MONOPHOSPHATASE-RXN1333 (ECOCYC::PATHWAY ECOCYC::MYO-INOSITOL-1OR-4-MONOPHOSPHATASE-RXN1333) (ECOCYC::SUB-PATHWAY ECOCYC::MYO-INOSITOL-1OR-4-MONOPHOSPHATASE-RXN1333) (%EDGE-SHAPE ((%%PX #(6887 6887)) (%%PY #(4496 4562)) (%%ARROW-1 (6887 4562 NIL NIL NIL NIL 6887 4562)) (%%ARROW-2 (6112 419 NIL NIL NIL NIL 6112 419)) (%%EDGE-FINALIZED? T) (%EDGE-TYPE ECOCYC::REACTION-IN-OVERVIEW))))) NIL (%LAYER 1) (:LOCATION ECOCYC::CCO-CYTOPLASM) (%SUPER-SPACE ECOCYC::BLONG-KBASE-GIT-OV-PWYS) (%SUPER-NODE ECOCYC::MYO-INOSITOL-1OR-4-MONOPHOSPHATASE-RXN1333) (%NODE-LOCATION (6887 4474)) (ECOCYC::PATHWAY ECOCYC::MYO-INOSITOL-1OR-4-MONOPHOSPHATASE-RXN1333) (ECOCYC::SUB-PATHWAY ECOCYC::MYO-INOSITOL-1OR-4-MONOPHOSPHATASE-RXN1333) (ECOCYC::CPD ECOCYC::1-L-MYO-INOSITOL-1-P) (%NODE-SHAPE ((%NODE-ICON-STYLE :COLOR-FILLED) (%NODE-ICON-THICKNESS 0) (%NODE-ICON-HEIGHT 44) (%NODE-ICON-WIDTH 44) (%NODE-LABEL-EXPRESSION (QUOTE ("Ins(3)P"))) (%USE-SHAPE ECOCYC::OVERVIEW-CPD)))) (ECOCYC::1-PALMITOYLGLYCEROL-3-PHOSPHATE26384--RXN-170101027 ((ECOCYC::RXN-17010 ECOCYC::CPD-1835226385--RXN-170101027 (ECOCYC::PATHWAY ECOCYC::RXN-170101027) (ECOCYC::SUB-PATHWAY ECOCYC::RXN-170101027) (%EDGE-SHAPE ((%%PX #(7995 7994)) (%%PY #(8584 8733)) (%%ARROW-1 (7994 8733 NIL NIL NIL NIL 7994 8733)) (%%ARROW-2 (5667 788 NIL NIL NIL NIL 5667 788)) (%%EDGE-FINALIZED? T) (%EDGE-TYPE ECOCYC::REACTION-IN-OVERVIEW))))) NIL (%LAYER 1) (:LOCATION ECOCYC::CCO-CYTOPLASM) (%SUPER-SPACE ECOCYC::BLONG-KBASE-GIT-OV-PWYS) (%SUPER-NODE ECOCYC::RXN-170101027) (%NODE-LOCATION (7995 8562)) (ECOCYC::PATHWAY ECOCYC::RXN-170101027) (ECOCYC::SUB-PATHWAY ECOCYC::RXN-170101027) (ECOCYC::CPD ECOCYC::1-PALMITOYLGLYCEROL-3-PHOSPHATE) (%NODE-SHAPE ((%NODE-ICON-STYLE :COLOR-FILLED) (%NODE-ICON-THICKNESS 0) (%NODE-ICON-HEIGHT 44) (%NODE-ICON-WIDTH 44) (%NODE-LABEL-EXPRESSION (QUOTE ("1-palmitoylglycerol" "3-phosphate"))) (%USE-SHAPE ECOCYC::OVERVIEW-CPD)))) (ECOCYC::1-PALMITOYLGLYCEROL-3-PHOSPHATE28815--RXN-170141079 ((ECOCYC::RXN-17014 ECOCYC::CPD-1835228818--RXN-170141079 (%EDGE-LOCATION ((10097 8090) (10097 8206))) (ECOCYC::PATHWAY ECOCYC::RXN-170141079) (ECOCYC::SUB-PATHWAY ECOCYC::RXN-170141079) (%EDGE-SHAPE ((%%PX #(10141 10097 10097 10142)) (%%PY #(8064 8090 8206 8233)) (%%ARROW-1 (10142 8233 NIL NIL NIL NIL 10142 8233)) (%%ARROW-2 (5850 2305 NIL NIL NIL NIL 5850 2305)) (%%EDGE-FINALIZED? T) (%EDGE-TYPE ECOCYC::REACTION-IN-OVERVIEW)))) (ECOCYC::RXN-17014 ECOCYC::ACP28817--RXN-170141079 (%EDGE-LOCATION ((10097 8090) (10097 8206))) (ECOCYC::PATHWAY ECOCYC::RXN-170141079) (ECOCYC::SUB-PATHWAY ECOCYC::RXN-170141079) (%EDGE-SHAPE ((%%PX #(10141 10097 10097 10057)) (%%PY #(8064 8090 8206 8231)) (%%ARROW-1 (10057 8231 NIL NIL NIL NIL 10057 8231)) (%%ARROW-2 (5850 2305 NIL NIL NIL NIL 5850 2305)) (%%EDGE-FINALIZED? T) (%EDGE-TYPE ECOCYC::REACTION-IN-OVERVIEW))))) NIL (%LAYER 1) (:LOCATION ECOCYC::CCO-CYTOPLASM) (%SUPER-SPACE ECOCYC::BLONG-KBASE-GIT-OV-PWYS) (%SUPER-NODE ECOCYC::RXN-170141079) (%NODE-LOCATION (10160 8053)) (ECOCYC::PATHWAY ECOCYC::RXN-170141079) (ECOCYC::SUB-PATHWAY ECOCYC::RXN-170141079) (ECOCYC::CPD ECOCYC::1-PALMITOYLGLYCEROL-3-PHOSPHATE) (%NODE-SHAPE ((%NODE-ICON-STYLE :COLOR-FILLED) (%NODE-ICON-THICKNESS 0) (%NODE-ICON-HEIGHT 44) (%NODE-ICON-WIDTH 44) (%NODE-LABEL-EXPRESSION (QUOTE ("1-palmitoylglycerol" "3-phosphate"))) (%USE-SHAPE ECOCYC::OVERVIEW-CPD)))) (ECOCYC::1-PALMITOYLGLYCEROL-3-PHOSPHATE31006--RXN-170081125 ((ECOCYC::RXN-17008 ECOCYC::CPD-1835031007--RXN-170081125 (ECOCYC::PATHWAY ECOCYC::RXN-170081125) (ECOCYC::SUB-PATHWAY ECOCYC::RXN-170081125) (%EDGE-SHAPE ((%%PX #(7995 7994)) (%%PY #(8073 8222)) (%%ARROW-1 (7994 8222 NIL NIL NIL NIL 7994 8222)) (%%ARROW-2 (691 3416 NIL NIL NIL NIL 691 3416)) (%%EDGE-FINALIZED? T) (%EDGE-TYPE ECOCYC::REACTION-IN-OVERVIEW))))) NIL (%LAYER 1) (:LOCATION ECOCYC::CCO-CYTOPLASM) (%SUPER-SPACE ECOCYC::BLONG-KBASE-GIT-OV-PWYS) (%SUPER-NODE ECOCYC::RXN-170081125) (%NODE-LOCATION (7995 8051)) (ECOCYC::PATHWAY ECOCYC::RXN-170081125) (ECOCYC::SUB-PATHWAY ECOCYC::RXN-170081125) (ECOCYC::CPD ECOCYC::1-PALMITOYLGLYCEROL-3-PHOSPHATE) (%NODE-SHAPE ((%NODE-ICON-STYLE :COLOR-FILLED) (%NODE-ICON-THICKNESS 0) (%NODE-ICON-HEIGHT 44) (%NODE-ICON-WIDTH 44) (%NODE-LABEL-EXPRESSION (QUOTE ("1-palmitoylglycerol" "3-phosphate"))) (%USE-SHAPE ECOCYC::OVERVIEW-CPD)))) (ECOCYC::1-PALMITOYLGLYCEROL-3-PHOSPHATE38995--RXN0-67051300 ((ECOCYC::RXN0-6705 ECOCYC::CPD0-142238998--RXN0-67051300 (%EDGE-LOCATION ((10097 9112) (10097 9228))) (ECOCYC::PATHWAY ECOCYC::RXN0-67051300) (ECOCYC::SUB-PATHWAY ECOCYC::RXN0-67051300) (%EDGE-SHAPE ((%%PX #(10144 10097 10097 10142)) (%%PY #(9086 9112 9228 9255)) (%%ARROW-1 (10142 9255 NIL NIL NIL NIL 10142 9255)) (%%ARROW-2 (5700 2676 NIL NIL NIL NIL 5700 2676)) (%%EDGE-FINALIZED? T) (%EDGE-TYPE ECOCYC::REACTION-IN-OVERVIEW)))) (ECOCYC::RXN0-6705 ECOCYC::ACP38997--RXN0-67051300 (%EDGE-LOCATION ((10097 9112) (10097 9228))) (ECOCYC::PATHWAY ECOCYC::RXN0-67051300) (ECOCYC::SUB-PATHWAY ECOCYC::RXN0-67051300) (%EDGE-SHAPE ((%%PX #(10144 10097 10097 10057)) (%%PY #(9086 9112 9228 9253)) (%%ARROW-1 (10057 9253 NIL NIL NIL NIL 10057 9253)) (%%ARROW-2 (5700 2676 NIL NIL NIL NIL 5700 2676)) (%%EDGE-FINALIZED? T) (%EDGE-TYPE ECOCYC::REACTION-IN-OVERVIEW))))) NIL (%LAYER 1) (:LOCATION ECOCYC::CCO-CYTOPLASM) (%SUPER-SPACE ECOCYC::BLONG-KBASE-GIT-OV-PWYS) (%SUPER-NODE ECOCYC::RXN0-67051300) (%NODE-LOCATION (10163 9075)) (ECOCYC::PATHWAY ECOCYC::RXN0-67051300) (ECOCYC::SUB-PATHWAY ECOCYC::RXN0-67051300) (ECOCYC::CPD ECOCYC::1-PALMITOYLGLYCEROL-3-PHOSPHATE) (%NODE-SHAPE ((%NODE-ICON-STYLE :COLOR-FILLED) (%NODE-ICON-THICKNESS 0) (%NODE-ICON-HEIGHT 44) (%NODE-ICON-WIDTH 44) (%NODE-LABEL-EXPRESSION (QUOTE ("1-palmitoylglycerol" "3-phosphate"))) (%USE-SHAPE ECOCYC::OVERVIEW-CPD)))) (ECOCYC::1-PALMITOYLGLYCEROL-3-PHOSPHATE46452--RXN-170241463 ((ECOCYC::RXN-17024 ECOCYC::ACP46455--RXN-170241463 (%EDGE-LOCATION ((10097 8601) (10097 8717))) (ECOCYC::PATHWAY ECOCYC::RXN-170241463) (ECOCYC::SUB-PATHWAY ECOCYC::RXN-170241463) (%EDGE-SHAPE ((%%PX #(10049 10097 10097 10057)) (%%PY #(8575 8601 8717 8742)) (%%ARROW-1 (10057 8742 NIL NIL NIL NIL 10057 8742)) (%%ARROW-2 (5700 2676 NIL NIL NIL NIL 5700 2676)) (%%EDGE-FINALIZED? T) (%EDGE-TYPE ECOCYC::REACTION-IN-OVERVIEW)))) (ECOCYC::RXN-17024 ECOCYC::CPD-1839046456--RXN-170241463 (%EDGE-LOCATION ((10097 8601) (10097 8717))) (ECOCYC::PATHWAY ECOCYC::RXN-170241463) (ECOCYC::SUB-PATHWAY ECOCYC::RXN-170241463) (%EDGE-SHAPE ((%%PX #(10049 10097 10097 10142)) (%%PY #(8575 8601 8717 8744)) (%%ARROW-1 (10142 8744 NIL NIL NIL NIL 10142 8744)) (%%ARROW-2 (5700 2676 NIL NIL NIL NIL 5700 2676)) (%%EDGE-FINALIZED? T) (%EDGE-TYPE ECOCYC::REACTION-IN-OVERVIEW))))) NIL (%LAYER 1) (:LOCATION ECOCYC::CCO-CYTOPLASM) (%SUPER-SPACE ECOCYC::BLONG-KBASE-GIT-OV-PWYS) (%SUPER-NODE ECOCYC::RXN-170241463) (%NODE-LOCATION (10030 8564)) (ECOCYC::PATHWAY ECOCYC::RXN-170241463) (ECOCYC::SUB-PATHWAY ECOCYC::RXN-170241463) (ECOCYC::CPD ECOCYC::1-PALMITOYLGLYCEROL-3-PHOSPHATE) (%NODE-SHAPE ((%NODE-ICON-STYLE :COLOR-FILLED) (%NODE-ICON-THICKNESS 0) (%NODE-ICON-HEIGHT 44) (%NODE-ICON-WIDTH 44) (%NODE-LABEL-EXPRESSION (QUOTE ("1-palmitoylglycerol" "3-phosphate"))) (%USE-SHAPE ECOCYC::OVERVIEW-CPD)))) (ECOCYC::1-PALMITOYLGLYCEROL-3-PHOSPHATE52013--RXN-170121585 ((ECOCYC::RXN-17012 ECOCYC::ACP52015--RXN-170121585 (%EDGE-LOCATION ((10405 10840) (10405 10956))) (ECOCYC::PATHWAY ECOCYC::RXN-170121585) (ECOCYC::SUB-PATHWAY ECOCYC::RXN-170121585) (%EDGE-SHAPE ((%%PX #(10461 10405 10405 10365)) (%%PY #(10813 10840 10956 10981)) (%%ARROW-1 (10365 10981 NIL NIL NIL NIL 10365 10981)) (%%ARROW-2 (6040 2304 NIL NIL NIL NIL 6040 2304)) (%%EDGE-FINALIZED? T) (%EDGE-TYPE ECOCYC::REACTION-IN-OVERVIEW)))) (ECOCYC::RXN-17012 ECOCYC::CPD-1835052016--RXN-170121585 (%EDGE-LOCATION ((10405 10840) (10405 10956))) (ECOCYC::PATHWAY ECOCYC::RXN-170121585) (ECOCYC::SUB-PATHWAY ECOCYC::RXN-170121585) (%EDGE-SHAPE ((%%PX #(10461 10405 10405 10450)) (%%PY #(10813 10840 10956 10983)) (%%ARROW-1 (10450 10983 NIL NIL NIL NIL 10450 10983)) (%%ARROW-2 (6040 2304 NIL NIL NIL NIL 6040 2304)) (%%EDGE-FINALIZED? T) (%EDGE-TYPE ECOCYC::REACTION-IN-OVERVIEW))))) NIL (%LAYER 1) (:LOCATION ECOCYC::CCO-CYTOPLASM) (%SUPER-SPACE ECOCYC::BLONG-KBASE-GIT-OV-PWYS) (%SUPER-NODE ECOCYC::RXN-170121585) (%NODE-LOCATION (10481 10803)) (ECOCYC::PATHWAY ECOCYC::RXN-170121585) (ECOCYC::SUB-PATHWAY ECOCYC::RXN-170121585) (ECOCYC::CPD ECOCYC::1-PALMITOYLGLYCEROL-3-PHOSPHATE) (%NODE-SHAPE ((%NODE-ICON-STYLE :COLOR-FILLED) (%NODE-ICON-THICKNESS 0) (%NODE-ICON-HEIGHT 44) (%NODE-ICON-WIDTH 44) (%NODE-LABEL-EXPRESSION (QUOTE ("1-palmitoylglycerol" "3-phosphate"))) (%USE-SHAPE ECOCYC::OVERVIEW-CPD)))) (ECOCYC::1-PALMITOYLGLYCEROL-3-PHOSPHATE54585--RXN-170231642 ((ECOCYC::RXN-17023 ECOCYC::CPD-1839054586--RXN-170231642 (ECOCYC::PATHWAY ECOCYC::RXN-170231642) (ECOCYC::SUB-PATHWAY ECOCYC::RXN-170231642) (%EDGE-SHAPE ((%%PX #(7995 7994)) (%%PY #(7562 7711)) (%%ARROW-1 (7994 7711 NIL NIL NIL NIL 7994 7711)) (%%ARROW-2 (5667 619 NIL NIL NIL NIL 5667 619)) (%%EDGE-FINALIZED? T) (%EDGE-TYPE ECOCYC::REACTION-IN-OVERVIEW))))) NIL (%LAYER 1) (:LOCATION ECOCYC::CCO-CYTOPLASM) (%SUPER-SPACE ECOCYC::BLONG-KBASE-GIT-OV-PWYS) (%SUPER-NODE ECOCYC::RXN-170231642) (%NODE-LOCATION (7995 7540)) (ECOCYC::PATHWAY ECOCYC::RXN-170231642) (ECOCYC::SUB-PATHWAY ECOCYC::RXN-170231642) (ECOCYC::CPD ECOCYC::1-PALMITOYLGLYCEROL-3-PHOSPHATE) (%NODE-SHAPE ((%NODE-ICON-STYLE :COLOR-FILLED) (%NODE-ICON-THICKNESS 0) (%NODE-ICON-HEIGHT 44) (%NODE-ICON-WIDTH 44) (%NODE-LABEL-EXPRESSION (QUOTE ("1-palmitoylglycerol" "3-phosphate"))) (%USE-SHAPE ECOCYC::OVERVIEW-CPD)))) (ECOCYC::|1-Stearoyl-L-Phosphatidate44874--RXN-160671433| NIL NIL (%LAYER 1) (:LOCATION ECOCYC::CCO-CYTOPLASM) (%SUPER-SPACE ECOCYC::BLONG-KBASE-GIT-OV-PWYS) (%SUPER-NODE ECOCYC::RXN-160671433) (%NODE-LOCATION (9863 9841)) (ECOCYC::PATHWAY ECOCYC::RXN-160671433) (ECOCYC::SUB-PATHWAY ECOCYC::RXN-160671433) (ECOCYC::CPD ECOCYC::|1-Stearoyl-L-Phosphatidate|) (%NODE-SHAPE ((%NODE-ICON-STYLE :COLOR-FILLED) (%NODE-ICON-THICKNESS 0) (%NODE-ICON-HEIGHT 44) (%NODE-ICON-WIDTH 44) (%NODE-LABEL-EXPRESSION (QUOTE ("a 1-stearoyl 2-" "acyl-<i>sn</i>-glycerol" "3-phosphate"))) (%USE-SHAPE ECOCYC::OVERVIEW-CPD)))) (ECOCYC::|11Z-3-oxo-icos-11-enoyl-ACPs20907--PWY-7663| ((ECOCYC::RXN-16630 ECOCYC::|3R-11Z-3-hydroxy-icos-11-enoyl-ACPs20906--PWY-7663| (ECOCYC::PATHWAY ECOCYC::PWY-7663) (ECOCYC::SUB-PATHWAY ECOCYC::PWY-7663) (%EDGE-SHAPE ((%%PX #(3913 3914)) (%%PY #(9708 10163)) (%%ARROW-1 (3914 10163 NIL NIL NIL NIL 3914 10163)) (%%ARROW-2 (408 5690 NIL NIL NIL NIL 408 5690)) (%%EDGE-FINALIZED? T) (%EDGE-TYPE ECOCYC::REACTION-IN-OVERVIEW))))) NIL (%LAYER 1) (:LOCATION ECOCYC::CCO-CYTOPLASM) (%SUPER-SPACE ECOCYC::BLONG-KBASE-GIT-OV-PWYS) (%SUPER-NODE ECOCYC::PWY-7663) (%NODE-LOCATION (3913 9684)) (ECOCYC::PATHWAY ECOCYC::PWY-7663) (ECOCYC::SUB-PATHWAY ECOCYC::PWY-7663) (ECOCYC::CPD ECOCYC::|11Z-3-oxo-icos-11-enoyl-ACPs|) (%NODE-SHAPE ((%NODE-TYPE ECOCYC::COMPOUND-IN-OVERVIEW) (%NODE-ICON :REGULAR-POLYGON) (%NODE-ICON-REGULAR-POLYGON-SIDES 4) (%NODE-ICON-STYLE :SOLID-OUTLINE) (%NODE-ICON-THICKNESS 2) (%NODE-ICON-HEIGHT 45) (%NODE-ICON-WIDTH 45) (%NODE-LABEL-EXPRESSION (QUOTE ("an (11Z)-3-" "oxo-icos-11-" "enoyl-[acp]"))) (%USE-SHAPE ECOCYC::OVERVIEW-CPD)))) (ECOCYC::|11Z-icos-11-enoyl-ACPs20911--PWY-7663| NIL NIL (%LAYER 1) (:LOCATION ECOCYC::CCO-CYTOPLASM) (%SUPER-SPACE ECOCYC::BLONG-KBASE-GIT-OV-PWYS) (%SUPER-NODE ECOCYC::PWY-7663) (%NODE-LOCATION (3913 11060)) (ECOCYC::PATHWAY ECOCYC::PWY-7663) (ECOCYC::SUB-PATHWAY ECOCYC::PWY-7663) (ECOCYC::CPD ECOCYC::|11Z-icos-11-enoyl-ACPs|) (%NODE-SHAPE ((%NODE-TYPE ECOCYC::COMPOUND-IN-OVERVIEW) (%NODE-ICON :REGULAR-POLYGON) (%NODE-ICON-REGULAR-POLYGON-SIDES 4) (%NODE-ICON-STYLE :SOLID-OUTLINE) (%NODE-ICON-THICKNESS 2) (%NODE-ICON-HEIGHT 45) (%NODE-ICON-WIDTH 45) (%NODE-LABEL-EXPRESSION (QUOTE ("a gondoyl-[acp]"))) (%USE-SHAPE ECOCYC::OVERVIEW-CPD)))) (ECOCYC::16-HYDROXYPALMITATE52853--RXN-163891603 ((ECOCYC::RXN-16389 ECOCYC::PPI52855--RXN-163891603 (%EDGE-LOCATION ((10824 3635) (10824 3685))) (ECOCYC::PATHWAY ECOCYC::RXN-163891603) (ECOCYC::SUB-PATHWAY ECOCYC::RXN-163891603) (%EDGE-SHAPE ((%%PX #(10824 10824 10824 10786)) (%%PY #(3621 3635 3685 3714)) (%%ARROW-1 (10786 3714 NIL NIL NIL NIL 10786 3714)) (%%ARROW-2 (3287 1530 NIL NIL NIL NIL 3287 1530)) (%%EDGE-FINALIZED? T) (%EDGE-TYPE ECOCYC::REACTION-IN-OVERVIEW)))) (ECOCYC::RXN-16389 ECOCYC::AMP52854--RXN-163891603 (%EDGE-LOCATION ((10824 3635) (10824 3685))) (ECOCYC::PATHWAY ECOCYC::RXN-163891603) (ECOCYC::SUB-PATHWAY ECOCYC::RXN-163891603) (%EDGE-SHAPE ((%%PX #(10824 10824 10824 10703)) (%%PY #(3621 3635 3685 3724)) (%%ARROW-1 (10703 3724 NIL NIL NIL NIL 10703 3724)) (%%ARROW-2 (3287 1530 NIL NIL NIL NIL 3287 1530)) (%%EDGE-FINALIZED? T) (%EDGE-TYPE ECOCYC::REACTION-IN-OVERVIEW)))) (ECOCYC::RXN-16389 ECOCYC::CPD-1762152856--RXN-163891603 (%EDGE-LOCATION ((10824 3635) (10824 3685))) (ECOCYC::PATHWAY ECOCYC::RXN-163891603) (ECOCYC::SUB-PATHWAY ECOCYC::RXN-163891603) (%EDGE-SHAPE ((%%PX #(10824 10824 10824 10885)) (%%PY #(3621 3635 3685 3719)) (%%ARROW-1 (10885 3719 NIL NIL NIL NIL 10885 3719)) (%%ARROW-2 (3287 1530 NIL NIL NIL NIL 3287 1530)) (%%EDGE-FINALIZED? T) (%EDGE-TYPE ECOCYC::REACTION-IN-OVERVIEW))))) NIL (%LAYER 1) (:LOCATION ECOCYC::CCO-CYTOPLASM) (%SUPER-SPACE ECOCYC::BLONG-KBASE-GIT-OV-PWYS) (%SUPER-NODE ECOCYC::RXN-163891603) (%NODE-LOCATION (10824 3602)) (ECOCYC::PATHWAY ECOCYC::RXN-163891603) (ECOCYC::SUB-PATHWAY ECOCYC::RXN-163891603) (ECOCYC::CPD ECOCYC::16-HYDROXYPALMITATE) (%NODE-SHAPE ((%NODE-ICON-STYLE :SOLID-OUTLINE) (%NODE-ICON-THICKNESS 2) (%NODE-ICON-HEIGHT 36) (%NODE-ICON-WIDTH 36) (%NODE-LABEL-EXPRESSION (QUOTE ("16-hydroxypalmitate"))) (%USE-SHAPE ECOCYC::OVERVIEW-CPD)))) (ECOCYC::|16S-rRNA-adenine1518-adenine151938798--RXN-116331296| ((ECOCYC::RXN-11633 ECOCYC::|16S-rRNA-N6-dimethyladenine1518-151938799--RXN-116331296| (ECOCYC::PATHWAY ECOCYC::RXN-116331296) (ECOCYC::SUB-PATHWAY ECOCYC::RXN-116331296) (%EDGE-SHAPE ((%%PX #(8973 8974)) (%%PY #(9665 9770)) (%%ARROW-1 (8974 9770 NIL NIL NIL NIL 8974 9770)) (%%ARROW-2 (4626 744 NIL NIL NIL NIL 4626 744)) (%%EDGE-FINALIZED? T) (%EDGE-TYPE ECOCYC::REACTION-IN-OVERVIEW))))) NIL (%LAYER 1) (:LOCATION ECOCYC::CCO-CYTOPLASM) (%SUPER-SPACE ECOCYC::BLONG-KBASE-GIT-OV-PWYS) (%SUPER-NODE ECOCYC::RXN-116331296) (%NODE-LOCATION (8973 9646)) (ECOCYC::PATHWAY ECOCYC::RXN-116331296) (ECOCYC::SUB-PATHWAY ECOCYC::RXN-116331296) (ECOCYC::CPD ECOCYC::|16S-rRNA-adenine1518-adenine1519|) (%NODE-SHAPE ((%NODE-ICON-STYLE :SOLID-OUTLINE) (%NODE-ICON-THICKNESS 2) (%NODE-ICON-HEIGHT 36) (%NODE-ICON-WIDTH 36) (%NODE-LABEL-EXPRESSION (QUOTE ("adenine<sup>1518</sup>/" "adenine<sup>1519</sup> in 16S rRNA"))) (%USE-SHAPE ECOCYC::OVERVIEW-CPD)))) (ECOCYC::|16S-rRNA-guanine-120733354--RXN-115761177| ((ECOCYC::RXN-11576 ECOCYC::|16S-rRNA-N2-methylguanine120733355--RXN-115761177| (ECOCYC::PATHWAY ECOCYC::RXN-115761177) (ECOCYC::SUB-PATHWAY ECOCYC::RXN-115761177) (%EDGE-SHAPE ((%%PX #(8227 8227)) (%%PY #(3621 3710)) (%%ARROW-1 (8227 3710 NIL NIL NIL NIL 8227 3710)) (%%ARROW-2 (6680 7044 NIL NIL NIL NIL 6680 7044)) (%%EDGE-FINALIZED? T) (%EDGE-TYPE ECOCYC::REACTION-IN-OVERVIEW))))) NIL (%LAYER 1) (:LOCATION ECOCYC::CCO-CYTOPLASM) (%SUPER-SPACE ECOCYC::BLONG-KBASE-GIT-OV-PWYS) (%SUPER-NODE ECOCYC::RXN-115761177) (%NODE-LOCATION (8227 3602)) (ECOCYC::PATHWAY ECOCYC::RXN-115761177) (ECOCYC::SUB-PATHWAY ECOCYC::RXN-115761177) (ECOCYC::CPD ECOCYC::|16S-rRNA-guanine-1207|) (%NODE-SHAPE ((%NODE-ICON-STYLE :SOLID-OUTLINE) (%NODE-ICON-THICKNESS 2) (%NODE-ICON-HEIGHT 36) (%NODE-ICON-WIDTH 36) (%NODE-LABEL-EXPRESSION (QUOTE ("a guanine<sup>1207</sup>" "in 16S rRNA"))) (%USE-SHAPE ECOCYC::OVERVIEW-CPD)))) (ECOCYC::|16S-rRNA-guanine-52732643--RXN-115781161| ((ECOCYC::RXN-11578 ECOCYC::|16S-rRNA-N7-methylguanine52732644--RXN-115781161| (ECOCYC::PATHWAY ECOCYC::RXN-115781161) (ECOCYC::SUB-PATHWAY ECOCYC::RXN-115781161) (%EDGE-SHAPE ((%%PX #(8455 8455)) (%%PY #(6023 6096)) (%%ARROW-1 (8455 6096 NIL NIL NIL NIL 8455 6096)) (%%ARROW-2 (691 3416 NIL NIL NIL NIL 691 3416)) (%%EDGE-FINALIZED? T) (%EDGE-TYPE ECOCYC::REACTION-IN-OVERVIEW))))) NIL (%LAYER 1) (:LOCATION ECOCYC::CCO-CYTOPLASM) (%SUPER-SPACE ECOCYC::BLONG-KBASE-GIT-OV-PWYS) (%SUPER-NODE ECOCYC::RXN-115781161) (%NODE-LOCATION (8455 6004)) (ECOCYC::PATHWAY ECOCYC::RXN-115781161) (ECOCYC::SUB-PATHWAY ECOCYC::RXN-115781161) (ECOCYC::CPD ECOCYC::|16S-rRNA-guanine-527|) (%NODE-SHAPE ((%NODE-ICON-STYLE :SOLID-OUTLINE) (%NODE-ICON-THICKNESS 2) (%NODE-ICON-HEIGHT 36) (%NODE-ICON-WIDTH 36) (%NODE-LABEL-EXPRESSION (QUOTE ("a guanine<sup>527</sup>" "in 16S rRNA"))) (%USE-SHAPE ECOCYC::OVERVIEW-CPD)))) (ECOCYC::|16S-rRNA-guanine-96636516--RXN0-65151244| ((ECOCYC::RXN0-6515 ECOCYC::|16S-rRNA-N2-methylguanine96636517--RXN0-65151244| (ECOCYC::PATHWAY ECOCYC::RXN0-65151244) (ECOCYC::SUB-PATHWAY ECOCYC::RXN0-65151244) (%EDGE-SHAPE ((%%PX #(7994 7994)) (%%PY #(10816 10986)) (%%ARROW-1 (7994 10986 NIL NIL NIL NIL 7994 10986)) (%%ARROW-2 (6680 11403 NIL NIL NIL NIL 6680 11403)) (%%EDGE-FINALIZED? T) (%EDGE-TYPE ECOCYC::REACTION-IN-OVERVIEW))))) NIL (%LAYER 1) (:LOCATION ECOCYC::CCO-CYTOPLASM) (%SUPER-SPACE ECOCYC::BLONG-KBASE-GIT-OV-PWYS) (%SUPER-NODE ECOCYC::RXN0-65151244) (%NODE-LOCATION (7994 10797)) (ECOCYC::PATHWAY ECOCYC::RXN0-65151244) (ECOCYC::SUB-PATHWAY ECOCYC::RXN0-65151244) (ECOCYC::CPD ECOCYC::|16S-rRNA-guanine-966|) (%NODE-SHAPE ((%NODE-ICON-STYLE :SOLID-OUTLINE) (%NODE-ICON-THICKNESS 2) (%NODE-ICON-HEIGHT 36) (%NODE-ICON-WIDTH 36) (%NODE-LABEL-EXPRESSION (QUOTE ("a guanine<sup>966</sup>" "in 16S rRNA"))) (%USE-SHAPE ECOCYC::OVERVIEW-CPD)))) (ECOCYC::|16S-rRNA-N2-methylguanine120733355--RXN-115761177| NIL NIL (%LAYER 1) (:LOCATION ECOCYC::CCO-CYTOPLASM) (%SUPER-SPACE ECOCYC::BLONG-KBASE-GIT-OV-PWYS) (%SUPER-NODE ECOCYC::RXN-115761177) (%NODE-LOCATION (8227 3729)) (ECOCYC::PATHWAY ECOCYC::RXN-115761177) (ECOCYC::SUB-PATHWAY ECOCYC::RXN-115761177) (ECOCYC::CPD ECOCYC::|16S-rRNA-N2-methylguanine1207|) (%NODE-SHAPE ((%NODE-ICON-STYLE :SOLID-OUTLINE) (%NODE-ICON-THICKNESS 2) (%NODE-ICON-HEIGHT 36) (%NODE-ICON-WIDTH 36) (%NODE-LABEL-EXPRESSION (QUOTE ("an <i>N</i><sup>2</sup>-" "methylguanine<sup>1207</sup>" "in 16S rRNA"))) (%USE-SHAPE ECOCYC::OVERVIEW-CPD)))) (ECOCYC::|16S-rRNA-N2-methylguanine96636517--RXN0-65151244| NIL NIL (%LAYER 1) (:LOCATION ECOCYC::CCO-CYTOPLASM) (%SUPER-SPACE ECOCYC::BLONG-KBASE-GIT-OV-PWYS) (%SUPER-NODE ECOCYC::RXN0-65151244) (%NODE-LOCATION (7994 11005)) (ECOCYC::PATHWAY ECOCYC::RXN0-65151244) (ECOCYC::SUB-PATHWAY ECOCYC::RXN0-65151244) (ECOCYC::CPD ECOCYC::|16S-rRNA-N2-methylguanine966|) (%NODE-SHAPE ((%NODE-ICON-STYLE :SOLID-OUTLINE) (%NODE-ICON-THICKNESS 2) (%NODE-ICON-HEIGHT 36) (%NODE-ICON-WIDTH 36) (%NODE-LABEL-EXPRESSION (QUOTE ("an <i>N</i><sup>2</sup>-" "methylguanine<sup>966</sup>" "in 16S rRNA"))) (%USE-SHAPE ECOCYC::OVERVIEW-CPD)))) (ECOCYC::|16S-rRNA-N3-methyluracil149853396--RXN-115981616| NIL NIL (%LAYER 1) (:LOCATION ECOCYC::CCO-CYTOPLASM) (%SUPER-SPACE ECOCYC::BLONG-KBASE-GIT-OV-PWYS) (%SUPER-NODE ECOCYC::RXN-115981616) (%NODE-LOCATION (7543 6642)) (ECOCYC::PATHWAY ECOCYC::RXN-115981616) (ECOCYC::SUB-PATHWAY ECOCYC::RXN-115981616) (ECOCYC::CPD ECOCYC::|16S-rRNA-N3-methyluracil1498|) (%NODE-SHAPE ((%NODE-ICON-STYLE :SOLID-OUTLINE) (%NODE-ICON-THICKNESS 2) (%NODE-ICON-HEIGHT 36) (%NODE-ICON-WIDTH 36) (%NODE-LABEL-EXPRESSION (QUOTE ("an <i>N</i><sup>3</sup>-" "methyluracil<sup>1498</sup>" "in 16S rRNA"))) (%USE-SHAPE ECOCYC::OVERVIEW-CPD)))) (ECOCYC::|16S-rRNA-N6-dimethyladenine1518-151938799--RXN-116331296| NIL NIL (%LAYER 1) (:LOCATION ECOCYC::CCO-CYTOPLASM) (%SUPER-SPACE ECOCYC::BLONG-KBASE-GIT-OV-PWYS) (%SUPER-NODE ECOCYC::RXN-116331296) (%NODE-LOCATION (8974 9789)) (ECOCYC::PATHWAY ECOCYC::RXN-116331296) (ECOCYC::SUB-PATHWAY ECOCYC::RXN-116331296) (ECOCYC::CPD ECOCYC::|16S-rRNA-N6-dimethyladenine1518-1519|) (%NODE-SHAPE ((%NODE-ICON-STYLE :SOLID-OUTLINE) (%NODE-ICON-THICKNESS 2) (%NODE-ICON-HEIGHT 36) (%NODE-ICON-WIDTH 36) (%NODE-LABEL-EXPRESSION (QUOTE ("N<sup>6</sup>-dimethyladenine<sup>1518</sup>" "/N<sup>6</sup>-dimethyladenine<sup>1519</sup>" "in 16S rRNA"))) (%USE-SHAPE ECOCYC::OVERVIEW-CPD)))) (ECOCYC::|16S-rRNA-N7-methylguanine52732644--RXN-115781161| NIL NIL (%LAYER 1) (:LOCATION ECOCYC::CCO-CYTOPLASM) (%SUPER-SPACE ECOCYC::BLONG-KBASE-GIT-OV-PWYS) (%SUPER-NODE ECOCYC::RXN-115781161) (%NODE-LOCATION (8455 6115)) (ECOCYC::PATHWAY ECOCYC::RXN-115781161) (ECOCYC::SUB-PATHWAY ECOCYC::RXN-115781161) (ECOCYC::CPD ECOCYC::|16S-rRNA-N7-methylguanine527|) (%NODE-SHAPE ((%NODE-ICON-STYLE :SOLID-OUTLINE) (%NODE-ICON-THICKNESS 2) (%NODE-ICON-HEIGHT 36) (%NODE-ICON-WIDTH 36) (%NODE-LABEL-EXPRESSION (QUOTE ("an <i>N</i><sup>7</sup>-" "methylguanine<sup>527</sup>" "in 16S rRNA"))) (%USE-SHAPE ECOCYC::OVERVIEW-CPD)))) (ECOCYC::|16S-rRNA-uracil149853395--RXN-115981616| ((ECOCYC::RXN-11598 ECOCYC::|16S-rRNA-N3-methyluracil149853396--RXN-115981616| (ECOCYC::PATHWAY ECOCYC::RXN-115981616) (ECOCYC::SUB-PATHWAY ECOCYC::RXN-115981616) (%EDGE-SHAPE ((%%PX #(7543 7543)) (%%PY #(6534 6623)) (%%ARROW-1 (7543 6623 NIL NIL NIL NIL 7543 6623)) (%%ARROW-2 (6680 7044 NIL NIL NIL NIL 6680 7044)) (%%EDGE-FINALIZED? T) (%EDGE-TYPE ECOCYC::REACTION-IN-OVERVIEW))))) NIL (%LAYER 1) (:LOCATION ECOCYC::CCO-CYTOPLASM) (%SUPER-SPACE ECOCYC::BLONG-KBASE-GIT-OV-PWYS) (%SUPER-NODE ECOCYC::RXN-115981616) (%NODE-LOCATION (7543 6515)) (ECOCYC::PATHWAY ECOCYC::RXN-115981616) (ECOCYC::SUB-PATHWAY ECOCYC::RXN-115981616) (ECOCYC::CPD ECOCYC::|16S-rRNA-uracil1498|) (%NODE-SHAPE ((%NODE-ICON-STYLE :SOLID-OUTLINE) (%NODE-ICON-THICKNESS 2) (%NODE-ICON-HEIGHT 36) (%NODE-ICON-WIDTH 36) (%NODE-LABEL-EXPRESSION (QUOTE ("a uracil<sup>1498</sup>" "in 16S rRNA"))) (%USE-SHAPE ECOCYC::OVERVIEW-CPD)))) (ECOCYC::18-HYDROXYOLEATE28087--RXN-164021064 ((ECOCYC::RXN-16402 ECOCYC::PPI28089--RXN-164021064 (%EDGE-LOCATION ((10819 2868) (10819 2918))) (ECOCYC::PATHWAY ECOCYC::RXN-164021064) (ECOCYC::SUB-PATHWAY ECOCYC::RXN-164021064) (%EDGE-SHAPE ((%%PX #(10819 10819 10819 10790)) (%%PY #(2854 2868 2918 2946)) (%%ARROW-1 (10790 2946 NIL NIL NIL NIL 10790 2946)) (%%ARROW-2 (5767 1341 NIL NIL NIL NIL 5767 1341)) (%%EDGE-FINALIZED? T) (%EDGE-TYPE ECOCYC::REACTION-IN-OVERVIEW)))) (ECOCYC::RXN-16402 ECOCYC::AMP28088--RXN-164021064 (%EDGE-LOCATION ((10819 2868) (10819 2918))) (ECOCYC::PATHWAY ECOCYC::RXN-164021064) (ECOCYC::SUB-PATHWAY ECOCYC::RXN-164021064) (%EDGE-SHAPE ((%%PX #(10819 10819 10819 10708)) (%%PY #(2854 2868 2918 2957)) (%%ARROW-1 (10708 2957 NIL NIL NIL NIL 10708 2957)) (%%ARROW-2 (5767 1341 NIL NIL NIL NIL 5767 1341)) (%%EDGE-FINALIZED? T) (%EDGE-TYPE ECOCYC::REACTION-IN-OVERVIEW)))) (ECOCYC::RXN-16402 ECOCYC::CPD-1737028090--RXN-164021064 (%EDGE-LOCATION ((10819 2868) (10819 2918))) (ECOCYC::PATHWAY ECOCYC::RXN-164021064) (ECOCYC::SUB-PATHWAY ECOCYC::RXN-164021064) (%EDGE-SHAPE ((%%PX #(10819 10819 10819 10880)) (%%PY #(2854 2868 2918 2952)) (%%ARROW-1 (10880 2952 NIL NIL NIL NIL 10880 2952)) (%%ARROW-2 (5767 1341 NIL NIL NIL NIL 5767 1341)) (%%EDGE-FINALIZED? T) (%EDGE-TYPE ECOCYC::REACTION-IN-OVERVIEW))))) NIL (%LAYER 1) (:LOCATION ECOCYC::CCO-CYTOPLASM) (%SUPER-SPACE ECOCYC::BLONG-KBASE-GIT-OV-PWYS) (%SUPER-NODE ECOCYC::RXN-164021064) (%NODE-LOCATION (10818 2835)) (ECOCYC::PATHWAY ECOCYC::RXN-164021064) (ECOCYC::SUB-PATHWAY ECOCYC::RXN-164021064) (ECOCYC::CPD ECOCYC::18-HYDROXYOLEATE) (%NODE-SHAPE ((%NODE-ICON-STYLE :SOLID-OUTLINE) (%NODE-ICON-THICKNESS 2) (%NODE-ICON-HEIGHT 36) (%NODE-ICON-WIDTH 36) (%NODE-LABEL-EXPRESSION (QUOTE ("18-hydroxyoleate"))) (%USE-SHAPE ECOCYC::OVERVIEW-CPD)))) (ECOCYC::|2-3-4-Saturated-L-Phosphatidates39172--RXN0-55151304| ((ECOCYC::RXN0-5515 ECOCYC::|CDP-2-3-4-Saturated-Diacylglycerols39174--RXN0-55151304| (%EDGE-LOCATION ((9244 2099) (9244 2137))) (ECOCYC::PATHWAY ECOCYC::RXN0-55151304) (ECOCYC::SUB-PATHWAY ECOCYC::RXN0-55151304) (%EDGE-SHAPE ((%%PX #(9268 9244 9244 9244)) (%%PY #(2078 2099 2137 2151)) (%%ARROW-1 (9244 2151 NIL NIL NIL NIL 9244 2151)) (%%ARROW-2 (2627 1910 NIL NIL NIL NIL 2627 1910)) (%%EDGE-FINALIZED? T) (%EDGE-TYPE ECOCYC::REACTION-IN-OVERVIEW))))) NIL (%LAYER 1) (:LOCATION ECOCYC::CCO-CYTOPLASM) (%SUPER-SPACE ECOCYC::BLONG-KBASE-GIT-OV-PWYS) (%SUPER-NODE ECOCYC::RXN0-55151304) (%NODE-LOCATION (9283 2066)) (ECOCYC::PATHWAY ECOCYC::RXN0-55151304) (ECOCYC::SUB-PATHWAY ECOCYC::RXN0-55151304) (ECOCYC::CPD ECOCYC::|2-3-4-Saturated-L-Phosphatidates|) (%NODE-SHAPE ((%NODE-ICON-STYLE :SOLID-OUTLINE) (%NODE-ICON-THICKNESS 2) (%NODE-ICON-HEIGHT 36) (%NODE-ICON-WIDTH 36) (%NODE-LABEL-EXPRESSION (QUOTE ("a 2,3,4-saturated" "L-phosphatidate"))) (%USE-SHAPE ECOCYC::OVERVIEW-CPD)))) (ECOCYC::|2-3-4-Saturated-L-Phosphatidates45077--RXN0-55141437| NIL NIL (%LAYER 1) (:LOCATION ECOCYC::CCO-CYTOPLASM) (%SUPER-SPACE ECOCYC::BLONG-KBASE-GIT-OV-PWYS) (%SUPER-NODE ECOCYC::RXN0-55141437) (%NODE-LOCATION (10159 9841)) (ECOCYC::PATHWAY ECOCYC::RXN0-55141437) (ECOCYC::SUB-PATHWAY ECOCYC::RXN0-55141437) (ECOCYC::CPD ECOCYC::|2-3-4-Saturated-L-Phosphatidates|) (%NODE-SHAPE ((%NODE-ICON-STYLE :SOLID-OUTLINE) (%NODE-ICON-THICKNESS 2) (%NODE-ICON-HEIGHT 36) (%NODE-ICON-WIDTH 36) (%NODE-LABEL-EXPRESSION (QUOTE ("a 2,3,4-saturated" "L-phosphatidate"))) (%USE-SHAPE ECOCYC::OVERVIEW-CPD)))) (ECOCYC::2-ACETO-2-HYDROXY-BUTYRATE18137--BRANCHED-CHAIN-AA-SYN-PWY ((ECOCYC::ACETOOHBUTREDUCTOISOM-RXN ECOCYC::1-KETO-2-METHYLVALERATE18139--BRANCHED-CHAIN-AA-SYN-PWY (ECOCYC::PATHWAY ECOCYC::BRANCHED-CHAIN-AA-SYN-PWY) (ECOCYC::SUB-PATHWAY ECOCYC::ILEUSYN-PWY) (%EDGE-SHAPE ((%%PX #(1813 1813)) (%%PY #(1755 1813)) (%%ARROW-1 (1813 1813 NIL NIL NIL NIL 1813 1813)) (%%ARROW-2 (6680 7044 NIL NIL NIL NIL 6680 7044)) (%%EDGE-FINALIZED? T) (%EDGE-TYPE ECOCYC::REACTION-IN-OVERVIEW))))) NIL (%LAYER 1) (:LOCATION ECOCYC::CCO-CYTOPLASM) (%SUPER-SPACE ECOCYC::BLONG-KBASE-GIT-OV-PWYS) (%SUPER-NODE ECOCYC::BRANCHED-CHAIN-AA-SYN-PWY) (%NODE-LOCATION (1813 1736)) (ECOCYC::PATHWAY ECOCYC::BRANCHED-CHAIN-AA-SYN-PWY) (ECOCYC::SUB-PATHWAY ECOCYC::ILEUSYN-PWY) (ECOCYC::CPD ECOCYC::2-ACETO-2-HYDROXY-BUTYRATE) (%NODE-SHAPE ((%NODE-ICON-STYLE :SOLID-OUTLINE) (%NODE-ICON-THICKNESS 2) (%NODE-ICON-HEIGHT 36) (%NODE-ICON-WIDTH 36) (%NODE-LABEL-EXPRESSION (QUOTE ("(<i>S</i>)-2-aceto-2-" "hydroxybutanoate"))) (%USE-SHAPE ECOCYC::OVERVIEW-CPD)))) (ECOCYC::2-ACETO-2-HYDROXY-BUTYRATE18688--PWY-3001 ((ECOCYC::ACETOOHBUTREDUCTOISOM-RXN ECOCYC::1-KETO-2-METHYLVALERATE18690--PWY-3001 (ECOCYC::PATHWAY ECOCYC::PWY-3001) (ECOCYC::SUB-PATHWAY ECOCYC::ILEUSYN-PWY) (%EDGE-SHAPE ((%%PX #(131 131)) (%%PY #(2046 2112)) (%%ARROW-1 (131 2112 NIL NIL NIL NIL 131 2112)) (%%ARROW-2 (5667 619 NIL NIL NIL NIL 5667 619)) (%%EDGE-FINALIZED? T) (%EDGE-TYPE ECOCYC::REACTION-IN-OVERVIEW))))) NIL (%LAYER 1) (:LOCATION ECOCYC::CCO-CYTOPLASM) (%SUPER-SPACE ECOCYC::BLONG-KBASE-GIT-OV-PWYS) (%SUPER-NODE ECOCYC::PWY-3001) (%NODE-LOCATION (131 2027)) (ECOCYC::PATHWAY ECOCYC::PWY-3001) (ECOCYC::SUB-PATHWAY ECOCYC::ILEUSYN-PWY) (ECOCYC::CPD ECOCYC::2-ACETO-2-HYDROXY-BUTYRATE) (%NODE-SHAPE ((%NODE-ICON-STYLE :SOLID-OUTLINE) (%NODE-ICON-THICKNESS 2) (%NODE-ICON-HEIGHT 36) (%NODE-ICON-WIDTH 36) (%NODE-LABEL-EXPRESSION (QUOTE ("(<i>S</i>)-2-aceto-2-" "hydroxybutanoate"))) (%USE-SHAPE ECOCYC::OVERVIEW-CPD)))) (ECOCYC::2-ACETO-LACTATE18141--BRANCHED-CHAIN-AA-SYN-PWY ((ECOCYC::ACETOLACTREDUCTOISOM-RXN ECOCYC::CPD-1335718143--BRANCHED-CHAIN-AA-SYN-PWY (ECOCYC::PATHWAY ECOCYC::BRANCHED-CHAIN-AA-SYN-PWY) (ECOCYC::SUB-PATHWAY ECOCYC::VALSYN-PWY) (%EDGE-SHAPE ((%%PX #(1471 1471)) (%%PY #(1362 1423)) (%%ARROW-1 (1471 1423 NIL NIL NIL NIL 1471 1423)) (%%ARROW-2 (691 3416 NIL NIL NIL NIL 691 3416)) (%%EDGE-FINALIZED? T) (%EDGE-TYPE ECOCYC::REACTION-IN-OVERVIEW))))) NIL (%LAYER 1) (:LOCATION ECOCYC::CCO-CYTOPLASM) (%SUPER-SPACE ECOCYC::BLONG-KBASE-GIT-OV-PWYS) (%SUPER-NODE ECOCYC::BRANCHED-CHAIN-AA-SYN-PWY) (%NODE-LOCATION (1471 1343)) (ECOCYC::PATHWAY ECOCYC::BRANCHED-CHAIN-AA-SYN-PWY) (ECOCYC::SUB-PATHWAY ECOCYC::VALSYN-PWY) (ECOCYC::CPD ECOCYC::2-ACETO-LACTATE) (%NODE-SHAPE ((%NODE-ICON-STYLE :SOLID-OUTLINE) (%NODE-ICON-THICKNESS 2) (%NODE-ICON-HEIGHT 36) (%NODE-ICON-WIDTH 36) (%NODE-LABEL-EXPRESSION (QUOTE ("(<i>S</i>)-2-acetolactate"))) (%USE-SHAPE ECOCYC::OVERVIEW-CPD)))) (ECOCYC::|2-Acylglycero-Phosphocholines33975--RXN-162251190| ((ECOCYC::RXN-16225 ECOCYC::|Carboxylates33977--RXN-162251190| (%EDGE-LOCATION ((9521 1043) (9521 1065))) (ECOCYC::PATHWAY ECOCYC::RXN-162251190) (ECOCYC::SUB-PATHWAY ECOCYC::RXN-162251190) (%EDGE-SHAPE ((%%PX #(9521 9521 9521 9569)) (%%PY #(1029 1043 1065 1089)) (%%ARROW-1 (9569 1089 NIL NIL NIL NIL 9569 1089)) (%%ARROW-2 (5767 1341 NIL NIL NIL NIL 5767 1341)) (%%EDGE-FINALIZED? T) (%EDGE-TYPE ECOCYC::REACTION-IN-OVERVIEW)))) (ECOCYC::RXN-16225 ECOCYC::L-1-GLYCERO-PHOSPHORYLCHOLINE33976--RXN-162251190 (%EDGE-LOCATION ((9521 1043) (9521 1065))) (ECOCYC::PATHWAY ECOCYC::RXN-162251190) (ECOCYC::SUB-PATHWAY ECOCYC::RXN-162251190) (%EDGE-SHAPE ((%%PX #(9521 9521 9521 9481)) (%%PY #(1029 1043 1065 1088)) (%%ARROW-1 (9481 1088 NIL NIL NIL NIL 9481 1088)) (%%ARROW-2 (5767 1341 NIL NIL NIL NIL 5767 1341)) (%%EDGE-FINALIZED? T) (%EDGE-TYPE ECOCYC::REACTION-IN-OVERVIEW))))) NIL (%LAYER 1) (:LOCATION ECOCYC::CCO-CYTOPLASM) (%SUPER-SPACE ECOCYC::BLONG-KBASE-GIT-OV-PWYS) (%SUPER-NODE ECOCYC::RXN-162251190) (%NODE-LOCATION (9520 1010)) (ECOCYC::PATHWAY ECOCYC::RXN-162251190) (ECOCYC::SUB-PATHWAY ECOCYC::RXN-162251190) (ECOCYC::CPD ECOCYC::|2-Acylglycero-Phosphocholines|) (%NODE-SHAPE ((%NODE-ICON-STYLE :SOLID-OUTLINE) (%NODE-ICON-THICKNESS 2) (%NODE-ICON-HEIGHT 36) (%NODE-ICON-WIDTH 36) (%NODE-LABEL-EXPRESSION (QUOTE ("a 2-acyl 1-lyso-" "phosphatidylcholine"))) (%USE-SHAPE ECOCYC::OVERVIEW-CPD)))) (ECOCYC::2-AMINO-3-3-OXOPROP-2-ENYL-BUT-2-ENEDI16788--PWY-5653 ((ECOCYC::RXN-5721 ECOCYC::QUINOLINATE16789--PWY-5653 (ECOCYC::PATHWAY ECOCYC::PWY-5653) (ECOCYC::SUB-PATHWAY ECOCYC::PWY-5653) (%EDGE-SHAPE ((%%PX #(769 768)) (%%PY #(288 321)) (%%ARROW-1 (768 321 NIL NIL NIL NIL 768 321)) (%%ARROW-2 (691 3416 NIL NIL NIL NIL 691 3416)) (%%EDGE-FINALIZED? T) (%EDGE-TYPE ECOCYC::REACTION-IN-OVERVIEW))))) NIL (%LAYER 1) (:LOCATION ECOCYC::CCO-CYTOPLASM) (%SUPER-SPACE ECOCYC::BLONG-KBASE-GIT-OV-PWYS) (%SUPER-NODE ECOCYC::PWY-5653) (%NODE-LOCATION (769 269)) (ECOCYC::PATHWAY ECOCYC::PWY-5653) (ECOCYC::SUB-PATHWAY ECOCYC::PWY-5653) (ECOCYC::CPD ECOCYC::2-AMINO-3-3-OXOPROP-2-ENYL-BUT-2-ENEDI) (%NODE-SHAPE ((%NODE-ICON-STYLE :SOLID-OUTLINE) (%NODE-ICON-THICKNESS 2) (%NODE-ICON-HEIGHT 36) (%NODE-ICON-WIDTH 36) (%NODE-LABEL-EXPRESSION (QUOTE ("aminocarboxymuconate" "semialdehyde"))) (%USE-SHAPE ECOCYC::OVERVIEW-CPD)))) (ECOCYC::2-AMINOACRYLATE24896--SERDEG-PWY ((ECOCYC::RXN-15124 ECOCYC::CPD-1601524895--SERDEG-PWY (ECOCYC::PATHWAY ECOCYC::SERDEG-PWY) (ECOCYC::SUB-PATHWAY ECOCYC::SERDEG-PWY) (%EDGE-SHAPE ((%%PX #(5839 5838)) (%%PY #(4860 4898)) (%%ARROW-1 (5838 4898 NIL NIL NIL NIL 5838 4898)) (%%ARROW-2 (5714 693 NIL NIL NIL NIL 5714 693)) (%%EDGE-FINALIZED? T) (%EDGE-TYPE ECOCYC::REACTION-IN-OVERVIEW))))) NIL (%LAYER 1) (:LOCATION ECOCYC::CCO-CYTOPLASM) (%SUPER-SPACE ECOCYC::BLONG-KBASE-GIT-OV-PWYS) (%SUPER-NODE ECOCYC::SERDEG-PWY) (%NODE-LOCATION (5839 4841)) (ECOCYC::PATHWAY ECOCYC::SERDEG-PWY) (ECOCYC::SUB-PATHWAY ECOCYC::SERDEG-PWY) (ECOCYC::CPD ECOCYC::2-AMINOACRYLATE) (%NODE-SHAPE ((%NODE-ICON-STYLE :SOLID-OUTLINE) (%NODE-ICON-THICKNESS 2) (%NODE-ICON-HEIGHT 36) (%NODE-ICON-WIDTH 36) (%NODE-LABEL-EXPRESSION (QUOTE ("2-aminoprop-" "2-enoate"))) (%USE-SHAPE ECOCYC::OVERVIEW-CPD)))) (ECOCYC::2-AMINOACRYLATE24952--LCYSDEG-PWY ((ECOCYC::RXN-15124 ECOCYC::CPD-1601524951--LCYSDEG-PWY (ECOCYC::PATHWAY ECOCYC::LCYSDEG-PWY) (ECOCYC::SUB-PATHWAY ECOCYC::LCYSDEG-PWY) (%EDGE-SHAPE ((%%PX #(6070 6069)) (%%PY #(4972 5010)) (%%ARROW-1 (6069 5010 NIL NIL NIL NIL 6069 5010)) (%%ARROW-2 (9804 4489 NIL NIL NIL NIL 9804 4489)) (%%EDGE-FINALIZED? T) (%EDGE-TYPE ECOCYC::REACTION-IN-OVERVIEW))))) NIL (%LAYER 1) (:LOCATION ECOCYC::CCO-CYTOPLASM) (%SUPER-SPACE ECOCYC::BLONG-KBASE-GIT-OV-PWYS) (%SUPER-NODE ECOCYC::LCYSDEG-PWY) (%NODE-LOCATION (6070 4953)) (ECOCYC::PATHWAY ECOCYC::LCYSDEG-PWY) (ECOCYC::SUB-PATHWAY ECOCYC::LCYSDEG-PWY) (ECOCYC::CPD ECOCYC::2-AMINOACRYLATE) (%NODE-SHAPE ((%NODE-ICON-STYLE :SOLID-OUTLINE) (%NODE-ICON-THICKNESS 2) (%NODE-ICON-HEIGHT 36) (%NODE-ICON-WIDTH 36) (%NODE-LABEL-EXPRESSION (QUOTE ("2-aminoprop-" "2-enoate"))) (%USE-SHAPE ECOCYC::OVERVIEW-CPD)))) (ECOCYC::2-AMINOACRYLATE32370--RXN-151311154 NIL NIL (%LAYER 1) (:LOCATION ECOCYC::CCO-CYTOPLASM) (%SUPER-SPACE ECOCYC::BLONG-KBASE-GIT-OV-PWYS) (%SUPER-NODE ECOCYC::RXN-151311154) (%NODE-LOCATION (9583 8161)) (ECOCYC::PATHWAY ECOCYC::RXN-151311154) (ECOCYC::SUB-PATHWAY ECOCYC::RXN-151311154) (ECOCYC::CPD ECOCYC::2-AMINOACRYLATE) (%NODE-SHAPE ((%NODE-ICON-STYLE :SOLID-OUTLINE) (%NODE-ICON-THICKNESS 2) (%NODE-ICON-HEIGHT 36) (%NODE-ICON-WIDTH 36) (%NODE-LABEL-EXPRESSION (QUOTE ("2-aminoprop-" "2-enoate"))) (%USE-SHAPE ECOCYC::OVERVIEW-CPD)))) (ECOCYC::2-C-METHYL-D-ERYTHRITOL-4-PHOSPHATE16991--NONMEVIPP-PWY ((ECOCYC::2.7.7.60-RXN ECOCYC::4-CYTIDINE-5-DIPHOSPHO-2-C16992--NONMEVIPP-PWY (ECOCYC::PATHWAY ECOCYC::NONMEVIPP-PWY) (ECOCYC::SUB-PATHWAY ECOCYC::NONMEVIPP-PWY) (%EDGE-SHAPE ((%%PX #(1239 1239)) (%%PY #(4284 4367)) (%%ARROW-1 (1239 4367 NIL NIL NIL NIL 1239 4367)) (%%ARROW-2 (5767 1421 NIL NIL NIL NIL 5767 1421)) (%%EDGE-FINALIZED? T) (%EDGE-TYPE ECOCYC::REACTION-IN-OVERVIEW))))) NIL (%LAYER 1) (:LOCATION ECOCYC::CCO-CYTOPLASM) (%SUPER-SPACE ECOCYC::BLONG-KBASE-GIT-OV-PWYS) (%SUPER-NODE ECOCYC::NONMEVIPP-PWY) (%NODE-LOCATION (1239 4262)) (ECOCYC::PATHWAY ECOCYC::NONMEVIPP-PWY) (ECOCYC::SUB-PATHWAY ECOCYC::NONMEVIPP-PWY) (ECOCYC::CPD ECOCYC::2-C-METHYL-D-ERYTHRITOL-4-PHOSPHATE) (%NODE-SHAPE ((%NODE-ICON-STYLE :COLOR-FILLED) (%NODE-ICON-THICKNESS 0) (%NODE-ICON-HEIGHT 44) (%NODE-ICON-WIDTH 44) (%NODE-LABEL-EXPRESSION (QUOTE ("MEP"))) (%USE-SHAPE ECOCYC::OVERVIEW-CPD)))) (ECOCYC::2-D-THREO-HYDROXY-3-CARBOXY-ISOCAPROATE18148--BRANCHED-CHAIN-AA-SYN-PWY ((ECOCYC::3-ISOPROPYLMALDEHYDROG-RXN ECOCYC::CPD-710018145--BRANCHED-CHAIN-AA-SYN-PWY (ECOCYC::PATHWAY ECOCYC::BRANCHED-CHAIN-AA-SYN-PWY) (ECOCYC::SUB-PATHWAY ECOCYC::LEUSYN-PWY) (%EDGE-SHAPE ((%%PX #(1371 1369)) (%%PY #(1860 1918)) (%%ARROW-1 (1369 1918 NIL NIL NIL NIL 1369 1918)) (%%ARROW-2 (6040 2304 NIL NIL NIL NIL 6040 2304)) (%%EDGE-FINALIZED? T) (%EDGE-TYPE ECOCYC::REACTION-IN-OVERVIEW))))) NIL (%LAYER 1) (:LOCATION ECOCYC::CCO-CYTOPLASM) (%SUPER-SPACE ECOCYC::BLONG-KBASE-GIT-OV-PWYS) (%SUPER-NODE ECOCYC::BRANCHED-CHAIN-AA-SYN-PWY) (%NODE-LOCATION (1371 1841)) (ECOCYC::PATHWAY ECOCYC::BRANCHED-CHAIN-AA-SYN-PWY) (ECOCYC::SUB-PATHWAY ECOCYC::LEUSYN-PWY) (ECOCYC::CPD ECOCYC::2-D-THREO-HYDROXY-3-CARBOXY-ISOCAPROATE) (%NODE-SHAPE ((%NODE-ICON-STYLE :SOLID-OUTLINE) (%NODE-ICON-THICKNESS 2) (%NODE-ICON-HEIGHT 36) (%NODE-ICON-WIDTH 36) (%NODE-LABEL-EXPRESSION (QUOTE ("(2<i>R</i>,3<i>S</i>)-3-" "isopropylmalate"))) (%USE-SHAPE ECOCYC::OVERVIEW-CPD)))) (ECOCYC::2-D-THREO-HYDROXY-3-CARBOXY-ISOCAPROATE50637--RXN-131631555 ((ECOCYC::RXN-13163 ECOCYC::3-CARBOXY-3-HYDROXY-ISOCAPROATE50638--RXN-131631555 (ECOCYC::PATHWAY ECOCYC::RXN-131631555) (ECOCYC::SUB-PATHWAY ECOCYC::RXN-131631555) (%EDGE-SHAPE ((%%PX #(7323 7323)) (%%PY #(707 773)) (%%ARROW-1 (7323 773 NIL NIL NIL NIL 7323 773)) (%%ARROW-2 (7323 707 NIL NIL NIL NIL 7323 707)) (%%EDGE-FINALIZED? T) (%EDGE-TYPE ECOCYC::REACTION-IN-OVERVIEW) (%USE-SHAPE ECOCYC::OV-REVERSIBLE-RXN-ARROW))))) NIL (%LAYER 1) (:LOCATION ECOCYC::CCO-CYTOPLASM) (%SUPER-SPACE ECOCYC::BLONG-KBASE-GIT-OV-PWYS) (%SUPER-NODE ECOCYC::RXN-131631555) (%NODE-LOCATION (7323 688)) (ECOCYC::PATHWAY ECOCYC::RXN-131631555) (ECOCYC::SUB-PATHWAY ECOCYC::RXN-131631555) (ECOCYC::CPD ECOCYC::2-D-THREO-HYDROXY-3-CARBOXY-ISOCAPROATE) (%NODE-SHAPE ((%NODE-ICON-STYLE :SOLID-OUTLINE) (%NODE-ICON-THICKNESS 2) (%NODE-ICON-HEIGHT 36) (%NODE-ICON-WIDTH 36) (%NODE-LABEL-EXPRESSION (QUOTE ("(2<i>R</i>,3<i>S</i>)-3-" "isopropylmalate"))) (%USE-SHAPE ECOCYC::OVERVIEW-CPD)))) (ECOCYC::2-D-THREO-HYDROXY-3-CARBOXY-ISOCAPROATE55642--RXN-131581665 ((ECOCYC::RXN-13158 ECOCYC::2K-4CH3-PENTANOATE55643--RXN-131581665 (ECOCYC::PATHWAY ECOCYC::RXN-131581665) (ECOCYC::SUB-PATHWAY ECOCYC::RXN-131581665) (%EDGE-SHAPE ((%%PX #(7323 7323)) (%%PY #(387 453)) (%%ARROW-1 (7323 453 NIL NIL NIL NIL 7323 453)) (%%ARROW-2 (408 5690 NIL NIL NIL NIL 408 5690)) (%%EDGE-FINALIZED? T) (%EDGE-TYPE ECOCYC::REACTION-IN-OVERVIEW))))) NIL (%LAYER 1) (:LOCATION ECOCYC::CCO-CYTOPLASM) (%SUPER-SPACE ECOCYC::BLONG-KBASE-GIT-OV-PWYS) (%SUPER-NODE ECOCYC::RXN-131581665) (%NODE-LOCATION (7323 368)) (ECOCYC::PATHWAY ECOCYC::RXN-131581665) (ECOCYC::SUB-PATHWAY ECOCYC::RXN-131581665) (ECOCYC::CPD ECOCYC::2-D-THREO-HYDROXY-3-CARBOXY-ISOCAPROATE) (%NODE-SHAPE ((%NODE-ICON-STYLE :SOLID-OUTLINE) (%NODE-ICON-THICKNESS 2) (%NODE-ICON-HEIGHT 36) (%NODE-ICON-WIDTH 36) (%NODE-LABEL-EXPRESSION (QUOTE ("(2<i>R</i>,3<i>S</i>)-3-" "isopropylmalate"))) (%USE-SHAPE ECOCYC::OVERVIEW-CPD)))) (ECOCYC::2-DEOXY-D-GLUCOSE--TRANS-RXN0-5401710 ((ECOCYC::G18U5-4727-MONOMER ECOCYC::|Hpr-Histidine--TRANS-RXN0-5401711| (:TRANSPORT-REACTIONS (ECOCYC::TRANS-RXN0-540)) (%EDGE-SHAPE ((%%PX #(9617 9617)) (%%PY #(15062 14776)) (%%ARROW-1 (9617 14753 9611 14776 9623 14776 9617 14776)) (%%ARROW-2 (6112 419 NIL NIL NIL NIL 6112 419)) (%%EDGE-FINALIZED? T) (%EDGE-ARROWHEAD :TRIANGULAR) (%EDGE-TYPE ECOCYC::OV-TRANSPORTER))))) NIL (%NODE-SHAPE ((%NODE-ICON-STYLE :SOLID-OUTLINE) (%NODE-ICON-THICKNESS 2) (%NODE-ICON-HEIGHT 36) (%NODE-ICON-WIDTH 36) (%NODE-LABEL-EXPRESSION (QUOTE ("2-deoxy-" "D-glucose"))) (%USE-SHAPE ECOCYC::OVERVIEW-CPD))) (%LAYER 1) (:LOCATION ECOCYC::CCO-OUT) (:TRANSPORT T) (ECOCYC::CPD ECOCYC::2-DEOXY-D-GLUCOSE) (%NODE-LOCATION (9617 15081))) (ECOCYC::|2-Deoxy-D-Ribosyl-Base31904--NUCLEOSIDE-DEOXYRIBOSYLTRANSFERASE-RXN1144| ((ECOCYC::NUCLEOSIDE-DEOXYRIBOSYLTRANSFERASE-RXN ECOCYC::|2-Deoxy-D-Ribosyl-Base31908--NUCLEOSIDE-DEOXYRIBOSYLTRANSFERASE-RXN1144| (%EDGE-LOCATION ((9786 1043) (9786 1065))) (ECOCYC::PATHWAY ECOCYC::NUCLEOSIDE-DEOXYRIBOSYLTRANSFERASE-RXN1144) (ECOCYC::SUB-PATHWAY ECOCYC::NUCLEOSIDE-DEOXYRIBOSYLTRANSFERASE-RXN1144) (%EDGE-SHAPE ((%%PX #(9746 9786 9786 9825)) (%%PY #(1020 1043 1065 1088)) (%%ARROW-1 (9825 1088 NIL NIL NIL NIL 9825 1088)) (%%ARROW-2 (691 3416 NIL NIL NIL NIL 691 3416)) (%%EDGE-FINALIZED? T) (%EDGE-TYPE ECOCYC::REACTION-IN-OVERVIEW)))) (ECOCYC::NUCLEOSIDE-DEOXYRIBOSYLTRANSFERASE-RXN ECOCYC::|Bases31907--NUCLEOSIDE-DEOXYRIBOSYLTRANSFERASE-RXN1144| (%EDGE-LOCATION ((9786 1043) (9786 1065))) (ECOCYC::PATHWAY ECOCYC::NUCLEOSIDE-DEOXYRIBOSYLTRANSFERASE-RXN1144) (ECOCYC::SUB-PATHWAY ECOCYC::NUCLEOSIDE-DEOXYRIBOSYLTRANSFERASE-RXN1144) (%EDGE-SHAPE ((%%PX #(9746 9786 9786 9751)) (%%PY #(1020 1043 1065 1088)) (%%ARROW-1 (9751 1088 NIL NIL NIL NIL 9751 1088)) (%%ARROW-2 (691 3416 NIL NIL NIL NIL 691 3416)) (%%EDGE-FINALIZED? T) (%EDGE-TYPE ECOCYC::REACTION-IN-OVERVIEW))))) NIL (%LAYER 1) (:LOCATION ECOCYC::CCO-CYTOPLASM) (%SUPER-SPACE ECOCYC::BLONG-KBASE-GIT-OV-PWYS) (%SUPER-NODE ECOCYC::NUCLEOSIDE-DEOXYRIBOSYLTRANSFERASE-RXN1144) (%NODE-LOCATION (9730 1010)) (ECOCYC::PATHWAY ECOCYC::NUCLEOSIDE-DEOXYRIBOSYLTRANSFERASE-RXN1144) (ECOCYC::SUB-PATHWAY ECOCYC::NUCLEOSIDE-DEOXYRIBOSYLTRANSFERASE-RXN1144) (ECOCYC::CPD ECOCYC::|2-Deoxy-D-Ribosyl-Base|) (%NODE-SHAPE ((%NODE-ICON-STYLE :SOLID-OUTLINE) (%NODE-ICON-THICKNESS 2) (%NODE-ICON-HEIGHT 36) (%NODE-ICON-WIDTH 36) (%NODE-LABEL-EXPRESSION (QUOTE ("a 2-deoxy-D-" "ribosyl-base"))) (%USE-SHAPE ECOCYC::OVERVIEW-CPD)))) (ECOCYC::|2-Deoxy-D-Ribosyl-Base31908--NUCLEOSIDE-DEOXYRIBOSYLTRANSFERASE-RXN1144| NIL NIL (%LAYER 1) (:LOCATION ECOCYC::CCO-CYTOPLASM) (%SUPER-SPACE ECOCYC::BLONG-KBASE-GIT-OV-PWYS) (%SUPER-NODE ECOCYC::NUCLEOSIDE-DEOXYRIBOSYLTRANSFERASE-RXN1144) (%NODE-LOCATION (9841 1098)) (ECOCYC::PATHWAY ECOCYC::NUCLEOSIDE-DEOXYRIBOSYLTRANSFERASE-RXN1144) (ECOCYC::SUB-PATHWAY ECOCYC::NUCLEOSIDE-DEOXYRIBOSYLTRANSFERASE-RXN1144) (ECOCYC::CPD ECOCYC::|2-Deoxy-D-Ribosyl-Base|) (%NODE-SHAPE ((%NODE-ICON-STYLE :SOLID-OUTLINE) (%NODE-ICON-THICKNESS 2) (%NODE-ICON-HEIGHT 36) (%NODE-ICON-WIDTH 36) (%NODE-LABEL-EXPRESSION (QUOTE ("a 2-deoxy-D-" "ribosyl-base"))) (%USE-SHAPE ECOCYC::OVERVIEW-CPD)))) (ECOCYC::2-DEOXYRIBOSE55803--RXN-142231669 ((ECOCYC::RXN-14223 ECOCYC::DEOXY-RIBOSE-5P55804--RXN-142231669 (ECOCYC::PATHWAY ECOCYC::RXN-142231669) (ECOCYC::SUB-PATHWAY ECOCYC::RXN-142231669) (%EDGE-SHAPE ((%%PX #(7544 7544)) (%%PY #(1366 1426)) (%%ARROW-1 (7544 1426 NIL NIL NIL NIL 7544 1426)) (%%ARROW-2 (5714 693 NIL NIL NIL NIL 5714 693)) (%%EDGE-FINALIZED? T) (%EDGE-TYPE ECOCYC::REACTION-IN-OVERVIEW))))) NIL (%LAYER 1) (:LOCATION ECOCYC::CCO-CYTOPLASM) (%SUPER-SPACE ECOCYC::BLONG-KBASE-GIT-OV-PWYS) (%SUPER-NODE ECOCYC::RXN-142231669) (%NODE-LOCATION (7544 1349)) (ECOCYC::PATHWAY ECOCYC::RXN-142231669) (ECOCYC::SUB-PATHWAY ECOCYC::RXN-142231669) (ECOCYC::CPD ECOCYC::2-DEOXYRIBOSE) (%NODE-SHAPE ((%NODE-ICON :RECTANGLE) (%NODE-ICON-STYLE :SOLID-OUTLINE) (%NODE-ICON-THICKNESS 2) (%NODE-ICON-HEIGHT 30) (%NODE-ICON-WIDTH 30) (%NODE-LABEL-EXPRESSION (QUOTE ("2'-deoxyribose"))) (%USE-SHAPE ECOCYC::OVERVIEW-CPD)))) (ECOCYC::|2-Hexadecenoyl-ACPs21620--PWY-5971| ((ECOCYC::RXN-9663 ECOCYC::|Palmitoyl-ACPs21619--PWY-5971| (ECOCYC::PATHWAY ECOCYC::PWY-5971) (ECOCYC::SUB-PATHWAY ECOCYC::PWY-5971) (%EDGE-SHAPE ((%%PX #(3610 3610)) (%%PY #(12199 12590)) (%%ARROW-1 (3610 12590 NIL NIL NIL NIL 3610 12590)) (%%ARROW-2 (5714 693 NIL NIL NIL NIL 5714 693)) (%%EDGE-FINALIZED? T) (%EDGE-TYPE ECOCYC::REACTION-IN-OVERVIEW))))) NIL (%LAYER 1) (:LOCATION ECOCYC::CCO-CYTOPLASM) (%SUPER-SPACE ECOCYC::BLONG-KBASE-GIT-OV-PWYS) (%SUPER-NODE ECOCYC::PWY-5971) (%NODE-LOCATION (3610 12175)) (ECOCYC::PATHWAY ECOCYC::PWY-5971) (ECOCYC::SUB-PATHWAY ECOCYC::PWY-5971) (ECOCYC::CPD ECOCYC::|2-Hexadecenoyl-ACPs|) (%NODE-SHAPE ((%NODE-TYPE ECOCYC::COMPOUND-IN-OVERVIEW) (%NODE-ICON :REGULAR-POLYGON) (%NODE-ICON-REGULAR-POLYGON-SIDES 4) (%NODE-ICON-STYLE :SOLID-OUTLINE) (%NODE-ICON-THICKNESS 2) (%NODE-ICON-HEIGHT 45) (%NODE-ICON-WIDTH 45) (%NODE-LABEL-EXPRESSION (QUOTE ("a <i>trans</i>" "hexadecenoyl-[acp]"))) (%USE-SHAPE ECOCYC::OVERVIEW-CPD)))) (ECOCYC::2-HYDROXY-2-METHYLPROPANENITRILE36852--RXN-53411251 NIL NIL (%LAYER 1) (:LOCATION ECOCYC::CCO-CYTOPLASM) (%SUPER-SPACE ECOCYC::BLONG-KBASE-GIT-OV-PWYS) (%SUPER-NODE ECOCYC::RXN-53411251) (%NODE-LOCATION (9589 5599)) (ECOCYC::PATHWAY ECOCYC::RXN-53411251) (ECOCYC::SUB-PATHWAY ECOCYC::RXN-53411251) (ECOCYC::CPD ECOCYC::2-HYDROXY-2-METHYLPROPANENITRILE) (%NODE-SHAPE ((%NODE-ICON-STYLE :SOLID-OUTLINE) (%NODE-ICON-THICKNESS 2) (%NODE-ICON-HEIGHT 36) (%NODE-ICON-WIDTH 36) (%NODE-LABEL-EXPRESSION (QUOTE ("acetone" "cyanohydrin"))) (%USE-SHAPE ECOCYC::OVERVIEW-CPD)))) (ECOCYC::2-KETO-3-METHYL-VALERATE18138--BRANCHED-CHAIN-AA-SYN-PWY ((ECOCYC::BRANCHED-CHAINAMINOTRANSFERILEU-RXN ECOCYC::ILE18149--BRANCHED-CHAIN-AA-SYN-PWY (ECOCYC::PATHWAY ECOCYC::BRANCHED-CHAIN-AA-SYN-PWY) (ECOCYC::SUB-PATHWAY ECOCYC::ILEUSYN-PWY) (%EDGE-SHAPE ((%%PX #(1815 1815)) (%%PY #(1947 2006)) (%%ARROW-1 (1815 2006 NIL NIL NIL NIL 1815 2006)) (%%ARROW-2 (8710 14277 NIL NIL NIL NIL 8710 14277)) (%%EDGE-FINALIZED? T) (%EDGE-TYPE ECOCYC::REACTION-IN-OVERVIEW))))) NIL (%LAYER 1) (:LOCATION ECOCYC::CCO-CYTOPLASM) (%SUPER-SPACE ECOCYC::BLONG-KBASE-GIT-OV-PWYS) (%SUPER-NODE ECOCYC::BRANCHED-CHAIN-AA-SYN-PWY) (%NODE-LOCATION (1815 1928)) (ECOCYC::PATHWAY ECOCYC::BRANCHED-CHAIN-AA-SYN-PWY) (ECOCYC::SUB-PATHWAY ECOCYC::ILEUSYN-PWY) (ECOCYC::CPD ECOCYC::2-KETO-3-METHYL-VALERATE) (%NODE-SHAPE ((%NODE-ICON-STYLE :SOLID-OUTLINE) (%NODE-ICON-THICKNESS 2) (%NODE-ICON-HEIGHT 36) (%NODE-ICON-WIDTH 36) (%NODE-LABEL-EXPRESSION (QUOTE ("(<i>S</i>)-3-methyl-2-" "oxopentanoate"))) (%USE-SHAPE ECOCYC::OVERVIEW-CPD)))) (ECOCYC::2-KETO-3-METHYL-VALERATE18689--PWY-3001 ((ECOCYC::BRANCHED-CHAINAMINOTRANSFERILEU-RXN ECOCYC::ILE18697--PWY-3001 (ECOCYC::PATHWAY ECOCYC::PWY-3001) (ECOCYC::SUB-PATHWAY ECOCYC::ILEUSYN-PWY) (%EDGE-SHAPE ((%%PX #(132 132)) (%%PY #(2254 2320)) (%%ARROW-1 (132 2320 NIL NIL NIL NIL 132 2320)) (%%ARROW-2 (6167 1306 NIL NIL NIL NIL 6167 1306)) (%%EDGE-FINALIZED? T) (%EDGE-TYPE ECOCYC::REACTION-IN-OVERVIEW))))) NIL (%LAYER 1) (:LOCATION ECOCYC::CCO-CYTOPLASM) (%SUPER-SPACE ECOCYC::BLONG-KBASE-GIT-OV-PWYS) (%SUPER-NODE ECOCYC::PWY-3001) (%NODE-LOCATION (132 2235)) (ECOCYC::PATHWAY ECOCYC::PWY-3001) (ECOCYC::SUB-PATHWAY ECOCYC::ILEUSYN-PWY) (ECOCYC::CPD ECOCYC::2-KETO-3-METHYL-VALERATE) (%NODE-SHAPE ((%NODE-ICON-STYLE :SOLID-OUTLINE) (%NODE-ICON-THICKNESS 2) (%NODE-ICON-HEIGHT 36) (%NODE-ICON-WIDTH 36) (%NODE-LABEL-EXPRESSION (QUOTE ("(<i>S</i>)-3-methyl-2-" "oxopentanoate"))) (%USE-SHAPE ECOCYC::OVERVIEW-CPD)))) (ECOCYC::2-KETO-ISOVALERATE18142--BRANCHED-CHAIN-AA-SYN-PWY ((ECOCYC::BRANCHED-CHAINAMINOTRANSFERVAL-RXN ECOCYC::VAL18150--BRANCHED-CHAIN-AA-SYN-PWY (%EDGE-LOCATION ((1576 1549))) (ECOCYC::PATHWAY ECOCYC::BRANCHED-CHAIN-AA-SYN-PWY) (ECOCYC::SUB-PATHWAY ECOCYC::VALSYN-PWY) (%EDGE-SHAPE ((%%PX #(1492 1576 1576)) (%%PY #(1545 1549 1647)) (%%ARROW-1 (1576 1647 NIL NIL NIL NIL 1576 1647)) (%%ARROW-2 (493 1880 NIL NIL NIL NIL 493 1880)) (%%EDGE-FINALIZED? T) (%EDGE-TYPE ECOCYC::REACTION-IN-OVERVIEW)))) (ECOCYC::2-ISOPROPYLMALATESYN-RXN ECOCYC::3-CARBOXY-3-HYDROXY-ISOCAPROATE18146--BRANCHED-CHAIN-AA-SYN-PWY (%EDGE-LOCATION ((1371 1549))) (ECOCYC::PATHWAY ECOCYC::BRANCHED-CHAIN-AA-SYN-PWY) (ECOCYC::SUB-PATHWAY ECOCYC::LEUSYN-PWY) (%EDGE-SHAPE ((%%PX #(1454 1371 1371)) (%%PY #(1545 1549 1630)) (%%ARROW-1 (1371 1630 NIL NIL NIL NIL 1371 1630)) (%%ARROW-2 (493 1880 NIL NIL NIL NIL 493 1880)) (%%EDGE-FINALIZED? T) (%EDGE-TYPE ECOCYC::REACTION-IN-OVERVIEW))))) NIL (%LAYER 1) (:LOCATION ECOCYC::CCO-CYTOPLASM) (%SUPER-SPACE ECOCYC::BLONG-KBASE-GIT-OV-PWYS) (%SUPER-NODE ECOCYC::BRANCHED-CHAIN-AA-SYN-PWY) (%NODE-LOCATION (1473 1544)) (ECOCYC::PATHWAY ECOCYC::BRANCHED-CHAIN-AA-SYN-PWY) (ECOCYC::SUB-PATHWAY ECOCYC::BRANCHED-CHAIN-AA-SYN-PWY) (ECOCYC::CPD ECOCYC::2-KETO-ISOVALERATE) (%NODE-SHAPE ((%NODE-ICON-STYLE :SOLID-OUTLINE) (%NODE-ICON-THICKNESS 2) (%NODE-ICON-HEIGHT 36) (%NODE-ICON-WIDTH 36) (%NODE-LABEL-EXPRESSION (QUOTE ("3-methyl-2-" "oxobutanoate"))) (%USE-SHAPE ECOCYC::OVERVIEW-CPD)))) (ECOCYC::2-KETO-ISOVALERATE18423--PWY0-1061 ((ECOCYC::BRANCHED-CHAINAMINOTRANSFERVAL-RXN ECOCYC::VAL18421--PWY0-1061 (ECOCYC::PATHWAY ECOCYC::PWY0-1061) (ECOCYC::SUB-PATHWAY ECOCYC::ALANINE-VALINESYN-PWY) (%EDGE-SHAPE ((%%PX #(2884 2884)) (%%PY #(1408 1467)) (%%ARROW-1 (2884 1467 NIL NIL NIL NIL 2884 1467)) (%%ARROW-2 (4625 584 NIL NIL NIL NIL 4625 584)) (%%EDGE-FINALIZED? T) (%EDGE-TYPE ECOCYC::REACTION-IN-OVERVIEW))))) NIL (%LAYER 1) (:LOCATION ECOCYC::CCO-CYTOPLASM) (%SUPER-SPACE ECOCYC::BLONG-KBASE-GIT-OV-PWYS) (%SUPER-NODE ECOCYC::PWY0-1061) (%NODE-LOCATION (2884 1389)) (ECOCYC::PATHWAY ECOCYC::PWY0-1061) (ECOCYC::SUB-PATHWAY ECOCYC::ALANINE-VALINESYN-PWY) (ECOCYC::CPD ECOCYC::2-KETO-ISOVALERATE) (%NODE-SHAPE ((%NODE-ICON-STYLE :SOLID-OUTLINE) (%NODE-ICON-THICKNESS 2) (%NODE-ICON-HEIGHT 36) (%NODE-ICON-WIDTH 36) (%NODE-LABEL-EXPRESSION (QUOTE ("3-methyl-2-" "oxobutanoate"))) (%USE-SHAPE ECOCYC::OVERVIEW-CPD)))) (ECOCYC::2-KETOGLUTARATE19601--GLUTSYNIII-PWY ((ECOCYC::GLUTDEHYD-RXN ECOCYC::GLT19602--GLUTSYNIII-PWY (ECOCYC::PATHWAY ECOCYC::GLUTSYNIII-PWY) (ECOCYC::SUB-PATHWAY ECOCYC::GLUTSYNIII-PWY) (%EDGE-SHAPE ((%%PX #(364 364)) (%%PY #(2199 2279)) (%%ARROW-1 (364 2279 NIL NIL NIL NIL 364 2279)) (%%ARROW-2 (691 3416 NIL NIL NIL NIL 691 3416)) (%%EDGE-FINALIZED? T) (%EDGE-TYPE ECOCYC::REACTION-IN-OVERVIEW))))) NIL (%LAYER 1) (:LOCATION ECOCYC::CCO-CYTOPLASM) (%SUPER-SPACE ECOCYC::BLONG-KBASE-GIT-OV-PWYS) (%SUPER-NODE ECOCYC::GLUTSYNIII-PWY) (%NODE-LOCATION (364 2180)) (ECOCYC::PATHWAY ECOCYC::GLUTSYNIII-PWY) (ECOCYC::SUB-PATHWAY ECOCYC::GLUTSYNIII-PWY) (ECOCYC::CPD ECOCYC::2-KETOGLUTARATE) (%NODE-SHAPE ((%NODE-ICON-STYLE :SOLID-OUTLINE) (%NODE-ICON-THICKNESS 2) (%NODE-ICON-HEIGHT 36) (%NODE-ICON-WIDTH 36) (%NODE-LABEL-EXPRESSION (QUOTE ("2-oxoglutarate"))) (%USE-SHAPE ECOCYC::OVERVIEW-CPD)))) (ECOCYC::2-KETOGLUTARATE25936--FERMENTATION-PWY NIL NIL (%LAYER 1) (:LOCATION ECOCYC::CCO-CYTOPLASM) (%SUPER-SPACE ECOCYC::BLONG-KBASE-GIT-OV-PWYS) (%SUPER-NODE ECOCYC::FERMENTATION-PWY) (%NODE-LOCATION (4626 821)) (ECOCYC::PATHWAY ECOCYC::FERMENTATION-PWY) (ECOCYC::SUB-PATHWAY ECOCYC::FERMENTATION-PWY) (ECOCYC::CPD ECOCYC::2-KETOGLUTARATE) (%NODE-SHAPE ((%NODE-ICON-STYLE :SOLID-OUTLINE) (%NODE-ICON-THICKNESS 2) (%NODE-ICON-HEIGHT 36) (%NODE-ICON-WIDTH 36) (%NODE-LABEL-EXPRESSION (QUOTE ("2-oxoglutarate"))) (%USE-SHAPE ECOCYC::OVERVIEW-CPD)))) (ECOCYC::2-KETOGLUTARATE35771--2OXOGLUTARATEDEH-RXN1228 ((ECOCYC::2OXOGLUTARATEDEH-RXN ECOCYC::SUC-COA35774--2OXOGLUTARATEDEH-RXN1228 (%EDGE-LOCATION ((10372 12558) (10372 12709))) (ECOCYC::PATHWAY ECOCYC::2OXOGLUTARATEDEH-RXN1228) (ECOCYC::SUB-PATHWAY ECOCYC::2OXOGLUTARATEDEH-RXN1228) (%EDGE-SHAPE ((%%PX #(10372 10372 10372 10413)) (%%PY #(12544 12558 12709 12733)) (%%ARROW-1 (10413 12733 NIL NIL NIL NIL 10413 12733)) (%%ARROW-2 (408 5690 NIL NIL NIL NIL 408 5690)) (%%EDGE-FINALIZED? T) (%EDGE-TYPE ECOCYC::REACTION-IN-OVERVIEW)))) (ECOCYC::2OXOGLUTARATEDEH-RXN ECOCYC::CARBON-DIOXIDE35773--2OXOGLUTARATEDEH-RXN1228 (%EDGE-LOCATION ((10372 12558) (10372 12709))) (ECOCYC::PATHWAY ECOCYC::2OXOGLUTARATEDEH-RXN1228) (ECOCYC::SUB-PATHWAY ECOCYC::2OXOGLUTARATEDEH-RXN1228) (%EDGE-SHAPE ((%%PX #(10372 10372 10372 10358)) (%%PY #(12544 12558 12709 12727)) (%%ARROW-1 (10358 12727 NIL NIL NIL NIL 10358 12727)) (%%ARROW-2 (408 5690 NIL NIL NIL NIL 408 5690)) (%%EDGE-FINALIZED? T) (%EDGE-TYPE ECOCYC::REACTION-IN-OVERVIEW)))) (ECOCYC::2OXOGLUTARATEDEH-RXN ECOCYC::NADH35772--2OXOGLUTARATEDEH-RXN1228 (%EDGE-LOCATION ((10372 12558) (10372 12709))) (ECOCYC::PATHWAY ECOCYC::2OXOGLUTARATEDEH-RXN1228) (ECOCYC::SUB-PATHWAY ECOCYC::2OXOGLUTARATEDEH-RXN1228) (%EDGE-SHAPE ((%%PX #(10372 10372 10372 10306)) (%%PY #(12544 12558 12709 12735)) (%%ARROW-1 (10306 12735 NIL NIL NIL NIL 10306 12735)) (%%ARROW-2 (408 5690 NIL NIL NIL NIL 408 5690)) (%%EDGE-FINALIZED? T) (%EDGE-TYPE ECOCYC::REACTION-IN-OVERVIEW))))) NIL (%LAYER 1) (:LOCATION ECOCYC::CCO-CYTOPLASM) (%SUPER-SPACE ECOCYC::BLONG-KBASE-GIT-OV-PWYS) (%SUPER-NODE ECOCYC::2OXOGLUTARATEDEH-RXN1228) (%NODE-LOCATION (10372 12525)) (ECOCYC::PATHWAY ECOCYC::2OXOGLUTARATEDEH-RXN1228) (ECOCYC::SUB-PATHWAY ECOCYC::2OXOGLUTARATEDEH-RXN1228) (ECOCYC::CPD ECOCYC::2-KETOGLUTARATE) (%NODE-SHAPE ((%NODE-ICON-STYLE :SOLID-OUTLINE) (%NODE-ICON-THICKNESS 2) (%NODE-ICON-HEIGHT 36) (%NODE-ICON-WIDTH 36) (%NODE-LABEL-EXPRESSION (QUOTE ("2-oxoglutarate"))) (%USE-SHAPE ECOCYC::OVERVIEW-CPD)))) (ECOCYC::|2-Lysophosphatidylcholines42604--LYSOPHOSPHOLIPASE-RXN1385| ((ECOCYC::LYSOPHOSPHOLIPASE-RXN ECOCYC::L-1-GLYCERO-PHOSPHORYLCHOLINE42605--LYSOPHOSPHOLIPASE-RXN1385 (%EDGE-LOCATION ((9521 721) (9521 743))) (ECOCYC::PATHWAY ECOCYC::LYSOPHOSPHOLIPASE-RXN1385) (ECOCYC::SUB-PATHWAY ECOCYC::LYSOPHOSPHOLIPASE-RXN1385) (%EDGE-SHAPE ((%%PX #(9521 9521 9521 9481)) (%%PY #(707 721 743 766)) (%%ARROW-1 (9481 766 NIL NIL NIL NIL 9481 766)) (%%ARROW-2 (7090 8577 NIL NIL NIL NIL 7090 8577)) (%%EDGE-FINALIZED? T) (%EDGE-TYPE ECOCYC::REACTION-IN-OVERVIEW)))) (ECOCYC::LYSOPHOSPHOLIPASE-RXN ECOCYC::|Carboxylates42606--LYSOPHOSPHOLIPASE-RXN1385| (%EDGE-LOCATION ((9521 721) (9521 743))) (ECOCYC::PATHWAY ECOCYC::LYSOPHOSPHOLIPASE-RXN1385) (ECOCYC::SUB-PATHWAY ECOCYC::LYSOPHOSPHOLIPASE-RXN1385) (%EDGE-SHAPE ((%%PX #(9521 9521 9521 9569)) (%%PY #(707 721 743 767)) (%%ARROW-1 (9569 767 NIL NIL NIL NIL 9569 767)) (%%ARROW-2 (7090 8577 NIL NIL NIL NIL 7090 8577)) (%%EDGE-FINALIZED? T) (%EDGE-TYPE ECOCYC::REACTION-IN-OVERVIEW))))) NIL (%LAYER 1) (:LOCATION ECOCYC::CCO-CYTOPLASM) (%SUPER-SPACE ECOCYC::BLONG-KBASE-GIT-OV-PWYS) (%SUPER-NODE ECOCYC::LYSOPHOSPHOLIPASE-RXN1385) (%NODE-LOCATION (9521 688)) (ECOCYC::PATHWAY ECOCYC::LYSOPHOSPHOLIPASE-RXN1385) (ECOCYC::SUB-PATHWAY ECOCYC::LYSOPHOSPHOLIPASE-RXN1385) (ECOCYC::CPD ECOCYC::|2-Lysophosphatidylcholines|) (%NODE-SHAPE ((%NODE-ICON-STYLE :SOLID-OUTLINE) (%NODE-ICON-THICKNESS 2) (%NODE-ICON-HEIGHT 36) (%NODE-ICON-WIDTH 36) (%NODE-LABEL-EXPRESSION (QUOTE ("a 1-acyl-<i>sn</i>-glycero-" "3-phosphocholine"))) (%USE-SHAPE ECOCYC::OVERVIEW-CPD)))) (ECOCYC::|2-Me-Branched-234-Sat-FA41467--RXN66-4721358| NIL NIL (%LAYER 1) (:LOCATION ECOCYC::CCO-CYTOPLASM) (%SUPER-SPACE ECOCYC::BLONG-KBASE-GIT-OV-PWYS) (%SUPER-NODE ECOCYC::RXN66-4721358) (%NODE-LOCATION (8974 2170)) (ECOCYC::PATHWAY ECOCYC::RXN66-4721358) (ECOCYC::SUB-PATHWAY ECOCYC::RXN66-4721358) (ECOCYC::CPD ECOCYC::|2-Me-Branched-234-Sat-FA|) (%NODE-SHAPE ((%NODE-ICON-STYLE :SOLID-OUTLINE) (%NODE-ICON-THICKNESS 2) (%NODE-ICON-HEIGHT 36) (%NODE-ICON-WIDTH 36) (%NODE-LABEL-EXPRESSION (QUOTE ("a 2-methyl branched" "2,3,4-saturated fatty acid"))) (%USE-SHAPE ECOCYC::OVERVIEW-CPD)))) (ECOCYC::|2-Me-Branched-234-Sat-FA52300--RXN66-4831591| ((ECOCYC::RXN66-483 ECOCYC::PPI52302--RXN66-4831591 (%EDGE-LOCATION ((10397 9688) (10397 9732))) (ECOCYC::PATHWAY ECOCYC::RXN66-4831591) (ECOCYC::SUB-PATHWAY ECOCYC::RXN66-4831591) (%EDGE-SHAPE ((%%PX #(10397 10397 10397 10376)) (%%PY #(9669 9688 9732 9760)) (%%ARROW-1 (10376 9760 NIL NIL NIL NIL 10376 9760)) (%%ARROW-2 (691 3416 NIL NIL NIL NIL 691 3416)) (%%EDGE-FINALIZED? T) (%EDGE-TYPE ECOCYC::REACTION-IN-OVERVIEW)))) (ECOCYC::RXN66-483 ECOCYC::|2-Me-Branched-234-Sat-Fatty-Acyl-CoA52303--RXN66-4831591| (%EDGE-LOCATION ((10397 9688) (10397 9732))) (ECOCYC::PATHWAY ECOCYC::RXN66-4831591) (ECOCYC::SUB-PATHWAY ECOCYC::RXN66-4831591) (%EDGE-SHAPE ((%%PX #(10397 10397 10397 10459)) (%%PY #(9669 9688 9732 9768)) (%%ARROW-1 (10459 9768 NIL NIL NIL NIL 10459 9768)) (%%ARROW-2 (691 3416 NIL NIL NIL NIL 691 3416)) (%%EDGE-FINALIZED? T) (%EDGE-TYPE ECOCYC::REACTION-IN-OVERVIEW)))) (ECOCYC::RXN66-483 ECOCYC::AMP52301--RXN66-4831591 (%EDGE-LOCATION ((10397 9688) (10397 9732))) (ECOCYC::PATHWAY ECOCYC::RXN66-4831591) (ECOCYC::SUB-PATHWAY ECOCYC::RXN66-4831591) (%EDGE-SHAPE ((%%PX #(10397 10397 10397 10296)) (%%PY #(9669 9688 9732 9772)) (%%ARROW-1 (10296 9772 NIL NIL NIL NIL 10296 9772)) (%%ARROW-2 (691 3416 NIL NIL NIL NIL 691 3416)) (%%EDGE-FINALIZED? T) (%EDGE-TYPE ECOCYC::REACTION-IN-OVERVIEW))))) NIL (%LAYER 1) (:LOCATION ECOCYC::CCO-CYTOPLASM) (%SUPER-SPACE ECOCYC::BLONG-KBASE-GIT-OV-PWYS) (%SUPER-NODE ECOCYC::RXN66-4831591) (%NODE-LOCATION (10397 9650)) (ECOCYC::PATHWAY ECOCYC::RXN66-4831591) (ECOCYC::SUB-PATHWAY ECOCYC::RXN66-4831591) (ECOCYC::CPD ECOCYC::|2-Me-Branched-234-Sat-FA|) (%NODE-SHAPE ((%NODE-ICON-STYLE :SOLID-OUTLINE) (%NODE-ICON-THICKNESS 2) (%NODE-ICON-HEIGHT 36) (%NODE-ICON-WIDTH 36) (%NODE-LABEL-EXPRESSION (QUOTE ("a 2-methyl" "branched 2,3,4-" "saturated fatty acid"))) (%USE-SHAPE ECOCYC::OVERVIEW-CPD)))) (ECOCYC::|2-Me-Branched-234-Sat-FALD41466--RXN66-4721358| ((ECOCYC::RXN66-472 ECOCYC::|2-Me-Branched-234-Sat-FA41467--RXN66-4721358| (ECOCYC::PATHWAY ECOCYC::RXN66-4721358) (ECOCYC::SUB-PATHWAY ECOCYC::RXN66-4721358) (%EDGE-SHAPE ((%%PX #(8973 8974)) (%%PY #(2085 2151)) (%%ARROW-1 (8974 2151 NIL NIL NIL NIL 8974 2151)) (%%ARROW-2 (2627 1910 NIL NIL NIL NIL 2627 1910)) (%%EDGE-FINALIZED? T) (%EDGE-TYPE ECOCYC::REACTION-IN-OVERVIEW))))) NIL (%LAYER 1) (:LOCATION ECOCYC::CCO-CYTOPLASM) (%SUPER-SPACE ECOCYC::BLONG-KBASE-GIT-OV-PWYS) (%SUPER-NODE ECOCYC::RXN66-4721358) (%NODE-LOCATION (8973 2066)) (ECOCYC::PATHWAY ECOCYC::RXN66-4721358) (ECOCYC::SUB-PATHWAY ECOCYC::RXN66-4721358) (ECOCYC::CPD ECOCYC::|2-Me-Branched-234-Sat-FALD|) (%NODE-SHAPE ((%NODE-ICON-STYLE :SOLID-OUTLINE) (%NODE-ICON-THICKNESS 2) (%NODE-ICON-HEIGHT 36) (%NODE-ICON-WIDTH 36) (%NODE-LABEL-EXPRESSION (QUOTE ("a 2-methyl branched 2,3,4-" "saturated fatty aldehyde"))) (%USE-SHAPE ECOCYC::OVERVIEW-CPD)))) (ECOCYC::|2-Me-Branched-234-Sat-Fatty-Acyl-CoA52303--RXN66-4831591| NIL NIL (%LAYER 1) (:LOCATION ECOCYC::CCO-CYTOPLASM) (%SUPER-SPACE ECOCYC::BLONG-KBASE-GIT-OV-PWYS) (%SUPER-NODE ECOCYC::RXN66-4831591) (%NODE-LOCATION (10475 9777)) (ECOCYC::PATHWAY ECOCYC::RXN66-4831591) (ECOCYC::SUB-PATHWAY ECOCYC::RXN66-4831591) (ECOCYC::CPD ECOCYC::|2-Me-Branched-234-Sat-Fatty-Acyl-CoA|) (%NODE-SHAPE ((%NODE-ICON-STYLE :SOLID-OUTLINE) (%NODE-ICON-THICKNESS 2) (%NODE-ICON-HEIGHT 36) (%NODE-ICON-WIDTH 36) (%NODE-LABEL-EXPRESSION (QUOTE ("a 2-methyl" "branched" "2,3,4-saturated" "fatty acyl-CoA"))) (%USE-SHAPE ECOCYC::OVERVIEW-CPD)))) (ECOCYC::|2-Octenoyl-ACPs21635--PWY-5971| ((ECOCYC::RXN-9659 ECOCYC::|Octanoyl-ACPs21633--PWY-5971| (ECOCYC::PATHWAY ECOCYC::PWY-5971) (ECOCYC::SUB-PATHWAY ECOCYC::PWY-5971) (%EDGE-SHAPE ((%%PX #(3716 3715)) (%%PY #(4902 5293)) (%%ARROW-1 (3715 5293 NIL NIL NIL NIL 3715 5293)) (%%ARROW-2 (5619 693 NIL NIL NIL NIL 5619 693)) (%%EDGE-FINALIZED? T) (%EDGE-TYPE ECOCYC::REACTION-IN-OVERVIEW))))) NIL (%LAYER 1) (:LOCATION ECOCYC::CCO-CYTOPLASM) (%SUPER-SPACE ECOCYC::BLONG-KBASE-GIT-OV-PWYS) (%SUPER-NODE ECOCYC::PWY-5971) (%NODE-LOCATION (3716 4878)) (ECOCYC::PATHWAY ECOCYC::PWY-5971) (ECOCYC::SUB-PATHWAY ECOCYC::PWY-5971) (ECOCYC::CPD ECOCYC::|2-Octenoyl-ACPs|) (%NODE-SHAPE ((%NODE-TYPE ECOCYC::COMPOUND-IN-OVERVIEW) (%NODE-ICON :REGULAR-POLYGON) (%NODE-ICON-REGULAR-POLYGON-SIDES 4) (%NODE-ICON-STYLE :SOLID-OUTLINE) (%NODE-ICON-THICKNESS 2) (%NODE-ICON-HEIGHT 45) (%NODE-ICON-WIDTH 45) (%NODE-LABEL-EXPRESSION (QUOTE ("a <i>trans</i> oct-" "2-enoyl-[acp]"))) (%USE-SHAPE ECOCYC::OVERVIEW-CPD)))) (ECOCYC::2-OXOBUTANOATE18136--BRANCHED-CHAIN-AA-SYN-PWY ((ECOCYC::ACETOOHBUTSYN-RXN ECOCYC::2-ACETO-2-HYDROXY-BUTYRATE18137--BRANCHED-CHAIN-AA-SYN-PWY (ECOCYC::PATHWAY ECOCYC::BRANCHED-CHAIN-AA-SYN-PWY) (ECOCYC::SUB-PATHWAY ECOCYC::ILEUSYN-PWY) (%EDGE-SHAPE ((%%PX #(1814 1813)) (%%PY #(1675 1717)) (%%ARROW-1 (1813 1717 NIL NIL NIL NIL 1813 1717)) (%%ARROW-2 (2627 1910 NIL NIL NIL NIL 2627 1910)) (%%EDGE-FINALIZED? T) (%EDGE-TYPE ECOCYC::REACTION-IN-OVERVIEW))))) NIL (%LAYER 1) (:LOCATION ECOCYC::CCO-CYTOPLASM) (%SUPER-SPACE ECOCYC::BLONG-KBASE-GIT-OV-PWYS) (%SUPER-NODE ECOCYC::BRANCHED-CHAIN-AA-SYN-PWY) (%NODE-LOCATION (1814 1656)) (ECOCYC::PATHWAY ECOCYC::BRANCHED-CHAIN-AA-SYN-PWY) (ECOCYC::SUB-PATHWAY ECOCYC::ILEUSYN-PWY) (ECOCYC::CPD ECOCYC::2-OXOBUTANOATE) (%NODE-SHAPE ((%NODE-ICON-STYLE :SOLID-OUTLINE) (%NODE-ICON-THICKNESS 2) (%NODE-ICON-HEIGHT 36) (%NODE-ICON-WIDTH 36) (%NODE-LABEL-EXPRESSION (QUOTE ("2-oxobutanoate"))) (%USE-SHAPE ECOCYC::OVERVIEW-CPD)))) (ECOCYC::2-OXOBUTANOATE18687--PWY-3001 ((ECOCYC::ACETOOHBUTSYN-RXN ECOCYC::2-ACETO-2-HYDROXY-BUTYRATE18688--PWY-3001 (ECOCYC::PATHWAY ECOCYC::PWY-3001) (ECOCYC::SUB-PATHWAY ECOCYC::ILEUSYN-PWY) (%EDGE-SHAPE ((%%PX #(132 131)) (%%PY #(1958 2008)) (%%ARROW-1 (131 2008 NIL NIL NIL NIL 131 2008)) (%%ARROW-2 (691 3416 NIL NIL NIL NIL 691 3416)) (%%EDGE-FINALIZED? T) (%EDGE-TYPE ECOCYC::REACTION-IN-OVERVIEW))))) NIL (%LAYER 1) (:LOCATION ECOCYC::CCO-CYTOPLASM) (%SUPER-SPACE ECOCYC::BLONG-KBASE-GIT-OV-PWYS) (%SUPER-NODE ECOCYC::PWY-3001) (%NODE-LOCATION (132 1939)) (ECOCYC::PATHWAY ECOCYC::PWY-3001) (ECOCYC::SUB-PATHWAY ECOCYC::ILEUSYN-PWY) (ECOCYC::CPD ECOCYC::2-OXOBUTANOATE) (%NODE-SHAPE ((%NODE-ICON-STYLE :SOLID-OUTLINE) (%NODE-ICON-THICKNESS 2) (%NODE-ICON-HEIGHT 36) (%NODE-ICON-WIDTH 36) (%NODE-LABEL-EXPRESSION (QUOTE ("2-oxobutanoate"))) (%USE-SHAPE ECOCYC::OVERVIEW-CPD)))) (ECOCYC::2-OXOBUTANOATE25038--PWY-701 NIL NIL (%LAYER 1) (:LOCATION ECOCYC::CCO-CYTOPLASM) (%SUPER-SPACE ECOCYC::BLONG-KBASE-GIT-OV-PWYS) (%SUPER-NODE ECOCYC::PWY-701) (%NODE-LOCATION (5760 5358)) (ECOCYC::PATHWAY ECOCYC::PWY-701) (ECOCYC::SUB-PATHWAY ECOCYC::PWY-701) (ECOCYC::CPD ECOCYC::2-OXOBUTANOATE) (%NODE-SHAPE ((%NODE-ICON-STYLE :SOLID-OUTLINE) (%NODE-ICON-THICKNESS 2) (%NODE-ICON-HEIGHT 36) (%NODE-ICON-WIDTH 36) (%NODE-LABEL-EXPRESSION (QUOTE ("2-oxobutanoate"))) (%USE-SHAPE ECOCYC::OVERVIEW-CPD)))) (ECOCYC::2-OXOBUTANOATE25219--PWY-5437 ((ECOCYC::KETOBUTFORMLY-RXN ECOCYC::PROPIONYL-COA25218--PWY-5437 (ECOCYC::PATHWAY ECOCYC::PWY-5437) (ECOCYC::SUB-PATHWAY ECOCYC::PWY-5437) (%EDGE-SHAPE ((%%PX #(5618 5618)) (%%PY #(4970 5008)) (%%ARROW-1 (5618 5008 NIL NIL NIL NIL 5618 5008)) (%%ARROW-2 (918 4565 NIL NIL NIL NIL 918 4565)) (%%EDGE-FINALIZED? T) (%EDGE-TYPE ECOCYC::REACTION-IN-OVERVIEW) (%USE-SHAPE ECOCYC::RXN-MISSING-EDGE))))) NIL (%LAYER 1) (:LOCATION ECOCYC::CCO-CYTOPLASM) (%SUPER-SPACE ECOCYC::BLONG-KBASE-GIT-OV-PWYS) (%SUPER-NODE ECOCYC::PWY-5437) (%NODE-LOCATION (5618 4951)) (ECOCYC::PATHWAY ECOCYC::PWY-5437) (ECOCYC::SUB-PATHWAY ECOCYC::PWY-5437) (ECOCYC::CPD ECOCYC::2-OXOBUTANOATE) (%NODE-SHAPE ((%NODE-ICON-STYLE :SOLID-OUTLINE) (%NODE-ICON-THICKNESS 2) (%NODE-ICON-HEIGHT 36) (%NODE-ICON-WIDTH 36) (%NODE-LABEL-EXPRESSION (QUOTE ("2-oxobutanoate"))) (%USE-SHAPE ECOCYC::OVERVIEW-CPD)))) (ECOCYC::2-OXOBUTANOATE33557--RXN-151301181 NIL NIL (%LAYER 1) (:LOCATION ECOCYC::CCO-CYTOPLASM) (%SUPER-SPACE ECOCYC::BLONG-KBASE-GIT-OV-PWYS) (%SUPER-NODE ECOCYC::RXN-151301181) (%NODE-LOCATION (9007 10945)) (ECOCYC::PATHWAY ECOCYC::RXN-151301181) (ECOCYC::SUB-PATHWAY ECOCYC::RXN-151301181) (ECOCYC::CPD ECOCYC::2-OXOBUTANOATE) (%NODE-SHAPE ((%NODE-ICON-STYLE :SOLID-OUTLINE) (%NODE-ICON-THICKNESS 2) (%NODE-ICON-HEIGHT 36) (%NODE-ICON-WIDTH 36) (%NODE-LABEL-EXPRESSION (QUOTE ("2-oxobutanoate"))) (%USE-SHAPE ECOCYC::OVERVIEW-CPD)))) (ECOCYC::2-OXOBUTANOATE35721--HOMOSERDEAM-RXN1227 NIL NIL (%LAYER 1) (:LOCATION ECOCYC::CCO-CYTOPLASM) (%SUPER-SPACE ECOCYC::BLONG-KBASE-GIT-OV-PWYS) (%SUPER-NODE ECOCYC::HOMOSERDEAM-RXN1227) (%NODE-LOCATION (7539 7172)) (ECOCYC::PATHWAY ECOCYC::HOMOSERDEAM-RXN1227) (ECOCYC::SUB-PATHWAY ECOCYC::HOMOSERDEAM-RXN1227) (ECOCYC::CPD ECOCYC::2-OXOBUTANOATE) (%NODE-SHAPE ((%NODE-ICON-STYLE :SOLID-OUTLINE) (%NODE-ICON-THICKNESS 2) (%NODE-ICON-HEIGHT 36) (%NODE-ICON-WIDTH 36) (%NODE-LABEL-EXPRESSION (QUOTE ("2-oxobutanoate"))) (%USE-SHAPE ECOCYC::OVERVIEW-CPD)))) (ECOCYC::2-OXOBUTANOATE47831--THREDEHYD-RXN1495 NIL NIL (%LAYER 1) (:LOCATION ECOCYC::CCO-CYTOPLASM) (%SUPER-SPACE ECOCYC::BLONG-KBASE-GIT-OV-PWYS) (%SUPER-NODE ECOCYC::THREDEHYD-RXN1495) (%NODE-LOCATION (8938 13888)) (ECOCYC::PATHWAY ECOCYC::THREDEHYD-RXN1495) (ECOCYC::SUB-PATHWAY ECOCYC::THREDEHYD-RXN1495) (ECOCYC::CPD ECOCYC::2-OXOBUTANOATE) (%NODE-SHAPE ((%NODE-ICON-STYLE :SOLID-OUTLINE) (%NODE-ICON-THICKNESS 2) (%NODE-ICON-HEIGHT 36) (%NODE-ICON-WIDTH 36) (%NODE-LABEL-EXPRESSION (QUOTE ("2-oxobutanoate"))) (%USE-SHAPE ECOCYC::OVERVIEW-CPD)))) (ECOCYC::2-OXOBUTANOATE54262--METHIONINE-GAMMA-LYASE-RXN1635 NIL NIL (%LAYER 1) (:LOCATION ECOCYC::CCO-CYTOPLASM) (%SUPER-SPACE ECOCYC::BLONG-KBASE-GIT-OV-PWYS) (%SUPER-NODE ECOCYC::METHIONINE-GAMMA-LYASE-RXN1635) (%NODE-LOCATION (10322 786)) (ECOCYC::PATHWAY ECOCYC::METHIONINE-GAMMA-LYASE-RXN1635) (ECOCYC::SUB-PATHWAY ECOCYC::METHIONINE-GAMMA-LYASE-RXN1635) (ECOCYC::CPD ECOCYC::2-OXOBUTANOATE) (%NODE-SHAPE ((%NODE-ICON-STYLE :SOLID-OUTLINE) (%NODE-ICON-THICKNESS 2) (%NODE-ICON-HEIGHT 36) (%NODE-ICON-WIDTH 36) (%NODE-LABEL-EXPRESSION (QUOTE ("2-oxobutanoate"))) (%USE-SHAPE ECOCYC::OVERVIEW-CPD)))) (ECOCYC::|2-Palmitoyl-L-Phosphatidate43349--RXN-160321401| NIL NIL (%LAYER 1) (:LOCATION ECOCYC::CCO-CYTOPLASM) (%SUPER-SPACE ECOCYC::BLONG-KBASE-GIT-OV-PWYS) (%SUPER-NODE ECOCYC::RXN-160321401) (%NODE-LOCATION (6887 14463)) (ECOCYC::PATHWAY ECOCYC::RXN-160321401) (ECOCYC::SUB-PATHWAY ECOCYC::RXN-160321401) (ECOCYC::CPD ECOCYC::|2-Palmitoyl-L-Phosphatidate|) (%NODE-SHAPE ((%NODE-ICON-STYLE :COLOR-FILLED) (%NODE-ICON-THICKNESS 0) (%NODE-ICON-HEIGHT 44) (%NODE-ICON-WIDTH 44) (%NODE-LABEL-EXPRESSION (QUOTE ("a 1-acyl-2-" "palmitoyl-<i>sn</i>" "-glycerol 3-" "phosphate"))) (%USE-SHAPE ECOCYC::OVERVIEW-CPD)))) (ECOCYC::2-PG24351--PWY-6901 ((ECOCYC::2PGADEHYDRAT-RXN ECOCYC::PHOSPHO-ENOL-PYRUVATE24350--PWY-6901 (ECOCYC::PATHWAY ECOCYC::PWY-6901) (ECOCYC::SUB-PATHWAY ECOCYC::PWY-6901) (%EDGE-SHAPE ((%%PX #(5700 5700)) (%%PY #(2756 2789)) (%%ARROW-1 (5700 2789 NIL NIL NIL NIL 5700 2789)) (%%ARROW-2 (5700 2756 NIL NIL NIL NIL 5700 2756)) (%%EDGE-FINALIZED? T) (%EDGE-TYPE ECOCYC::REACTION-IN-OVERVIEW) (%USE-SHAPE ECOCYC::OV-REVERSIBLE-RXN-ARROW))))) NIL (%LAYER 1) (:LOCATION ECOCYC::CCO-CYTOPLASM) (%SUPER-SPACE ECOCYC::BLONG-KBASE-GIT-OV-PWYS) (%SUPER-NODE ECOCYC::PWY-6901) (%NODE-LOCATION (5700 2737)) (ECOCYC::PATHWAY ECOCYC::PWY-6901) (ECOCYC::SUB-PATHWAY ECOCYC::PWY-6901) (ECOCYC::CPD ECOCYC::2-PG) (%NODE-SHAPE ((%NODE-ICON-STYLE :SOLID-OUTLINE) (%NODE-ICON-THICKNESS 2) (%NODE-ICON-HEIGHT 36) (%NODE-ICON-WIDTH 36) (%NODE-LABEL-EXPRESSION (QUOTE ("2-phospho-D-glycerate"))) (%USE-SHAPE ECOCYC::OVERVIEW-CPD)))) (ECOCYC::2-PG24771--P124-PWY ((ECOCYC::2PGADEHYDRAT-RXN ECOCYC::PHOSPHO-ENOL-PYRUVATE24770--P124-PWY (ECOCYC::PATHWAY ECOCYC::P124-PWY) (ECOCYC::SUB-PATHWAY ECOCYC::P124-PWY) (%EDGE-SHAPE ((%%PX #(5767 5766)) (%%PY #(1421 1454)) (%%ARROW-1 (5766 1454 NIL NIL NIL NIL 5766 1454)) (%%ARROW-2 (5767 1421 NIL NIL NIL NIL 5767 1421)) (%%EDGE-FINALIZED? T) (%EDGE-TYPE ECOCYC::REACTION-IN-OVERVIEW) (%USE-SHAPE ECOCYC::OV-REVERSIBLE-RXN-ARROW))))) NIL (%LAYER 1) (:LOCATION ECOCYC::CCO-CYTOPLASM) (%SUPER-SPACE ECOCYC::BLONG-KBASE-GIT-OV-PWYS) (%SUPER-NODE ECOCYC::P124-PWY) (%NODE-LOCATION (5767 1402)) (ECOCYC::PATHWAY ECOCYC::P124-PWY) (ECOCYC::SUB-PATHWAY ECOCYC::P124-PWY) (ECOCYC::CPD ECOCYC::2-PG) (%NODE-SHAPE ((%NODE-ICON-STYLE :SOLID-OUTLINE) (%NODE-ICON-THICKNESS 2) (%NODE-ICON-HEIGHT 36) (%NODE-ICON-WIDTH 36) (%NODE-LABEL-EXPRESSION (QUOTE ("2-phospho-" "D-glycerate"))) (%USE-SHAPE ECOCYC::OVERVIEW-CPD)))) (ECOCYC::2-PG47584--RXN-155131490 ((ECOCYC::RXN-15513 ECOCYC::G3P47585--RXN-155131490 (ECOCYC::PATHWAY ECOCYC::RXN-155131490) (ECOCYC::SUB-PATHWAY ECOCYC::RXN-155131490) (%EDGE-SHAPE ((%%PX #(6680 6680)) (%%PY #(7044 7143)) (%%ARROW-1 (6680 7143 NIL NIL NIL NIL 6680 7143)) (%%ARROW-2 (6680 7044 NIL NIL NIL NIL 6680 7044)) (%%EDGE-FINALIZED? T) (%EDGE-TYPE ECOCYC::REACTION-IN-OVERVIEW) (%USE-SHAPE ECOCYC::OV-REVERSIBLE-RXN-ARROW))))) NIL (%LAYER 1) (:LOCATION ECOCYC::CCO-CYTOPLASM) (%SUPER-SPACE ECOCYC::BLONG-KBASE-GIT-OV-PWYS) (%SUPER-NODE ECOCYC::RXN-155131490) (%NODE-LOCATION (6680 7025)) (ECOCYC::PATHWAY ECOCYC::RXN-155131490) (ECOCYC::SUB-PATHWAY ECOCYC::RXN-155131490) (ECOCYC::CPD ECOCYC::2-PG) (%NODE-SHAPE ((%NODE-ICON-STYLE :SOLID-OUTLINE) (%NODE-ICON-THICKNESS 2) (%NODE-ICON-HEIGHT 36) (%NODE-ICON-WIDTH 36) (%NODE-LABEL-EXPRESSION (QUOTE ("2-phospho-" "D-glycerate"))) (%USE-SHAPE ECOCYC::OVERVIEW-CPD)))) (ECOCYC::2-PHOSPHO-4-CYTIDINE-5-DIPHOSPHO-2-C-MET16994--NONMEVIPP-PWY ((ECOCYC::RXN0-302 ECOCYC::2C-METH-D-ERYTHRITOL-CYCLODIPHOSPHATE16989--NONMEVIPP-PWY (ECOCYC::PATHWAY ECOCYC::NONMEVIPP-PWY) (ECOCYC::SUB-PATHWAY ECOCYC::NONMEVIPP-PWY) (%EDGE-SHAPE ((%%PX #(1239 1238)) (%%PY #(4497 4560)) (%%ARROW-1 (1238 4560 NIL NIL NIL NIL 1238 4560)) (%%ARROW-2 (6272 1771 NIL NIL NIL NIL 6272 1771)) (%%EDGE-FINALIZED? T) (%EDGE-TYPE ECOCYC::REACTION-IN-OVERVIEW))))) NIL (%LAYER 1) (:LOCATION ECOCYC::CCO-CYTOPLASM) (%SUPER-SPACE ECOCYC::BLONG-KBASE-GIT-OV-PWYS) (%SUPER-NODE ECOCYC::NONMEVIPP-PWY) (%NODE-LOCATION (1239 4480)) (ECOCYC::PATHWAY ECOCYC::NONMEVIPP-PWY) (ECOCYC::SUB-PATHWAY ECOCYC::NONMEVIPP-PWY) (ECOCYC::CPD ECOCYC::2-PHOSPHO-4-CYTIDINE-5-DIPHOSPHO-2-C-MET) (%NODE-SHAPE ((%NODE-ICON :RECTANGLE) (%NODE-ICON-STYLE :SOLID-OUTLINE) (%NODE-ICON-THICKNESS 2) (%NODE-ICON-HEIGHT 30) (%NODE-ICON-WIDTH 30) (%NODE-LABEL-EXPRESSION (QUOTE ("2-phospho-4-(cytidine" "5'-diphospho)-2-C-" "methyl-D-erythritol"))) (%USE-SHAPE ECOCYC::OVERVIEW-CPD)))) (ECOCYC::|23S-rRNA-2-O-methylguanosine225142523--RXN-115881383| NIL NIL (%LAYER 1) (:LOCATION ECOCYC::CCO-CYTOPLASM) (%SUPER-SPACE ECOCYC::BLONG-KBASE-GIT-OV-PWYS) (%SUPER-NODE ECOCYC::RXN-115881383) (%NODE-LOCATION (8468 9773)) (ECOCYC::PATHWAY ECOCYC::RXN-115881383) (ECOCYC::SUB-PATHWAY ECOCYC::RXN-115881383) (ECOCYC::CPD ECOCYC::|23S-rRNA-2-O-methylguanosine2251|) (%NODE-SHAPE ((%NODE-ICON-STYLE :SOLID-OUTLINE) (%NODE-ICON-THICKNESS 2) (%NODE-ICON-HEIGHT 36) (%NODE-ICON-WIDTH 36) (%NODE-LABEL-EXPRESSION (QUOTE ("2-<i>O</i>-" "methylguanosine<sup>2251</sup>" "in 23S rRNA"))) (%USE-SHAPE ECOCYC::OVERVIEW-CPD)))) (ECOCYC::|23S-rRNA-guanine-183543383--RXN-116351402| ((ECOCYC::RXN-11635 ECOCYC::|23S-rRNA-N2-methylguanine183543384--RXN-116351402| (ECOCYC::PATHWAY ECOCYC::RXN-116351402) (ECOCYC::SUB-PATHWAY ECOCYC::RXN-116351402) (%EDGE-SHAPE ((%%PX #(8227 8227)) (%%PY #(4490 4579)) (%%ARROW-1 (8227 4579 NIL NIL NIL NIL 8227 4579)) (%%ARROW-2 (9804 4489 NIL NIL NIL NIL 9804 4489)) (%%EDGE-FINALIZED? T) (%EDGE-TYPE ECOCYC::REACTION-IN-OVERVIEW))))) NIL (%LAYER 1) (:LOCATION ECOCYC::CCO-CYTOPLASM) (%SUPER-SPACE ECOCYC::BLONG-KBASE-GIT-OV-PWYS) (%SUPER-NODE ECOCYC::RXN-116351402) (%NODE-LOCATION (8227 4471)) (ECOCYC::PATHWAY ECOCYC::RXN-116351402) (ECOCYC::SUB-PATHWAY ECOCYC::RXN-116351402) (ECOCYC::CPD ECOCYC::|23S-rRNA-guanine-1835|) (%NODE-SHAPE ((%NODE-ICON-STYLE :SOLID-OUTLINE) (%NODE-ICON-THICKNESS 2) (%NODE-ICON-HEIGHT 36) (%NODE-ICON-WIDTH 36) (%NODE-LABEL-EXPRESSION (QUOTE ("a guanine<sup>1835</sup>" "in 23S rRNA"))) (%USE-SHAPE ECOCYC::OVERVIEW-CPD)))) (ECOCYC::|23S-rRNA-guanine-244527070--RXN-115741043| ((ECOCYC::RXN-11574 ECOCYC::23S-RRNA-N2-METHYLGUANINE244527071--RXN-115741043 (ECOCYC::PATHWAY ECOCYC::RXN-115741043) (ECOCYC::SUB-PATHWAY ECOCYC::RXN-115741043) (%EDGE-SHAPE ((%%PX #(8227 8227)) (%%PY #(3979 4068)) (%%ARROW-1 (8227 4068 NIL NIL NIL NIL 8227 4068)) (%%ARROW-2 (5796 4269 NIL NIL NIL NIL 5796 4269)) (%%EDGE-FINALIZED? T) (%EDGE-TYPE ECOCYC::REACTION-IN-OVERVIEW))))) NIL (%LAYER 1) (:LOCATION ECOCYC::CCO-CYTOPLASM) (%SUPER-SPACE ECOCYC::BLONG-KBASE-GIT-OV-PWYS) (%SUPER-NODE ECOCYC::RXN-115741043) (%NODE-LOCATION (8227 3960)) (ECOCYC::PATHWAY ECOCYC::RXN-115741043) (ECOCYC::SUB-PATHWAY ECOCYC::RXN-115741043) (ECOCYC::CPD ECOCYC::|23S-rRNA-guanine-2445|) (%NODE-SHAPE ((%NODE-ICON-STYLE :SOLID-OUTLINE) (%NODE-ICON-THICKNESS 2) (%NODE-ICON-HEIGHT 36) (%NODE-ICON-WIDTH 36) (%NODE-LABEL-EXPRESSION (QUOTE ("a guanine<sup>2445</sup>" "in 23S rRNA"))) (%USE-SHAPE ECOCYC::OVERVIEW-CPD)))) (ECOCYC::|23S-rRNA-guanine-255142522--RXN-115881383| ((ECOCYC::RXN-11588 ECOCYC::|23S-rRNA-2-O-methylguanosine225142523--RXN-115881383| (ECOCYC::PATHWAY ECOCYC::RXN-115881383) (ECOCYC::SUB-PATHWAY ECOCYC::RXN-115881383) (%EDGE-SHAPE ((%%PX #(8468 8468)) (%%PY #(9665 9754)) (%%ARROW-1 (8468 9754 NIL NIL NIL NIL 8468 9754)) (%%ARROW-2 (5619 693 NIL NIL NIL NIL 5619 693)) (%%EDGE-FINALIZED? T) (%EDGE-TYPE ECOCYC::REACTION-IN-OVERVIEW))))) NIL (%LAYER 1) (:LOCATION ECOCYC::CCO-CYTOPLASM) (%SUPER-SPACE ECOCYC::BLONG-KBASE-GIT-OV-PWYS) (%SUPER-NODE ECOCYC::RXN-115881383) (%NODE-LOCATION (8468 9646)) (ECOCYC::PATHWAY ECOCYC::RXN-115881383) (ECOCYC::SUB-PATHWAY ECOCYC::RXN-115881383) (ECOCYC::CPD ECOCYC::|23S-rRNA-guanine-2551|) (%NODE-SHAPE ((%NODE-ICON-STYLE :SOLID-OUTLINE) (%NODE-ICON-THICKNESS 2) (%NODE-ICON-HEIGHT 36) (%NODE-ICON-WIDTH 36) (%NODE-LABEL-EXPRESSION (QUOTE ("guanosine<sup>2251</sup>" "in 23S rRNA"))) (%USE-SHAPE ECOCYC::OVERVIEW-CPD)))) (ECOCYC::|23S-rRNA-N2-methylguanine183543384--RXN-116351402| NIL NIL (%LAYER 1) (:LOCATION ECOCYC::CCO-CYTOPLASM) (%SUPER-SPACE ECOCYC::BLONG-KBASE-GIT-OV-PWYS) (%SUPER-NODE ECOCYC::RXN-116351402) (%NODE-LOCATION (8227 4598)) (ECOCYC::PATHWAY ECOCYC::RXN-116351402) (ECOCYC::SUB-PATHWAY ECOCYC::RXN-116351402) (ECOCYC::CPD ECOCYC::|23S-rRNA-N2-methylguanine1835|) (%NODE-SHAPE ((%NODE-ICON-STYLE :SOLID-OUTLINE) (%NODE-ICON-THICKNESS 2) (%NODE-ICON-HEIGHT 36) (%NODE-ICON-WIDTH 36) (%NODE-LABEL-EXPRESSION (QUOTE ("an <i>N</i><sup>2</sup>-" "methylguanine<sup>1835</sup>" "in 23S rRNA"))) (%USE-SHAPE ECOCYC::OVERVIEW-CPD)))) (ECOCYC::23S-RRNA-N2-METHYLGUANINE244527071--RXN-115741043 NIL NIL (%LAYER 1) (:LOCATION ECOCYC::CCO-CYTOPLASM) (%SUPER-SPACE ECOCYC::BLONG-KBASE-GIT-OV-PWYS) (%SUPER-NODE ECOCYC::RXN-115741043) (%NODE-LOCATION (8227 4087)) (ECOCYC::PATHWAY ECOCYC::RXN-115741043) (ECOCYC::SUB-PATHWAY ECOCYC::RXN-115741043) (ECOCYC::CPD ECOCYC::23S-RRNA-N2-METHYLGUANINE2445) (%NODE-SHAPE ((%NODE-ICON-STYLE :SOLID-OUTLINE) (%NODE-ICON-THICKNESS 2) (%NODE-ICON-HEIGHT 36) (%NODE-ICON-WIDTH 36) (%NODE-LABEL-EXPRESSION (QUOTE ("an <i>N</i><sup>2</sup>-" "methylguanine<sup>2445</sup>" "in 23S rRNA"))) (%USE-SHAPE ECOCYC::OVERVIEW-CPD)))) (ECOCYC::|23S-rRNA-pseudouridine1911-1915-191737175--RXN-118371258| NIL NIL (%LAYER 1) (:LOCATION ECOCYC::CCO-CYTOPLASM) (%SUPER-SPACE ECOCYC::BLONG-KBASE-GIT-OV-PWYS) (%SUPER-NODE ECOCYC::RXN-118371258) (%NODE-LOCATION (8713 13318)) (ECOCYC::PATHWAY ECOCYC::RXN-118371258) (ECOCYC::SUB-PATHWAY ECOCYC::RXN-118371258) (ECOCYC::CPD ECOCYC::|23S-rRNA-pseudouridine1911-1915-1917|) (%NODE-SHAPE ((%NODE-ICON-STYLE :SOLID-OUTLINE) (%NODE-ICON-THICKNESS 2) (%NODE-ICON-HEIGHT 36) (%NODE-ICON-WIDTH 36) (%NODE-LABEL-EXPRESSION (QUOTE ("a pseudouridine<sup>1911/" "1915/1917</sup> in 23S rRNA"))) (%USE-SHAPE ECOCYC::OVERVIEW-CPD)))) (ECOCYC::|23S-rRNA-pseudouridine245728357--RXN-118341070| NIL NIL (%LAYER 1) (:LOCATION ECOCYC::CCO-CYTOPLASM) (%SUPER-SPACE ECOCYC::BLONG-KBASE-GIT-OV-PWYS) (%SUPER-NODE ECOCYC::RXN-118341070) (%NODE-LOCATION (8465 13318)) (ECOCYC::PATHWAY ECOCYC::RXN-118341070) (ECOCYC::SUB-PATHWAY ECOCYC::RXN-118341070) (ECOCYC::CPD ECOCYC::|23S-rRNA-pseudouridine2457|) (%NODE-SHAPE ((%NODE-ICON-STYLE :SOLID-OUTLINE) (%NODE-ICON-THICKNESS 2) (%NODE-ICON-HEIGHT 36) (%NODE-ICON-WIDTH 36) (%NODE-LABEL-EXPRESSION (QUOTE ("a pseudouridine<sup>2457</sup>" "in 23S rRNA"))) (%USE-SHAPE ECOCYC::OVERVIEW-CPD)))) (ECOCYC::|23S-rRNA-pseudouridine260439944--RXN-118351321| NIL NIL (%LAYER 1) (:LOCATION ECOCYC::CCO-CYTOPLASM) (%SUPER-SPACE ECOCYC::BLONG-KBASE-GIT-OV-PWYS) (%SUPER-NODE ECOCYC::RXN-118351321) (%NODE-LOCATION (8465 13894)) (ECOCYC::PATHWAY ECOCYC::RXN-118351321) (ECOCYC::SUB-PATHWAY ECOCYC::RXN-118351321) (ECOCYC::CPD ECOCYC::|23S-rRNA-pseudouridine2604|) (%NODE-SHAPE ((%NODE-ICON-STYLE :SOLID-OUTLINE) (%NODE-ICON-THICKNESS 2) (%NODE-ICON-HEIGHT 36) (%NODE-ICON-WIDTH 36) (%NODE-LABEL-EXPRESSION (QUOTE ("a pseudouridine<sup>2604</sup>" "in 23S rRNA"))) (%USE-SHAPE ECOCYC::OVERVIEW-CPD)))) (ECOCYC::|23S-rRNA-pseudouridine260550267--RXN-118361546| NIL NIL (%LAYER 1) (:LOCATION ECOCYC::CCO-CYTOPLASM) (%SUPER-SPACE ECOCYC::BLONG-KBASE-GIT-OV-PWYS) (%SUPER-NODE ECOCYC::RXN-118361546) (%NODE-LOCATION (8465 10358)) (ECOCYC::PATHWAY ECOCYC::RXN-118361546) (ECOCYC::SUB-PATHWAY ECOCYC::RXN-118361546) (ECOCYC::CPD ECOCYC::|23S-rRNA-pseudouridine2605|) (%NODE-SHAPE ((%NODE-ICON-STYLE :SOLID-OUTLINE) (%NODE-ICON-THICKNESS 2) (%NODE-ICON-HEIGHT 36) (%NODE-ICON-WIDTH 36) (%NODE-LABEL-EXPRESSION (QUOTE ("a pseudouridine<sup>2605</sup>" "in 23S rRNA"))) (%USE-SHAPE ECOCYC::OVERVIEW-CPD)))) (ECOCYC::|23S-rRNA-pseudouridine955-2504-258054509--RXN-118381640| NIL NIL (%LAYER 1) (:LOCATION ECOCYC::CCO-CYTOPLASM) (%SUPER-SPACE ECOCYC::BLONG-KBASE-GIT-OV-PWYS) (%SUPER-NODE ECOCYC::RXN-118381640) (%NODE-LOCATION (8713 13894)) (ECOCYC::PATHWAY ECOCYC::RXN-118381640) (ECOCYC::SUB-PATHWAY ECOCYC::RXN-118381640) (ECOCYC::CPD ECOCYC::|23S-rRNA-pseudouridine955-2504-2580|) (%NODE-SHAPE ((%NODE-ICON-STYLE :SOLID-OUTLINE) (%NODE-ICON-THICKNESS 2) (%NODE-ICON-HEIGHT 36) (%NODE-ICON-WIDTH 36) (%NODE-LABEL-EXPRESSION (QUOTE ("a pseudouridine<sup>955/" "2504/2580</sup> in 23S rRNA"))) (%USE-SHAPE ECOCYC::OVERVIEW-CPD)))) (ECOCYC::|23S-rRNA-uridine1911-1915-191737174--RXN-118371258| ((ECOCYC::RXN-11837 ECOCYC::|23S-rRNA-pseudouridine1911-1915-191737175--RXN-118371258| (ECOCYC::PATHWAY ECOCYC::RXN-118371258) (ECOCYC::SUB-PATHWAY ECOCYC::RXN-118371258) (%EDGE-SHAPE ((%%PX #(8713 8713)) (%%PY #(13120 13299)) (%%ARROW-1 (8713 13299 NIL NIL NIL NIL 8713 13299)) (%%ARROW-2 (3287 1530 NIL NIL NIL NIL 3287 1530)) (%%EDGE-FINALIZED? T) (%EDGE-TYPE ECOCYC::REACTION-IN-OVERVIEW))))) NIL (%LAYER 1) (:LOCATION ECOCYC::CCO-CYTOPLASM) (%SUPER-SPACE ECOCYC::BLONG-KBASE-GIT-OV-PWYS) (%SUPER-NODE ECOCYC::RXN-118371258) (%NODE-LOCATION (8713 13101)) (ECOCYC::PATHWAY ECOCYC::RXN-118371258) (ECOCYC::SUB-PATHWAY ECOCYC::RXN-118371258) (ECOCYC::CPD ECOCYC::|23S-rRNA-uridine1911-1915-1917|) (%NODE-SHAPE ((%NODE-ICON-STYLE :SOLID-OUTLINE) (%NODE-ICON-THICKNESS 2) (%NODE-ICON-HEIGHT 36) (%NODE-ICON-WIDTH 36) (%NODE-LABEL-EXPRESSION (QUOTE ("a 23S rRNA" "uridine<sup>1911/1915/1917</sup>"))) (%USE-SHAPE ECOCYC::OVERVIEW-CPD)))) (ECOCYC::|23S-rRNA-uridine245728356--RXN-118341070| ((ECOCYC::RXN-11834 ECOCYC::|23S-rRNA-pseudouridine245728357--RXN-118341070| (ECOCYC::PATHWAY ECOCYC::RXN-118341070) (ECOCYC::SUB-PATHWAY ECOCYC::RXN-118341070) (%EDGE-SHAPE ((%%PX #(8465 8465)) (%%PY #(13120 13299)) (%%ARROW-1 (8465 13299 NIL NIL NIL NIL 8465 13299)) (%%ARROW-2 (6040 2304 NIL NIL NIL NIL 6040 2304)) (%%EDGE-FINALIZED? T) (%EDGE-TYPE ECOCYC::REACTION-IN-OVERVIEW))))) NIL (%LAYER 1) (:LOCATION ECOCYC::CCO-CYTOPLASM) (%SUPER-SPACE ECOCYC::BLONG-KBASE-GIT-OV-PWYS) (%SUPER-NODE ECOCYC::RXN-118341070) (%NODE-LOCATION (8465 13101)) (ECOCYC::PATHWAY ECOCYC::RXN-118341070) (ECOCYC::SUB-PATHWAY ECOCYC::RXN-118341070) (ECOCYC::CPD ECOCYC::|23S-rRNA-uridine2457|) (%NODE-SHAPE ((%NODE-ICON-STYLE :SOLID-OUTLINE) (%NODE-ICON-THICKNESS 2) (%NODE-ICON-HEIGHT 36) (%NODE-ICON-WIDTH 36) (%NODE-LABEL-EXPRESSION (QUOTE ("uridine<sup>2457</sup>" "in 23S rRNA"))) (%USE-SHAPE ECOCYC::OVERVIEW-CPD)))) (ECOCYC::|23S-rRNA-uridine260439943--RXN-118351321| ((ECOCYC::RXN-11835 ECOCYC::|23S-rRNA-pseudouridine260439944--RXN-118351321| (ECOCYC::PATHWAY ECOCYC::RXN-118351321) (ECOCYC::SUB-PATHWAY ECOCYC::RXN-118351321) (%EDGE-SHAPE ((%%PX #(8465 8465)) (%%PY #(13696 13875)) (%%ARROW-1 (8465 13875 NIL NIL NIL NIL 8465 13875)) (%%ARROW-2 (5667 619 NIL NIL NIL NIL 5667 619)) (%%EDGE-FINALIZED? T) (%EDGE-TYPE ECOCYC::REACTION-IN-OVERVIEW))))) NIL (%LAYER 1) (:LOCATION ECOCYC::CCO-CYTOPLASM) (%SUPER-SPACE ECOCYC::BLONG-KBASE-GIT-OV-PWYS) (%SUPER-NODE ECOCYC::RXN-118351321) (%NODE-LOCATION (8465 13677)) (ECOCYC::PATHWAY ECOCYC::RXN-118351321) (ECOCYC::SUB-PATHWAY ECOCYC::RXN-118351321) (ECOCYC::CPD ECOCYC::|23S-rRNA-uridine2604|) (%NODE-SHAPE ((%NODE-ICON-STYLE :SOLID-OUTLINE) (%NODE-ICON-THICKNESS 2) (%NODE-ICON-HEIGHT 36) (%NODE-ICON-WIDTH 36) (%NODE-LABEL-EXPRESSION (QUOTE ("a uridine<sup>2604</sup>" "in 23S rRNA"))) (%USE-SHAPE ECOCYC::OVERVIEW-CPD)))) (ECOCYC::|23S-rRNA-uridine260550266--RXN-118361546| ((ECOCYC::RXN-11836 ECOCYC::|23S-rRNA-pseudouridine260550267--RXN-118361546| (ECOCYC::PATHWAY ECOCYC::RXN-118361546) (ECOCYC::SUB-PATHWAY ECOCYC::RXN-118361546) (%EDGE-SHAPE ((%%PX #(8465 8465)) (%%PY #(10240 10339)) (%%ARROW-1 (8465 10339 NIL NIL NIL NIL 8465 10339)) (%%ARROW-2 (5666 884 NIL NIL NIL NIL 5666 884)) (%%EDGE-FINALIZED? T) (%EDGE-TYPE ECOCYC::REACTION-IN-OVERVIEW))))) NIL (%LAYER 1) (:LOCATION ECOCYC::CCO-CYTOPLASM) (%SUPER-SPACE ECOCYC::BLONG-KBASE-GIT-OV-PWYS) (%SUPER-NODE ECOCYC::RXN-118361546) (%NODE-LOCATION (8465 10221)) (ECOCYC::PATHWAY ECOCYC::RXN-118361546) (ECOCYC::SUB-PATHWAY ECOCYC::RXN-118361546) (ECOCYC::CPD ECOCYC::|23S-rRNA-uridine2605|) (%NODE-SHAPE ((%NODE-ICON-STYLE :SOLID-OUTLINE) (%NODE-ICON-THICKNESS 2) (%NODE-ICON-HEIGHT 36) (%NODE-ICON-WIDTH 36) (%NODE-LABEL-EXPRESSION (QUOTE ("uridine<sup>2605</sup>" "in 23S rRNA"))) (%USE-SHAPE ECOCYC::OVERVIEW-CPD)))) (ECOCYC::|23S-rRNA-uridine955-2504-258054508--RXN-118381640| ((ECOCYC::RXN-11838 ECOCYC::|23S-rRNA-pseudouridine955-2504-258054509--RXN-118381640| (ECOCYC::PATHWAY ECOCYC::RXN-118381640) (ECOCYC::SUB-PATHWAY ECOCYC::RXN-118381640) (%EDGE-SHAPE ((%%PX #(8713 8713)) (%%PY #(13696 13875)) (%%ARROW-1 (8713 13875 NIL NIL NIL NIL 8713 13875)) (%%ARROW-2 (6680 11403 NIL NIL NIL NIL 6680 11403)) (%%EDGE-FINALIZED? T) (%EDGE-TYPE ECOCYC::REACTION-IN-OVERVIEW))))) NIL (%LAYER 1) (:LOCATION ECOCYC::CCO-CYTOPLASM) (%SUPER-SPACE ECOCYC::BLONG-KBASE-GIT-OV-PWYS) (%SUPER-NODE ECOCYC::RXN-118381640) (%NODE-LOCATION (8713 13677)) (ECOCYC::PATHWAY ECOCYC::RXN-118381640) (ECOCYC::SUB-PATHWAY ECOCYC::RXN-118381640) (ECOCYC::CPD ECOCYC::|23S-rRNA-uridine955-2504-2580|) (%NODE-SHAPE ((%NODE-ICON-STYLE :SOLID-OUTLINE) (%NODE-ICON-THICKNESS 2) (%NODE-ICON-HEIGHT 36) (%NODE-ICON-WIDTH 36) (%NODE-LABEL-EXPRESSION (QUOTE ("uridine<sup>955/2504/" "2580</sup> in 23S rRNA"))) (%USE-SHAPE ECOCYC::OVERVIEW-CPD)))) (ECOCYC::25-DIDEHYDRO-D-GLUCONATE46668--1.1.1.274-RXN1468 NIL NIL (%LAYER 1) (:LOCATION ECOCYC::CCO-CYTOPLASM) (%SUPER-SPACE ECOCYC::BLONG-KBASE-GIT-OV-PWYS) (%SUPER-NODE ECOCYC::1.1.1.274-RXN1468) (%NODE-LOCATION (7103 1283)) (ECOCYC::PATHWAY ECOCYC::1.1.1.274-RXN1468) (ECOCYC::SUB-PATHWAY ECOCYC::1.1.1.274-RXN1468) (ECOCYC::CPD ECOCYC::25-DIDEHYDRO-D-GLUCONATE) (%NODE-SHAPE ((%NODE-ICON-STYLE :SOLID-OUTLINE) (%NODE-ICON-THICKNESS 2) (%NODE-ICON-HEIGHT 36) (%NODE-ICON-WIDTH 36) (%NODE-LABEL-EXPRESSION (QUOTE ("2,5-didehydro-" "D-gluconate"))) (%USE-SHAPE ECOCYC::OVERVIEW-CPD)))) (ECOCYC::2C-METH-D-ERYTHRITOL-CYCLODIPHOSPHATE16989--NONMEVIPP-PWY ((ECOCYC::RXN-15878 ECOCYC::HYDROXY-METHYL-BUTENYL-DIP16993--NONMEVIPP-PWY (ECOCYC::PATHWAY ECOCYC::NONMEVIPP-PWY) (ECOCYC::SUB-PATHWAY ECOCYC::NONMEVIPP-PWY) (%EDGE-SHAPE ((%%PX #(1238 1239)) (%%PY #(4604 4676)) (%%ARROW-1 (1239 4676 NIL NIL NIL NIL 1239 4676)) (%%ARROW-2 (5700 2676 NIL NIL NIL NIL 5700 2676)) (%%EDGE-FINALIZED? T) (%EDGE-TYPE ECOCYC::REACTION-IN-OVERVIEW))))) NIL (%LAYER 1) (:LOCATION ECOCYC::CCO-CYTOPLASM) (%SUPER-SPACE ECOCYC::BLONG-KBASE-GIT-OV-PWYS) (%SUPER-NODE ECOCYC::NONMEVIPP-PWY) (%NODE-LOCATION (1238 4582)) (ECOCYC::PATHWAY ECOCYC::NONMEVIPP-PWY) (ECOCYC::SUB-PATHWAY ECOCYC::NONMEVIPP-PWY) (ECOCYC::CPD ECOCYC::2C-METH-D-ERYTHRITOL-CYCLODIPHOSPHATE) (%NODE-SHAPE ((%NODE-ICON-STYLE :COLOR-FILLED) (%NODE-ICON-THICKNESS 0) (%NODE-ICON-HEIGHT 44) (%NODE-ICON-WIDTH 44) (%NODE-LABEL-EXPRESSION (QUOTE ("2-C-methyl-D-erythritol-" "2,4-cyclodiphosphate"))) (%USE-SHAPE ECOCYC::OVERVIEW-CPD)))) (ECOCYC::2C-METH-D-ERYTHRITOL-CYCLODIPHOSPHATE40602--RXN0-8821337 NIL NIL (%LAYER 1) (:LOCATION ECOCYC::CCO-CYTOPLASM) (%SUPER-SPACE ECOCYC::BLONG-KBASE-GIT-OV-PWYS) (%SUPER-NODE ECOCYC::RXN0-8821337) (%NODE-LOCATION (7766 2962)) (ECOCYC::PATHWAY ECOCYC::RXN0-8821337) (ECOCYC::SUB-PATHWAY ECOCYC::RXN0-8821337) (ECOCYC::CPD ECOCYC::2C-METH-D-ERYTHRITOL-CYCLODIPHOSPHATE) (%NODE-SHAPE ((%NODE-ICON-STYLE :COLOR-FILLED) (%NODE-ICON-THICKNESS 0) (%NODE-ICON-HEIGHT 44) (%NODE-ICON-WIDTH 44) (%NODE-LABEL-EXPRESSION (QUOTE ("2-C-methyl-D-" "erythritol-2,4-" "cyclodiphosphate"))) (%USE-SHAPE ECOCYC::OVERVIEW-CPD)))) (ECOCYC::|2E-11Z-icosa-2-11-dienoyl-ACPs20905--PWY-7663| ((ECOCYC::RXN-16632 ECOCYC::|11Z-icos-11-enoyl-ACPs20911--PWY-7663| (ECOCYC::PATHWAY ECOCYC::PWY-7663) (ECOCYC::SUB-PATHWAY ECOCYC::PWY-7663) (%EDGE-SHAPE ((%%PX #(3913 3913)) (%%PY #(10647 11037)) (%%ARROW-1 (3913 11037 NIL NIL NIL NIL 3913 11037)) (%%ARROW-2 (5667 619 NIL NIL NIL NIL 5667 619)) (%%EDGE-FINALIZED? T) (%EDGE-TYPE ECOCYC::REACTION-IN-OVERVIEW))))) NIL (%LAYER 1) (:LOCATION ECOCYC::CCO-CYTOPLASM) (%SUPER-SPACE ECOCYC::BLONG-KBASE-GIT-OV-PWYS) (%SUPER-NODE ECOCYC::PWY-7663) (%NODE-LOCATION (3913 10623)) (ECOCYC::PATHWAY ECOCYC::PWY-7663) (ECOCYC::SUB-PATHWAY ECOCYC::PWY-7663) (ECOCYC::CPD ECOCYC::|2E-11Z-icosa-2-11-dienoyl-ACPs|) (%NODE-SHAPE ((%NODE-TYPE ECOCYC::COMPOUND-IN-OVERVIEW) (%NODE-ICON :REGULAR-POLYGON) (%NODE-ICON-REGULAR-POLYGON-SIDES 4) (%NODE-ICON-STYLE :SOLID-OUTLINE) (%NODE-ICON-THICKNESS 2) (%NODE-ICON-HEIGHT 45) (%NODE-ICON-WIDTH 45) (%NODE-LABEL-EXPRESSION (QUOTE ("an (2E,11Z)" "-icosa-2,11-" "dienoyl-[acp]"))) (%USE-SHAPE ECOCYC::OVERVIEW-CPD)))) (ECOCYC::|2E-5Z-tetradeca-2-5-dienoyl-ACPs54824--RXN-166191647| NIL NIL (%LAYER 1) (:LOCATION ECOCYC::CCO-CYTOPLASM) (%SUPER-SPACE ECOCYC::BLONG-KBASE-GIT-OV-PWYS) (%SUPER-NODE ECOCYC::RXN-166191647) (%NODE-LOCATION (7767 4920)) (ECOCYC::PATHWAY ECOCYC::RXN-166191647) (ECOCYC::SUB-PATHWAY ECOCYC::RXN-166191647) (ECOCYC::CPD ECOCYC::|2E-5Z-tetradeca-2-5-dienoyl-ACPs|) (%NODE-SHAPE ((%NODE-TYPE ECOCYC::COMPOUND-IN-OVERVIEW) (%NODE-ICON :REGULAR-POLYGON) (%NODE-ICON-REGULAR-POLYGON-SIDES 4) (%NODE-ICON-STYLE :SOLID-OUTLINE) (%NODE-ICON-THICKNESS 2) (%NODE-ICON-HEIGHT 45) (%NODE-ICON-WIDTH 45) (%NODE-LABEL-EXPRESSION (QUOTE ("a (2E,5Z)-" "tetradeca-2,5-" "dienoyl-[acp]"))) (%USE-SHAPE ECOCYC::OVERVIEW-CPD)))) (ECOCYC::|2E-5Z-tetradeca-2-5-dienoyl-ACPs54942--RXN-166201650| ((ECOCYC::RXN-16620 ECOCYC::|5Z-tetradec-5-enoyl-ACPs54943--RXN-166201650| (ECOCYC::PATHWAY ECOCYC::RXN-166201650) (ECOCYC::SUB-PATHWAY ECOCYC::RXN-166201650) (%EDGE-SHAPE ((%%PX #(7323 7322)) (%%PY #(5521 5919)) (%%ARROW-1 (7322 5919 NIL NIL NIL NIL 7322 5919)) (%%ARROW-2 (6680 11403 NIL NIL NIL NIL 6680 11403)) (%%EDGE-FINALIZED? T) (%EDGE-TYPE ECOCYC::REACTION-IN-OVERVIEW))))) NIL (%LAYER 1) (:LOCATION ECOCYC::CCO-CYTOPLASM) (%SUPER-SPACE ECOCYC::BLONG-KBASE-GIT-OV-PWYS) (%SUPER-NODE ECOCYC::RXN-166201650) (%NODE-LOCATION (7323 5497)) (ECOCYC::PATHWAY ECOCYC::RXN-166201650) (ECOCYC::SUB-PATHWAY ECOCYC::RXN-166201650) (ECOCYC::CPD ECOCYC::|2E-5Z-tetradeca-2-5-dienoyl-ACPs|) (%NODE-SHAPE ((%NODE-TYPE ECOCYC::COMPOUND-IN-OVERVIEW) (%NODE-ICON :REGULAR-POLYGON) (%NODE-ICON-REGULAR-POLYGON-SIDES 4) (%NODE-ICON-STYLE :SOLID-OUTLINE) (%NODE-ICON-THICKNESS 2) (%NODE-ICON-HEIGHT 45) (%NODE-ICON-WIDTH 45) (%NODE-LABEL-EXPRESSION (QUOTE ("a (2E,5Z)-" "tetradeca-2,5-" "dienoyl-[acp]"))) (%USE-SHAPE ECOCYC::OVERVIEW-CPD)))) (ECOCYC::|2E-7Z-hexadeca-2-7-dienoyl-ACPs36748--RXN-166231249| NIL NIL (%LAYER 1) (:LOCATION ECOCYC::CCO-CYTOPLASM) (%SUPER-SPACE ECOCYC::BLONG-KBASE-GIT-OV-PWYS) (%SUPER-NODE ECOCYC::RXN-166231249) (%NODE-LOCATION (7768 5942)) (ECOCYC::PATHWAY ECOCYC::RXN-166231249) (ECOCYC::SUB-PATHWAY ECOCYC::RXN-166231249) (ECOCYC::CPD ECOCYC::|2E-7Z-hexadeca-2-7-dienoyl-ACPs|) (%NODE-SHAPE ((%NODE-TYPE ECOCYC::COMPOUND-IN-OVERVIEW) (%NODE-ICON :REGULAR-POLYGON) (%NODE-ICON-REGULAR-POLYGON-SIDES 4) (%NODE-ICON-STYLE :SOLID-OUTLINE) (%NODE-ICON-THICKNESS 2) (%NODE-ICON-HEIGHT 45) (%NODE-ICON-WIDTH 45) (%NODE-LABEL-EXPRESSION (QUOTE ("a (2E,7Z)-" "hexadeca-2,7-" "dienoyl-[acp]"))) (%USE-SHAPE ECOCYC::OVERVIEW-CPD)))) (ECOCYC::|2E-7Z-hexadeca-2-7-dienoyl-ACPs38868--RXN-166241298| ((ECOCYC::RXN-16624 ECOCYC::|7Z-hexadec-7-enoyl-ACPs38869--RXN-166241298| (ECOCYC::PATHWAY ECOCYC::RXN-166241298) (ECOCYC::SUB-PATHWAY ECOCYC::RXN-166241298) (%EDGE-SHAPE ((%%PX #(7324 7323)) (%%PY #(8076 8474)) (%%ARROW-1 (7323 8474 NIL NIL NIL NIL 7323 8474)) (%%ARROW-2 (5767 1421 NIL NIL NIL NIL 5767 1421)) (%%EDGE-FINALIZED? T) (%EDGE-TYPE ECOCYC::REACTION-IN-OVERVIEW))))) NIL (%LAYER 1) (:LOCATION ECOCYC::CCO-CYTOPLASM) (%SUPER-SPACE ECOCYC::BLONG-KBASE-GIT-OV-PWYS) (%SUPER-NODE ECOCYC::RXN-166241298) (%NODE-LOCATION (7324 8052)) (ECOCYC::PATHWAY ECOCYC::RXN-166241298) (ECOCYC::SUB-PATHWAY ECOCYC::RXN-166241298) (ECOCYC::CPD ECOCYC::|2E-7Z-hexadeca-2-7-dienoyl-ACPs|) (%NODE-SHAPE ((%NODE-TYPE ECOCYC::COMPOUND-IN-OVERVIEW) (%NODE-ICON :REGULAR-POLYGON) (%NODE-ICON-REGULAR-POLYGON-SIDES 4) (%NODE-ICON-STYLE :SOLID-OUTLINE) (%NODE-ICON-THICKNESS 2) (%NODE-ICON-HEIGHT 45) (%NODE-ICON-WIDTH 45) (%NODE-LABEL-EXPRESSION (QUOTE ("a (2E,7Z)-" "hexadeca-2,7-" "dienoyl-[acp]"))) (%USE-SHAPE ECOCYC::OVERVIEW-CPD)))) (ECOCYC::|2E-9Z-octadeca-2-9-dienoyl-ACPs49790--RXN-166281536| ((ECOCYC::RXN-16628 ECOCYC::|Oleoyl-ACPs49791--RXN-166281536| (ECOCYC::PATHWAY ECOCYC::RXN-166281536) (ECOCYC::SUB-PATHWAY ECOCYC::RXN-166281536) (%EDGE-SHAPE ((%%PX #(7104 7103)) (%%PY #(11402 11800)) (%%ARROW-1 (7103 11800 NIL NIL NIL NIL 7103 11800)) (%%ARROW-2 (408 5558 NIL NIL NIL NIL 408 5558)) (%%EDGE-FINALIZED? T) (%EDGE-TYPE ECOCYC::REACTION-IN-OVERVIEW))))) NIL (%LAYER 1) (:LOCATION ECOCYC::CCO-CYTOPLASM) (%SUPER-SPACE ECOCYC::BLONG-KBASE-GIT-OV-PWYS) (%SUPER-NODE ECOCYC::RXN-166281536) (%NODE-LOCATION (7104 11378)) (ECOCYC::PATHWAY ECOCYC::RXN-166281536) (ECOCYC::SUB-PATHWAY ECOCYC::RXN-166281536) (ECOCYC::CPD ECOCYC::|2E-9Z-octadeca-2-9-dienoyl-ACPs|) (%NODE-SHAPE ((%NODE-TYPE ECOCYC::COMPOUND-IN-OVERVIEW) (%NODE-ICON :REGULAR-POLYGON) (%NODE-ICON-REGULAR-POLYGON-SIDES 4) (%NODE-ICON-STYLE :SOLID-OUTLINE) (%NODE-ICON-THICKNESS 2) (%NODE-ICON-HEIGHT 45) (%NODE-ICON-WIDTH 45) (%NODE-LABEL-EXPRESSION (QUOTE ("a (2E,9Z)-" "octadeca-2,9-" "dienoyl-[acp]"))) (%USE-SHAPE ECOCYC::OVERVIEW-CPD)))) (ECOCYC::|2E-9Z-octadeca-2-9-dienoyl-ACPs55839--RXN-166271670| NIL NIL (%LAYER 1) (:LOCATION ECOCYC::CCO-CYTOPLASM) (%SUPER-SPACE ECOCYC::BLONG-KBASE-GIT-OV-PWYS) (%SUPER-NODE ECOCYC::RXN-166271670) (%NODE-LOCATION (7544 11823)) (ECOCYC::PATHWAY ECOCYC::RXN-166271670) (ECOCYC::SUB-PATHWAY ECOCYC::RXN-166271670) (ECOCYC::CPD ECOCYC::|2E-9Z-octadeca-2-9-dienoyl-ACPs|) (%NODE-SHAPE ((%NODE-TYPE ECOCYC::COMPOUND-IN-OVERVIEW) (%NODE-ICON :REGULAR-POLYGON) (%NODE-ICON-REGULAR-POLYGON-SIDES 4) (%NODE-ICON-STYLE :SOLID-OUTLINE) (%NODE-ICON-THICKNESS 2) (%NODE-ICON-HEIGHT 45) (%NODE-ICON-WIDTH 45) (%NODE-LABEL-EXPRESSION (QUOTE ("a (2E,9Z)-" "octadeca-2,9-" "dienoyl-[acp]"))) (%USE-SHAPE ECOCYC::OVERVIEW-CPD)))) (ECOCYC::2K-4CH3-PENTANOATE18147--BRANCHED-CHAIN-AA-SYN-PWY ((ECOCYC::BRANCHED-CHAINAMINOTRANSFERLEU-RXN ECOCYC::LEU18151--BRANCHED-CHAIN-AA-SYN-PWY (ECOCYC::PATHWAY ECOCYC::BRANCHED-CHAIN-AA-SYN-PWY) (ECOCYC::SUB-PATHWAY ECOCYC::LEUSYN-PWY) (%EDGE-SHAPE ((%%PX #(1370 1370)) (%%PY #(2027 2086)) (%%ARROW-1 (1370 2086 NIL NIL NIL NIL 1370 2086)) (%%ARROW-2 (6167 1306 NIL NIL NIL NIL 6167 1306)) (%%EDGE-FINALIZED? T) (%EDGE-TYPE ECOCYC::REACTION-IN-OVERVIEW))))) NIL (%LAYER 1) (:LOCATION ECOCYC::CCO-CYTOPLASM) (%SUPER-SPACE ECOCYC::BLONG-KBASE-GIT-OV-PWYS) (%SUPER-NODE ECOCYC::BRANCHED-CHAIN-AA-SYN-PWY) (%NODE-LOCATION (1370 2008)) (ECOCYC::PATHWAY ECOCYC::BRANCHED-CHAIN-AA-SYN-PWY) (ECOCYC::SUB-PATHWAY ECOCYC::LEUSYN-PWY) (ECOCYC::CPD ECOCYC::2K-4CH3-PENTANOATE) (%NODE-SHAPE ((%NODE-ICON-STYLE :SOLID-OUTLINE) (%NODE-ICON-THICKNESS 2) (%NODE-ICON-HEIGHT 36) (%NODE-ICON-WIDTH 36) (%NODE-LABEL-EXPRESSION (QUOTE ("4-methyl-2-" "oxopentanoate"))) (%USE-SHAPE ECOCYC::OVERVIEW-CPD)))) (ECOCYC::2K-4CH3-PENTANOATE55643--RXN-131581665 NIL NIL (%LAYER 1) (:LOCATION ECOCYC::CCO-CYTOPLASM) (%SUPER-SPACE ECOCYC::BLONG-KBASE-GIT-OV-PWYS) (%SUPER-NODE ECOCYC::RXN-131581665) (%NODE-LOCATION (7323 472)) (ECOCYC::PATHWAY ECOCYC::RXN-131581665) (ECOCYC::SUB-PATHWAY ECOCYC::RXN-131581665) (ECOCYC::CPD ECOCYC::2K-4CH3-PENTANOATE) (%NODE-SHAPE ((%NODE-ICON-STYLE :SOLID-OUTLINE) (%NODE-ICON-THICKNESS 2) (%NODE-ICON-HEIGHT 36) (%NODE-ICON-WIDTH 36) (%NODE-LABEL-EXPRESSION (QUOTE ("4-methyl-2-" "oxopentanoate"))) (%USE-SHAPE ECOCYC::OVERVIEW-CPD)))) (ECOCYC::3-5-ADP28272--RXN-167591068 NIL NIL (%LAYER 1) (:LOCATION ECOCYC::CCO-CYTOPLASM) (%SUPER-SPACE ECOCYC::BLONG-KBASE-GIT-OV-PWYS) (%SUPER-NODE ECOCYC::RXN-167591068) (%NODE-LOCATION (9305 3715)) (ECOCYC::PATHWAY ECOCYC::RXN-167591068) (ECOCYC::SUB-PATHWAY ECOCYC::RXN-167591068) (ECOCYC::CPD ECOCYC::3-5-ADP) (%NODE-SHAPE ((%NODE-ICON-STYLE :COLOR-FILLED) (%NODE-ICON-THICKNESS 0) (%NODE-ICON-HEIGHT 44) (%NODE-ICON-WIDTH 44) (%NODE-LABEL-EXPRESSION (QUOTE ("3',5'-ADP"))) (%USE-SHAPE ECOCYC::OVERVIEW-CPD)))) (ECOCYC::3-5-ADP33689--ENTDB-RXN1184 NIL NIL (%LAYER 1) (:LOCATION ECOCYC::CCO-CYTOPLASM) (%SUPER-SPACE ECOCYC::BLONG-KBASE-GIT-OV-PWYS) (%SUPER-NODE ECOCYC::ENTDB-RXN1184) (%NODE-LOCATION (9444 8672)) (ECOCYC::PATHWAY ECOCYC::ENTDB-RXN1184) (ECOCYC::SUB-PATHWAY ECOCYC::ENTDB-RXN1184) (ECOCYC::CPD ECOCYC::3-5-ADP) (%NODE-SHAPE ((%NODE-ICON-STYLE :COLOR-FILLED) (%NODE-ICON-THICKNESS 0) (%NODE-ICON-HEIGHT 44) (%NODE-ICON-WIDTH 44) (%NODE-LABEL-EXPRESSION (QUOTE ("3',5'-ADP"))) (%USE-SHAPE ECOCYC::OVERVIEW-CPD)))) (ECOCYC::3-5-ADP34914--RXN-109941210 NIL NIL (%LAYER 1) (:LOCATION ECOCYC::CCO-CYTOPLASM) (%SUPER-SPACE ECOCYC::BLONG-KBASE-GIT-OV-PWYS) (%SUPER-NODE ECOCYC::RXN-109941210) (%NODE-LOCATION (9176 5095)) (ECOCYC::PATHWAY ECOCYC::RXN-109941210) (ECOCYC::SUB-PATHWAY ECOCYC::RXN-109941210) (ECOCYC::CPD ECOCYC::3-5-ADP) (%NODE-SHAPE ((%NODE-ICON-STYLE :COLOR-FILLED) (%NODE-ICON-THICKNESS 0) (%NODE-ICON-HEIGHT 44) (%NODE-ICON-WIDTH 44) (%NODE-LABEL-EXPRESSION (QUOTE ("3',5'-ADP"))) (%USE-SHAPE ECOCYC::OVERVIEW-CPD)))) (ECOCYC::3-5-ADP39319--RXN-158891307 NIL NIL (%LAYER 1) (:LOCATION ECOCYC::CCO-CYTOPLASM) (%SUPER-SPACE ECOCYC::BLONG-KBASE-GIT-OV-PWYS) (%SUPER-NODE ECOCYC::RXN-158891307) (%NODE-LOCATION (9183 4584)) (ECOCYC::PATHWAY ECOCYC::RXN-158891307) (ECOCYC::SUB-PATHWAY ECOCYC::RXN-158891307) (ECOCYC::CPD ECOCYC::3-5-ADP) (%NODE-SHAPE ((%NODE-ICON-STYLE :COLOR-FILLED) (%NODE-ICON-THICKNESS 0) (%NODE-ICON-HEIGHT 44) (%NODE-ICON-WIDTH 44) (%NODE-LABEL-EXPRESSION (QUOTE ("3',5'-ADP"))) (%USE-SHAPE ECOCYC::OVERVIEW-CPD)))) (ECOCYC::3-5-ADP48334--HOLO-ACP-SYNTH-RXN1506 NIL NIL (%LAYER 1) (:LOCATION ECOCYC::CCO-CYTOPLASM) (%SUPER-SPACE ECOCYC::BLONG-KBASE-GIT-OV-PWYS) (%SUPER-NODE ECOCYC::HOLO-ACP-SYNTH-RXN1506) (%NODE-LOCATION (9304 3357)) (ECOCYC::PATHWAY ECOCYC::HOLO-ACP-SYNTH-RXN1506) (ECOCYC::SUB-PATHWAY ECOCYC::HOLO-ACP-SYNTH-RXN1506) (ECOCYC::CPD ECOCYC::3-5-ADP) (%NODE-SHAPE ((%NODE-ICON-STYLE :COLOR-FILLED) (%NODE-ICON-THICKNESS 0) (%NODE-ICON-HEIGHT 44) (%NODE-ICON-WIDTH 44) (%NODE-LABEL-EXPRESSION (QUOTE ("3',5'-ADP"))) (%USE-SHAPE ECOCYC::OVERVIEW-CPD)))) (ECOCYC::3-CARBOXY-3-HYDROXY-ISOCAPROATE18146--BRANCHED-CHAIN-AA-SYN-PWY ((ECOCYC::3-ISOPROPYLMALISOM-RXN ECOCYC::CPD-945118144--BRANCHED-CHAIN-AA-SYN-PWY (ECOCYC::PATHWAY ECOCYC::BRANCHED-CHAIN-AA-SYN-PWY) (ECOCYC::SUB-PATHWAY ECOCYC::LEUSYN-PWY) (%EDGE-SHAPE ((%%PX #(1371 1371)) (%%PY #(1668 1726)) (%%ARROW-1 (1371 1726 NIL NIL NIL NIL 1371 1726)) (%%ARROW-2 (1371 1668 NIL NIL NIL NIL 1371 1668)) (%%EDGE-FINALIZED? T) (%EDGE-TYPE ECOCYC::REACTION-IN-OVERVIEW) (%USE-SHAPE ECOCYC::OV-REVERSIBLE-RXN-ARROW))))) NIL (%LAYER 1) (:LOCATION ECOCYC::CCO-CYTOPLASM) (%SUPER-SPACE ECOCYC::BLONG-KBASE-GIT-OV-PWYS) (%SUPER-NODE ECOCYC::BRANCHED-CHAIN-AA-SYN-PWY) (%NODE-LOCATION (1371 1649)) (ECOCYC::PATHWAY ECOCYC::BRANCHED-CHAIN-AA-SYN-PWY) (ECOCYC::SUB-PATHWAY ECOCYC::LEUSYN-PWY) (ECOCYC::CPD ECOCYC::3-CARBOXY-3-HYDROXY-ISOCAPROATE) (%NODE-SHAPE ((%NODE-ICON-STYLE :SOLID-OUTLINE) (%NODE-ICON-THICKNESS 2) (%NODE-ICON-HEIGHT 36) (%NODE-ICON-WIDTH 36) (%NODE-LABEL-EXPRESSION (QUOTE ("(2<i>S</i>)-2-" "isopropylmalate"))) (%USE-SHAPE ECOCYC::OVERVIEW-CPD)))) (ECOCYC::3-CARBOXY-3-HYDROXY-ISOCAPROATE50638--RXN-131631555 NIL NIL (%LAYER 1) (:LOCATION ECOCYC::CCO-CYTOPLASM) (%SUPER-SPACE ECOCYC::BLONG-KBASE-GIT-OV-PWYS) (%SUPER-NODE ECOCYC::RXN-131631555) (%NODE-LOCATION (7323 792)) (ECOCYC::PATHWAY ECOCYC::RXN-131631555) (ECOCYC::SUB-PATHWAY ECOCYC::RXN-131631555) (ECOCYC::CPD ECOCYC::3-CARBOXY-3-HYDROXY-ISOCAPROATE) (%NODE-SHAPE ((%NODE-ICON-STYLE :SOLID-OUTLINE) (%NODE-ICON-THICKNESS 2) (%NODE-ICON-HEIGHT 36) (%NODE-ICON-WIDTH 36) (%NODE-LABEL-EXPRESSION (QUOTE ("(2<i>S</i>)-2-" "isopropylmalate"))) (%USE-SHAPE ECOCYC::OVERVIEW-CPD)))) (ECOCYC::3-DEHYDRO-SHIKIMATE19758--ARO-PWY ((ECOCYC::SHIKIMATE-5-DEHYDROGENASE-RXN ECOCYC::SHIKIMATE19756--ARO-PWY (%EDGE-LOCATION ((662 4862) (662 4908))) (ECOCYC::PATHWAY ECOCYC::ARO-PWY) (ECOCYC::SUB-PATHWAY ECOCYC::PWY-6163) (%EDGE-SHAPE ((%%PX #(658 662 662 658)) (%%PY #(4853 4862 4908 4917)) (%%ARROW-1 (658 4917 NIL NIL NIL NIL 658 4917)) (%%ARROW-2 (6141 4240 NIL NIL NIL NIL 6141 4240)) (%%EDGE-FINALIZED? T) (%EDGE-TYPE ECOCYC::REACTION-IN-OVERVIEW))))) NIL (%LAYER 1) (:LOCATION ECOCYC::CCO-CYTOPLASM) (%SUPER-SPACE ECOCYC::BLONG-KBASE-GIT-OV-PWYS) (%SUPER-NODE ECOCYC::ARO-PWY) (%NODE-LOCATION (651 4835)) (ECOCYC::PATHWAY ECOCYC::ARO-PWY) (ECOCYC::SUB-PATHWAY ECOCYC::PWY-6163) (ECOCYC::CPD ECOCYC::3-DEHYDRO-SHIKIMATE) (%NODE-SHAPE ((%NODE-ICON-STYLE :SOLID-OUTLINE) (%NODE-ICON-THICKNESS 2) (%NODE-ICON-HEIGHT 36) (%NODE-ICON-WIDTH 36) (%NODE-LABEL-EXPRESSION (QUOTE ("3-dehydroshikimate"))) (%USE-SHAPE ECOCYC::OVERVIEW-CPD)))) (ECOCYC::3-DEOXY-D-ARABINO-HEPTULOSONATE-7-P19762--ARO-PWY ((ECOCYC::3-DEHYDROQUINATE-SYNTHASE-RXN ECOCYC::DEHYDROQUINATE19757--ARO-PWY (ECOCYC::PATHWAY ECOCYC::ARO-PWY) (ECOCYC::SUB-PATHWAY ECOCYC::PWY-6164) (%EDGE-SHAPE ((%%PX #(651 651)) (%%PY #(4635 4720)) (%%ARROW-1 (651 4720 NIL NIL NIL NIL 651 4720)) (%%ARROW-2 (5700 2483 NIL NIL NIL NIL 5700 2483)) (%%EDGE-FINALIZED? T) (%EDGE-TYPE ECOCYC::REACTION-IN-OVERVIEW))))) NIL (%LAYER 1) (:LOCATION ECOCYC::CCO-CYTOPLASM) (%SUPER-SPACE ECOCYC::BLONG-KBASE-GIT-OV-PWYS) (%SUPER-NODE ECOCYC::ARO-PWY) (%NODE-LOCATION (651 4613)) (ECOCYC::PATHWAY ECOCYC::ARO-PWY) (ECOCYC::SUB-PATHWAY ECOCYC::PWY-6164) (ECOCYC::CPD ECOCYC::3-DEOXY-D-ARABINO-HEPTULOSONATE-7-P) (%NODE-SHAPE ((%NODE-ICON-STYLE :COLOR-FILLED) (%NODE-ICON-THICKNESS 0) (%NODE-ICON-HEIGHT 44) (%NODE-ICON-WIDTH 44) (%NODE-LABEL-EXPRESSION (QUOTE ("3-deoxy-" "D-arabino-" "heptulosonate" "7-phosphate"))) (%USE-SHAPE ECOCYC::OVERVIEW-CPD)))) (ECOCYC::3-ENOLPYRUVYL-SHIKIMATE-5P19760--ARO-PWY ((ECOCYC::CHORISMATE-SYNTHASE-RXN ECOCYC::CHORISMATE19763--ARO-PWY (ECOCYC::PATHWAY ECOCYC::ARO-PWY) (ECOCYC::SUB-PATHWAY ECOCYC::PWY-6163) (%EDGE-SHAPE ((%%PX #(652 652)) (%%PY #(5172 5217)) (%%ARROW-1 (652 5217 NIL NIL NIL NIL 652 5217)) (%%ARROW-2 (4626 744 NIL NIL NIL NIL 4626 744)) (%%EDGE-FINALIZED? T) (%EDGE-TYPE ECOCYC::REACTION-IN-OVERVIEW))))) NIL (%LAYER 1) (:LOCATION ECOCYC::CCO-CYTOPLASM) (%SUPER-SPACE ECOCYC::BLONG-KBASE-GIT-OV-PWYS) (%SUPER-NODE ECOCYC::ARO-PWY) (%NODE-LOCATION (652 5150)) (ECOCYC::PATHWAY ECOCYC::ARO-PWY) (ECOCYC::SUB-PATHWAY ECOCYC::PWY-6163) (ECOCYC::CPD ECOCYC::3-ENOLPYRUVYL-SHIKIMATE-5P) (%NODE-SHAPE ((%NODE-ICON-STYLE :COLOR-FILLED) (%NODE-ICON-THICKNESS 0) (%NODE-ICON-HEIGHT 44) (%NODE-ICON-WIDTH 44) (%NODE-LABEL-EXPRESSION (QUOTE ("5-enolpyruvoyl-" "shikimate 3-" "phosphate"))) (%USE-SHAPE ECOCYC::OVERVIEW-CPD)))) (ECOCYC::|3-hydroxy-cis-D7-tetraecenoyl-ACPs21843--PWY-6282| ((ECOCYC::RXN-10656 ECOCYC::|Trans-D3-cis-D7-tetradecenoyl-ACPs21844--PWY-6282| (ECOCYC::PATHWAY ECOCYC::PWY-6282) (ECOCYC::SUB-PATHWAY ECOCYC::PWY-6282) (%EDGE-SHAPE ((%%PX #(4026 4026)) (%%PY #(1282 1672)) (%%ARROW-1 (4026 1672 NIL NIL NIL NIL 4026 1672)) (%%ARROW-2 (493 1880 NIL NIL NIL NIL 493 1880)) (%%EDGE-FINALIZED? T) (%EDGE-TYPE ECOCYC::REACTION-IN-OVERVIEW))))) NIL (%LAYER 1) (:LOCATION ECOCYC::CCO-CYTOPLASM) (%SUPER-SPACE ECOCYC::BLONG-KBASE-GIT-OV-PWYS) (%SUPER-NODE ECOCYC::PWY-6282) (%NODE-LOCATION (4026 1258)) (ECOCYC::PATHWAY ECOCYC::PWY-6282) (ECOCYC::SUB-PATHWAY ECOCYC::PWY-6282) (ECOCYC::CPD ECOCYC::|3-hydroxy-cis-D7-tetraecenoyl-ACPs|) (%NODE-SHAPE ((%NODE-TYPE ECOCYC::COMPOUND-IN-OVERVIEW) (%NODE-ICON :REGULAR-POLYGON) (%NODE-ICON-REGULAR-POLYGON-SIDES 4) (%NODE-ICON-STYLE :SOLID-OUTLINE) (%NODE-ICON-THICKNESS 2) (%NODE-ICON-HEIGHT 45) (%NODE-ICON-WIDTH 45) (%NODE-LABEL-EXPRESSION (QUOTE ("a (3R)-3-" "hydroxy <i>cis</i> &Delta;<sup>7</sup>-" "tetradecenoyl-[acp]"))) (%USE-SHAPE ECOCYC::OVERVIEW-CPD)))) (ECOCYC::|3-hydroxy-cis-D9-hexaecenoyl-ACPs21847--PWY-6282| ((ECOCYC::RXN-10660 ECOCYC::|Trans-D3-cis-D9-hexadecenoyl-ACPs21848--PWY-6282| (ECOCYC::PATHWAY ECOCYC::PWY-6282) (ECOCYC::SUB-PATHWAY ECOCYC::PWY-6282) (%EDGE-SHAPE ((%%PX #(4026 4026)) (%%PY #(3095 3485)) (%%ARROW-1 (4026 3485 NIL NIL NIL NIL 4026 3485)) (%%ARROW-2 (4625 584 NIL NIL NIL NIL 4625 584)) (%%EDGE-FINALIZED? T) (%EDGE-TYPE ECOCYC::REACTION-IN-OVERVIEW))))) NIL (%LAYER 1) (:LOCATION ECOCYC::CCO-CYTOPLASM) (%SUPER-SPACE ECOCYC::BLONG-KBASE-GIT-OV-PWYS) (%SUPER-NODE ECOCYC::PWY-6282) (%NODE-LOCATION (4026 3071)) (ECOCYC::PATHWAY ECOCYC::PWY-6282) (ECOCYC::SUB-PATHWAY ECOCYC::PWY-6282) (ECOCYC::CPD ECOCYC::|3-hydroxy-cis-D9-hexaecenoyl-ACPs|) (%NODE-SHAPE ((%NODE-TYPE ECOCYC::COMPOUND-IN-OVERVIEW) (%NODE-ICON :REGULAR-POLYGON) (%NODE-ICON-REGULAR-POLYGON-SIDES 4) (%NODE-ICON-STYLE :SOLID-OUTLINE) (%NODE-ICON-THICKNESS 2) (%NODE-ICON-HEIGHT 45) (%NODE-ICON-WIDTH 45) (%NODE-LABEL-EXPRESSION (QUOTE ("a (3R)-3-" "hydroxy <i>cis</i> &Delta;<sup>9</sup>-" "hexadecenoyl-[acp]"))) (%USE-SHAPE ECOCYC::OVERVIEW-CPD)))) (ECOCYC::3-HYDROXY-DOCOSAPENTAENOYL-ACP51184--RXN-130081567 NIL NIL (%LAYER 1) (:LOCATION ECOCYC::CCO-CYTOPLASM) (%SUPER-SPACE ECOCYC::BLONG-KBASE-GIT-OV-PWYS) (%SUPER-NODE ECOCYC::RXN-130081567) (%NODE-LOCATION (8226 13617)) (ECOCYC::PATHWAY ECOCYC::RXN-130081567) (ECOCYC::SUB-PATHWAY ECOCYC::RXN-130081567) (ECOCYC::CPD ECOCYC::3-HYDROXY-DOCOSAPENTAENOYL-ACP) (%NODE-SHAPE ((%NODE-TYPE ECOCYC::COMPOUND-IN-OVERVIEW) (%NODE-ICON :REGULAR-POLYGON) (%NODE-ICON-REGULAR-POLYGON-SIDES 4) (%NODE-ICON-STYLE :SOLID-OUTLINE) (%NODE-ICON-THICKNESS 2) (%NODE-ICON-HEIGHT 45) (%NODE-ICON-WIDTH 45) (%NODE-LABEL-EXPRESSION (QUOTE ("a (3R)-3-hydroxy-" "docosapentaenoyl-" "[acp]"))) (%USE-SHAPE ECOCYC::OVERVIEW-CPD)))) (ECOCYC::|3-Hydroxy-octanoyl-ACPs21634--PWY-5971| ((ECOCYC::4.2.1.59-RXN ECOCYC::|2-Octenoyl-ACPs21635--PWY-5971| (ECOCYC::PATHWAY ECOCYC::PWY-5971) (ECOCYC::SUB-PATHWAY ECOCYC::PWY-5971) (%EDGE-SHAPE ((%%PX #(3714 3716)) (%%PY #(4463 4855)) (%%ARROW-1 (3716 4855 NIL NIL NIL NIL 3716 4855)) (%%ARROW-2 (7543 5004 NIL NIL NIL NIL 7543 5004)) (%%EDGE-FINALIZED? T) (%EDGE-TYPE ECOCYC::REACTION-IN-OVERVIEW))))) NIL (%LAYER 1) (:LOCATION ECOCYC::CCO-CYTOPLASM) (%SUPER-SPACE ECOCYC::BLONG-KBASE-GIT-OV-PWYS) (%SUPER-NODE ECOCYC::PWY-5971) (%NODE-LOCATION (3714 4440)) (ECOCYC::PATHWAY ECOCYC::PWY-5971) (ECOCYC::SUB-PATHWAY ECOCYC::PWY-5971) (ECOCYC::CPD ECOCYC::|3-Hydroxy-octanoyl-ACPs|) (%NODE-SHAPE ((%NODE-TYPE ECOCYC::COMPOUND-IN-OVERVIEW) (%NODE-ICON :REGULAR-POLYGON) (%NODE-ICON-REGULAR-POLYGON-SIDES 4) (%NODE-ICON-STYLE :SOLID-OUTLINE) (%NODE-ICON-THICKNESS 2) (%NODE-ICON-HEIGHT 45) (%NODE-ICON-WIDTH 45) (%NODE-LABEL-EXPRESSION (QUOTE ("a (3<i>R</i>)-3-" "hydroxyoctanoyl-" "[acp]"))) (%USE-SHAPE ECOCYC::OVERVIEW-CPD)))) (ECOCYC::3-HYDROXYADIPYL-COA31496--RXN0-20441136 ((ECOCYC::RXN0-2044 ECOCYC::3-KETO-ADIPYL-COA31497--RXN0-20441136 (ECOCYC::PATHWAY ECOCYC::RXN0-20441136) (ECOCYC::SUB-PATHWAY ECOCYC::RXN0-20441136) (%EDGE-SHAPE ((%%PX #(7323 7324)) (%%PY #(2280 2351)) (%%ARROW-1 (7324 2351 NIL NIL NIL NIL 7324 2351)) (%%ARROW-2 (8228 9099 NIL NIL NIL NIL 8228 9099)) (%%EDGE-FINALIZED? T) (%EDGE-TYPE ECOCYC::REACTION-IN-OVERVIEW))))) NIL (%LAYER 1) (:LOCATION ECOCYC::CCO-CYTOPLASM) (%SUPER-SPACE ECOCYC::BLONG-KBASE-GIT-OV-PWYS) (%SUPER-NODE ECOCYC::RXN0-20441136) (%NODE-LOCATION (7323 2261)) (ECOCYC::PATHWAY ECOCYC::RXN0-20441136) (ECOCYC::SUB-PATHWAY ECOCYC::RXN0-20441136) (ECOCYC::CPD ECOCYC::3-HYDROXYADIPYL-COA) (%NODE-SHAPE ((%NODE-ICON-STYLE :SOLID-OUTLINE) (%NODE-ICON-THICKNESS 2) (%NODE-ICON-HEIGHT 36) (%NODE-ICON-WIDTH 36) (%NODE-LABEL-EXPRESSION (QUOTE ("(3S)-" "hydroxyadipyl-" "CoA"))) (%USE-SHAPE ECOCYC::OVERVIEW-CPD)))) (ECOCYC::|3-Hydroxyglutaryl-ACP-methyl-ester28475--RXN-114771073| ((ECOCYC::RXN-11477 ECOCYC::|Enoylglutaryl-ACP-methyl-esters28476--RXN-114771073| (ECOCYC::PATHWAY ECOCYC::RXN-114771073) (ECOCYC::SUB-PATHWAY ECOCYC::RXN-114771073) (%EDGE-SHAPE ((%%PX #(7767 7767)) (%%PY #(9098 9496)) (%%ARROW-1 (7767 9496 NIL NIL NIL NIL 7767 9496)) (%%ARROW-2 (6112 419 NIL NIL NIL NIL 6112 419)) (%%EDGE-FINALIZED? T) (%EDGE-TYPE ECOCYC::REACTION-IN-OVERVIEW))))) NIL (%LAYER 1) (:LOCATION ECOCYC::CCO-CYTOPLASM) (%SUPER-SPACE ECOCYC::BLONG-KBASE-GIT-OV-PWYS) (%SUPER-NODE ECOCYC::RXN-114771073) (%NODE-LOCATION (7767 9074)) (ECOCYC::PATHWAY ECOCYC::RXN-114771073) (ECOCYC::SUB-PATHWAY ECOCYC::RXN-114771073) (ECOCYC::CPD ECOCYC::|3-Hydroxyglutaryl-ACP-methyl-ester|) (%NODE-SHAPE ((%NODE-TYPE ECOCYC::COMPOUND-IN-OVERVIEW) (%NODE-ICON :REGULAR-POLYGON) (%NODE-ICON-REGULAR-POLYGON-SIDES 4) (%NODE-ICON-STYLE :SOLID-OUTLINE) (%NODE-ICON-THICKNESS 2) (%NODE-ICON-HEIGHT 45) (%NODE-ICON-WIDTH 45) (%NODE-LABEL-EXPRESSION (QUOTE ("a (3R)-3-" "hydroxyglutaryl-" "[acp] methyl ester"))) (%USE-SHAPE ECOCYC::OVERVIEW-CPD)))) (ECOCYC::|3-Hydroxyglutaryl-ACP-methyl-ester41082--RXN-114761349| NIL NIL (%LAYER 1) (:LOCATION ECOCYC::CCO-CYTOPLASM) (%SUPER-SPACE ECOCYC::BLONG-KBASE-GIT-OV-PWYS) (%SUPER-NODE ECOCYC::RXN-114761349) (%NODE-LOCATION (7767 14193)) (ECOCYC::PATHWAY ECOCYC::RXN-114761349) (ECOCYC::SUB-PATHWAY ECOCYC::RXN-114761349) (ECOCYC::CPD ECOCYC::|3-Hydroxyglutaryl-ACP-methyl-ester|) (%NODE-SHAPE ((%NODE-TYPE ECOCYC::COMPOUND-IN-OVERVIEW) (%NODE-ICON :REGULAR-POLYGON) (%NODE-ICON-REGULAR-POLYGON-SIDES 4) (%NODE-ICON-STYLE :SOLID-OUTLINE) (%NODE-ICON-THICKNESS 2) (%NODE-ICON-HEIGHT 45) (%NODE-ICON-WIDTH 45) (%NODE-LABEL-EXPRESSION (QUOTE ("a (3R)-3-" "hydroxyglutaryl-" "[acp] methyl ester"))) (%USE-SHAPE ECOCYC::OVERVIEW-CPD)))) (ECOCYC::|3-hydroxypimeloyl-ACP-methyl-esters34685--RXN-114801205| NIL NIL (%LAYER 1) (:LOCATION ECOCYC::CCO-CYTOPLASM) (%SUPER-SPACE ECOCYC::BLONG-KBASE-GIT-OV-PWYS) (%SUPER-NODE ECOCYC::RXN-114801205) (%NODE-LOCATION (7767 14769)) (ECOCYC::PATHWAY ECOCYC::RXN-114801205) (ECOCYC::SUB-PATHWAY ECOCYC::RXN-114801205) (ECOCYC::CPD ECOCYC::|3-hydroxypimeloyl-ACP-methyl-esters|) (%NODE-SHAPE ((%NODE-TYPE ECOCYC::COMPOUND-IN-OVERVIEW) (%NODE-ICON :REGULAR-POLYGON) (%NODE-ICON-REGULAR-POLYGON-SIDES 4) (%NODE-ICON-STYLE :SOLID-OUTLINE) (%NODE-ICON-THICKNESS 2) (%NODE-ICON-HEIGHT 45) (%NODE-ICON-WIDTH 45) (%NODE-LABEL-EXPRESSION (QUOTE ("a (3R)-3-" "hydroxypimeloyl-" "[acp] methyl ester"))) (%USE-SHAPE ECOCYC::OVERVIEW-CPD)))) (ECOCYC::|3-hydroxypimeloyl-ACP-methyl-esters41298--RXN-114811354| ((ECOCYC::RXN-11481 ECOCYC::|Enoylpimeloyl-ACP-methyl-esters41299--RXN-114811354| (ECOCYC::PATHWAY ECOCYC::RXN-114811354) (ECOCYC::SUB-PATHWAY ECOCYC::RXN-114811354) (%EDGE-SHAPE ((%%PX #(7767 7767)) (%%PY #(8076 8474)) (%%ARROW-1 (7767 8474 NIL NIL NIL NIL 7767 8474)) (%%ARROW-2 (6680 11403 NIL NIL NIL NIL 6680 11403)) (%%EDGE-FINALIZED? T) (%EDGE-TYPE ECOCYC::REACTION-IN-OVERVIEW))))) NIL (%LAYER 1) (:LOCATION ECOCYC::CCO-CYTOPLASM) (%SUPER-SPACE ECOCYC::BLONG-KBASE-GIT-OV-PWYS) (%SUPER-NODE ECOCYC::RXN-114811354) (%NODE-LOCATION (7767 8052)) (ECOCYC::PATHWAY ECOCYC::RXN-114811354) (ECOCYC::SUB-PATHWAY ECOCYC::RXN-114811354) (ECOCYC::CPD ECOCYC::|3-hydroxypimeloyl-ACP-methyl-esters|) (%NODE-SHAPE ((%NODE-TYPE ECOCYC::COMPOUND-IN-OVERVIEW) (%NODE-ICON :REGULAR-POLYGON) (%NODE-ICON-REGULAR-POLYGON-SIDES 4) (%NODE-ICON-STYLE :SOLID-OUTLINE) (%NODE-ICON-THICKNESS 2) (%NODE-ICON-HEIGHT 45) (%NODE-ICON-WIDTH 45) (%NODE-LABEL-EXPRESSION (QUOTE ("a (3R)-3-" "hydroxypimeloyl-" "[acp] methyl ester"))) (%USE-SHAPE ECOCYC::OVERVIEW-CPD)))) (ECOCYC::3-INDOLYLGLYCOLALDEHYDE53676--RXN-54241623 NIL NIL (%LAYER 1) (:LOCATION ECOCYC::CCO-CYTOPLASM) (%SUPER-SPACE ECOCYC::BLONG-KBASE-GIT-OV-PWYS) (%SUPER-NODE ECOCYC::RXN-54241623) (%NODE-LOCATION (7984 5677)) (ECOCYC::PATHWAY ECOCYC::RXN-54241623) (ECOCYC::SUB-PATHWAY ECOCYC::RXN-54241623) (ECOCYC::CPD ECOCYC::3-INDOLYLGLYCOLALDEHYDE) (%NODE-SHAPE ((%NODE-ICON-STYLE :SOLID-OUTLINE) (%NODE-ICON-THICKNESS 2) (%NODE-ICON-HEIGHT 36) (%NODE-ICON-WIDTH 36) (%NODE-LABEL-EXPRESSION (QUOTE ("indole-3-" "glycol aldehyde"))) (%USE-SHAPE ECOCYC::OVERVIEW-CPD)))) (ECOCYC::3-KETO-ADIPYL-COA31497--RXN0-20441136 NIL NIL (%LAYER 1) (:LOCATION ECOCYC::CCO-CYTOPLASM) (%SUPER-SPACE ECOCYC::BLONG-KBASE-GIT-OV-PWYS) (%SUPER-NODE ECOCYC::RXN0-20441136) (%NODE-LOCATION (7324 2370)) (ECOCYC::PATHWAY ECOCYC::RXN0-20441136) (ECOCYC::SUB-PATHWAY ECOCYC::RXN0-20441136) (ECOCYC::CPD ECOCYC::3-KETO-ADIPYL-COA) (%NODE-SHAPE ((%NODE-ICON-STYLE :SOLID-OUTLINE) (%NODE-ICON-THICKNESS 2) (%NODE-ICON-HEIGHT 36) (%NODE-ICON-WIDTH 36) (%NODE-LABEL-EXPRESSION (QUOTE ("3-oxoadipyl-CoA"))) (%USE-SHAPE ECOCYC::OVERVIEW-CPD)))) (ECOCYC::3-KETOACYL-COA26420--OHACYL-COA-DEHYDROG-RXN1028 NIL NIL (%LAYER 1) (:LOCATION ECOCYC::CCO-CYTOPLASM) (%SUPER-SPACE ECOCYC::BLONG-KBASE-GIT-OV-PWYS) (%SUPER-NODE ECOCYC::OHACYL-COA-DEHYDROG-RXN1028) (%NODE-LOCATION (7544 4064)) (ECOCYC::PATHWAY ECOCYC::OHACYL-COA-DEHYDROG-RXN1028) (ECOCYC::SUB-PATHWAY ECOCYC::OHACYL-COA-DEHYDROG-RXN1028) (ECOCYC::CPD ECOCYC::3-KETOACYL-COA) (%NODE-SHAPE ((%NODE-ICON-STYLE :SOLID-OUTLINE) (%NODE-ICON-THICKNESS 2) (%NODE-ICON-HEIGHT 36) (%NODE-ICON-WIDTH 36) (%NODE-LABEL-EXPRESSION (QUOTE ("a 3-oxoacyl-CoA"))) (%USE-SHAPE ECOCYC::OVERVIEW-CPD)))) (ECOCYC::3-KETOACYL-COA51765--RXN-161331580 NIL NIL (%LAYER 1) (:LOCATION ECOCYC::CCO-CYTOPLASM) (%SUPER-SPACE ECOCYC::BLONG-KBASE-GIT-OV-PWYS) (%SUPER-NODE ECOCYC::RXN-161331580) (%NODE-LOCATION (7544 2939)) (ECOCYC::PATHWAY ECOCYC::RXN-161331580) (ECOCYC::SUB-PATHWAY ECOCYC::RXN-161331580) (ECOCYC::CPD ECOCYC::3-KETOACYL-COA) (%NODE-SHAPE ((%NODE-ICON-STYLE :SOLID-OUTLINE) (%NODE-ICON-THICKNESS 2) (%NODE-ICON-HEIGHT 36) (%NODE-ICON-WIDTH 36) (%NODE-LABEL-EXPRESSION (QUOTE ("a 3-oxoacyl-CoA"))) (%USE-SHAPE ECOCYC::OVERVIEW-CPD)))) (ECOCYC::3-KETOBUTYRATE51140--FUMARYLACETOACETASE-RXN1566 NIL NIL (%LAYER 1) (:LOCATION ECOCYC::CCO-CYTOPLASM) (%SUPER-SPACE ECOCYC::BLONG-KBASE-GIT-OV-PWYS) (%SUPER-NODE ECOCYC::FUMARYLACETOACETASE-RXN1566) (%NODE-LOCATION (9188 456)) (ECOCYC::PATHWAY ECOCYC::FUMARYLACETOACETASE-RXN1566) (ECOCYC::SUB-PATHWAY ECOCYC::FUMARYLACETOACETASE-RXN1566) (ECOCYC::CPD ECOCYC::3-KETOBUTYRATE) (%NODE-SHAPE ((%NODE-ICON-STYLE :SOLID-OUTLINE) (%NODE-ICON-THICKNESS 2) (%NODE-ICON-HEIGHT 36) (%NODE-ICON-WIDTH 36) (%NODE-LABEL-EXPRESSION (QUOTE ("acetoacetate"))) (%USE-SHAPE ECOCYC::OVERVIEW-CPD)))) (ECOCYC::|3-Ketoglutaryl-ACP-methyl-ester41081--RXN-114761349| ((ECOCYC::RXN-11476 ECOCYC::|3-Hydroxyglutaryl-ACP-methyl-ester41082--RXN-114761349| (ECOCYC::PATHWAY ECOCYC::RXN-114761349) (ECOCYC::SUB-PATHWAY ECOCYC::RXN-114761349) (%EDGE-SHAPE ((%%PX #(7767 7767)) (%%PY #(13707 14170)) (%%ARROW-1 (7767 14170 NIL NIL NIL NIL 7767 14170)) (%%ARROW-2 (691 3416 NIL NIL NIL NIL 691 3416)) (%%EDGE-FINALIZED? T) (%EDGE-TYPE ECOCYC::REACTION-IN-OVERVIEW))))) NIL (%LAYER 1) (:LOCATION ECOCYC::CCO-CYTOPLASM) (%SUPER-SPACE ECOCYC::BLONG-KBASE-GIT-OV-PWYS) (%SUPER-NODE ECOCYC::RXN-114761349) (%NODE-LOCATION (7767 13683)) (ECOCYC::PATHWAY ECOCYC::RXN-114761349) (ECOCYC::SUB-PATHWAY ECOCYC::RXN-114761349) (ECOCYC::CPD ECOCYC::|3-Ketoglutaryl-ACP-methyl-ester|) (%NODE-SHAPE ((%NODE-TYPE ECOCYC::COMPOUND-IN-OVERVIEW) (%NODE-ICON :REGULAR-POLYGON) (%NODE-ICON-REGULAR-POLYGON-SIDES 4) (%NODE-ICON-STYLE :SOLID-OUTLINE) (%NODE-ICON-THICKNESS 2) (%NODE-ICON-HEIGHT 45) (%NODE-ICON-WIDTH 45) (%NODE-LABEL-EXPRESSION (QUOTE ("a 3-oxo-glutaryl-" "[acp] methyl ester"))) (%USE-SHAPE ECOCYC::OVERVIEW-CPD)))) (ECOCYC::|3-Ketoglutaryl-ACP-methyl-ester54466--RXN-114741639| NIL NIL (%LAYER 1) (:LOCATION ECOCYC::CCO-CYTOPLASM) (%SUPER-SPACE ECOCYC::BLONG-KBASE-GIT-OV-PWYS) (%SUPER-NODE ECOCYC::RXN-114741639) (%NODE-LOCATION (10155 14127)) (ECOCYC::PATHWAY ECOCYC::RXN-114741639) (ECOCYC::SUB-PATHWAY ECOCYC::RXN-114741639) (ECOCYC::CPD ECOCYC::|3-Ketoglutaryl-ACP-methyl-ester|) (%NODE-SHAPE ((%NODE-TYPE ECOCYC::COMPOUND-IN-OVERVIEW) (%NODE-ICON :REGULAR-POLYGON) (%NODE-ICON-REGULAR-POLYGON-SIDES 4) (%NODE-ICON-STYLE :SOLID-OUTLINE) (%NODE-ICON-THICKNESS 2) (%NODE-ICON-HEIGHT 45) (%NODE-ICON-WIDTH 45) (%NODE-LABEL-EXPRESSION (QUOTE ("a 3-oxo-glutaryl-" "[acp] methyl ester"))) (%USE-SHAPE ECOCYC::OVERVIEW-CPD)))) (ECOCYC::3-KETOLACTOSE53841--KETOLACTOSE-RXN1626 ((ECOCYC::KETOLACTOSE-RXN ECOCYC::CPD-124253843--KETOLACTOSE-RXN1626 (%EDGE-LOCATION ((9520 5010) (9520 5055))) (ECOCYC::PATHWAY ECOCYC::KETOLACTOSE-RXN1626) (ECOCYC::SUB-PATHWAY ECOCYC::KETOLACTOSE-RXN1626) (%EDGE-SHAPE ((%%PX #(9520 9520 9520 9571)) (%%PY #(4997 5010 5055 5080)) (%%ARROW-1 (9571 5080 NIL NIL NIL NIL 9571 5080)) (%%ARROW-2 (5619 693 NIL NIL NIL NIL 5619 693)) (%%EDGE-FINALIZED? T) (%EDGE-TYPE ECOCYC::REACTION-IN-OVERVIEW)))) (ECOCYC::KETOLACTOSE-RXN ECOCYC::|Glucopyranose53842--KETOLACTOSE-RXN1626| (%EDGE-LOCATION ((9520 5010) (9520 5055))) (ECOCYC::PATHWAY ECOCYC::KETOLACTOSE-RXN1626) (ECOCYC::SUB-PATHWAY ECOCYC::KETOLACTOSE-RXN1626) (%EDGE-SHAPE ((%%PX #(9520 9520 9520 9486)) (%%PY #(4997 5010 5055 5077)) (%%ARROW-1 (9486 5077 NIL NIL NIL NIL 9486 5077)) (%%ARROW-2 (5619 693 NIL NIL NIL NIL 5619 693)) (%%EDGE-FINALIZED? T) (%EDGE-TYPE ECOCYC::REACTION-IN-OVERVIEW))))) NIL (%LAYER 1) (:LOCATION ECOCYC::CCO-CYTOPLASM) (%SUPER-SPACE ECOCYC::BLONG-KBASE-GIT-OV-PWYS) (%SUPER-NODE ECOCYC::KETOLACTOSE-RXN1626) (%NODE-LOCATION (9520 4980)) (ECOCYC::PATHWAY ECOCYC::KETOLACTOSE-RXN1626) (ECOCYC::SUB-PATHWAY ECOCYC::KETOLACTOSE-RXN1626) (ECOCYC::CPD ECOCYC::3-KETOLACTOSE) (%NODE-SHAPE ((%NODE-ICON :RECTANGLE) (%NODE-ICON-STYLE :SOLID-OUTLINE) (%NODE-ICON-THICKNESS 2) (%NODE-ICON-HEIGHT 30) (%NODE-ICON-WIDTH 30) (%NODE-LABEL-EXPRESSION (QUOTE ("3'-ketolactose"))) (%USE-SHAPE ECOCYC::OVERVIEW-CPD)))) (ECOCYC::|3-Ketopimeloyl-ACP-methyl-esters34684--RXN-114801205| ((ECOCYC::RXN-11480 ECOCYC::|3-hydroxypimeloyl-ACP-methyl-esters34685--RXN-114801205| (ECOCYC::PATHWAY ECOCYC::RXN-114801205) (ECOCYC::SUB-PATHWAY ECOCYC::RXN-114801205) (%EDGE-SHAPE ((%%PX #(7767 7767)) (%%PY #(14283 14746)) (%%ARROW-1 (7767 14746 NIL NIL NIL NIL 7767 14746)) (%%ARROW-2 (5818 3576 NIL NIL NIL NIL 5818 3576)) (%%EDGE-FINALIZED? T) (%EDGE-TYPE ECOCYC::REACTION-IN-OVERVIEW))))) NIL (%LAYER 1) (:LOCATION ECOCYC::CCO-CYTOPLASM) (%SUPER-SPACE ECOCYC::BLONG-KBASE-GIT-OV-PWYS) (%SUPER-NODE ECOCYC::RXN-114801205) (%NODE-LOCATION (7767 14259)) (ECOCYC::PATHWAY ECOCYC::RXN-114801205) (ECOCYC::SUB-PATHWAY ECOCYC::RXN-114801205) (ECOCYC::CPD ECOCYC::|3-Ketopimeloyl-ACP-methyl-esters|) (%NODE-SHAPE ((%NODE-TYPE ECOCYC::COMPOUND-IN-OVERVIEW) (%NODE-ICON :REGULAR-POLYGON) (%NODE-ICON-REGULAR-POLYGON-SIDES 4) (%NODE-ICON-STYLE :SOLID-OUTLINE) (%NODE-ICON-THICKNESS 2) (%NODE-ICON-HEIGHT 45) (%NODE-ICON-WIDTH 45) (%NODE-LABEL-EXPRESSION (QUOTE ("a 3-oxo-pimeloyl-" "[acp] methyl ester"))) (%USE-SHAPE ECOCYC::OVERVIEW-CPD)))) (ECOCYC::|3-Ketopimeloyl-ACP-methyl-esters42131--RXN-114791374| NIL NIL (%LAYER 1) (:LOCATION ECOCYC::CCO-CYTOPLASM) (%SUPER-SPACE ECOCYC::BLONG-KBASE-GIT-OV-PWYS) (%SUPER-NODE ECOCYC::RXN-114791374) (%NODE-LOCATION (10155 14703)) (ECOCYC::PATHWAY ECOCYC::RXN-114791374) (ECOCYC::SUB-PATHWAY ECOCYC::RXN-114791374) (ECOCYC::CPD ECOCYC::|3-Ketopimeloyl-ACP-methyl-esters|) (%NODE-SHAPE ((%NODE-TYPE ECOCYC::COMPOUND-IN-OVERVIEW) (%NODE-ICON :REGULAR-POLYGON) (%NODE-ICON-REGULAR-POLYGON-SIDES 4) (%NODE-ICON-STYLE :SOLID-OUTLINE) (%NODE-ICON-THICKNESS 2) (%NODE-ICON-HEIGHT 45) (%NODE-ICON-WIDTH 45) (%NODE-LABEL-EXPRESSION (QUOTE ("a 3-oxo-pimeloyl-" "[acp] methyl ester"))) (%USE-SHAPE ECOCYC::OVERVIEW-CPD)))) (ECOCYC::|3-Methyl-Saturated-Fatty-Acids43513--RXN66-4691404| ((ECOCYC::RXN66-469 ECOCYC::|3-Methyl-Saturated-Fatty-Acyl-CoA43516--RXN66-4691404| (%EDGE-LOCATION ((10395 9112) (10395 9156))) (ECOCYC::PATHWAY ECOCYC::RXN66-4691404) (ECOCYC::SUB-PATHWAY ECOCYC::RXN66-4691404) (%EDGE-SHAPE ((%%PX #(10395 10395 10395 10457)) (%%PY #(9093 9112 9156 9192)) (%%ARROW-1 (10457 9192 NIL NIL NIL NIL 10457 9192)) (%%ARROW-2 (6163 3547 NIL NIL NIL NIL 6163 3547)) (%%EDGE-FINALIZED? T) (%EDGE-TYPE ECOCYC::REACTION-IN-OVERVIEW)))) (ECOCYC::RXN66-469 ECOCYC::AMP43515--RXN66-4691404 (%EDGE-LOCATION ((10395 9112) (10395 9156))) (ECOCYC::PATHWAY ECOCYC::RXN66-4691404) (ECOCYC::SUB-PATHWAY ECOCYC::RXN66-4691404) (%EDGE-SHAPE ((%%PX #(10395 10395 10395 10392)) (%%PY #(9093 9112 9156 9174)) (%%ARROW-1 (10392 9174 NIL NIL NIL NIL 10392 9174)) (%%ARROW-2 (6163 3547 NIL NIL NIL NIL 6163 3547)) (%%EDGE-FINALIZED? T) (%EDGE-TYPE ECOCYC::REACTION-IN-OVERVIEW)))) (ECOCYC::RXN66-469 ECOCYC::PPI43514--RXN66-4691404 (%EDGE-LOCATION ((10395 9112) (10395 9156))) (ECOCYC::PATHWAY ECOCYC::RXN66-4691404) (ECOCYC::SUB-PATHWAY ECOCYC::RXN66-4691404) (%EDGE-SHAPE ((%%PX #(10395 10395 10395 10328)) (%%PY #(9093 9112 9156 9191)) (%%ARROW-1 (10328 9191 NIL NIL NIL NIL 10328 9191)) (%%ARROW-2 (6163 3547 NIL NIL NIL NIL 6163 3547)) (%%EDGE-FINALIZED? T) (%EDGE-TYPE ECOCYC::REACTION-IN-OVERVIEW))))) NIL (%LAYER 1) (:LOCATION ECOCYC::CCO-CYTOPLASM) (%SUPER-SPACE ECOCYC::BLONG-KBASE-GIT-OV-PWYS) (%SUPER-NODE ECOCYC::RXN66-4691404) (%NODE-LOCATION (10395 9074)) (ECOCYC::PATHWAY ECOCYC::RXN66-4691404) (ECOCYC::SUB-PATHWAY ECOCYC::RXN66-4691404) (ECOCYC::CPD ECOCYC::|3-Methyl-Saturated-Fatty-Acids|) (%NODE-SHAPE ((%NODE-ICON-STYLE :SOLID-OUTLINE) (%NODE-ICON-THICKNESS 2) (%NODE-ICON-HEIGHT 36) (%NODE-ICON-WIDTH 36) (%NODE-LABEL-EXPRESSION (QUOTE ("a 3-methyl-" "branched 2,3,4-" "saturated fatty acid"))) (%USE-SHAPE ECOCYC::OVERVIEW-CPD)))) (ECOCYC::|3-Methyl-Saturated-Fatty-Acyl-CoA43516--RXN66-4691404| NIL NIL (%LAYER 1) (:LOCATION ECOCYC::CCO-CYTOPLASM) (%SUPER-SPACE ECOCYC::BLONG-KBASE-GIT-OV-PWYS) (%SUPER-NODE ECOCYC::RXN66-4691404) (%NODE-LOCATION (10473 9201)) (ECOCYC::PATHWAY ECOCYC::RXN66-4691404) (ECOCYC::SUB-PATHWAY ECOCYC::RXN66-4691404) (ECOCYC::CPD ECOCYC::|3-Methyl-Saturated-Fatty-Acyl-CoA|) (%NODE-SHAPE ((%NODE-ICON-STYLE :SOLID-OUTLINE) (%NODE-ICON-THICKNESS 2) (%NODE-ICON-HEIGHT 36) (%NODE-ICON-WIDTH 36) (%NODE-LABEL-EXPRESSION (QUOTE ("a 3-methyl-" "branched" "2,3,4-saturated" "fatty acyl-CoA"))) (%USE-SHAPE ECOCYC::OVERVIEW-CPD)))) (ECOCYC::|3-methylcrotonoyl-CoA-carbon-dioxide29845--6.3.4.11-RXN1099| NIL NIL (%LAYER 1) (:LOCATION ECOCYC::CCO-CYTOPLASM) (%SUPER-SPACE ECOCYC::BLONG-KBASE-GIT-OV-PWYS) (%SUPER-NODE ECOCYC::6.3.4.11-RXN1099) (%NODE-LOCATION (9803 5111)) (ECOCYC::PATHWAY ECOCYC::6.3.4.11-RXN1099) (ECOCYC::SUB-PATHWAY ECOCYC::6.3.4.11-RXN1099) (ECOCYC::CPD ECOCYC::|3-methylcrotonoyl-CoA-carbon-dioxide|) (%NODE-SHAPE ((%NODE-TYPE ECOCYC::COMPOUND-IN-OVERVIEW) (%NODE-ICON :REGULAR-POLYGON) (%NODE-ICON-REGULAR-POLYGON-SIDES 4) (%NODE-ICON-STYLE :SOLID-OUTLINE) (%NODE-ICON-THICKNESS 2) (%NODE-ICON-HEIGHT 45) (%NODE-ICON-WIDTH 45) (%NODE-LABEL-EXPRESSION (QUOTE ("a <i>holo</i>-[3-methylcrotonoyl-" "CoA:carbon-dioxide" "ligase (ADP-forming)]"))) (%USE-SHAPE ECOCYC::OVERVIEW-CPD)))) (ECOCYC::|3-oxo-arachidoyl-ACPs26188--RXN1G-3491022| ((ECOCYC::RXN1G-349 ECOCYC::|R-3-hydroxyarachidoyl-ACPs26189--RXN1G-3491022| (ECOCYC::PATHWAY ECOCYC::RXN1G-3491022) (ECOCYC::SUB-PATHWAY ECOCYC::RXN1G-3491022) (%EDGE-SHAPE ((%%PX #(7994 7995)) (%%PY #(14283 14746)) (%%ARROW-1 (7995 14746 NIL NIL NIL NIL 7995 14746)) (%%ARROW-2 (5667 619 NIL NIL NIL NIL 5667 619)) (%%EDGE-FINALIZED? T) (%EDGE-TYPE ECOCYC::REACTION-IN-OVERVIEW))))) NIL (%LAYER 1) (:LOCATION ECOCYC::CCO-CYTOPLASM) (%SUPER-SPACE ECOCYC::BLONG-KBASE-GIT-OV-PWYS) (%SUPER-NODE ECOCYC::RXN1G-3491022) (%NODE-LOCATION (7994 14259)) (ECOCYC::PATHWAY ECOCYC::RXN1G-3491022) (ECOCYC::SUB-PATHWAY ECOCYC::RXN1G-3491022) (ECOCYC::CPD ECOCYC::|3-oxo-arachidoyl-ACPs|) (%NODE-SHAPE ((%NODE-TYPE ECOCYC::COMPOUND-IN-OVERVIEW) (%NODE-ICON :REGULAR-POLYGON) (%NODE-ICON-REGULAR-POLYGON-SIDES 4) (%NODE-ICON-STYLE :SOLID-OUTLINE) (%NODE-ICON-THICKNESS 2) (%NODE-ICON-HEIGHT 45) (%NODE-ICON-WIDTH 45) (%NODE-LABEL-EXPRESSION (QUOTE ("a 3-oxo-" "arachidoyl-[acp]"))) (%USE-SHAPE ECOCYC::OVERVIEW-CPD)))) (ECOCYC::|3-oxo-arachidoyl-ACPs47487--RXN1G-3681488| NIL NIL (%LAYER 1) (:LOCATION ECOCYC::CCO-CYTOPLASM) (%SUPER-SPACE ECOCYC::BLONG-KBASE-GIT-OV-PWYS) (%SUPER-NODE ECOCYC::RXN1G-3681488) (%NODE-LOCATION (7322 6964)) (ECOCYC::PATHWAY ECOCYC::RXN1G-3681488) (ECOCYC::SUB-PATHWAY ECOCYC::RXN1G-3681488) (ECOCYC::CPD ECOCYC::|3-oxo-arachidoyl-ACPs|) (%NODE-SHAPE ((%NODE-TYPE ECOCYC::COMPOUND-IN-OVERVIEW) (%NODE-ICON :REGULAR-POLYGON) (%NODE-ICON-REGULAR-POLYGON-SIDES 4) (%NODE-ICON-STYLE :SOLID-OUTLINE) (%NODE-ICON-THICKNESS 2) (%NODE-ICON-HEIGHT 45) (%NODE-ICON-WIDTH 45) (%NODE-LABEL-EXPRESSION (QUOTE ("a 3-oxo-" "arachidoyl-[acp]"))) (%USE-SHAPE ECOCYC::OVERVIEW-CPD)))) (ECOCYC::|3-oxo-behenoyl-ACPs28126--RXN1G-4601065| NIL NIL (%LAYER 1) (:LOCATION ECOCYC::CCO-CYTOPLASM) (%SUPER-SPACE ECOCYC::BLONG-KBASE-GIT-OV-PWYS) (%SUPER-NODE ECOCYC::RXN1G-4601065) (%NODE-LOCATION (7105 12975)) (ECOCYC::PATHWAY ECOCYC::RXN1G-4601065) (ECOCYC::SUB-PATHWAY ECOCYC::RXN1G-4601065) (ECOCYC::CPD ECOCYC::|3-oxo-behenoyl-ACPs|) (%NODE-SHAPE ((%NODE-TYPE ECOCYC::COMPOUND-IN-OVERVIEW) (%NODE-ICON :REGULAR-POLYGON) (%NODE-ICON-REGULAR-POLYGON-SIDES 4) (%NODE-ICON-STYLE :SOLID-OUTLINE) (%NODE-ICON-THICKNESS 2) (%NODE-ICON-HEIGHT 45) (%NODE-ICON-WIDTH 45) (%NODE-LABEL-EXPRESSION (QUOTE ("a 3-oxo-" "behenoyl-[acp]"))) (%USE-SHAPE ECOCYC::OVERVIEW-CPD)))) (ECOCYC::|3-oxo-behenoyl-ACPs36230--RXN1G-4451238| NIL NIL (%LAYER 1) (:LOCATION ECOCYC::CCO-CYTOPLASM) (%SUPER-SPACE ECOCYC::BLONG-KBASE-GIT-OV-PWYS) (%SUPER-NODE ECOCYC::RXN1G-4451238) (%NODE-LOCATION (7996 12975)) (ECOCYC::PATHWAY ECOCYC::RXN1G-4451238) (ECOCYC::SUB-PATHWAY ECOCYC::RXN1G-4451238) (ECOCYC::CPD ECOCYC::|3-oxo-behenoyl-ACPs|) (%NODE-SHAPE ((%NODE-TYPE ECOCYC::COMPOUND-IN-OVERVIEW) (%NODE-ICON :REGULAR-POLYGON) (%NODE-ICON-REGULAR-POLYGON-SIDES 4) (%NODE-ICON-STYLE :SOLID-OUTLINE) (%NODE-ICON-THICKNESS 2) (%NODE-ICON-HEIGHT 45) (%NODE-ICON-WIDTH 45) (%NODE-LABEL-EXPRESSION (QUOTE ("a 3-oxo-" "behenoyl-[acp]"))) (%USE-SHAPE ECOCYC::OVERVIEW-CPD)))) (ECOCYC::|3-oxo-behenoyl-ACPs53129--RXN1G-4691610| ((ECOCYC::RXN1G-469 ECOCYC::|R-3-hydroxybehenoyl-ACPs53130--RXN1G-4691610| (ECOCYC::PATHWAY ECOCYC::RXN1G-4691610) (ECOCYC::SUB-PATHWAY ECOCYC::RXN1G-4691610) (%EDGE-SHAPE ((%%PX #(7768 7767)) (%%PY #(13131 13594)) (%%ARROW-1 (7767 13594 NIL NIL NIL NIL 7767 13594)) (%%ARROW-2 (691 3416 NIL NIL NIL NIL 691 3416)) (%%EDGE-FINALIZED? T) (%EDGE-TYPE ECOCYC::REACTION-IN-OVERVIEW))))) NIL (%LAYER 1) (:LOCATION ECOCYC::CCO-CYTOPLASM) (%SUPER-SPACE ECOCYC::BLONG-KBASE-GIT-OV-PWYS) (%SUPER-NODE ECOCYC::RXN1G-4691610) (%NODE-LOCATION (7768 13107)) (ECOCYC::PATHWAY ECOCYC::RXN1G-4691610) (ECOCYC::SUB-PATHWAY ECOCYC::RXN1G-4691610) (ECOCYC::CPD ECOCYC::|3-oxo-behenoyl-ACPs|) (%NODE-SHAPE ((%NODE-TYPE ECOCYC::COMPOUND-IN-OVERVIEW) (%NODE-ICON :REGULAR-POLYGON) (%NODE-ICON-REGULAR-POLYGON-SIDES 4) (%NODE-ICON-STYLE :SOLID-OUTLINE) (%NODE-ICON-THICKNESS 2) (%NODE-ICON-HEIGHT 45) (%NODE-ICON-WIDTH 45) (%NODE-LABEL-EXPRESSION (QUOTE ("a 3-oxo-" "behenoyl-[acp]"))) (%USE-SHAPE ECOCYC::OVERVIEW-CPD)))) (ECOCYC::|3-oxo-behenoyl-ACPs55187--RXN1G-1571655| ((ECOCYC::RXN1G-157 ECOCYC::|R-3-hydroxybehenoyl-ACPs55188--RXN1G-1571655| (ECOCYC::PATHWAY ECOCYC::RXN1G-1571655) (ECOCYC::SUB-PATHWAY ECOCYC::RXN1G-1571655) (%EDGE-SHAPE ((%%PX #(7768 7767)) (%%PY #(12555 13018)) (%%ARROW-1 (7767 13018 NIL NIL NIL NIL 7767 13018)) (%%ARROW-2 (5666 884 NIL NIL NIL NIL 5666 884)) (%%EDGE-FINALIZED? T) (%EDGE-TYPE ECOCYC::REACTION-IN-OVERVIEW))))) NIL (%LAYER 1) (:LOCATION ECOCYC::CCO-CYTOPLASM) (%SUPER-SPACE ECOCYC::BLONG-KBASE-GIT-OV-PWYS) (%SUPER-NODE ECOCYC::RXN1G-1571655) (%NODE-LOCATION (7768 12531)) (ECOCYC::PATHWAY ECOCYC::RXN1G-1571655) (ECOCYC::SUB-PATHWAY ECOCYC::RXN1G-1571655) (ECOCYC::CPD ECOCYC::|3-oxo-behenoyl-ACPs|) (%NODE-SHAPE ((%NODE-TYPE ECOCYC::COMPOUND-IN-OVERVIEW) (%NODE-ICON :REGULAR-POLYGON) (%NODE-ICON-REGULAR-POLYGON-SIDES 4) (%NODE-ICON-STYLE :SOLID-OUTLINE) (%NODE-ICON-THICKNESS 2) (%NODE-ICON-HEIGHT 45) (%NODE-ICON-WIDTH 45) (%NODE-LABEL-EXPRESSION (QUOTE ("a 3-oxo-" "behenoyl-[acp]"))) (%USE-SHAPE ECOCYC::OVERVIEW-CPD)))) (ECOCYC::|3-oxo-cerotoyl-ACPs51463--RXN-100601573| ((ECOCYC::RXN-10060 ECOCYC::|R-3-hydroxycerotoyl-ACPs51464--RXN-100601573| (ECOCYC::PATHWAY ECOCYC::RXN-100601573) (ECOCYC::SUB-PATHWAY ECOCYC::RXN-100601573) (%EDGE-SHAPE ((%%PX #(7541 7542)) (%%PY #(12555 13018)) (%%ARROW-1 (7542 13018 NIL NIL NIL NIL 7542 13018)) (%%ARROW-2 (1371 1764 NIL NIL NIL NIL 1371 1764)) (%%EDGE-FINALIZED? T) (%EDGE-TYPE ECOCYC::REACTION-IN-OVERVIEW))))) NIL (%LAYER 1) (:LOCATION ECOCYC::CCO-CYTOPLASM) (%SUPER-SPACE ECOCYC::BLONG-KBASE-GIT-OV-PWYS) (%SUPER-NODE ECOCYC::RXN-100601573) (%NODE-LOCATION (7541 12531)) (ECOCYC::PATHWAY ECOCYC::RXN-100601573) (ECOCYC::SUB-PATHWAY ECOCYC::RXN-100601573) (ECOCYC::CPD ECOCYC::|3-oxo-cerotoyl-ACPs|) (%NODE-SHAPE ((%NODE-TYPE ECOCYC::COMPOUND-IN-OVERVIEW) (%NODE-ICON :REGULAR-POLYGON) (%NODE-ICON-REGULAR-POLYGON-SIDES 4) (%NODE-ICON-STYLE :SOLID-OUTLINE) (%NODE-ICON-THICKNESS 2) (%NODE-ICON-HEIGHT 45) (%NODE-ICON-WIDTH 45) (%NODE-LABEL-EXPRESSION (QUOTE ("a 3-oxo-" "cerotoyl-[acp]"))) (%USE-SHAPE ECOCYC::OVERVIEW-CPD)))) (ECOCYC::|3-oxo-cerotoyl-ACPs53088--RXN-100591609| NIL NIL (%LAYER 1) (:LOCATION ECOCYC::CCO-CYTOPLASM) (%SUPER-SPACE ECOCYC::BLONG-KBASE-GIT-OV-PWYS) (%SUPER-NODE ECOCYC::RXN-100591609) (%NODE-LOCATION (7994 11823)) (ECOCYC::PATHWAY ECOCYC::RXN-100591609) (ECOCYC::SUB-PATHWAY ECOCYC::RXN-100591609) (ECOCYC::CPD ECOCYC::|3-oxo-cerotoyl-ACPs|) (%NODE-SHAPE ((%NODE-TYPE ECOCYC::COMPOUND-IN-OVERVIEW) (%NODE-ICON :REGULAR-POLYGON) (%NODE-ICON-REGULAR-POLYGON-SIDES 4) (%NODE-ICON-STYLE :SOLID-OUTLINE) (%NODE-ICON-THICKNESS 2) (%NODE-ICON-HEIGHT 45) (%NODE-ICON-WIDTH 45) (%NODE-LABEL-EXPRESSION (QUOTE ("a 3-oxo-" "cerotoyl-[acp]"))) (%USE-SHAPE ECOCYC::OVERVIEW-CPD)))) (ECOCYC::|3-oxo-cis-D7-tetradecenoyl-ACPs21842--PWY-6282| ((ECOCYC::RXN-10655 ECOCYC::|3-hydroxy-cis-D7-tetraecenoyl-ACPs21843--PWY-6282| (ECOCYC::PATHWAY ECOCYC::PWY-6282) (ECOCYC::SUB-PATHWAY ECOCYC::PWY-6282) (%EDGE-SHAPE ((%%PX #(4026 4026)) (%%PY #(780 1235)) (%%ARROW-1 (4026 1235 NIL NIL NIL NIL 4026 1235)) (%%ARROW-2 (6675 2864 NIL NIL NIL NIL 6675 2864)) (%%EDGE-FINALIZED? T) (%EDGE-TYPE ECOCYC::REACTION-IN-OVERVIEW))))) NIL (%LAYER 1) (:LOCATION ECOCYC::CCO-CYTOPLASM) (%SUPER-SPACE ECOCYC::BLONG-KBASE-GIT-OV-PWYS) (%SUPER-NODE ECOCYC::PWY-6282) (%NODE-LOCATION (4026 756)) (ECOCYC::PATHWAY ECOCYC::PWY-6282) (ECOCYC::SUB-PATHWAY ECOCYC::PWY-6282) (ECOCYC::CPD ECOCYC::|3-oxo-cis-D7-tetradecenoyl-ACPs|) (%NODE-SHAPE ((%NODE-TYPE ECOCYC::COMPOUND-IN-OVERVIEW) (%NODE-ICON :REGULAR-POLYGON) (%NODE-ICON-REGULAR-POLYGON-SIDES 4) (%NODE-ICON-STYLE :SOLID-OUTLINE) (%NODE-ICON-THICKNESS 2) (%NODE-ICON-HEIGHT 45) (%NODE-ICON-WIDTH 45) (%NODE-LABEL-EXPRESSION (QUOTE ("a 3-oxo-<i>cis</i>-&Delta;<sup>7</sup>-" "tetradecenoyl-[acp]"))) (%USE-SHAPE ECOCYC::OVERVIEW-CPD)))) (ECOCYC::|3-oxo-cis-D9-hexadecenoyl-ACPs21846--PWY-6282| ((ECOCYC::RXN-10659 ECOCYC::|3-hydroxy-cis-D9-hexaecenoyl-ACPs21847--PWY-6282| (ECOCYC::PATHWAY ECOCYC::PWY-6282) (ECOCYC::SUB-PATHWAY ECOCYC::PWY-6282) (%EDGE-SHAPE ((%%PX #(4026 4026)) (%%PY #(2593 3048)) (%%ARROW-1 (4026 3048 NIL NIL NIL NIL 4026 3048)) (%%ARROW-2 (2252 565 NIL NIL NIL NIL 2252 565)) (%%EDGE-FINALIZED? T) (%EDGE-TYPE ECOCYC::REACTION-IN-OVERVIEW))))) NIL (%LAYER 1) (:LOCATION ECOCYC::CCO-CYTOPLASM) (%SUPER-SPACE ECOCYC::BLONG-KBASE-GIT-OV-PWYS) (%SUPER-NODE ECOCYC::PWY-6282) (%NODE-LOCATION (4026 2569)) (ECOCYC::PATHWAY ECOCYC::PWY-6282) (ECOCYC::SUB-PATHWAY ECOCYC::PWY-6282) (ECOCYC::CPD ECOCYC::|3-oxo-cis-D9-hexadecenoyl-ACPs|) (%NODE-SHAPE ((%NODE-TYPE ECOCYC::COMPOUND-IN-OVERVIEW) (%NODE-ICON :REGULAR-POLYGON) (%NODE-ICON-REGULAR-POLYGON-SIDES 4) (%NODE-ICON-STYLE :SOLID-OUTLINE) (%NODE-ICON-THICKNESS 2) (%NODE-ICON-HEIGHT 45) (%NODE-ICON-WIDTH 45) (%NODE-LABEL-EXPRESSION (QUOTE ("a 3-oxo-<i>cis</i>-&Delta;<sup>9</sup>-" "hexadecenoyl-[acp]"))) (%USE-SHAPE ECOCYC::OVERVIEW-CPD)))) (ECOCYC::|3-oxo-cis-vaccenoyl-ACPs42746--RXN-95561388| ((ECOCYC::RXN-9556 ECOCYC::|R-3-hydroxy-cis-vaccenoyl-ACPs42747--RXN-95561388| (ECOCYC::PATHWAY ECOCYC::RXN-95561388) (ECOCYC::SUB-PATHWAY ECOCYC::RXN-95561388) (%EDGE-SHAPE ((%%PX #(7543 7543)) (%%PY #(13131 13594)) (%%ARROW-1 (7543 13594 NIL NIL NIL NIL 7543 13594)) (%%ARROW-2 (493 1880 NIL NIL NIL NIL 493 1880)) (%%EDGE-FINALIZED? T) (%EDGE-TYPE ECOCYC::REACTION-IN-OVERVIEW))))) NIL (%LAYER 1) (:LOCATION ECOCYC::CCO-CYTOPLASM) (%SUPER-SPACE ECOCYC::BLONG-KBASE-GIT-OV-PWYS) (%SUPER-NODE ECOCYC::RXN-95561388) (%NODE-LOCATION (7543 13107)) (ECOCYC::PATHWAY ECOCYC::RXN-95561388) (ECOCYC::SUB-PATHWAY ECOCYC::RXN-95561388) (ECOCYC::CPD ECOCYC::|3-oxo-cis-vaccenoyl-ACPs|) (%NODE-SHAPE ((%NODE-TYPE ECOCYC::COMPOUND-IN-OVERVIEW) (%NODE-ICON :REGULAR-POLYGON) (%NODE-ICON-REGULAR-POLYGON-SIDES 4) (%NODE-ICON-STYLE :SOLID-OUTLINE) (%NODE-ICON-THICKNESS 2) (%NODE-ICON-HEIGHT 45) (%NODE-ICON-WIDTH 45) (%NODE-LABEL-EXPRESSION (QUOTE ("a 3-oxo-<i>cis</i>-vacc-" "11-enoyl-[acp]"))) (%USE-SHAPE ECOCYC::OVERVIEW-CPD)))) (ECOCYC::|3-oxo-decanoyl-ACPs21632--PWY-5971| ((ECOCYC::RXN-9528 ECOCYC::|Beta-hydroxydecanoyl-ACPs21617--PWY-5971| (ECOCYC::PATHWAY ECOCYC::PWY-5971) (ECOCYC::SUB-PATHWAY ECOCYC::PWY-5971) (%EDGE-SHAPE ((%%PX #(3715 3716)) (%%PY #(5778 6234)) (%%ARROW-1 (3716 6234 NIL NIL NIL NIL 3716 6234)) (%%ARROW-2 (4625 584 NIL NIL NIL NIL 4625 584)) (%%EDGE-FINALIZED? T) (%EDGE-TYPE ECOCYC::REACTION-IN-OVERVIEW))))) NIL (%LAYER 1) (:LOCATION ECOCYC::CCO-CYTOPLASM) (%SUPER-SPACE ECOCYC::BLONG-KBASE-GIT-OV-PWYS) (%SUPER-NODE ECOCYC::PWY-5971) (%NODE-LOCATION (3715 5754)) (ECOCYC::PATHWAY ECOCYC::PWY-5971) (ECOCYC::SUB-PATHWAY ECOCYC::PWY-5971) (ECOCYC::CPD ECOCYC::|3-oxo-decanoyl-ACPs|) (%NODE-SHAPE ((%NODE-TYPE ECOCYC::COMPOUND-IN-OVERVIEW) (%NODE-ICON :REGULAR-POLYGON) (%NODE-ICON-REGULAR-POLYGON-SIDES 4) (%NODE-ICON-STYLE :SOLID-OUTLINE) (%NODE-ICON-THICKNESS 2) (%NODE-ICON-HEIGHT 45) (%NODE-ICON-WIDTH 45) (%NODE-LABEL-EXPRESSION (QUOTE ("a 3-oxo-" "decanoyl-[acp]"))) (%USE-SHAPE ECOCYC::OVERVIEW-CPD)))) (ECOCYC::|3-oxo-decanoyl-ACPs26910--RXN-96511040| NIL NIL (%LAYER 1) (:LOCATION ECOCYC::CCO-CYTOPLASM) (%SUPER-SPACE ECOCYC::BLONG-KBASE-GIT-OV-PWYS) (%SUPER-NODE ECOCYC::RXN-96511040) (%NODE-LOCATION (7766 4409)) (ECOCYC::PATHWAY ECOCYC::RXN-96511040) (ECOCYC::SUB-PATHWAY ECOCYC::RXN-96511040) (ECOCYC::CPD ECOCYC::|3-oxo-decanoyl-ACPs|) (%NODE-SHAPE ((%NODE-TYPE ECOCYC::COMPOUND-IN-OVERVIEW) (%NODE-ICON :REGULAR-POLYGON) (%NODE-ICON-REGULAR-POLYGON-SIDES 4) (%NODE-ICON-STYLE :SOLID-OUTLINE) (%NODE-ICON-THICKNESS 2) (%NODE-ICON-HEIGHT 45) (%NODE-ICON-WIDTH 45) (%NODE-LABEL-EXPRESSION (QUOTE ("a 3-oxo-" "decanoyl-[acp]"))) (%USE-SHAPE ECOCYC::OVERVIEW-CPD)))) (ECOCYC::|3-oxo-dodecanoyl-ACPs21629--PWY-5971| ((ECOCYC::RXN-9532 ECOCYC::|R-3-hydroxydodecanoyl-ACPs21628--PWY-5971| (ECOCYC::PATHWAY ECOCYC::PWY-5971) (ECOCYC::SUB-PATHWAY ECOCYC::PWY-5971) (%EDGE-SHAPE ((%%PX #(3715 3717)) (%%PY #(7595 8051)) (%%ARROW-1 (3717 8051 NIL NIL NIL NIL 3717 8051)) (%%ARROW-2 (691 3416 NIL NIL NIL NIL 691 3416)) (%%EDGE-FINALIZED? T) (%EDGE-TYPE ECOCYC::REACTION-IN-OVERVIEW))))) NIL (%LAYER 1) (:LOCATION ECOCYC::CCO-CYTOPLASM) (%SUPER-SPACE ECOCYC::BLONG-KBASE-GIT-OV-PWYS) (%SUPER-NODE ECOCYC::PWY-5971) (%NODE-LOCATION (3715 7571)) (ECOCYC::PATHWAY ECOCYC::PWY-5971) (ECOCYC::SUB-PATHWAY ECOCYC::PWY-5971) (ECOCYC::CPD ECOCYC::|3-oxo-dodecanoyl-ACPs|) (%NODE-SHAPE ((%NODE-TYPE ECOCYC::COMPOUND-IN-OVERVIEW) (%NODE-ICON :REGULAR-POLYGON) (%NODE-ICON-REGULAR-POLYGON-SIDES 4) (%NODE-ICON-STYLE :SOLID-OUTLINE) (%NODE-ICON-THICKNESS 2) (%NODE-ICON-HEIGHT 45) (%NODE-ICON-WIDTH 45) (%NODE-LABEL-EXPRESSION (QUOTE ("a 3-oxo-" "dodecanoyl-[acp]"))) (%USE-SHAPE ECOCYC::OVERVIEW-CPD)))) (ECOCYC::|3-oxo-dodecanoyl-ACPs34510--RXN-96521201| NIL NIL (%LAYER 1) (:LOCATION ECOCYC::CCO-CYTOPLASM) (%SUPER-SPACE ECOCYC::BLONG-KBASE-GIT-OV-PWYS) (%SUPER-NODE ECOCYC::RXN-96521201) (%NODE-LOCATION (7543 12399)) (ECOCYC::PATHWAY ECOCYC::RXN-96521201) (ECOCYC::SUB-PATHWAY ECOCYC::RXN-96521201) (ECOCYC::CPD ECOCYC::|3-oxo-dodecanoyl-ACPs|) (%NODE-SHAPE ((%NODE-TYPE ECOCYC::COMPOUND-IN-OVERVIEW) (%NODE-ICON :REGULAR-POLYGON) (%NODE-ICON-REGULAR-POLYGON-SIDES 4) (%NODE-ICON-STYLE :SOLID-OUTLINE) (%NODE-ICON-THICKNESS 2) (%NODE-ICON-HEIGHT 45) (%NODE-ICON-WIDTH 45) (%NODE-LABEL-EXPRESSION (QUOTE ("a 3-oxo-" "dodecanoyl-[acp]"))) (%USE-SHAPE ECOCYC::OVERVIEW-CPD)))) (ECOCYC::3-OXO-EICOSAPENTAENOYL-ACP51183--RXN-130081567 ((ECOCYC::RXN-13008 ECOCYC::3-HYDROXY-DOCOSAPENTAENOYL-ACP51184--RXN-130081567 (ECOCYC::PATHWAY ECOCYC::RXN-130081567) (ECOCYC::SUB-PATHWAY ECOCYC::RXN-130081567) (%EDGE-SHAPE ((%%PX #(8226 8226)) (%%PY #(13131 13594)) (%%ARROW-1 (8226 13594 NIL NIL NIL NIL 8226 13594)) (%%ARROW-2 (8228 9099 NIL NIL NIL NIL 8228 9099)) (%%EDGE-FINALIZED? T) (%EDGE-TYPE ECOCYC::REACTION-IN-OVERVIEW))))) NIL (%LAYER 1) (:LOCATION ECOCYC::CCO-CYTOPLASM) (%SUPER-SPACE ECOCYC::BLONG-KBASE-GIT-OV-PWYS) (%SUPER-NODE ECOCYC::RXN-130081567) (%NODE-LOCATION (8226 13107)) (ECOCYC::PATHWAY ECOCYC::RXN-130081567) (ECOCYC::SUB-PATHWAY ECOCYC::RXN-130081567) (ECOCYC::CPD ECOCYC::3-OXO-EICOSAPENTAENOYL-ACP) (%NODE-SHAPE ((%NODE-TYPE ECOCYC::COMPOUND-IN-OVERVIEW) (%NODE-ICON :REGULAR-POLYGON) (%NODE-ICON-REGULAR-POLYGON-SIDES 4) (%NODE-ICON-STYLE :SOLID-OUTLINE) (%NODE-ICON-THICKNESS 2) (%NODE-ICON-HEIGHT 45) (%NODE-ICON-WIDTH 45) (%NODE-LABEL-EXPRESSION (QUOTE ("a 3-oxo-" "docosapentaenoyl" "[acp]"))) (%USE-SHAPE ECOCYC::OVERVIEW-CPD)))) (ECOCYC::|3-oxo-hexanoyl-ACPs21641--PWY-5971| ((ECOCYC::RXN-9518 ECOCYC::|R-3-hydroxyhexanoyl-ACPs21642--PWY-5971| (ECOCYC::PATHWAY ECOCYC::PWY-5971) (ECOCYC::SUB-PATHWAY ECOCYC::PWY-5971) (%EDGE-SHAPE ((%%PX #(3715 3713)) (%%PY #(2143 2600)) (%%ARROW-1 (3713 2600 NIL NIL NIL NIL 3713 2600)) (%%ARROW-2 (7985 6022 NIL NIL NIL NIL 7985 6022)) (%%EDGE-FINALIZED? T) (%EDGE-TYPE ECOCYC::REACTION-IN-OVERVIEW))))) NIL (%LAYER 1) (:LOCATION ECOCYC::CCO-CYTOPLASM) (%SUPER-SPACE ECOCYC::BLONG-KBASE-GIT-OV-PWYS) (%SUPER-NODE ECOCYC::PWY-5971) (%NODE-LOCATION (3715 2120)) (ECOCYC::PATHWAY ECOCYC::PWY-5971) (ECOCYC::SUB-PATHWAY ECOCYC::PWY-5971) (ECOCYC::CPD ECOCYC::|3-oxo-hexanoyl-ACPs|) (%NODE-SHAPE ((%NODE-TYPE ECOCYC::COMPOUND-IN-OVERVIEW) (%NODE-ICON :REGULAR-POLYGON) (%NODE-ICON-REGULAR-POLYGON-SIDES 4) (%NODE-ICON-STYLE :SOLID-OUTLINE) (%NODE-ICON-THICKNESS 2) (%NODE-ICON-HEIGHT 45) (%NODE-ICON-WIDTH 45) (%NODE-LABEL-EXPRESSION (QUOTE ("a 3-oxo-" "hexanoyl-[acp]"))) (%USE-SHAPE ECOCYC::OVERVIEW-CPD)))) (ECOCYC::|3-oxo-hexanoyl-ACPs46703--RXN-96481469| NIL NIL (%LAYER 1) (:LOCATION ECOCYC::CCO-CYTOPLASM) (%SUPER-SPACE ECOCYC::BLONG-KBASE-GIT-OV-PWYS) (%SUPER-NODE ECOCYC::RXN-96481469) (%NODE-LOCATION (7104 11247)) (ECOCYC::PATHWAY ECOCYC::RXN-96481469) (ECOCYC::SUB-PATHWAY ECOCYC::RXN-96481469) (ECOCYC::CPD ECOCYC::|3-oxo-hexanoyl-ACPs|) (%NODE-SHAPE ((%NODE-TYPE ECOCYC::COMPOUND-IN-OVERVIEW) (%NODE-ICON :REGULAR-POLYGON) (%NODE-ICON-REGULAR-POLYGON-SIDES 4) (%NODE-ICON-STYLE :SOLID-OUTLINE) (%NODE-ICON-THICKNESS 2) (%NODE-ICON-HEIGHT 45) (%NODE-ICON-WIDTH 45) (%NODE-LABEL-EXPRESSION (QUOTE ("a 3-oxo-" "hexanoyl-[acp]"))) (%USE-SHAPE ECOCYC::OVERVIEW-CPD)))) (ECOCYC::|3-oxo-lignoceroyl-ACPs30384--RXN1G-4991112| NIL NIL (%LAYER 1) (:LOCATION ECOCYC::CCO-CYTOPLASM) (%SUPER-SPACE ECOCYC::BLONG-KBASE-GIT-OV-PWYS) (%SUPER-NODE ECOCYC::RXN1G-4991112) (%NODE-LOCATION (7543 8497)) (ECOCYC::PATHWAY ECOCYC::RXN1G-4991112) (ECOCYC::SUB-PATHWAY ECOCYC::RXN1G-4991112) (ECOCYC::CPD ECOCYC::|3-oxo-lignoceroyl-ACPs|) (%NODE-SHAPE ((%NODE-TYPE ECOCYC::COMPOUND-IN-OVERVIEW) (%NODE-ICON :REGULAR-POLYGON) (%NODE-ICON-REGULAR-POLYGON-SIDES 4) (%NODE-ICON-STYLE :SOLID-OUTLINE) (%NODE-ICON-THICKNESS 2) (%NODE-ICON-HEIGHT 45) (%NODE-ICON-WIDTH 45) (%NODE-LABEL-EXPRESSION (QUOTE ("a 3-oxo-" "lignoceroyl-[acp]"))) (%USE-SHAPE ECOCYC::OVERVIEW-CPD)))) (ECOCYC::|3-oxo-lignoceroyl-ACPs44678--RXN1G-5081430| ((ECOCYC::RXN1G-508 ECOCYC::|R-3-hydroxylignoceroyl-ACPs44679--RXN1G-5081430| (ECOCYC::PATHWAY ECOCYC::RXN1G-5081430) (ECOCYC::SUB-PATHWAY ECOCYC::RXN1G-5081430) (%EDGE-SHAPE ((%%PX #(8227 8226)) (%%PY #(13707 14170)) (%%ARROW-1 (8226 14170 NIL NIL NIL NIL 8226 14170)) (%%ARROW-2 (4626 744 NIL NIL NIL NIL 4626 744)) (%%EDGE-FINALIZED? T) (%EDGE-TYPE ECOCYC::REACTION-IN-OVERVIEW))))) NIL (%LAYER 1) (:LOCATION ECOCYC::CCO-CYTOPLASM) (%SUPER-SPACE ECOCYC::BLONG-KBASE-GIT-OV-PWYS) (%SUPER-NODE ECOCYC::RXN1G-5081430) (%NODE-LOCATION (8227 13683)) (ECOCYC::PATHWAY ECOCYC::RXN1G-5081430) (ECOCYC::SUB-PATHWAY ECOCYC::RXN1G-5081430) (ECOCYC::CPD ECOCYC::|3-oxo-lignoceroyl-ACPs|) (%NODE-SHAPE ((%NODE-TYPE ECOCYC::COMPOUND-IN-OVERVIEW) (%NODE-ICON :REGULAR-POLYGON) (%NODE-ICON-REGULAR-POLYGON-SIDES 4) (%NODE-ICON-STYLE :SOLID-OUTLINE) (%NODE-ICON-THICKNESS 2) (%NODE-ICON-HEIGHT 45) (%NODE-ICON-WIDTH 45) (%NODE-LABEL-EXPRESSION (QUOTE ("a 3-oxo-" "lignoceroyl-[acp]"))) (%USE-SHAPE ECOCYC::OVERVIEW-CPD)))) (ECOCYC::|3-oxo-myristoyl-ACPs21626--PWY-5971| ((ECOCYC::RXN-9536 ECOCYC::|R-3-hydroxymyristoyl-ACPs21625--PWY-5971| (ECOCYC::PATHWAY ECOCYC::PWY-5971) (ECOCYC::SUB-PATHWAY ECOCYC::PWY-5971) (%EDGE-SHAPE ((%%PX #(3611 3610)) (%%PY #(9441 9897)) (%%ARROW-1 (3610 9897 NIL NIL NIL NIL 3610 9897)) (%%ARROW-2 (2627 1910 NIL NIL NIL NIL 2627 1910)) (%%EDGE-FINALIZED? T) (%EDGE-TYPE ECOCYC::REACTION-IN-OVERVIEW))))) NIL (%LAYER 1) (:LOCATION ECOCYC::CCO-CYTOPLASM) (%SUPER-SPACE ECOCYC::BLONG-KBASE-GIT-OV-PWYS) (%SUPER-NODE ECOCYC::PWY-5971) (%NODE-LOCATION (3611 9417)) (ECOCYC::PATHWAY ECOCYC::PWY-5971) (ECOCYC::SUB-PATHWAY ECOCYC::PWY-5971) (ECOCYC::CPD ECOCYC::|3-oxo-myristoyl-ACPs|) (%NODE-SHAPE ((%NODE-TYPE ECOCYC::COMPOUND-IN-OVERVIEW) (%NODE-ICON :REGULAR-POLYGON) (%NODE-ICON-REGULAR-POLYGON-SIDES 4) (%NODE-ICON-STYLE :SOLID-OUTLINE) (%NODE-ICON-THICKNESS 2) (%NODE-ICON-HEIGHT 45) (%NODE-ICON-WIDTH 45) (%NODE-LABEL-EXPRESSION (QUOTE ("a 3-oxo-" "myristoyl-[acp]"))) (%USE-SHAPE ECOCYC::OVERVIEW-CPD)))) (ECOCYC::|3-oxo-myristoyl-ACPs48020--RXN-96531500| NIL NIL (%LAYER 1) (:LOCATION ECOCYC::CCO-CYTOPLASM) (%SUPER-SPACE ECOCYC::BLONG-KBASE-GIT-OV-PWYS) (%SUPER-NODE ECOCYC::RXN-96531500) (%NODE-LOCATION (7996 14127)) (ECOCYC::PATHWAY ECOCYC::RXN-96531500) (ECOCYC::SUB-PATHWAY ECOCYC::RXN-96531500) (ECOCYC::CPD ECOCYC::|3-oxo-myristoyl-ACPs|) (%NODE-SHAPE ((%NODE-TYPE ECOCYC::COMPOUND-IN-OVERVIEW) (%NODE-ICON :REGULAR-POLYGON) (%NODE-ICON-REGULAR-POLYGON-SIDES 4) (%NODE-ICON-STYLE :SOLID-OUTLINE) (%NODE-ICON-THICKNESS 2) (%NODE-ICON-HEIGHT 45) (%NODE-ICON-WIDTH 45) (%NODE-LABEL-EXPRESSION (QUOTE ("a 3-oxo-" "myristoyl-[acp]"))) (%USE-SHAPE ECOCYC::OVERVIEW-CPD)))) (ECOCYC::|3-Oxo-octanoyl-ACPs21636--PWY-5971| ((ECOCYC::RXN-9524 ECOCYC::|3-Hydroxy-octanoyl-ACPs21634--PWY-5971| (ECOCYC::PATHWAY ECOCYC::PWY-5971) (ECOCYC::SUB-PATHWAY ECOCYC::PWY-5971) (%EDGE-SHAPE ((%%PX #(3715 3714)) (%%PY #(3961 4417)) (%%ARROW-1 (3714 4417 NIL NIL NIL NIL 3714 4417)) (%%ARROW-2 (5945 2230 NIL NIL NIL NIL 5945 2230)) (%%EDGE-FINALIZED? T) (%EDGE-TYPE ECOCYC::REACTION-IN-OVERVIEW))))) NIL (%LAYER 1) (:LOCATION ECOCYC::CCO-CYTOPLASM) (%SUPER-SPACE ECOCYC::BLONG-KBASE-GIT-OV-PWYS) (%SUPER-NODE ECOCYC::PWY-5971) (%NODE-LOCATION (3715 3937)) (ECOCYC::PATHWAY ECOCYC::PWY-5971) (ECOCYC::SUB-PATHWAY ECOCYC::PWY-5971) (ECOCYC::CPD ECOCYC::|3-Oxo-octanoyl-ACPs|) (%NODE-SHAPE ((%NODE-TYPE ECOCYC::COMPOUND-IN-OVERVIEW) (%NODE-ICON :REGULAR-POLYGON) (%NODE-ICON-REGULAR-POLYGON-SIDES 4) (%NODE-ICON-STYLE :SOLID-OUTLINE) (%NODE-ICON-THICKNESS 2) (%NODE-ICON-HEIGHT 45) (%NODE-ICON-WIDTH 45) (%NODE-LABEL-EXPRESSION (QUOTE ("a 3-oxo-" "octanoyl-[acp]"))) (%USE-SHAPE ECOCYC::OVERVIEW-CPD)))) (ECOCYC::|3-Oxo-octanoyl-ACPs33439--RXN-96501179| NIL NIL (%LAYER 1) (:LOCATION ECOCYC::CCO-CYTOPLASM) (%SUPER-SPACE ECOCYC::BLONG-KBASE-GIT-OV-PWYS) (%SUPER-NODE ECOCYC::RXN-96501179) (%NODE-LOCATION (7543 10095)) (ECOCYC::PATHWAY ECOCYC::RXN-96501179) (ECOCYC::SUB-PATHWAY ECOCYC::RXN-96501179) (ECOCYC::CPD ECOCYC::|3-Oxo-octanoyl-ACPs|) (%NODE-SHAPE ((%NODE-TYPE ECOCYC::COMPOUND-IN-OVERVIEW) (%NODE-ICON :REGULAR-POLYGON) (%NODE-ICON-REGULAR-POLYGON-SIDES 4) (%NODE-ICON-STYLE :SOLID-OUTLINE) (%NODE-ICON-THICKNESS 2) (%NODE-ICON-HEIGHT 45) (%NODE-ICON-WIDTH 45) (%NODE-LABEL-EXPRESSION (QUOTE ("a 3-oxo-" "octanoyl-[acp]"))) (%USE-SHAPE ECOCYC::OVERVIEW-CPD)))) (ECOCYC::|3-oxo-palmitoyl-ACPs21622--PWY-5971| ((ECOCYC::RXN-9540 ECOCYC::|R-3-Hydroxypalmitoyl-ACPs21621--PWY-5971| (ECOCYC::PATHWAY ECOCYC::PWY-5971) (ECOCYC::SUB-PATHWAY ECOCYC::PWY-5971) (%EDGE-SHAPE ((%%PX #(3610 3611)) (%%PY #(11258 11714)) (%%ARROW-1 (3611 11714 NIL NIL NIL NIL 3611 11714)) (%%ARROW-2 (8228 9099 NIL NIL NIL NIL 8228 9099)) (%%EDGE-FINALIZED? T) (%EDGE-TYPE ECOCYC::REACTION-IN-OVERVIEW))))) NIL (%LAYER 1) (:LOCATION ECOCYC::CCO-CYTOPLASM) (%SUPER-SPACE ECOCYC::BLONG-KBASE-GIT-OV-PWYS) (%SUPER-NODE ECOCYC::PWY-5971) (%NODE-LOCATION (3610 11234)) (ECOCYC::PATHWAY ECOCYC::PWY-5971) (ECOCYC::SUB-PATHWAY ECOCYC::PWY-5971) (ECOCYC::CPD ECOCYC::|3-oxo-palmitoyl-ACPs|) (%NODE-SHAPE ((%NODE-TYPE ECOCYC::COMPOUND-IN-OVERVIEW) (%NODE-ICON :REGULAR-POLYGON) (%NODE-ICON-REGULAR-POLYGON-SIDES 4) (%NODE-ICON-STYLE :SOLID-OUTLINE) (%NODE-ICON-THICKNESS 2) (%NODE-ICON-HEIGHT 45) (%NODE-ICON-WIDTH 45) (%NODE-LABEL-EXPRESSION (QUOTE ("a 3-oxo-" "palmitoyl-[acp]"))) (%USE-SHAPE ECOCYC::OVERVIEW-CPD)))) (ECOCYC::|3-oxo-palmitoyl-ACPs40875--RXN-96541344| NIL NIL (%LAYER 1) (:LOCATION ECOCYC::CCO-CYTOPLASM) (%SUPER-SPACE ECOCYC::BLONG-KBASE-GIT-OV-PWYS) (%SUPER-NODE ECOCYC::RXN-96541344) (%NODE-LOCATION (7322 7475)) (ECOCYC::PATHWAY ECOCYC::RXN-96541344) (ECOCYC::SUB-PATHWAY ECOCYC::RXN-96541344) (ECOCYC::CPD ECOCYC::|3-oxo-palmitoyl-ACPs|) (%NODE-SHAPE ((%NODE-TYPE ECOCYC::COMPOUND-IN-OVERVIEW) (%NODE-ICON :REGULAR-POLYGON) (%NODE-ICON-REGULAR-POLYGON-SIDES 4) (%NODE-ICON-STYLE :SOLID-OUTLINE) (%NODE-ICON-THICKNESS 2) (%NODE-ICON-HEIGHT 45) (%NODE-ICON-WIDTH 45) (%NODE-LABEL-EXPRESSION (QUOTE ("a 3-oxo-" "palmitoyl-[acp]"))) (%USE-SHAPE ECOCYC::OVERVIEW-CPD)))) (ECOCYC::|3-oxo-petroselinoyl-ACPs51267--RXN-95521569| ((ECOCYC::RXN-9552 ECOCYC::|R-3-hydroxypetroselinoyl-ACPs51268--RXN-95521569| (ECOCYC::PATHWAY ECOCYC::RXN-95521569) (ECOCYC::SUB-PATHWAY ECOCYC::RXN-95521569) (%EDGE-SHAPE ((%%PX #(8229 8230)) (%%PY #(14283 14746)) (%%ARROW-1 (8230 14746 NIL NIL NIL NIL 8230 14746)) (%%ARROW-2 (4625 584 NIL NIL NIL NIL 4625 584)) (%%EDGE-FINALIZED? T) (%EDGE-TYPE ECOCYC::REACTION-IN-OVERVIEW))))) NIL (%LAYER 1) (:LOCATION ECOCYC::CCO-CYTOPLASM) (%SUPER-SPACE ECOCYC::BLONG-KBASE-GIT-OV-PWYS) (%SUPER-NODE ECOCYC::RXN-95521569) (%NODE-LOCATION (8229 14259)) (ECOCYC::PATHWAY ECOCYC::RXN-95521569) (ECOCYC::SUB-PATHWAY ECOCYC::RXN-95521569) (ECOCYC::CPD ECOCYC::|3-oxo-petroselinoyl-ACPs|) (%NODE-SHAPE ((%NODE-TYPE ECOCYC::COMPOUND-IN-OVERVIEW) (%NODE-ICON :REGULAR-POLYGON) (%NODE-ICON-REGULAR-POLYGON-SIDES 4) (%NODE-ICON-STYLE :SOLID-OUTLINE) (%NODE-ICON-THICKNESS 2) (%NODE-ICON-HEIGHT 45) (%NODE-ICON-WIDTH 45) (%NODE-LABEL-EXPRESSION (QUOTE ("a 3-oxo-" "petroselinoyl-[acp]"))) (%USE-SHAPE ECOCYC::OVERVIEW-CPD)))) (ECOCYC::|3-oxo-stearoyl-ACPs41040--RXN-96321348| NIL NIL (%LAYER 1) (:LOCATION ECOCYC::CCO-CYTOPLASM) (%SUPER-SPACE ECOCYC::BLONG-KBASE-GIT-OV-PWYS) (%SUPER-NODE ECOCYC::RXN-96321348) (%NODE-LOCATION (7324 9008)) (ECOCYC::PATHWAY ECOCYC::RXN-96321348) (ECOCYC::SUB-PATHWAY ECOCYC::RXN-96321348) (ECOCYC::CPD ECOCYC::|3-oxo-stearoyl-ACPs|) (%NODE-SHAPE ((%NODE-TYPE ECOCYC::COMPOUND-IN-OVERVIEW) (%NODE-ICON :REGULAR-POLYGON) (%NODE-ICON-REGULAR-POLYGON-SIDES 4) (%NODE-ICON-STYLE :SOLID-OUTLINE) (%NODE-ICON-THICKNESS 2) (%NODE-ICON-HEIGHT 45) (%NODE-ICON-WIDTH 45) (%NODE-LABEL-EXPRESSION (QUOTE ("a 3-oxo-" "stearoyl-[acp]"))) (%USE-SHAPE ECOCYC::OVERVIEW-CPD)))) (ECOCYC::|3-oxo-stearoyl-ACPs44104--RXN3O-18031417| NIL NIL (%LAYER 1) (:LOCATION ECOCYC::CCO-CYTOPLASM) (%SUPER-SPACE ECOCYC::BLONG-KBASE-GIT-OV-PWYS) (%SUPER-NODE ECOCYC::RXN3O-18031417) (%NODE-LOCATION (9864 13551)) (ECOCYC::PATHWAY ECOCYC::RXN3O-18031417) (ECOCYC::SUB-PATHWAY ECOCYC::RXN3O-18031417) (ECOCYC::CPD ECOCYC::|3-oxo-stearoyl-ACPs|) (%NODE-SHAPE ((%NODE-TYPE ECOCYC::COMPOUND-IN-OVERVIEW) (%NODE-ICON :REGULAR-POLYGON) (%NODE-ICON-REGULAR-POLYGON-SIDES 4) (%NODE-ICON-STYLE :SOLID-OUTLINE) (%NODE-ICON-THICKNESS 2) (%NODE-ICON-HEIGHT 45) (%NODE-ICON-WIDTH 45) (%NODE-LABEL-EXPRESSION (QUOTE ("a 3-oxo-" "stearoyl-[acp]"))) (%USE-SHAPE ECOCYC::OVERVIEW-CPD)))) (ECOCYC::|3-oxo-stearoyl-ACPs55607--RXN-96331664| ((ECOCYC::RXN-9633 ECOCYC::|R-3-hydroxystearoyl-ACPs55608--RXN-96331664| (ECOCYC::PATHWAY ECOCYC::RXN-96331664) (ECOCYC::SUB-PATHWAY ECOCYC::RXN-96331664) (%EDGE-SHAPE ((%%PX #(7543 7542)) (%%PY #(13707 14170)) (%%ARROW-1 (7542 14170 NIL NIL NIL NIL 7542 14170)) (%%ARROW-2 (4626 744 NIL NIL NIL NIL 4626 744)) (%%EDGE-FINALIZED? T) (%EDGE-TYPE ECOCYC::REACTION-IN-OVERVIEW))))) NIL (%LAYER 1) (:LOCATION ECOCYC::CCO-CYTOPLASM) (%SUPER-SPACE ECOCYC::BLONG-KBASE-GIT-OV-PWYS) (%SUPER-NODE ECOCYC::RXN-96331664) (%NODE-LOCATION (7543 13683)) (ECOCYC::PATHWAY ECOCYC::RXN-96331664) (ECOCYC::SUB-PATHWAY ECOCYC::RXN-96331664) (ECOCYC::CPD ECOCYC::|3-oxo-stearoyl-ACPs|) (%NODE-SHAPE ((%NODE-TYPE ECOCYC::COMPOUND-IN-OVERVIEW) (%NODE-ICON :REGULAR-POLYGON) (%NODE-ICON-REGULAR-POLYGON-SIDES 4) (%NODE-ICON-STYLE :SOLID-OUTLINE) (%NODE-ICON-THICKNESS 2) (%NODE-ICON-HEIGHT 45) (%NODE-ICON-WIDTH 45) (%NODE-LABEL-EXPRESSION (QUOTE ("a 3-oxo-" "stearoyl-[acp]"))) (%USE-SHAPE ECOCYC::OVERVIEW-CPD)))) (ECOCYC::3-P-HYDROXYPYRUVATE19004--SER-GLYSYN-PWY ((ECOCYC::PSERTRANSAM-RXN ECOCYC::3-P-SERINE19002--SER-GLYSYN-PWY (ECOCYC::PATHWAY ECOCYC::SER-GLYSYN-PWY) (ECOCYC::SUB-PATHWAY ECOCYC::SERSYN-PWY) (%EDGE-SHAPE ((%%PX #(2051 2050)) (%%PY #(1956 2019)) (%%ARROW-1 (2050 2019 NIL NIL NIL NIL 2050 2019)) (%%ARROW-2 (408 5558 NIL NIL NIL NIL 408 5558)) (%%EDGE-FINALIZED? T) (%EDGE-TYPE ECOCYC::REACTION-IN-OVERVIEW))))) NIL (%LAYER 1) (:LOCATION ECOCYC::CCO-CYTOPLASM) (%SUPER-SPACE ECOCYC::BLONG-KBASE-GIT-OV-PWYS) (%SUPER-NODE ECOCYC::SER-GLYSYN-PWY) (%NODE-LOCATION (2051 1937)) (ECOCYC::PATHWAY ECOCYC::SER-GLYSYN-PWY) (ECOCYC::SUB-PATHWAY ECOCYC::SERSYN-PWY) (ECOCYC::CPD ECOCYC::3-P-HYDROXYPYRUVATE) (%NODE-SHAPE ((%NODE-ICON-STYLE :SOLID-OUTLINE) (%NODE-ICON-THICKNESS 2) (%NODE-ICON-HEIGHT 36) (%NODE-ICON-WIDTH 36) (%NODE-LABEL-EXPRESSION (QUOTE ("3-phospho-" "hydroxypyruvate"))) (%USE-SHAPE ECOCYC::OVERVIEW-CPD)))) (ECOCYC::3-P-HYDROXYPYRUVATE41768--RXN-178081365 NIL NIL (%LAYER 1) (:LOCATION ECOCYC::CCO-CYTOPLASM) (%SUPER-SPACE ECOCYC::BLONG-KBASE-GIT-OV-PWYS) (%SUPER-NODE ECOCYC::RXN-178081365) (%NODE-LOCATION (8469 4070)) (ECOCYC::PATHWAY ECOCYC::RXN-178081365) (ECOCYC::SUB-PATHWAY ECOCYC::RXN-178081365) (ECOCYC::CPD ECOCYC::3-P-HYDROXYPYRUVATE) (%NODE-SHAPE ((%NODE-ICON-STYLE :SOLID-OUTLINE) (%NODE-ICON-THICKNESS 2) (%NODE-ICON-HEIGHT 36) (%NODE-ICON-WIDTH 36) (%NODE-LABEL-EXPRESSION (QUOTE ("3-phospho-" "hydroxypyruvate"))) (%USE-SHAPE ECOCYC::OVERVIEW-CPD)))) (ECOCYC::3-P-SERINE19002--SER-GLYSYN-PWY ((ECOCYC::RXN0-5114 ECOCYC::SER19001--SER-GLYSYN-PWY (ECOCYC::PATHWAY ECOCYC::SER-GLYSYN-PWY) (ECOCYC::SUB-PATHWAY ECOCYC::SERSYN-PWY) (%EDGE-SHAPE ((%%PX #(2050 2051)) (%%PY #(2065 2120)) (%%ARROW-1 (2051 2120 NIL NIL NIL NIL 2051 2120)) (%%ARROW-2 (4626 744 NIL NIL NIL NIL 4626 744)) (%%EDGE-FINALIZED? T) (%EDGE-TYPE ECOCYC::REACTION-IN-OVERVIEW))))) NIL (%LAYER 1) (:LOCATION ECOCYC::CCO-CYTOPLASM) (%SUPER-SPACE ECOCYC::BLONG-KBASE-GIT-OV-PWYS) (%SUPER-NODE ECOCYC::SER-GLYSYN-PWY) (%NODE-LOCATION (2050 2042)) (ECOCYC::PATHWAY ECOCYC::SER-GLYSYN-PWY) (ECOCYC::SUB-PATHWAY ECOCYC::SERSYN-PWY) (ECOCYC::CPD ECOCYC::3-P-SERINE) (%NODE-SHAPE ((%NODE-ICON :REGULAR-POLYGON) (%NODE-ICON-REGULAR-POLYGON-SIDES 3) (%NODE-ICON-STYLE :SOLID-OUTLINE) (%NODE-ICON-THICKNESS 2) (%NODE-ICON-HEIGHT 45) (%NODE-ICON-WIDTH 45) (%NODE-LABEL-EXPRESSION (QUOTE ("3-phospho-" "L-serine"))) (%USE-SHAPE ECOCYC::OVERVIEW-CPD)))) (ECOCYC::|3-Phosphomonucleotides33929--CYCPHOSDIESTER-RXN1189| NIL NIL (%LAYER 1) (:LOCATION ECOCYC::CCO-CYTOPLASM) (%SUPER-SPACE ECOCYC::BLONG-KBASE-GIT-OV-PWYS) (%SUPER-NODE ECOCYC::CYCPHOSDIESTER-RXN1189) (%NODE-LOCATION (7542 7682)) (ECOCYC::PATHWAY ECOCYC::CYCPHOSDIESTER-RXN1189) (ECOCYC::SUB-PATHWAY ECOCYC::CYCPHOSDIESTER-RXN1189) (ECOCYC::CPD ECOCYC::|3-Phosphomonucleotides|) (%NODE-SHAPE ((%NODE-ICON-STYLE :COLOR-FILLED) (%NODE-ICON-THICKNESS 0) (%NODE-ICON-HEIGHT 44) (%NODE-ICON-WIDTH 44) (%NODE-LABEL-EXPRESSION (QUOTE ("a ribonucleoside" "3'-phosphate"))) (%USE-SHAPE ECOCYC::OVERVIEW-CPD)))) (ECOCYC::|3-terminal-unsaturated-sugars53786--4.2.99.18-RXN1625| NIL NIL (%LAYER 1) (:LOCATION ECOCYC::CCO-CYTOPLASM) (%SUPER-SPACE ECOCYC::BLONG-KBASE-GIT-OV-PWYS) (%SUPER-NODE ECOCYC::4.2.99.18-RXN1625) (%NODE-LOCATION (10031 3738)) (ECOCYC::PATHWAY ECOCYC::4.2.99.18-RXN1625) (ECOCYC::SUB-PATHWAY ECOCYC::4.2.99.18-RXN1625) (ECOCYC::CPD ECOCYC::|3-terminal-unsaturated-sugars|) (%NODE-SHAPE ((%NODE-ICON-STYLE :SOLID-OUTLINE) (%NODE-ICON-THICKNESS 2) (%NODE-ICON-HEIGHT 36) (%NODE-ICON-WIDTH 36) (%NODE-LABEL-EXPRESSION (QUOTE ("a 3'-terminal" "unsaturated sugar"))) (%USE-SHAPE ECOCYC::OVERVIEW-CPD)))) (ECOCYC::34-DIHYDROXYPHENYLACETALDEHYDE50028--RXN6666-51541 ((ECOCYC::RXN6666-5 ECOCYC::CPD-78250029--RXN6666-51541 (ECOCYC::PATHWAY ECOCYC::RXN6666-51541) (ECOCYC::SUB-PATHWAY ECOCYC::RXN6666-51541) (%EDGE-SHAPE ((%%PX #(9520 9520)) (%%PY #(2469 2535)) (%%ARROW-1 (9520 2535 NIL NIL NIL NIL 9520 2535)) (%%ARROW-2 (5714 693 NIL NIL NIL NIL 5714 693)) (%%EDGE-FINALIZED? T) (%EDGE-TYPE ECOCYC::REACTION-IN-OVERVIEW))))) NIL (%LAYER 1) (:LOCATION ECOCYC::CCO-CYTOPLASM) (%SUPER-SPACE ECOCYC::BLONG-KBASE-GIT-OV-PWYS) (%SUPER-NODE ECOCYC::RXN6666-51541) (%NODE-LOCATION (9520 2450)) (ECOCYC::PATHWAY ECOCYC::RXN6666-51541) (ECOCYC::SUB-PATHWAY ECOCYC::RXN6666-51541) (ECOCYC::CPD ECOCYC::34-DIHYDROXYPHENYLACETALDEHYDE) (%NODE-SHAPE ((%NODE-ICON-STYLE :SOLID-OUTLINE) (%NODE-ICON-THICKNESS 2) (%NODE-ICON-HEIGHT 36) (%NODE-ICON-WIDTH 36) (%NODE-LABEL-EXPRESSION (QUOTE ("3,4-dihydroxyphenylacetaldehyde"))) (%USE-SHAPE ECOCYC::OVERVIEW-CPD)))) (ECOCYC::3OH-4P-OH-ALPHA-KETOBUTYRATE49419--PSERTRANSAMPYR-RXN1528 ((ECOCYC::PSERTRANSAMPYR-RXN ECOCYC::4-PHOSPHONOOXY-THREONINE49420--PSERTRANSAMPYR-RXN1528 (ECOCYC::PATHWAY ECOCYC::PSERTRANSAMPYR-RXN1528) (ECOCYC::SUB-PATHWAY ECOCYC::PSERTRANSAMPYR-RXN1528) (%EDGE-SHAPE ((%%PX #(8716 8717)) (%%PY #(3058 3124)) (%%ARROW-1 (8717 3124 NIL NIL NIL NIL 8717 3124)) (%%ARROW-2 (5765 1261 NIL NIL NIL NIL 5765 1261)) (%%EDGE-FINALIZED? T) (%EDGE-TYPE ECOCYC::REACTION-IN-OVERVIEW))))) NIL (%LAYER 1) (:LOCATION ECOCYC::CCO-CYTOPLASM) (%SUPER-SPACE ECOCYC::BLONG-KBASE-GIT-OV-PWYS) (%SUPER-NODE ECOCYC::PSERTRANSAMPYR-RXN1528) (%NODE-LOCATION (8716 3039)) (ECOCYC::PATHWAY ECOCYC::PSERTRANSAMPYR-RXN1528) (ECOCYC::SUB-PATHWAY ECOCYC::PSERTRANSAMPYR-RXN1528) (ECOCYC::CPD ECOCYC::3OH-4P-OH-ALPHA-KETOBUTYRATE) (%NODE-SHAPE ((%NODE-ICON-STYLE :SOLID-OUTLINE) (%NODE-ICON-THICKNESS 2) (%NODE-ICON-HEIGHT 36) (%NODE-ICON-WIDTH 36) (%NODE-LABEL-EXPRESSION (QUOTE ("(3R)-3-hydroxy-2-oxo-4" "phosphonooxybutanoate"))) (%USE-SHAPE ECOCYC::OVERVIEW-CPD)))) (ECOCYC::|3R-11Z-3-hydroxy-icos-11-enoyl-ACPs20906--PWY-7663| ((ECOCYC::RXN-16631 ECOCYC::|2E-11Z-icosa-2-11-dienoyl-ACPs20905--PWY-7663| (ECOCYC::PATHWAY ECOCYC::PWY-7663) (ECOCYC::SUB-PATHWAY ECOCYC::PWY-7663) (%EDGE-SHAPE ((%%PX #(3914 3913)) (%%PY #(10210 10600)) (%%ARROW-1 (3913 10600 NIL NIL NIL NIL 3913 10600)) (%%ARROW-2 (408 5690 NIL NIL NIL NIL 408 5690)) (%%EDGE-FINALIZED? T) (%EDGE-TYPE ECOCYC::REACTION-IN-OVERVIEW))))) NIL (%LAYER 1) (:LOCATION ECOCYC::CCO-CYTOPLASM) (%SUPER-SPACE ECOCYC::BLONG-KBASE-GIT-OV-PWYS) (%SUPER-NODE ECOCYC::PWY-7663) (%NODE-LOCATION (3914 10186)) (ECOCYC::PATHWAY ECOCYC::PWY-7663) (ECOCYC::SUB-PATHWAY ECOCYC::PWY-7663) (ECOCYC::CPD ECOCYC::|3R-11Z-3-hydroxy-icos-11-enoyl-ACPs|) (%NODE-SHAPE ((%NODE-TYPE ECOCYC::COMPOUND-IN-OVERVIEW) (%NODE-ICON :REGULAR-POLYGON) (%NODE-ICON-REGULAR-POLYGON-SIDES 4) (%NODE-ICON-STYLE :SOLID-OUTLINE) (%NODE-ICON-THICKNESS 2) (%NODE-ICON-HEIGHT 45) (%NODE-ICON-WIDTH 45) (%NODE-LABEL-EXPRESSION (QUOTE ("a (3R,11Z)-3-" "hydroxy-icos-" "11-enoyl-[acp]"))) (%USE-SHAPE ECOCYC::OVERVIEW-CPD)))) (ECOCYC::|3R-5Z-3-hydroxy-tetradec-5-enoyl-ACPs36117--RXN-166161235| ((ECOCYC::RXN-16616 ECOCYC::|5Z-3-oxo-tetradec-5-enoyl-ACPs36118--RXN-166161235| (ECOCYC::PATHWAY ECOCYC::RXN-166161235) (ECOCYC::SUB-PATHWAY ECOCYC::RXN-166161235) (%EDGE-SHAPE ((%%PX #(7767 7766)) (%%PY #(10827 11290)) (%%ARROW-1 (7766 11290 NIL NIL NIL NIL 7766 11290)) (%%ARROW-2 (4625 584 NIL NIL NIL NIL 4625 584)) (%%EDGE-FINALIZED? T) (%EDGE-TYPE ECOCYC::REACTION-IN-OVERVIEW))))) NIL (%LAYER 1) (:LOCATION ECOCYC::CCO-CYTOPLASM) (%SUPER-SPACE ECOCYC::BLONG-KBASE-GIT-OV-PWYS) (%SUPER-NODE ECOCYC::RXN-166161235) (%NODE-LOCATION (7767 10803)) (ECOCYC::PATHWAY ECOCYC::RXN-166161235) (ECOCYC::SUB-PATHWAY ECOCYC::RXN-166161235) (ECOCYC::CPD ECOCYC::|3R-5Z-3-hydroxy-tetradec-5-enoyl-ACPs|) (%NODE-SHAPE ((%NODE-TYPE ECOCYC::COMPOUND-IN-OVERVIEW) (%NODE-ICON :REGULAR-POLYGON) (%NODE-ICON-REGULAR-POLYGON-SIDES 4) (%NODE-ICON-STYLE :SOLID-OUTLINE) (%NODE-ICON-THICKNESS 2) (%NODE-ICON-HEIGHT 45) (%NODE-ICON-WIDTH 45) (%NODE-LABEL-EXPRESSION (QUOTE ("a (3<i>R</i>,5Z)-3-" "hydroxy-tetradec-" "5-enoyl-[acp]"))) (%USE-SHAPE ECOCYC::OVERVIEW-CPD)))) (ECOCYC::|3R-5Z-3-hydroxy-tetradec-5-enoyl-ACPs54823--RXN-166191647| ((ECOCYC::RXN-16619 ECOCYC::|2E-5Z-tetradeca-2-5-dienoyl-ACPs54824--RXN-166191647| (ECOCYC::PATHWAY ECOCYC::RXN-166191647) (ECOCYC::SUB-PATHWAY ECOCYC::RXN-166191647) (%EDGE-SHAPE ((%%PX #(7767 7767)) (%%PY #(4499 4897)) (%%ARROW-1 (7767 4897 NIL NIL NIL NIL 7767 4897)) (%%ARROW-2 (5796 4269 NIL NIL NIL NIL 5796 4269)) (%%EDGE-FINALIZED? T) (%EDGE-TYPE ECOCYC::REACTION-IN-OVERVIEW))))) NIL (%LAYER 1) (:LOCATION ECOCYC::CCO-CYTOPLASM) (%SUPER-SPACE ECOCYC::BLONG-KBASE-GIT-OV-PWYS) (%SUPER-NODE ECOCYC::RXN-166191647) (%NODE-LOCATION (7767 4475)) (ECOCYC::PATHWAY ECOCYC::RXN-166191647) (ECOCYC::SUB-PATHWAY ECOCYC::RXN-166191647) (ECOCYC::CPD ECOCYC::|3R-5Z-3-hydroxy-tetradec-5-enoyl-ACPs|) (%NODE-SHAPE ((%NODE-TYPE ECOCYC::COMPOUND-IN-OVERVIEW) (%NODE-ICON :REGULAR-POLYGON) (%NODE-ICON-REGULAR-POLYGON-SIDES 4) (%NODE-ICON-STYLE :SOLID-OUTLINE) (%NODE-ICON-THICKNESS 2) (%NODE-ICON-HEIGHT 45) (%NODE-ICON-WIDTH 45) (%NODE-LABEL-EXPRESSION (QUOTE ("a (3<i>R</i>,5Z)-3-" "hydroxy-tetradec-" "5-enoyl-[acp]"))) (%USE-SHAPE ECOCYC::OVERVIEW-CPD)))) (ECOCYC::|3R-7Z-3-hydroxy-hexadec-7-enoyl-ACPs36747--RXN-166231249| ((ECOCYC::RXN-16623 ECOCYC::|2E-7Z-hexadeca-2-7-dienoyl-ACPs36748--RXN-166231249| (ECOCYC::PATHWAY ECOCYC::RXN-166231249) (ECOCYC::SUB-PATHWAY ECOCYC::RXN-166231249) (%EDGE-SHAPE ((%%PX #(7768 7768)) (%%PY #(5521 5919)) (%%ARROW-1 (7768 5919 NIL NIL NIL NIL 7768 5919)) (%%ARROW-2 (6167 1306 NIL NIL NIL NIL 6167 1306)) (%%EDGE-FINALIZED? T) (%EDGE-TYPE ECOCYC::REACTION-IN-OVERVIEW))))) NIL (%LAYER 1) (:LOCATION ECOCYC::CCO-CYTOPLASM) (%SUPER-SPACE ECOCYC::BLONG-KBASE-GIT-OV-PWYS) (%SUPER-NODE ECOCYC::RXN-166231249) (%NODE-LOCATION (7768 5497)) (ECOCYC::PATHWAY ECOCYC::RXN-166231249) (ECOCYC::SUB-PATHWAY ECOCYC::RXN-166231249) (ECOCYC::CPD ECOCYC::|3R-7Z-3-hydroxy-hexadec-7-enoyl-ACPs|) (%NODE-SHAPE ((%NODE-TYPE ECOCYC::COMPOUND-IN-OVERVIEW) (%NODE-ICON :REGULAR-POLYGON) (%NODE-ICON-REGULAR-POLYGON-SIDES 4) (%NODE-ICON-STYLE :SOLID-OUTLINE) (%NODE-ICON-THICKNESS 2) (%NODE-ICON-HEIGHT 45) (%NODE-ICON-WIDTH 45) (%NODE-LABEL-EXPRESSION (QUOTE ("a (3R,7Z)-3-" "hydroxy-hexadec-" "7-enoyl-[acp]"))) (%USE-SHAPE ECOCYC::OVERVIEW-CPD)))) (ECOCYC::|3R-7Z-3-hydroxy-hexadec-7-enoyl-ACPs41558--RXN-166221360| NIL NIL (%LAYER 1) (:LOCATION ECOCYC::CCO-CYTOPLASM) (%SUPER-SPACE ECOCYC::BLONG-KBASE-GIT-OV-PWYS) (%SUPER-NODE ECOCYC::RXN-166221360) (%NODE-LOCATION (7767 11889)) (ECOCYC::PATHWAY ECOCYC::RXN-166221360) (ECOCYC::SUB-PATHWAY ECOCYC::RXN-166221360) (ECOCYC::CPD ECOCYC::|3R-7Z-3-hydroxy-hexadec-7-enoyl-ACPs|) (%NODE-SHAPE ((%NODE-TYPE ECOCYC::COMPOUND-IN-OVERVIEW) (%NODE-ICON :REGULAR-POLYGON) (%NODE-ICON-REGULAR-POLYGON-SIDES 4) (%NODE-ICON-STYLE :SOLID-OUTLINE) (%NODE-ICON-THICKNESS 2) (%NODE-ICON-HEIGHT 45) (%NODE-ICON-WIDTH 45) (%NODE-LABEL-EXPRESSION (QUOTE ("a (3R,7Z)-3-" "hydroxy-hexadec-" "7-enoyl-[acp]"))) (%USE-SHAPE ECOCYC::OVERVIEW-CPD)))) (ECOCYC::|3R-9Z-3-hydroxy-octadec-9-enoyl-ACPs50351--RXN-166261548| NIL NIL (%LAYER 1) (:LOCATION ECOCYC::CCO-CYTOPLASM) (%SUPER-SPACE ECOCYC::BLONG-KBASE-GIT-OV-PWYS) (%SUPER-NODE ECOCYC::RXN-166261548) (%NODE-LOCATION (7543 14769)) (ECOCYC::PATHWAY ECOCYC::RXN-166261548) (ECOCYC::SUB-PATHWAY ECOCYC::RXN-166261548) (ECOCYC::CPD ECOCYC::|3R-9Z-3-hydroxy-octadec-9-enoyl-ACPs|) (%NODE-SHAPE ((%NODE-TYPE ECOCYC::COMPOUND-IN-OVERVIEW) (%NODE-ICON :REGULAR-POLYGON) (%NODE-ICON-REGULAR-POLYGON-SIDES 4) (%NODE-ICON-STYLE :SOLID-OUTLINE) (%NODE-ICON-THICKNESS 2) (%NODE-ICON-HEIGHT 45) (%NODE-ICON-WIDTH 45) (%NODE-LABEL-EXPRESSION (QUOTE ("a (3R,9Z)-3-" "hydroxy-octadec-" "9-enoyl-[acp]"))) (%USE-SHAPE ECOCYC::OVERVIEW-CPD)))) (ECOCYC::|3R-9Z-3-hydroxy-octadec-9-enoyl-ACPs55838--RXN-166271670| ((ECOCYC::RXN-16627 ECOCYC::|2E-9Z-octadeca-2-9-dienoyl-ACPs55839--RXN-166271670| (ECOCYC::PATHWAY ECOCYC::RXN-166271670) (ECOCYC::SUB-PATHWAY ECOCYC::RXN-166271670) (%EDGE-SHAPE ((%%PX #(7544 7544)) (%%PY #(11402 11800)) (%%ARROW-1 (7544 11800 NIL NIL NIL NIL 7544 11800)) (%%ARROW-2 (691 3416 NIL NIL NIL NIL 691 3416)) (%%EDGE-FINALIZED? T) (%EDGE-TYPE ECOCYC::REACTION-IN-OVERVIEW))))) NIL (%LAYER 1) (:LOCATION ECOCYC::CCO-CYTOPLASM) (%SUPER-SPACE ECOCYC::BLONG-KBASE-GIT-OV-PWYS) (%SUPER-NODE ECOCYC::RXN-166271670) (%NODE-LOCATION (7544 11378)) (ECOCYC::PATHWAY ECOCYC::RXN-166271670) (ECOCYC::SUB-PATHWAY ECOCYC::RXN-166271670) (ECOCYC::CPD ECOCYC::|3R-9Z-3-hydroxy-octadec-9-enoyl-ACPs|) (%NODE-SHAPE ((%NODE-TYPE ECOCYC::COMPOUND-IN-OVERVIEW) (%NODE-ICON :REGULAR-POLYGON) (%NODE-ICON-REGULAR-POLYGON-SIDES 4) (%NODE-ICON-STYLE :SOLID-OUTLINE) (%NODE-ICON-THICKNESS 2) (%NODE-ICON-HEIGHT 45) (%NODE-ICON-WIDTH 45) (%NODE-LABEL-EXPRESSION (QUOTE ("a (3R,9Z)-3-" "hydroxy-octadec-" "9-enoyl-[acp]"))) (%USE-SHAPE ECOCYC::OVERVIEW-CPD)))) (ECOCYC::|3Z-dodec-3-enoyl-ACPs47692--RXN-166151492| ((ECOCYC::RXN-16615 ECOCYC::ACP47695--RXN-166151492 (%EDGE-LOCATION ((9520 14295) (9520 14666))) (ECOCYC::PATHWAY ECOCYC::RXN-166151492) (ECOCYC::SUB-PATHWAY ECOCYC::RXN-166151492) (%EDGE-SHAPE ((%%PX #(9479 9520 9520 9487)) (%%PY #(14270 14295 14666 14689)) (%%ARROW-1 (9487 14689 NIL NIL NIL NIL 9487 14689)) (%%ARROW-2 (934 3416 NIL NIL NIL NIL 934 3416)) (%%EDGE-FINALIZED? T) (%EDGE-TYPE ECOCYC::REACTION-IN-OVERVIEW)))) (ECOCYC::RXN-16615 ECOCYC::|5Z-3-oxo-tetradec-5-enoyl-ACPs47696--RXN-166151492| (%EDGE-LOCATION ((9520 14295) (9520 14666))) (ECOCYC::PATHWAY ECOCYC::RXN-166151492) (ECOCYC::SUB-PATHWAY ECOCYC::RXN-166151492) (%EDGE-SHAPE ((%%PX #(9479 9520 9520 9561)) (%%PY #(14270 14295 14666 14691)) (%%ARROW-1 (9561 14691 NIL NIL NIL NIL 9561 14691)) (%%ARROW-2 (934 3416 NIL NIL NIL NIL 934 3416)) (%%EDGE-FINALIZED? T) (%EDGE-TYPE ECOCYC::REACTION-IN-OVERVIEW))))) NIL (%LAYER 1) (:LOCATION ECOCYC::CCO-CYTOPLASM) (%SUPER-SPACE ECOCYC::BLONG-KBASE-GIT-OV-PWYS) (%SUPER-NODE ECOCYC::RXN-166151492) (%NODE-LOCATION (9459 14258)) (ECOCYC::PATHWAY ECOCYC::RXN-166151492) (ECOCYC::SUB-PATHWAY ECOCYC::RXN-166151492) (ECOCYC::CPD ECOCYC::|3Z-dodec-3-enoyl-ACPs|) (%NODE-SHAPE ((%NODE-TYPE ECOCYC::COMPOUND-IN-OVERVIEW) (%NODE-ICON :REGULAR-POLYGON) (%NODE-ICON-REGULAR-POLYGON-SIDES 4) (%NODE-ICON-STYLE :SOLID-OUTLINE) (%NODE-ICON-THICKNESS 2) (%NODE-ICON-HEIGHT 45) (%NODE-ICON-WIDTH 45) (%NODE-LABEL-EXPRESSION (QUOTE ("a (3Z)-dodec-" "3-enoyl-[acp]"))) (%USE-SHAPE ECOCYC::OVERVIEW-CPD)))) (ECOCYC::4-CYTIDINE-5-DIPHOSPHO-2-C16992--NONMEVIPP-PWY ((ECOCYC::2.7.1.148-RXN ECOCYC::2-PHOSPHO-4-CYTIDINE-5-DIPHOSPHO-2-C-MET16994--NONMEVIPP-PWY (ECOCYC::PATHWAY ECOCYC::NONMEVIPP-PWY) (ECOCYC::SUB-PATHWAY ECOCYC::NONMEVIPP-PWY) (%EDGE-SHAPE ((%%PX #(1239 1239)) (%%PY #(4391 4463)) (%%ARROW-1 (1239 4463 NIL NIL NIL NIL 1239 4463)) (%%ARROW-2 (408 5690 NIL NIL NIL NIL 408 5690)) (%%EDGE-FINALIZED? T) (%EDGE-TYPE ECOCYC::REACTION-IN-OVERVIEW))))) NIL (%LAYER 1) (:LOCATION ECOCYC::CCO-CYTOPLASM) (%SUPER-SPACE ECOCYC::BLONG-KBASE-GIT-OV-PWYS) (%SUPER-NODE ECOCYC::NONMEVIPP-PWY) (%NODE-LOCATION (1239 4379)) (ECOCYC::PATHWAY ECOCYC::NONMEVIPP-PWY) (ECOCYC::SUB-PATHWAY ECOCYC::NONMEVIPP-PWY) (ECOCYC::CPD ECOCYC::4-CYTIDINE-5-DIPHOSPHO-2-C) (%NODE-SHAPE ((%NODE-ICON :SUPERQUADRIC) (%NODE-ICON-M 2) (%NODE-ICON-N 2) (%NODE-ICON-STYLE :SOLID-OUTLINE) (%NODE-ICON-THICKNESS 2) (%NODE-ICON-HEIGHT 24) (%NODE-ICON-WIDTH 60) (%NODE-LABEL-EXPRESSION (QUOTE ("4-(cytidine 5'-" "diphospho)-2-C-" "methyl-D-erythritol"))) (%USE-SHAPE ECOCYC::OVERVIEW-CPD)))) (ECOCYC::4-FUMARYL-ACETOACETATE51139--FUMARYLACETOACETASE-RXN1566 ((ECOCYC::FUMARYLACETOACETASE-RXN ECOCYC::FUM51141--FUMARYLACETOACETASE-RXN1566 (%EDGE-LOCATION ((9227 401) (9227 423))) (ECOCYC::PATHWAY ECOCYC::FUMARYLACETOACETASE-RXN1566) (ECOCYC::SUB-PATHWAY ECOCYC::FUMARYLACETOACETASE-RXN1566) (%EDGE-SHAPE ((%%PX #(9227 9227 9227 9264)) (%%PY #(387 401 423 446)) (%%ARROW-1 (9264 446 NIL NIL NIL NIL 9264 446)) (%%ARROW-2 (5700 2676 NIL NIL NIL NIL 5700 2676)) (%%EDGE-FINALIZED? T) (%EDGE-TYPE ECOCYC::REACTION-IN-OVERVIEW)))) (ECOCYC::FUMARYLACETOACETASE-RXN ECOCYC::3-KETOBUTYRATE51140--FUMARYLACETOACETASE-RXN1566 (%EDGE-LOCATION ((9227 401) (9227 423))) (ECOCYC::PATHWAY ECOCYC::FUMARYLACETOACETASE-RXN1566) (ECOCYC::SUB-PATHWAY ECOCYC::FUMARYLACETOACETASE-RXN1566) (%EDGE-SHAPE ((%%PX #(9227 9227 9227 9203)) (%%PY #(387 401 423 444)) (%%ARROW-1 (9203 444 NIL NIL NIL NIL 9203 444)) (%%ARROW-2 (5700 2676 NIL NIL NIL NIL 5700 2676)) (%%EDGE-FINALIZED? T) (%EDGE-TYPE ECOCYC::REACTION-IN-OVERVIEW))))) NIL (%LAYER 1) (:LOCATION ECOCYC::CCO-CYTOPLASM) (%SUPER-SPACE ECOCYC::BLONG-KBASE-GIT-OV-PWYS) (%SUPER-NODE ECOCYC::FUMARYLACETOACETASE-RXN1566) (%NODE-LOCATION (9227 368)) (ECOCYC::PATHWAY ECOCYC::FUMARYLACETOACETASE-RXN1566) (ECOCYC::SUB-PATHWAY ECOCYC::FUMARYLACETOACETASE-RXN1566) (ECOCYC::CPD ECOCYC::4-FUMARYL-ACETOACETATE) (%NODE-SHAPE ((%NODE-ICON-STYLE :SOLID-OUTLINE) (%NODE-ICON-THICKNESS 2) (%NODE-ICON-HEIGHT 36) (%NODE-ICON-WIDTH 36) (%NODE-LABEL-EXPRESSION (QUOTE ("4-fumaryl-acetoacetate"))) (%USE-SHAPE ECOCYC::OVERVIEW-CPD)))) (ECOCYC::4-HYDROXY-L-PROLINE38834--RXN66-5461297 NIL NIL (%LAYER 1) (:LOCATION ECOCYC::CCO-CYTOPLASM) (%SUPER-SPACE ECOCYC::BLONG-KBASE-GIT-OV-PWYS) (%SUPER-NODE ECOCYC::RXN66-5461297) (%NODE-LOCATION (8708 3351)) (ECOCYC::PATHWAY ECOCYC::RXN66-5461297) (ECOCYC::SUB-PATHWAY ECOCYC::RXN66-5461297) (ECOCYC::CPD ECOCYC::4-HYDROXY-L-PROLINE) (%NODE-SHAPE ((%NODE-ICON :REGULAR-POLYGON) (%NODE-ICON-REGULAR-POLYGON-SIDES 3) (%NODE-ICON-STYLE :SOLID-OUTLINE) (%NODE-ICON-THICKNESS 2) (%NODE-ICON-HEIGHT 45) (%NODE-ICON-WIDTH 45) (%NODE-LABEL-EXPRESSION (QUOTE ("<i>trans</i>-4-hydroxy-" "L-proline"))) (%USE-SHAPE ECOCYC::OVERVIEW-CPD)))) (ECOCYC::4-HYDROXYBENZALDEHYDE42956--RXN-136001392 NIL NIL (%LAYER 1) (:LOCATION ECOCYC::CCO-CYTOPLASM) (%SUPER-SPACE ECOCYC::BLONG-KBASE-GIT-OV-PWYS) (%SUPER-NODE ECOCYC::RXN-136001392) (%NODE-LOCATION (10969 954)) (ECOCYC::PATHWAY ECOCYC::RXN-136001392) (ECOCYC::SUB-PATHWAY ECOCYC::RXN-136001392) (ECOCYC::CPD ECOCYC::4-HYDROXYBENZALDEHYDE) (%NODE-SHAPE ((%NODE-ICON-STYLE :SOLID-OUTLINE) (%NODE-ICON-THICKNESS 2) (%NODE-ICON-HEIGHT 36) (%NODE-ICON-WIDTH 36) (%NODE-LABEL-EXPRESSION (QUOTE ("4-hydroxybenzaldehyde"))) (%USE-SHAPE ECOCYC::OVERVIEW-CPD)))) (ECOCYC::4-IMIDAZOLEACETATE37462--RXN-100891266 NIL NIL (%LAYER 1) (:LOCATION ECOCYC::CCO-CYTOPLASM) (%SUPER-SPACE ECOCYC::BLONG-KBASE-GIT-OV-PWYS) (%SUPER-NODE ECOCYC::RXN-100891266) (%NODE-LOCATION (7995 1114)) (ECOCYC::PATHWAY ECOCYC::RXN-100891266) (ECOCYC::SUB-PATHWAY ECOCYC::RXN-100891266) (ECOCYC::CPD ECOCYC::4-IMIDAZOLEACETATE) (%NODE-SHAPE ((%NODE-ICON-STYLE :SOLID-OUTLINE) (%NODE-ICON-THICKNESS 2) (%NODE-ICON-HEIGHT 36) (%NODE-ICON-WIDTH 36) (%NODE-LABEL-EXPRESSION (QUOTE ("4-imidazoleacetate"))) (%USE-SHAPE ECOCYC::OVERVIEW-CPD)))) (ECOCYC::4-P-PANTOTHENATE46738--PANTOTHENATE-KIN-RXN1470 NIL NIL (%LAYER 1) (:LOCATION ECOCYC::CCO-CYTOPLASM) (%SUPER-SPACE ECOCYC::BLONG-KBASE-GIT-OV-PWYS) (%SUPER-NODE ECOCYC::PANTOTHENATE-KIN-RXN1470) (%NODE-LOCATION (8468 3348)) (ECOCYC::PATHWAY ECOCYC::PANTOTHENATE-KIN-RXN1470) (ECOCYC::SUB-PATHWAY ECOCYC::PANTOTHENATE-KIN-RXN1470) (ECOCYC::CPD ECOCYC::4-P-PANTOTHENATE) (%NODE-SHAPE ((%NODE-ICON-STYLE :SOLID-OUTLINE) (%NODE-ICON-THICKNESS 2) (%NODE-ICON-HEIGHT 36) (%NODE-ICON-WIDTH 36) (%NODE-LABEL-EXPRESSION (QUOTE ("(<i>R</i>)-4'-" "phosphopantothenate"))) (%USE-SHAPE ECOCYC::OVERVIEW-CPD)))) (ECOCYC::4-PHOSPHONOOXY-THREONINE49420--PSERTRANSAMPYR-RXN1528 NIL NIL (%LAYER 1) (:LOCATION ECOCYC::CCO-CYTOPLASM) (%SUPER-SPACE ECOCYC::BLONG-KBASE-GIT-OV-PWYS) (%SUPER-NODE ECOCYC::PSERTRANSAMPYR-RXN1528) (%NODE-LOCATION (8717 3143)) (ECOCYC::PATHWAY ECOCYC::PSERTRANSAMPYR-RXN1528) (ECOCYC::SUB-PATHWAY ECOCYC::PSERTRANSAMPYR-RXN1528) (ECOCYC::CPD ECOCYC::4-PHOSPHONOOXY-THREONINE) (%NODE-SHAPE ((%NODE-ICON-STYLE :SOLID-OUTLINE) (%NODE-ICON-THICKNESS 2) (%NODE-ICON-HEIGHT 36) (%NODE-ICON-WIDTH 36) (%NODE-LABEL-EXPRESSION (QUOTE ("4-phospho-" "hydroxy-L-threonine"))) (%USE-SHAPE ECOCYC::OVERVIEW-CPD)))) (ECOCYC::5-10-METHENYL-THF-GLU-N23533--PWY-1722 ((ECOCYC::METHYLENETHFDEHYDROG-NADP-RXN ECOCYC::METHYLENE-THF-GLU-N23536--PWY-1722 (ECOCYC::PATHWAY ECOCYC::PWY-1722) (ECOCYC::SUB-PATHWAY ECOCYC::PWY-1722) (%EDGE-SHAPE ((%%PX #(6167 6168)) (%%PY #(1306 1396)) (%%ARROW-1 (6168 1396 NIL NIL NIL NIL 6168 1396)) (%%ARROW-2 (6167 1306 NIL NIL NIL NIL 6167 1306)) (%%EDGE-FINALIZED? T) (%EDGE-TYPE ECOCYC::REACTION-IN-OVERVIEW) (%USE-SHAPE ECOCYC::OV-REVERSIBLE-RXN-ARROW))))) NIL (%LAYER 1) (:LOCATION ECOCYC::CCO-CYTOPLASM) (%SUPER-SPACE ECOCYC::BLONG-KBASE-GIT-OV-PWYS) (%SUPER-NODE ECOCYC::PWY-1722) (%NODE-LOCATION (6167 1287)) (ECOCYC::PATHWAY ECOCYC::PWY-1722) (ECOCYC::SUB-PATHWAY ECOCYC::PWY-1722) (ECOCYC::CPD ECOCYC::5-10-METHENYL-THF-GLU-N) (%NODE-SHAPE ((%NODE-ICON-STYLE :SOLID-OUTLINE) (%NODE-ICON-THICKNESS 2) (%NODE-ICON-HEIGHT 36) (%NODE-ICON-WIDTH 36) (%NODE-LABEL-EXPRESSION (QUOTE ("a 5,10-" "methenyltetrahydrofolate"))) (%USE-SHAPE ECOCYC::OVERVIEW-CPD)))) (ECOCYC::5-10-METHENYL-THF-GLU-N40119--5-FORMYL-THF-CYCLO-LIGASE-RXN1325 NIL NIL (%LAYER 1) (:LOCATION ECOCYC::CCO-CYTOPLASM) (%SUPER-SPACE ECOCYC::BLONG-KBASE-GIT-OV-PWYS) (%SUPER-NODE ECOCYC::5-FORMYL-THF-CYCLO-LIGASE-RXN1325) (%NODE-LOCATION (9228 626)) (ECOCYC::PATHWAY ECOCYC::5-FORMYL-THF-CYCLO-LIGASE-RXN1325) (ECOCYC::SUB-PATHWAY ECOCYC::5-FORMYL-THF-CYCLO-LIGASE-RXN1325) (ECOCYC::CPD ECOCYC::5-10-METHENYL-THF-GLU-N) (%NODE-SHAPE ((%NODE-ICON-STYLE :SOLID-OUTLINE) (%NODE-ICON-THICKNESS 2) (%NODE-ICON-HEIGHT 36) (%NODE-ICON-WIDTH 36) (%NODE-LABEL-EXPRESSION (QUOTE ("a 5,10-" "methenyltetrahydrofolate"))) (%USE-SHAPE ECOCYC::OVERVIEW-CPD)))) (ECOCYC::5-HYDROXYINDOLE_ACETALDEHYDE33229--RXN-107811174 NIL NIL (%LAYER 1) (:LOCATION ECOCYC::CCO-CYTOPLASM) (%SUPER-SPACE ECOCYC::BLONG-KBASE-GIT-OV-PWYS) (%SUPER-NODE ECOCYC::RXN-107811174) (%NODE-LOCATION (8703 11558)) (ECOCYC::PATHWAY ECOCYC::RXN-107811174) (ECOCYC::SUB-PATHWAY ECOCYC::RXN-107811174) (ECOCYC::CPD ECOCYC::5-HYDROXYINDOLE_ACETALDEHYDE) (%NODE-SHAPE ((%NODE-ICON-STYLE :SOLID-OUTLINE) (%NODE-ICON-THICKNESS 2) (%NODE-ICON-HEIGHT 36) (%NODE-ICON-WIDTH 36) (%NODE-LABEL-EXPRESSION (QUOTE ("5-hydroxyindole" "acetaldehyde"))) (%USE-SHAPE ECOCYC::OVERVIEW-CPD)))) (ECOCYC::5-HYDROXYINDOLE_ACETALDEHYDE46926--RXN-107801475 ((ECOCYC::RXN-10780 ECOCYC::5-HYDROXYINDOLE_ACETATE46927--RXN-107801475 (ECOCYC::PATHWAY ECOCYC::RXN-107801475) (ECOCYC::SUB-PATHWAY ECOCYC::RXN-107801475) (%EDGE-SHAPE ((%%PX #(7323 7323)) (%%PY #(547 613)) (%%ARROW-1 (7323 613 NIL NIL NIL NIL 7323 613)) (%%ARROW-2 (5700 2676 NIL NIL NIL NIL 5700 2676)) (%%EDGE-FINALIZED? T) (%EDGE-TYPE ECOCYC::REACTION-IN-OVERVIEW))))) NIL (%LAYER 1) (:LOCATION ECOCYC::CCO-CYTOPLASM) (%SUPER-SPACE ECOCYC::BLONG-KBASE-GIT-OV-PWYS) (%SUPER-NODE ECOCYC::RXN-107801475) (%NODE-LOCATION (7323 528)) (ECOCYC::PATHWAY ECOCYC::RXN-107801475) (ECOCYC::SUB-PATHWAY ECOCYC::RXN-107801475) (ECOCYC::CPD ECOCYC::5-HYDROXYINDOLE_ACETALDEHYDE) (%NODE-SHAPE ((%NODE-ICON-STYLE :SOLID-OUTLINE) (%NODE-ICON-THICKNESS 2) (%NODE-ICON-HEIGHT 36) (%NODE-ICON-WIDTH 36) (%NODE-LABEL-EXPRESSION (QUOTE ("5-hydroxyindole" "acetaldehyde"))) (%USE-SHAPE ECOCYC::OVERVIEW-CPD)))) (ECOCYC::5-HYDROXYINDOLE_ACETATE46927--RXN-107801475 NIL NIL (%LAYER 1) (:LOCATION ECOCYC::CCO-CYTOPLASM) (%SUPER-SPACE ECOCYC::BLONG-KBASE-GIT-OV-PWYS) (%SUPER-NODE ECOCYC::RXN-107801475) (%NODE-LOCATION (7323 632)) (ECOCYC::PATHWAY ECOCYC::RXN-107801475) (ECOCYC::SUB-PATHWAY ECOCYC::RXN-107801475) (ECOCYC::CPD ECOCYC::5-HYDROXYINDOLE_ACETATE) (%NODE-SHAPE ((%NODE-ICON-STYLE :SOLID-OUTLINE) (%NODE-ICON-THICKNESS 2) (%NODE-ICON-HEIGHT 36) (%NODE-ICON-WIDTH 36) (%NODE-LABEL-EXPRESSION (QUOTE ("5-hydroxyindole" "acetate"))) (%USE-SHAPE ECOCYC::OVERVIEW-CPD)))) (ECOCYC::5-METHYL-THF-GLU-N47935--1.5.1.20-RXN1498 ((ECOCYC::1.5.1.20-RXN ECOCYC::METHYLENE-THF-GLU-N47936--1.5.1.20-RXN1498 (ECOCYC::PATHWAY ECOCYC::1.5.1.20-RXN1498) (ECOCYC::SUB-PATHWAY ECOCYC::1.5.1.20-RXN1498) (%EDGE-SHAPE ((%%PX #(8945 8945)) (%%PY #(2277 2343)) (%%ARROW-1 (8945 2343 NIL NIL NIL NIL 8945 2343)) (%%ARROW-2 (8710 14277 NIL NIL NIL NIL 8710 14277)) (%%EDGE-FINALIZED? T) (%EDGE-TYPE ECOCYC::REACTION-IN-OVERVIEW))))) NIL (%LAYER 1) (:LOCATION ECOCYC::CCO-CYTOPLASM) (%SUPER-SPACE ECOCYC::BLONG-KBASE-GIT-OV-PWYS) (%SUPER-NODE ECOCYC::1.5.1.20-RXN1498) (%NODE-LOCATION (8945 2258)) (ECOCYC::PATHWAY ECOCYC::1.5.1.20-RXN1498) (ECOCYC::SUB-PATHWAY ECOCYC::1.5.1.20-RXN1498) (ECOCYC::CPD ECOCYC::5-METHYL-THF-GLU-N) (%NODE-SHAPE ((%NODE-ICON-STYLE :SOLID-OUTLINE) (%NODE-ICON-THICKNESS 2) (%NODE-ICON-HEIGHT 36) (%NODE-ICON-WIDTH 36) (%NODE-LABEL-EXPRESSION (QUOTE ("an <i>N</i><sup>5</sup>-methyl-" "tetrahydrofolate"))) (%USE-SHAPE ECOCYC::OVERVIEW-CPD)))) (ECOCYC::|5-Methylcytosine-DNA43692--DNA-CYTOSINE-5--METHYLTRANSFERASE-RXN1408| NIL NIL (%LAYER 1) (:LOCATION ECOCYC::CCO-CYTOPLASM) (%SUPER-SPACE ECOCYC::BLONG-KBASE-GIT-OV-PWYS) (%SUPER-NODE ECOCYC::DNA-CYTOSINE-5--METHYLTRANSFERASE-RXN1408) (%NODE-LOCATION (7995 466)) (ECOCYC::PATHWAY ECOCYC::DNA-CYTOSINE-5--METHYLTRANSFERASE-RXN1408) (ECOCYC::SUB-PATHWAY ECOCYC::DNA-CYTOSINE-5--METHYLTRANSFERASE-RXN1408) (ECOCYC::CPD ECOCYC::|5-Methylcytosine-DNA|) (%NODE-SHAPE ((%NODE-ICON-STYLE :SOLID-OUTLINE) (%NODE-ICON-THICKNESS 2) (%NODE-ICON-HEIGHT 36) (%NODE-ICON-WIDTH 36) (%NODE-LABEL-EXPRESSION (QUOTE ("a 5-methylcytosine" "in DNA"))) (%USE-SHAPE ECOCYC::OVERVIEW-CPD)))) (ECOCYC::5-METHYLTHIOADENOSINE23388--PWY0-1391 ((ECOCYC::METHYLTHIOADENOSINE-NUCLEOSIDASE-RXN ECOCYC::CPD-56023389--PWY0-1391 (ECOCYC::PATHWAY ECOCYC::PWY0-1391) (ECOCYC::SUB-PATHWAY ECOCYC::PWY0-1391) (%EDGE-SHAPE ((%%PX #(6260 6259)) (%%PY #(4416 4506)) (%%ARROW-1 (6259 4506 NIL NIL NIL NIL 6259 4506)) (%%ARROW-2 (6167 1306 NIL NIL NIL NIL 6167 1306)) (%%EDGE-FINALIZED? T) (%EDGE-TYPE ECOCYC::REACTION-IN-OVERVIEW))))) NIL (%LAYER 1) (:LOCATION ECOCYC::CCO-CYTOPLASM) (%SUPER-SPACE ECOCYC::BLONG-KBASE-GIT-OV-PWYS) (%SUPER-NODE ECOCYC::PWY0-1391) (%NODE-LOCATION (6260 4397)) (ECOCYC::PATHWAY ECOCYC::PWY0-1391) (ECOCYC::SUB-PATHWAY ECOCYC::PWY0-1391) (ECOCYC::CPD ECOCYC::5-METHYLTHIOADENOSINE) (%NODE-SHAPE ((%NODE-ICON-STYLE :SOLID-OUTLINE) (%NODE-ICON-THICKNESS 2) (%NODE-ICON-HEIGHT 36) (%NODE-ICON-WIDTH 36) (%NODE-LABEL-EXPRESSION (QUOTE ("<i>S</i>-methyl-5'-" "thioadenosine"))) (%USE-SHAPE ECOCYC::OVERVIEW-CPD)))) (ECOCYC::5-OXOPROLINE36606--PYROGLUTAMYL-PEPTIDASE-I-RXN1246 NIL NIL (%LAYER 1) (:LOCATION ECOCYC::CCO-CYTOPLASM) (%SUPER-SPACE ECOCYC::BLONG-KBASE-GIT-OV-PWYS) (%SUPER-NODE ECOCYC::PYROGLUTAMYL-PEPTIDASE-I-RXN1246) (%NODE-LOCATION (9192 12673)) (ECOCYC::PATHWAY ECOCYC::PYROGLUTAMYL-PEPTIDASE-I-RXN1246) (ECOCYC::SUB-PATHWAY ECOCYC::PYROGLUTAMYL-PEPTIDASE-I-RXN1246) (ECOCYC::CPD ECOCYC::5-OXOPROLINE) (%NODE-SHAPE ((%NODE-ICON-STYLE :SOLID-OUTLINE) (%NODE-ICON-THICKNESS 2) (%NODE-ICON-HEIGHT 36) (%NODE-ICON-WIDTH 36) (%NODE-LABEL-EXPRESSION (QUOTE ("5-oxo-L-proline"))) (%USE-SHAPE ECOCYC::OVERVIEW-CPD)))) (ECOCYC::5-OXOPROLYL-PEPTIDE36605--PYROGLUTAMYL-PEPTIDASE-I-RXN1246 ((ECOCYC::PYROGLUTAMYL-PEPTIDASE-I-RXN ECOCYC::|Peptides-holder36607--PYROGLUTAMYL-PEPTIDASE-I-RXN1246| (%EDGE-LOCATION ((9233 12568) (9233 12636))) (ECOCYC::PATHWAY ECOCYC::PYROGLUTAMYL-PEPTIDASE-I-RXN1246) (ECOCYC::SUB-PATHWAY ECOCYC::PYROGLUTAMYL-PEPTIDASE-I-RXN1246) (%EDGE-SHAPE ((%%PX #(9233 9233 9233 9273)) (%%PY #(12554 12568 12636 12661)) (%%ARROW-1 (9273 12661 NIL NIL NIL NIL 9273 12661)) (%%ARROW-2 (5796 4269 NIL NIL NIL NIL 5796 4269)) (%%EDGE-FINALIZED? T) (%EDGE-TYPE ECOCYC::REACTION-IN-OVERVIEW)))) (ECOCYC::PYROGLUTAMYL-PEPTIDASE-I-RXN ECOCYC::5-OXOPROLINE36606--PYROGLUTAMYL-PEPTIDASE-I-RXN1246 (%EDGE-LOCATION ((9233 12568) (9233 12636))) (ECOCYC::PATHWAY ECOCYC::PYROGLUTAMYL-PEPTIDASE-I-RXN1246) (ECOCYC::SUB-PATHWAY ECOCYC::PYROGLUTAMYL-PEPTIDASE-I-RXN1246) (%EDGE-SHAPE ((%%PX #(9233 9233 9233 9206)) (%%PY #(12554 12568 12636 12660)) (%%ARROW-1 (9206 12660 NIL NIL NIL NIL 9206 12660)) (%%ARROW-2 (5796 4269 NIL NIL NIL NIL 5796 4269)) (%%EDGE-FINALIZED? T) (%EDGE-TYPE ECOCYC::REACTION-IN-OVERVIEW))))) NIL (%LAYER 1) (:LOCATION ECOCYC::CCO-CYTOPLASM) (%SUPER-SPACE ECOCYC::BLONG-KBASE-GIT-OV-PWYS) (%SUPER-NODE ECOCYC::PYROGLUTAMYL-PEPTIDASE-I-RXN1246) (%NODE-LOCATION (9232 12531)) (ECOCYC::PATHWAY ECOCYC::PYROGLUTAMYL-PEPTIDASE-I-RXN1246) (ECOCYC::SUB-PATHWAY ECOCYC::PYROGLUTAMYL-PEPTIDASE-I-RXN1246) (ECOCYC::CPD ECOCYC::5-OXOPROLYL-PEPTIDE) (%NODE-SHAPE ((%NODE-TYPE ECOCYC::COMPOUND-IN-OVERVIEW) (%NODE-ICON :REGULAR-POLYGON) (%NODE-ICON-REGULAR-POLYGON-SIDES 4) (%NODE-ICON-STYLE :SOLID-OUTLINE) (%NODE-ICON-THICKNESS 2) (%NODE-ICON-HEIGHT 45) (%NODE-ICON-WIDTH 45) (%NODE-LABEL-EXPRESSION (QUOTE ("a peptide with" "N-terminal 5-" "oxo-L-proline"))) (%USE-SHAPE ECOCYC::OVERVIEW-CPD)))) (ECOCYC::5-P-BETA-D-RIBOSYL-AMINE23016--PWY-6122 ((ECOCYC::GLYRIBONUCSYN-RXN ECOCYC::5-PHOSPHO-RIBOSYL-GLYCINEAMIDE23013--PWY-6122 (ECOCYC::PATHWAY ECOCYC::PWY-6122) (ECOCYC::SUB-PATHWAY ECOCYC::PWY-6122) (%EDGE-SHAPE ((%%PX #(2396 2397)) (%%PY #(2653 2711)) (%%ARROW-1 (2397 2711 NIL NIL NIL NIL 2397 2711)) (%%ARROW-2 (6675 2864 NIL NIL NIL NIL 6675 2864)) (%%EDGE-FINALIZED? T) (%EDGE-TYPE ECOCYC::REACTION-IN-OVERVIEW))))) NIL (%LAYER 1) (:LOCATION ECOCYC::CCO-CYTOPLASM) (%SUPER-SPACE ECOCYC::BLONG-KBASE-GIT-OV-PWYS) (%SUPER-NODE ECOCYC::PWY-6122) (%NODE-LOCATION (2396 2634)) (ECOCYC::PATHWAY ECOCYC::PWY-6122) (ECOCYC::SUB-PATHWAY ECOCYC::PWY-6122) (ECOCYC::CPD ECOCYC::5-P-BETA-D-RIBOSYL-AMINE) (%NODE-SHAPE ((%NODE-ICON-STYLE :SOLID-OUTLINE) (%NODE-ICON-THICKNESS 2) (%NODE-ICON-HEIGHT 36) (%NODE-ICON-WIDTH 36) (%NODE-LABEL-EXPRESSION (QUOTE ("5-phospho-&beta;-" "D-ribosylamine"))) (%USE-SHAPE ECOCYC::OVERVIEW-CPD)))) (ECOCYC::5-P-RIBOSYL-N-FORMYLGLYCINEAMIDE23015--PWY-6122 ((ECOCYC::FGAMSYN-RXN ECOCYC::5-PHOSPHORIBOSYL-N-FORMYLGLYCINEAMIDINE23014--PWY-6122 (ECOCYC::PATHWAY ECOCYC::PWY-6122) (ECOCYC::SUB-PATHWAY ECOCYC::PWY-6122) (%EDGE-SHAPE ((%%PX #(2397 2397)) (%%PY #(2829 2935)) (%%ARROW-1 (2397 2935 NIL NIL NIL NIL 2397 2935)) (%%ARROW-2 (6680 11403 NIL NIL NIL NIL 6680 11403)) (%%EDGE-FINALIZED? T) (%EDGE-TYPE ECOCYC::REACTION-IN-OVERVIEW))))) NIL (%LAYER 1) (:LOCATION ECOCYC::CCO-CYTOPLASM) (%SUPER-SPACE ECOCYC::BLONG-KBASE-GIT-OV-PWYS) (%SUPER-NODE ECOCYC::PWY-6122) (%NODE-LOCATION (2397 2810)) (ECOCYC::PATHWAY ECOCYC::PWY-6122) (ECOCYC::SUB-PATHWAY ECOCYC::PWY-6122) (ECOCYC::CPD ECOCYC::5-P-RIBOSYL-N-FORMYLGLYCINEAMIDE) (%NODE-SHAPE ((%NODE-ICON-STYLE :SOLID-OUTLINE) (%NODE-ICON-THICKNESS 2) (%NODE-ICON-HEIGHT 36) (%NODE-ICON-WIDTH 36) (%NODE-LABEL-EXPRESSION (QUOTE ("FGAR"))) (%USE-SHAPE ECOCYC::OVERVIEW-CPD)))) (ECOCYC::5-PHOSPHO-RIBOSYL-GLYCINEAMIDE23013--PWY-6122 ((ECOCYC::GARTRANSFORMYL2-RXN ECOCYC::5-P-RIBOSYL-N-FORMYLGLYCINEAMIDE23015--PWY-6122 (ECOCYC::PATHWAY ECOCYC::PWY-6122) (ECOCYC::SUB-PATHWAY ECOCYC::PWY-6122) (%EDGE-SHAPE ((%%PX #(2397 2397)) (%%PY #(2749 2791)) (%%ARROW-1 (2397 2791 NIL NIL NIL NIL 2397 2791)) (%%ARROW-2 (6680 7044 NIL NIL NIL NIL 6680 7044)) (%%EDGE-FINALIZED? T) (%EDGE-TYPE ECOCYC::REACTION-IN-OVERVIEW))))) NIL (%LAYER 1) (:LOCATION ECOCYC::CCO-CYTOPLASM) (%SUPER-SPACE ECOCYC::BLONG-KBASE-GIT-OV-PWYS) (%SUPER-NODE ECOCYC::PWY-6122) (%NODE-LOCATION (2397 2730)) (ECOCYC::PATHWAY ECOCYC::PWY-6122) (ECOCYC::SUB-PATHWAY ECOCYC::PWY-6122) (ECOCYC::CPD ECOCYC::5-PHOSPHO-RIBOSYL-GLYCINEAMIDE) (%NODE-SHAPE ((%NODE-ICON-STYLE :SOLID-OUTLINE) (%NODE-ICON-THICKNESS 2) (%NODE-ICON-HEIGHT 36) (%NODE-ICON-WIDTH 36) (%NODE-LABEL-EXPRESSION (QUOTE ("GAR"))) (%USE-SHAPE ECOCYC::OVERVIEW-CPD)))) (ECOCYC::|5-Phospho-terminated-DNAs53787--4.2.99.18-RXN1625| NIL NIL (%LAYER 1) (:LOCATION ECOCYC::CCO-CYTOPLASM) (%SUPER-SPACE ECOCYC::BLONG-KBASE-GIT-OV-PWYS) (%SUPER-NODE ECOCYC::4.2.99.18-RXN1625) (%NODE-LOCATION (10168 3738)) (ECOCYC::PATHWAY ECOCYC::4.2.99.18-RXN1625) (ECOCYC::SUB-PATHWAY ECOCYC::4.2.99.18-RXN1625) (ECOCYC::CPD ECOCYC::|5-Phospho-terminated-DNAs|) (%NODE-SHAPE ((%NODE-ICON-STYLE :SOLID-OUTLINE) (%NODE-ICON-THICKNESS 2) (%NODE-ICON-HEIGHT 36) (%NODE-ICON-WIDTH 36) (%NODE-LABEL-EXPRESSION (QUOTE ("a 5'-phospho" "terminated DNA"))) (%USE-SHAPE ECOCYC::OVERVIEW-CPD)))) (ECOCYC::|5-phosphooligonucleotides36552--3.1.21.2-RXN1245| NIL NIL (%LAYER 1) (:LOCATION ECOCYC::CCO-CYTOPLASM) (%SUPER-SPACE ECOCYC::BLONG-KBASE-GIT-OV-PWYS) (%SUPER-NODE ECOCYC::3.1.21.2-RXN1245) (%NODE-LOCATION (8975 1450)) (ECOCYC::PATHWAY ECOCYC::3.1.21.2-RXN1245) (ECOCYC::SUB-PATHWAY ECOCYC::3.1.21.2-RXN1245) (ECOCYC::CPD ECOCYC::|5-phosphooligonucleotides|) (%NODE-SHAPE ((%NODE-ICON-STYLE :SOLID-OUTLINE) (%NODE-ICON-THICKNESS 2) (%NODE-ICON-HEIGHT 36) (%NODE-ICON-WIDTH 36) (%NODE-LABEL-EXPRESSION (QUOTE ("a 5'-phosphooligonucleotide"))) (%USE-SHAPE ECOCYC::OVERVIEW-CPD)))) (ECOCYC::5-PHOSPHORIBOSYL-5-AMINOIMIDAZOLE16517--PWY-6890 ((ECOCYC::PYRIMSYN1-RXN ECOCYC::AMINO-HYDROXYMETHYL-METHYL-PYR-P16518--PWY-6890 (ECOCYC::PATHWAY ECOCYC::PWY-6890) (ECOCYC::SUB-PATHWAY ECOCYC::PWY-6890) (%EDGE-SHAPE ((%%PX #(2460 2460)) (%%PY #(296 354)) (%%ARROW-1 (2460 354 NIL NIL NIL NIL 2460 354)) (%%ARROW-2 (408 5558 NIL NIL NIL NIL 408 5558)) (%%EDGE-FINALIZED? T) (%EDGE-TYPE ECOCYC::REACTION-IN-OVERVIEW))))) NIL (%LAYER 1) (:LOCATION ECOCYC::CCO-CYTOPLASM) (%SUPER-SPACE ECOCYC::BLONG-KBASE-GIT-OV-PWYS) (%SUPER-NODE ECOCYC::PWY-6890) (%NODE-LOCATION (2460 277)) (ECOCYC::PATHWAY ECOCYC::PWY-6890) (ECOCYC::SUB-PATHWAY ECOCYC::PWY-6890) (ECOCYC::CPD ECOCYC::5-PHOSPHORIBOSYL-5-AMINOIMIDAZOLE) (%NODE-SHAPE ((%NODE-ICON-STYLE :SOLID-OUTLINE) (%NODE-ICON-THICKNESS 2) (%NODE-ICON-HEIGHT 36) (%NODE-ICON-WIDTH 36) (%NODE-LABEL-EXPRESSION (QUOTE ("AIR"))) (%USE-SHAPE ECOCYC::OVERVIEW-CPD)))) (ECOCYC::5-PHOSPHORIBOSYL-5-AMINOIMIDAZOLE23018--PWY-6122 NIL NIL (%LAYER 1) (:LOCATION ECOCYC::CCO-CYTOPLASM) (%SUPER-SPACE ECOCYC::BLONG-KBASE-GIT-OV-PWYS) (%SUPER-NODE ECOCYC::PWY-6122) (%NODE-LOCATION (2397 3034)) (ECOCYC::PATHWAY ECOCYC::PWY-6122) (ECOCYC::SUB-PATHWAY ECOCYC::PWY-6122) (ECOCYC::CPD ECOCYC::5-PHOSPHORIBOSYL-5-AMINOIMIDAZOLE) (%NODE-SHAPE ((%NODE-ICON-STYLE :SOLID-OUTLINE) (%NODE-ICON-THICKNESS 2) (%NODE-ICON-HEIGHT 36) (%NODE-ICON-WIDTH 36) (%NODE-LABEL-EXPRESSION (QUOTE ("AIR"))) (%USE-SHAPE ECOCYC::OVERVIEW-CPD)))) (ECOCYC::5-PHOSPHORIBOSYL-5-AMINOIMIDAZOLE23234--PWY-6124 ((ECOCYC::AIRCARBOXY-RXN ECOCYC::PHOSPHORIBOSYL-CARBOXY-AMINOIMIDAZOLE23233--PWY-6124 (ECOCYC::PATHWAY ECOCYC::PWY-6124) (ECOCYC::SUB-PATHWAY ECOCYC::PWY-6124) (%EDGE-SHAPE ((%%PX #(1804 1804)) (%%PY #(2556 2624)) (%%ARROW-1 (1804 2624 NIL NIL NIL NIL 1804 2624)) (%%ARROW-2 (493 1880 NIL NIL NIL NIL 493 1880)) (%%EDGE-FINALIZED? T) (%EDGE-TYPE ECOCYC::REACTION-IN-OVERVIEW))))) NIL (%LAYER 1) (:LOCATION ECOCYC::CCO-CYTOPLASM) (%SUPER-SPACE ECOCYC::BLONG-KBASE-GIT-OV-PWYS) (%SUPER-NODE ECOCYC::PWY-6124) (%NODE-LOCATION (1804 2537)) (ECOCYC::PATHWAY ECOCYC::PWY-6124) (ECOCYC::SUB-PATHWAY ECOCYC::PWY-6124) (ECOCYC::CPD ECOCYC::5-PHOSPHORIBOSYL-5-AMINOIMIDAZOLE) (%NODE-SHAPE ((%NODE-ICON-STYLE :SOLID-OUTLINE) (%NODE-ICON-THICKNESS 2) (%NODE-ICON-HEIGHT 36) (%NODE-ICON-WIDTH 36) (%NODE-LABEL-EXPRESSION (QUOTE ("AIR"))) (%USE-SHAPE ECOCYC::OVERVIEW-CPD)))) (ECOCYC::5-PHOSPHORIBOSYL-N-FORMYLGLYCINEAMIDINE23014--PWY-6122 ((ECOCYC::AIRS-RXN ECOCYC::5-PHOSPHORIBOSYL-5-AMINOIMIDAZOLE23018--PWY-6122 (ECOCYC::PATHWAY ECOCYC::PWY-6122) (ECOCYC::SUB-PATHWAY ECOCYC::PWY-6122) (%EDGE-SHAPE ((%%PX #(2397 2397)) (%%PY #(2973 3015)) (%%ARROW-1 (2397 3015 NIL NIL NIL NIL 2397 3015)) (%%ARROW-2 (691 3416 NIL NIL NIL NIL 691 3416)) (%%EDGE-FINALIZED? T) (%EDGE-TYPE ECOCYC::REACTION-IN-OVERVIEW))))) NIL (%LAYER 1) (:LOCATION ECOCYC::CCO-CYTOPLASM) (%SUPER-SPACE ECOCYC::BLONG-KBASE-GIT-OV-PWYS) (%SUPER-NODE ECOCYC::PWY-6122) (%NODE-LOCATION (2397 2954)) (ECOCYC::PATHWAY ECOCYC::PWY-6122) (ECOCYC::SUB-PATHWAY ECOCYC::PWY-6122) (ECOCYC::CPD ECOCYC::5-PHOSPHORIBOSYL-N-FORMYLGLYCINEAMIDINE) (%NODE-SHAPE ((%NODE-ICON-STYLE :SOLID-OUTLINE) (%NODE-ICON-THICKNESS 2) (%NODE-ICON-HEIGHT 36) (%NODE-ICON-WIDTH 36) (%NODE-LABEL-EXPRESSION (QUOTE ("FGAM"))) (%USE-SHAPE ECOCYC::OVERVIEW-CPD)))) (ECOCYC::5678-TETRAHYDROPTERIDINE55678--1.5.1.34-RXN1666 NIL NIL (%LAYER 1) (:LOCATION ECOCYC::CCO-CYTOPLASM) (%SUPER-SPACE ECOCYC::BLONG-KBASE-GIT-OV-PWYS) (%SUPER-NODE ECOCYC::1.5.1.34-RXN1666) (%NODE-LOCATION (8224 1806)) (ECOCYC::PATHWAY ECOCYC::1.5.1.34-RXN1666) (ECOCYC::SUB-PATHWAY ECOCYC::1.5.1.34-RXN1666) (ECOCYC::CPD ECOCYC::5678-TETRAHYDROPTERIDINE) (%NODE-SHAPE ((%NODE-ICON-STYLE :SOLID-OUTLINE) (%NODE-ICON-THICKNESS 2) (%NODE-ICON-HEIGHT 36) (%NODE-ICON-WIDTH 36) (%NODE-LABEL-EXPRESSION (QUOTE ("a 5,6,7,8-" "tetrahydropteridine"))) (%USE-SHAPE ECOCYC::OVERVIEW-CPD)))) (ECOCYC::5734-TETRAHYDROXYFLAVONE36796--RXN-152911250 NIL NIL (%LAYER 1) (:LOCATION ECOCYC::CCO-CYTOPLASM) (%SUPER-SPACE ECOCYC::BLONG-KBASE-GIT-OV-PWYS) (%SUPER-NODE ECOCYC::RXN-152911250) (%NODE-LOCATION (9039 304)) (ECOCYC::PATHWAY ECOCYC::RXN-152911250) (ECOCYC::SUB-PATHWAY ECOCYC::RXN-152911250) (ECOCYC::CPD ECOCYC::5734-TETRAHYDROXYFLAVONE) (%NODE-SHAPE ((%NODE-ICON-STYLE :SOLID-OUTLINE) (%NODE-ICON-THICKNESS 2) (%NODE-ICON-HEIGHT 36) (%NODE-ICON-WIDTH 36) (%NODE-LABEL-EXPRESSION (QUOTE ("luteolin"))) (%USE-SHAPE ECOCYC::OVERVIEW-CPD)))) (ECOCYC::|5Z-3-oxo-tetradec-5-enoyl-ACPs36118--RXN-166161235| NIL NIL (%LAYER 1) (:LOCATION ECOCYC::CCO-CYTOPLASM) (%SUPER-SPACE ECOCYC::BLONG-KBASE-GIT-OV-PWYS) (%SUPER-NODE ECOCYC::RXN-166161235) (%NODE-LOCATION (7766 11313)) (ECOCYC::PATHWAY ECOCYC::RXN-166161235) (ECOCYC::SUB-PATHWAY ECOCYC::RXN-166161235) (ECOCYC::CPD ECOCYC::|5Z-3-oxo-tetradec-5-enoyl-ACPs|) (%NODE-SHAPE ((%NODE-TYPE ECOCYC::COMPOUND-IN-OVERVIEW) (%NODE-ICON :REGULAR-POLYGON) (%NODE-ICON-REGULAR-POLYGON-SIDES 4) (%NODE-ICON-STYLE :SOLID-OUTLINE) (%NODE-ICON-THICKNESS 2) (%NODE-ICON-HEIGHT 45) (%NODE-ICON-WIDTH 45) (%NODE-LABEL-EXPRESSION (QUOTE ("a (5Z)-3-oxo-" "tetradec-5-" "enoyl-[acp]"))) (%USE-SHAPE ECOCYC::OVERVIEW-CPD)))) (ECOCYC::|5Z-3-oxo-tetradec-5-enoyl-ACPs47696--RXN-166151492| NIL NIL (%LAYER 1) (:LOCATION ECOCYC::CCO-CYTOPLASM) (%SUPER-SPACE ECOCYC::BLONG-KBASE-GIT-OV-PWYS) (%SUPER-NODE ECOCYC::RXN-166151492) (%NODE-LOCATION (9581 14703)) (ECOCYC::PATHWAY ECOCYC::RXN-166151492) (ECOCYC::SUB-PATHWAY ECOCYC::RXN-166151492) (ECOCYC::CPD ECOCYC::|5Z-3-oxo-tetradec-5-enoyl-ACPs|) (%NODE-SHAPE ((%NODE-TYPE ECOCYC::COMPOUND-IN-OVERVIEW) (%NODE-ICON :REGULAR-POLYGON) (%NODE-ICON-REGULAR-POLYGON-SIDES 4) (%NODE-ICON-STYLE :SOLID-OUTLINE) (%NODE-ICON-THICKNESS 2) (%NODE-ICON-HEIGHT 45) (%NODE-ICON-WIDTH 45) (%NODE-LABEL-EXPRESSION (QUOTE ("a (5Z)-3-oxo-" "tetradec-5-" "enoyl-[acp]"))) (%USE-SHAPE ECOCYC::OVERVIEW-CPD)))) (ECOCYC::|5Z-tetradec-5-enoyl-ACPs49058--RXN-166211520| ((ECOCYC::RXN-16621 ECOCYC::|7Z-3-oxo-hexadec-7-enoyl-ACPs49062--RXN-166211520| (%EDGE-LOCATION ((9802 11991) (9802 12362))) (ECOCYC::PATHWAY ECOCYC::RXN-166211520) (ECOCYC::SUB-PATHWAY ECOCYC::RXN-166211520) (%EDGE-SHAPE ((%%PX #(9761 9802 9802 9843)) (%%PY #(11966 11991 12362 12387)) (%%ARROW-1 (9843 12387 NIL NIL NIL NIL 9843 12387)) (%%ARROW-2 (4933 649 NIL NIL NIL NIL 4933 649)) (%%EDGE-FINALIZED? T) (%EDGE-TYPE ECOCYC::REACTION-IN-OVERVIEW)))) (ECOCYC::RXN-16621 ECOCYC::ACP49061--RXN-166211520 (%EDGE-LOCATION ((9802 11991) (9802 12362))) (ECOCYC::PATHWAY ECOCYC::RXN-166211520) (ECOCYC::SUB-PATHWAY ECOCYC::RXN-166211520) (%EDGE-SHAPE ((%%PX #(9761 9802 9802 9769)) (%%PY #(11966 11991 12362 12385)) (%%ARROW-1 (9769 12385 NIL NIL NIL NIL 9769 12385)) (%%ARROW-2 (4933 649 NIL NIL NIL NIL 4933 649)) (%%EDGE-FINALIZED? T) (%EDGE-TYPE ECOCYC::REACTION-IN-OVERVIEW))))) NIL (%LAYER 1) (:LOCATION ECOCYC::CCO-CYTOPLASM) (%SUPER-SPACE ECOCYC::BLONG-KBASE-GIT-OV-PWYS) (%SUPER-NODE ECOCYC::RXN-166211520) (%NODE-LOCATION (9741 11954)) (ECOCYC::PATHWAY ECOCYC::RXN-166211520) (ECOCYC::SUB-PATHWAY ECOCYC::RXN-166211520) (ECOCYC::CPD ECOCYC::|5Z-tetradec-5-enoyl-ACPs|) (%NODE-SHAPE ((%NODE-TYPE ECOCYC::COMPOUND-IN-OVERVIEW) (%NODE-ICON :REGULAR-POLYGON) (%NODE-ICON-REGULAR-POLYGON-SIDES 4) (%NODE-ICON-STYLE :SOLID-OUTLINE) (%NODE-ICON-THICKNESS 2) (%NODE-ICON-HEIGHT 45) (%NODE-ICON-WIDTH 45) (%NODE-LABEL-EXPRESSION (QUOTE ("a (5Z)-tetradec-" "5-enoyl-[acp]"))) (%USE-SHAPE ECOCYC::OVERVIEW-CPD)))) (ECOCYC::|5Z-tetradec-5-enoyl-ACPs54943--RXN-166201650| NIL NIL (%LAYER 1) (:LOCATION ECOCYC::CCO-CYTOPLASM) (%SUPER-SPACE ECOCYC::BLONG-KBASE-GIT-OV-PWYS) (%SUPER-NODE ECOCYC::RXN-166201650) (%NODE-LOCATION (7322 5942)) (ECOCYC::PATHWAY ECOCYC::RXN-166201650) (ECOCYC::SUB-PATHWAY ECOCYC::RXN-166201650) (ECOCYC::CPD ECOCYC::|5Z-tetradec-5-enoyl-ACPs|) (%NODE-SHAPE ((%NODE-TYPE ECOCYC::COMPOUND-IN-OVERVIEW) (%NODE-ICON :REGULAR-POLYGON) (%NODE-ICON-REGULAR-POLYGON-SIDES 4) (%NODE-ICON-STYLE :SOLID-OUTLINE) (%NODE-ICON-THICKNESS 2) (%NODE-ICON-HEIGHT 45) (%NODE-ICON-WIDTH 45) (%NODE-LABEL-EXPRESSION (QUOTE ("a (5Z)-tetradec-" "5-enoyl-[acp]"))) (%USE-SHAPE ECOCYC::OVERVIEW-CPD)))) (ECOCYC::5Z8Z11Z14Z17Z-EICOSAPENTAENOATE35188--RXN-134301217 NIL NIL (%LAYER 1) (:LOCATION ECOCYC::CCO-CYTOPLASM) (%SUPER-SPACE ECOCYC::BLONG-KBASE-GIT-OV-PWYS) (%SUPER-NODE ECOCYC::RXN-134301217) (%NODE-LOCATION (9850 776)) (ECOCYC::PATHWAY ECOCYC::RXN-134301217) (ECOCYC::SUB-PATHWAY ECOCYC::RXN-134301217) (ECOCYC::CPD ECOCYC::5Z8Z11Z14Z17Z-EICOSAPENTAENOATE) (%NODE-SHAPE ((%NODE-ICON-STYLE :SOLID-OUTLINE) (%NODE-ICON-THICKNESS 2) (%NODE-ICON-HEIGHT 36) (%NODE-ICON-WIDTH 36) (%NODE-LABEL-EXPRESSION (QUOTE ("icosapentaenoate"))) (%USE-SHAPE ECOCYC::OVERVIEW-CPD)))) (ECOCYC::5Z8Z11Z14Z17Z-EICOSAPENTAENOATE48122--RXN-129781502 ((ECOCYC::RXN-12978 ECOCYC::CPD-1401848125--RXN-129781502 (%EDGE-LOCATION ((9796 3071) (9796 3110))) (ECOCYC::PATHWAY ECOCYC::RXN-129781502) (ECOCYC::SUB-PATHWAY ECOCYC::RXN-129781502) (%EDGE-SHAPE ((%%PX #(9761 9796 9796 9796)) (%%PY #(3048 3071 3110 3124)) (%%ARROW-1 (9796 3124 NIL NIL NIL NIL 9796 3124)) (%%ARROW-2 (2627 1910 NIL NIL NIL NIL 2627 1910)) (%%EDGE-FINALIZED? T) (%EDGE-TYPE ECOCYC::REACTION-IN-OVERVIEW))))) NIL (%LAYER 1) (:LOCATION ECOCYC::CCO-CYTOPLASM) (%SUPER-SPACE ECOCYC::BLONG-KBASE-GIT-OV-PWYS) (%SUPER-NODE ECOCYC::RXN-129781502) (%NODE-LOCATION (9745 3038)) (ECOCYC::PATHWAY ECOCYC::RXN-129781502) (ECOCYC::SUB-PATHWAY ECOCYC::RXN-129781502) (ECOCYC::CPD ECOCYC::5Z8Z11Z14Z17Z-EICOSAPENTAENOATE) (%NODE-SHAPE ((%NODE-ICON-STYLE :SOLID-OUTLINE) (%NODE-ICON-THICKNESS 2) (%NODE-ICON-HEIGHT 36) (%NODE-ICON-WIDTH 36) (%NODE-LABEL-EXPRESSION (QUOTE ("icosapentaenoate"))) (%USE-SHAPE ECOCYC::OVERVIEW-CPD)))) (ECOCYC::|6-Acetyl-Beta-D-Galactosides36195--GALACTOACETYLTRAN-RXN1237| NIL NIL (%LAYER 1) (:LOCATION ECOCYC::CCO-CYTOPLASM) (%SUPER-SPACE ECOCYC::BLONG-KBASE-GIT-OV-PWYS) (%SUPER-NODE ECOCYC::GALACTOACETYLTRAN-RXN1237) (%NODE-LOCATION (7768 1817)) (ECOCYC::PATHWAY ECOCYC::GALACTOACETYLTRAN-RXN1237) (ECOCYC::SUB-PATHWAY ECOCYC::GALACTOACETYLTRAN-RXN1237) (ECOCYC::CPD ECOCYC::|6-Acetyl-Beta-D-Galactosides|) (%NODE-SHAPE ((%NODE-ICON :RECTANGLE) (%NODE-ICON-STYLE :SOLID-OUTLINE) (%NODE-ICON-THICKNESS 2) (%NODE-ICON-HEIGHT 30) (%NODE-ICON-WIDTH 30) (%NODE-LABEL-EXPRESSION (QUOTE ("a 6-acetyl-&beta;-" "D-galactoside"))) (%USE-SHAPE ECOCYC::OVERVIEW-CPD)))) (ECOCYC::|6-Dimethylallyladenosine37-tRNAs31609--RXN0-50631138| ((ECOCYC::RXN0-5063 ECOCYC::MET31612--RXN0-50631138 (%EDGE-LOCATION ((10833 729) (10833 748))) (ECOCYC::PATHWAY ECOCYC::RXN0-50631138) (ECOCYC::SUB-PATHWAY ECOCYC::RXN0-50631138) (%EDGE-SHAPE ((%%PX #(10790 10833 10833 10622)) (%%PY #(702 729 748 781)) (%%ARROW-1 (10622 781 NIL NIL NIL NIL 10622 781)) (%%ARROW-2 (6680 11403 NIL NIL NIL NIL 6680 11403)) (%%EDGE-FINALIZED? T) (%EDGE-TYPE ECOCYC::REACTION-IN-OVERVIEW)))) (ECOCYC::RXN0-5063 ECOCYC::|Unsulfurated-Sulfur-Acceptors31614--RXN0-50631138| (%EDGE-LOCATION ((10833 729) (10833 748))) (ECOCYC::PATHWAY ECOCYC::RXN0-50631138) (ECOCYC::SUB-PATHWAY ECOCYC::RXN0-50631138) (%EDGE-SHAPE ((%%PX #(10790 10833 10833 10837)) (%%PY #(702 729 748 762)) (%%ARROW-1 (10837 762 NIL NIL NIL NIL 10837 762)) (%%ARROW-2 (6680 11403 NIL NIL NIL NIL 6680 11403)) (%%EDGE-FINALIZED? T) (%EDGE-TYPE ECOCYC::REACTION-IN-OVERVIEW)))) (ECOCYC::RXN0-5063 ECOCYC::CH33ADO31613--RXN0-50631138 (%EDGE-LOCATION ((10833 729) (10833 748))) (ECOCYC::PATHWAY ECOCYC::RXN0-50631138) (ECOCYC::SUB-PATHWAY ECOCYC::RXN0-50631138) (%EDGE-SHAPE ((%%PX #(10790 10833 10833 10724)) (%%PY #(702 729 748 780)) (%%ARROW-1 (10724 780 NIL NIL NIL NIL 10724 780)) (%%ARROW-2 (6680 11403 NIL NIL NIL NIL 6680 11403)) (%%EDGE-FINALIZED? T) (%EDGE-TYPE ECOCYC::REACTION-IN-OVERVIEW)))) (ECOCYC::RXN0-5063 ECOCYC::CPD-1159231615--RXN0-50631138 (%EDGE-LOCATION ((10833 729) (10833 748))) (ECOCYC::PATHWAY ECOCYC::RXN0-50631138) (ECOCYC::SUB-PATHWAY ECOCYC::RXN0-50631138) (%EDGE-SHAPE ((%%PX #(10790 10833 10833 10984)) (%%PY #(702 729 748 781)) (%%ARROW-1 (10984 781 NIL NIL NIL NIL 10984 781)) (%%ARROW-2 (6680 11403 NIL NIL NIL NIL 6680 11403)) (%%EDGE-FINALIZED? T) (%EDGE-TYPE ECOCYC::REACTION-IN-OVERVIEW))))) NIL (%LAYER 1) (:LOCATION ECOCYC::CCO-CYTOPLASM) (%SUPER-SPACE ECOCYC::BLONG-KBASE-GIT-OV-PWYS) (%SUPER-NODE ECOCYC::RXN0-50631138) (%NODE-LOCATION (10774 692)) (ECOCYC::PATHWAY ECOCYC::RXN0-50631138) (ECOCYC::SUB-PATHWAY ECOCYC::RXN0-50631138) (ECOCYC::CPD ECOCYC::|6-Dimethylallyladenosine37-tRNAs|) (%NODE-SHAPE ((%NODE-ICON-STYLE :SOLID-OUTLINE) (%NODE-ICON-THICKNESS 2) (%NODE-ICON-HEIGHT 36) (%NODE-ICON-WIDTH 36) (%NODE-LABEL-EXPRESSION (QUOTE ("<i>N</i><sup>6</sup>-dimethylallyladenosine<sup>37</sup>" "in tRNA"))) (%USE-SHAPE ECOCYC::OVERVIEW-CPD)))) (ECOCYC::|6-Dimethylallyladenosine37-tRNAs31811--RXN0-62741142| NIL NIL (%LAYER 1) (:LOCATION ECOCYC::CCO-CYTOPLASM) (%SUPER-SPACE ECOCYC::BLONG-KBASE-GIT-OV-PWYS) (%SUPER-NODE ECOCYC::RXN0-62741142) (%NODE-LOCATION (9506 6114)) (ECOCYC::PATHWAY ECOCYC::RXN0-62741142) (ECOCYC::SUB-PATHWAY ECOCYC::RXN0-62741142) (ECOCYC::CPD ECOCYC::|6-Dimethylallyladenosine37-tRNAs|) (%NODE-SHAPE ((%NODE-ICON-STYLE :SOLID-OUTLINE) (%NODE-ICON-THICKNESS 2) (%NODE-ICON-HEIGHT 36) (%NODE-ICON-WIDTH 36) (%NODE-LABEL-EXPRESSION (QUOTE ("<i>N</i><sup>6</sup>-dimethylallyladenosine<sup>37</sup>" "in tRNA"))) (%USE-SHAPE ECOCYC::OVERVIEW-CPD)))) (ECOCYC::67-DIHYDROPTERIDINE55677--1.5.1.34-RXN1666 ((ECOCYC::1.5.1.34-RXN ECOCYC::5678-TETRAHYDROPTERIDINE55678--1.5.1.34-RXN1666 (ECOCYC::PATHWAY ECOCYC::1.5.1.34-RXN1666) (ECOCYC::SUB-PATHWAY ECOCYC::1.5.1.34-RXN1666) (%EDGE-SHAPE ((%%PX #(8223 8224)) (%%PY #(1721 1787)) (%%ARROW-1 (8224 1787 NIL NIL NIL NIL 8224 1787)) (%%ARROW-2 (6680 11403 NIL NIL NIL NIL 6680 11403)) (%%EDGE-FINALIZED? T) (%EDGE-TYPE ECOCYC::REACTION-IN-OVERVIEW))))) NIL (%LAYER 1) (:LOCATION ECOCYC::CCO-CYTOPLASM) (%SUPER-SPACE ECOCYC::BLONG-KBASE-GIT-OV-PWYS) (%SUPER-NODE ECOCYC::1.5.1.34-RXN1666) (%NODE-LOCATION (8223 1702)) (ECOCYC::PATHWAY ECOCYC::1.5.1.34-RXN1666) (ECOCYC::SUB-PATHWAY ECOCYC::1.5.1.34-RXN1666) (ECOCYC::CPD ECOCYC::67-DIHYDROPTERIDINE) (%NODE-SHAPE ((%NODE-ICON-STYLE :SOLID-OUTLINE) (%NODE-ICON-THICKNESS 2) (%NODE-ICON-HEIGHT 36) (%NODE-ICON-WIDTH 36) (%NODE-LABEL-EXPRESSION (QUOTE ("a 6,7-" "dihydropteridine"))) (%USE-SHAPE ECOCYC::OVERVIEW-CPD)))) (ECOCYC::7-8-DIHYDROPTEROATE16052--PWY-6614 ((ECOCYC::DIHYDROFOLATESYNTH-RXN ECOCYC::DIHYDROFOLATE16051--PWY-6614 (ECOCYC::PATHWAY ECOCYC::PWY-6614) (ECOCYC::SUB-PATHWAY ECOCYC::PWY-6614) (%EDGE-SHAPE ((%%PX #(1124 1124)) (%%PY #(370 449)) (%%ARROW-1 (1124 449 NIL NIL NIL NIL 1124 449)) (%%ARROW-2 (5700 2483 NIL NIL NIL NIL 5700 2483)) (%%EDGE-FINALIZED? T) (%EDGE-TYPE ECOCYC::REACTION-IN-OVERVIEW))))) NIL (%LAYER 1) (:LOCATION ECOCYC::CCO-CYTOPLASM) (%SUPER-SPACE ECOCYC::BLONG-KBASE-GIT-OV-PWYS) (%SUPER-NODE ECOCYC::PWY-6614) (%NODE-LOCATION (1124 351)) (ECOCYC::PATHWAY ECOCYC::PWY-6614) (ECOCYC::SUB-PATHWAY ECOCYC::PWY-6614) (ECOCYC::CPD ECOCYC::7-8-DIHYDROPTEROATE) (%NODE-SHAPE ((%NODE-ICON-STYLE :SOLID-OUTLINE) (%NODE-ICON-THICKNESS 2) (%NODE-ICON-HEIGHT 36) (%NODE-ICON-WIDTH 36) (%NODE-LABEL-EXPRESSION (QUOTE ("7,8-" "dihydropteroate"))) (%USE-SHAPE ECOCYC::OVERVIEW-CPD)))) (ECOCYC::7-AMINOMETHYL-7-DEAZAGUANINE26766--RXN0-13211037 ((ECOCYC::RXN0-1321 ECOCYC::|tRNA-with-7-aminomethyl-7-deazaguanine26769--RXN0-13211037| (%EDGE-LOCATION ((9245 9102) (9245 9151))) (ECOCYC::PATHWAY ECOCYC::RXN0-13211037) (ECOCYC::SUB-PATHWAY ECOCYC::RXN0-13211037) (%EDGE-SHAPE ((%%PX #(9280 9245 9245 9270)) (%%PY #(9079 9102 9151 9180)) (%%ARROW-1 (9270 9180 NIL NIL NIL NIL 9270 9180)) (%%ARROW-2 (4357 1177 NIL NIL NIL NIL 4357 1177)) (%%EDGE-FINALIZED? T) (%EDGE-TYPE ECOCYC::REACTION-IN-OVERVIEW)))) (ECOCYC::RXN0-1321 ECOCYC::GUANINE26768--RXN0-13211037 (%EDGE-LOCATION ((9245 9102) (9245 9151))) (ECOCYC::PATHWAY ECOCYC::RXN0-13211037) (ECOCYC::SUB-PATHWAY ECOCYC::RXN0-13211037) (%EDGE-SHAPE ((%%PX #(9280 9245 9245 9184)) (%%PY #(9079 9102 9151 9187)) (%%ARROW-1 (9184 9187 NIL NIL NIL NIL 9184 9187)) (%%ARROW-2 (4357 1177 NIL NIL NIL NIL 4357 1177)) (%%EDGE-FINALIZED? T) (%EDGE-TYPE ECOCYC::REACTION-IN-OVERVIEW))))) NIL (%LAYER 1) (:LOCATION ECOCYC::CCO-CYTOPLASM) (%SUPER-SPACE ECOCYC::BLONG-KBASE-GIT-OV-PWYS) (%SUPER-NODE ECOCYC::RXN0-13211037) (%NODE-LOCATION (9296 9069)) (ECOCYC::PATHWAY ECOCYC::RXN0-13211037) (ECOCYC::SUB-PATHWAY ECOCYC::RXN0-13211037) (ECOCYC::CPD ECOCYC::7-AMINOMETHYL-7-DEAZAGUANINE) (%NODE-SHAPE ((%NODE-ICON-STYLE :SOLID-OUTLINE) (%NODE-ICON-THICKNESS 2) (%NODE-ICON-HEIGHT 36) (%NODE-ICON-WIDTH 36) (%NODE-LABEL-EXPRESSION (QUOTE ("preQ<sub>1</sub>"))) (%USE-SHAPE ECOCYC::OVERVIEW-CPD)))) (ECOCYC::|7Z-3-oxo-hexadec-7-enoyl-ACPs41557--RXN-166221360| ((ECOCYC::RXN-16622 ECOCYC::|3R-7Z-3-hydroxy-hexadec-7-enoyl-ACPs41558--RXN-166221360| (ECOCYC::PATHWAY ECOCYC::RXN-166221360) (ECOCYC::SUB-PATHWAY ECOCYC::RXN-166221360) (%EDGE-SHAPE ((%%PX #(7766 7767)) (%%PY #(11403 11866)) (%%ARROW-1 (7767 11866 NIL NIL NIL NIL 7767 11866)) (%%ARROW-2 (691 3416 NIL NIL NIL NIL 691 3416)) (%%EDGE-FINALIZED? T) (%EDGE-TYPE ECOCYC::REACTION-IN-OVERVIEW))))) NIL (%LAYER 1) (:LOCATION ECOCYC::CCO-CYTOPLASM) (%SUPER-SPACE ECOCYC::BLONG-KBASE-GIT-OV-PWYS) (%SUPER-NODE ECOCYC::RXN-166221360) (%NODE-LOCATION (7766 11379)) (ECOCYC::PATHWAY ECOCYC::RXN-166221360) (ECOCYC::SUB-PATHWAY ECOCYC::RXN-166221360) (ECOCYC::CPD ECOCYC::|7Z-3-oxo-hexadec-7-enoyl-ACPs|) (%NODE-SHAPE ((%NODE-TYPE ECOCYC::COMPOUND-IN-OVERVIEW) (%NODE-ICON :REGULAR-POLYGON) (%NODE-ICON-REGULAR-POLYGON-SIDES 4) (%NODE-ICON-STYLE :SOLID-OUTLINE) (%NODE-ICON-THICKNESS 2) (%NODE-ICON-HEIGHT 45) (%NODE-ICON-WIDTH 45) (%NODE-LABEL-EXPRESSION (QUOTE ("a (7Z)-3-oxo-" "hexadec-7-" "enoyl-[acp]"))) (%USE-SHAPE ECOCYC::OVERVIEW-CPD)))) (ECOCYC::|7Z-3-oxo-hexadec-7-enoyl-ACPs49062--RXN-166211520| NIL NIL (%LAYER 1) (:LOCATION ECOCYC::CCO-CYTOPLASM) (%SUPER-SPACE ECOCYC::BLONG-KBASE-GIT-OV-PWYS) (%SUPER-NODE ECOCYC::RXN-166211520) (%NODE-LOCATION (9863 12399)) (ECOCYC::PATHWAY ECOCYC::RXN-166211520) (ECOCYC::SUB-PATHWAY ECOCYC::RXN-166211520) (ECOCYC::CPD ECOCYC::|7Z-3-oxo-hexadec-7-enoyl-ACPs|) (%NODE-SHAPE ((%NODE-TYPE ECOCYC::COMPOUND-IN-OVERVIEW) (%NODE-ICON :REGULAR-POLYGON) (%NODE-ICON-REGULAR-POLYGON-SIDES 4) (%NODE-ICON-STYLE :SOLID-OUTLINE) (%NODE-ICON-THICKNESS 2) (%NODE-ICON-HEIGHT 45) (%NODE-ICON-WIDTH 45) (%NODE-LABEL-EXPRESSION (QUOTE ("a (7Z)-3-oxo-" "hexadec-7-" "enoyl-[acp]"))) (%USE-SHAPE ECOCYC::OVERVIEW-CPD)))) (ECOCYC::|7Z-hexadec-7-enoyl-ACPs30491--RXN-166251114| ((ECOCYC::RXN-16625 ECOCYC::|9Z-3-oxo-octadec-9-enoyl-ACPs30495--RXN-166251114| (%EDGE-LOCATION ((9803 12567) (9803 12938))) (ECOCYC::PATHWAY ECOCYC::RXN-166251114) (ECOCYC::SUB-PATHWAY ECOCYC::RXN-166251114) (%EDGE-SHAPE ((%%PX #(9762 9803 9803 9844)) (%%PY #(12542 12567 12938 12963)) (%%ARROW-1 (9844 12963 NIL NIL NIL NIL 9844 12963)) (%%ARROW-2 (5945 2230 NIL NIL NIL NIL 5945 2230)) (%%EDGE-FINALIZED? T) (%EDGE-TYPE ECOCYC::REACTION-IN-OVERVIEW)))) (ECOCYC::RXN-16625 ECOCYC::ACP30494--RXN-166251114 (%EDGE-LOCATION ((9803 12567) (9803 12938))) (ECOCYC::PATHWAY ECOCYC::RXN-166251114) (ECOCYC::SUB-PATHWAY ECOCYC::RXN-166251114) (%EDGE-SHAPE ((%%PX #(9762 9803 9803 9770)) (%%PY #(12542 12567 12938 12961)) (%%ARROW-1 (9770 12961 NIL NIL NIL NIL 9770 12961)) (%%ARROW-2 (5945 2230 NIL NIL NIL NIL 5945 2230)) (%%EDGE-FINALIZED? T) (%EDGE-TYPE ECOCYC::REACTION-IN-OVERVIEW))))) NIL (%LAYER 1) (:LOCATION ECOCYC::CCO-CYTOPLASM) (%SUPER-SPACE ECOCYC::BLONG-KBASE-GIT-OV-PWYS) (%SUPER-NODE ECOCYC::RXN-166251114) (%NODE-LOCATION (9742 12530)) (ECOCYC::PATHWAY ECOCYC::RXN-166251114) (ECOCYC::SUB-PATHWAY ECOCYC::RXN-166251114) (ECOCYC::CPD ECOCYC::|7Z-hexadec-7-enoyl-ACPs|) (%NODE-SHAPE ((%NODE-TYPE ECOCYC::COMPOUND-IN-OVERVIEW) (%NODE-ICON :REGULAR-POLYGON) (%NODE-ICON-REGULAR-POLYGON-SIDES 4) (%NODE-ICON-STYLE :SOLID-OUTLINE) (%NODE-ICON-THICKNESS 2) (%NODE-ICON-HEIGHT 45) (%NODE-ICON-WIDTH 45) (%NODE-LABEL-EXPRESSION (QUOTE ("a (7Z)-hexadec-" "7-enoyl-[acp]"))) (%USE-SHAPE ECOCYC::OVERVIEW-CPD)))) (ECOCYC::|7Z-hexadec-7-enoyl-ACPs38869--RXN-166241298| NIL NIL (%LAYER 1) (:LOCATION ECOCYC::CCO-CYTOPLASM) (%SUPER-SPACE ECOCYC::BLONG-KBASE-GIT-OV-PWYS) (%SUPER-NODE ECOCYC::RXN-166241298) (%NODE-LOCATION (7323 8497)) (ECOCYC::PATHWAY ECOCYC::RXN-166241298) (ECOCYC::SUB-PATHWAY ECOCYC::RXN-166241298) (ECOCYC::CPD ECOCYC::|7Z-hexadec-7-enoyl-ACPs|) (%NODE-SHAPE ((%NODE-TYPE ECOCYC::COMPOUND-IN-OVERVIEW) (%NODE-ICON :REGULAR-POLYGON) (%NODE-ICON-REGULAR-POLYGON-SIDES 4) (%NODE-ICON-STYLE :SOLID-OUTLINE) (%NODE-ICON-THICKNESS 2) (%NODE-ICON-HEIGHT 45) (%NODE-ICON-WIDTH 45) (%NODE-LABEL-EXPRESSION (QUOTE ("a (7Z)-hexadec-" "7-enoyl-[acp]"))) (%USE-SHAPE ECOCYC::OVERVIEW-CPD)))) (ECOCYC::|9Z-3-oxo-octadec-9-enoyl-ACPs30495--RXN-166251114| NIL NIL (%LAYER 1) (:LOCATION ECOCYC::CCO-CYTOPLASM) (%SUPER-SPACE ECOCYC::BLONG-KBASE-GIT-OV-PWYS) (%SUPER-NODE ECOCYC::RXN-166251114) (%NODE-LOCATION (9864 12975)) (ECOCYC::PATHWAY ECOCYC::RXN-166251114) (ECOCYC::SUB-PATHWAY ECOCYC::RXN-166251114) (ECOCYC::CPD ECOCYC::|9Z-3-oxo-octadec-9-enoyl-ACPs|) (%NODE-SHAPE ((%NODE-TYPE ECOCYC::COMPOUND-IN-OVERVIEW) (%NODE-ICON :REGULAR-POLYGON) (%NODE-ICON-REGULAR-POLYGON-SIDES 4) (%NODE-ICON-STYLE :SOLID-OUTLINE) (%NODE-ICON-THICKNESS 2) (%NODE-ICON-HEIGHT 45) (%NODE-ICON-WIDTH 45) (%NODE-LABEL-EXPRESSION (QUOTE ("a (9Z)-3-oxo-" "octadec-9-" "enoyl-[acp]"))) (%USE-SHAPE ECOCYC::OVERVIEW-CPD)))) (ECOCYC::|9Z-3-oxo-octadec-9-enoyl-ACPs50350--RXN-166261548| ((ECOCYC::RXN-16626 ECOCYC::|3R-9Z-3-hydroxy-octadec-9-enoyl-ACPs50351--RXN-166261548| (ECOCYC::PATHWAY ECOCYC::RXN-166261548) (ECOCYC::SUB-PATHWAY ECOCYC::RXN-166261548) (%EDGE-SHAPE ((%%PX #(7542 7543)) (%%PY #(14283 14746)) (%%ARROW-1 (7543 14746 NIL NIL NIL NIL 7543 14746)) (%%ARROW-2 (4626 744 NIL NIL NIL NIL 4626 744)) (%%EDGE-FINALIZED? T) (%EDGE-TYPE ECOCYC::REACTION-IN-OVERVIEW))))) NIL (%LAYER 1) (:LOCATION ECOCYC::CCO-CYTOPLASM) (%SUPER-SPACE ECOCYC::BLONG-KBASE-GIT-OV-PWYS) (%SUPER-NODE ECOCYC::RXN-166261548) (%NODE-LOCATION (7542 14259)) (ECOCYC::PATHWAY ECOCYC::RXN-166261548) (ECOCYC::SUB-PATHWAY ECOCYC::RXN-166261548) (ECOCYC::CPD ECOCYC::|9Z-3-oxo-octadec-9-enoyl-ACPs|) (%NODE-SHAPE ((%NODE-TYPE ECOCYC::COMPOUND-IN-OVERVIEW) (%NODE-ICON :REGULAR-POLYGON) (%NODE-ICON-REGULAR-POLYGON-SIDES 4) (%NODE-ICON-STYLE :SOLID-OUTLINE) (%NODE-ICON-THICKNESS 2) (%NODE-ICON-HEIGHT 45) (%NODE-ICON-WIDTH 45) (%NODE-LABEL-EXPRESSION (QUOTE ("a (9Z)-3-oxo-" "octadec-9-" "enoyl-[acp]"))) (%USE-SHAPE ECOCYC::OVERVIEW-CPD)))) (ECOCYC::ACET24786--P124-PWY NIL NIL (%LAYER 1) (:LOCATION ECOCYC::CCO-CYTOPLASM) (%SUPER-SPACE ECOCYC::BLONG-KBASE-GIT-OV-PWYS) (%SUPER-NODE ECOCYC::P124-PWY) (%NODE-LOCATION (5367 687)) (ECOCYC::PATHWAY ECOCYC::P124-PWY) (ECOCYC::SUB-PATHWAY ECOCYC::P124-PWY) (ECOCYC::CPD ECOCYC::ACET) (%NODE-SHAPE ((%NODE-ICON-STYLE :SOLID-OUTLINE) (%NODE-ICON-THICKNESS 2) (%NODE-ICON-HEIGHT 36) (%NODE-ICON-WIDTH 36) (%NODE-LABEL-EXPRESSION (QUOTE ("acetate"))) (%USE-SHAPE ECOCYC::OVERVIEW-CPD)))) (ECOCYC::ACET25445--PWY-5485 NIL NIL (%LAYER 1) (:LOCATION ECOCYC::CCO-CYTOPLASM) (%SUPER-SPACE ECOCYC::BLONG-KBASE-GIT-OV-PWYS) (%SUPER-NODE ECOCYC::PWY-5485) (%NODE-LOCATION (6111 573)) (ECOCYC::PATHWAY ECOCYC::PWY-5485) (ECOCYC::SUB-PATHWAY ECOCYC::PWY0-1312) (ECOCYC::CPD ECOCYC::ACET) (%NODE-SHAPE ((%NODE-ICON-STYLE :SOLID-OUTLINE) (%NODE-ICON-THICKNESS 2) (%NODE-ICON-HEIGHT 36) (%NODE-ICON-WIDTH 36) (%NODE-LABEL-EXPRESSION (QUOTE ("acetate"))) (%USE-SHAPE ECOCYC::OVERVIEW-CPD)))) (ECOCYC::ACET25943--FERMENTATION-PWY NIL NIL (%LAYER 1) (:LOCATION ECOCYC::CCO-CYTOPLASM) (%SUPER-SPACE ECOCYC::BLONG-KBASE-GIT-OV-PWYS) (%SUPER-NODE ECOCYC::FERMENTATION-PWY) (%NODE-LOCATION (4715 684)) (ECOCYC::PATHWAY ECOCYC::FERMENTATION-PWY) (ECOCYC::SUB-PATHWAY ECOCYC::FERMENTATION-PWY) (ECOCYC::CPD ECOCYC::ACET) (%NODE-SHAPE ((%NODE-ICON-STYLE :SOLID-OUTLINE) (%NODE-ICON-THICKNESS 2) (%NODE-ICON-HEIGHT 36) (%NODE-ICON-WIDTH 36) (%NODE-LABEL-EXPRESSION (QUOTE ("acetate"))) (%USE-SHAPE ECOCYC::OVERVIEW-CPD)))) (ECOCYC::ACET30606--ACETYLESTERASE-RXN1116 NIL NIL (%LAYER 1) (:LOCATION ECOCYC::CCO-CYTOPLASM) (%SUPER-SPACE ECOCYC::BLONG-KBASE-GIT-OV-PWYS) (%SUPER-NODE ECOCYC::ACETYLESTERASE-RXN1116) (%NODE-LOCATION (8423 304)) (ECOCYC::PATHWAY ECOCYC::ACETYLESTERASE-RXN1116) (ECOCYC::SUB-PATHWAY ECOCYC::ACETYLESTERASE-RXN1116) (ECOCYC::CPD ECOCYC::ACET) (%NODE-SHAPE ((%NODE-ICON-STYLE :SOLID-OUTLINE) (%NODE-ICON-THICKNESS 2) (%NODE-ICON-HEIGHT 36) (%NODE-ICON-WIDTH 36) (%NODE-LABEL-EXPRESSION (QUOTE ("acetate"))) (%USE-SHAPE ECOCYC::OVERVIEW-CPD)))) (ECOCYC::ACET30838--3.5.1.80-RXN1121 NIL NIL (%LAYER 1) (:LOCATION ECOCYC::CCO-CYTOPLASM) (%SUPER-SPACE ECOCYC::BLONG-KBASE-GIT-OV-PWYS) (%SUPER-NODE ECOCYC::3.5.1.80-RXN1121) (%NODE-LOCATION (9301 2948)) (ECOCYC::PATHWAY ECOCYC::3.5.1.80-RXN1121) (ECOCYC::SUB-PATHWAY ECOCYC::3.5.1.80-RXN1121) (ECOCYC::CPD ECOCYC::ACET) (%NODE-SHAPE ((%NODE-ICON-STYLE :SOLID-OUTLINE) (%NODE-ICON-THICKNESS 2) (%NODE-ICON-HEIGHT 36) (%NODE-ICON-WIDTH 36) (%NODE-LABEL-EXPRESSION (QUOTE ("acetate"))) (%USE-SHAPE ECOCYC::OVERVIEW-CPD)))) (ECOCYC::ACET35033--DIGLUCOACETYL-DOCOSANOATE-HYDROLYSIS-RXN1213 NIL NIL (%LAYER 1) (:LOCATION ECOCYC::CCO-CYTOPLASM) (%SUPER-SPACE ECOCYC::BLONG-KBASE-GIT-OV-PWYS) (%SUPER-NODE ECOCYC::DIGLUCOACETYL-DOCOSANOATE-HYDROLYSIS-RXN1213) (%NODE-LOCATION (10296 624)) (ECOCYC::PATHWAY ECOCYC::DIGLUCOACETYL-DOCOSANOATE-HYDROLYSIS-RXN1213) (ECOCYC::SUB-PATHWAY ECOCYC::DIGLUCOACETYL-DOCOSANOATE-HYDROLYSIS-RXN1213) (ECOCYC::CPD ECOCYC::ACET) (%NODE-SHAPE ((%NODE-ICON-STYLE :SOLID-OUTLINE) (%NODE-ICON-THICKNESS 2) (%NODE-ICON-HEIGHT 36) (%NODE-ICON-WIDTH 36) (%NODE-LABEL-EXPRESSION (QUOTE ("acetate"))) (%USE-SHAPE ECOCYC::OVERVIEW-CPD)))) (ECOCYC::ACET36942--RXN-138891253 NIL NIL (%LAYER 1) (:LOCATION ECOCYC::CCO-CYTOPLASM) (%SUPER-SPACE ECOCYC::BLONG-KBASE-GIT-OV-PWYS) (%SUPER-NODE ECOCYC::RXN-138891253) (%NODE-LOCATION (9439 456)) (ECOCYC::PATHWAY ECOCYC::RXN-138891253) (ECOCYC::SUB-PATHWAY ECOCYC::RXN-138891253) (ECOCYC::CPD ECOCYC::ACET) (%NODE-SHAPE ((%NODE-ICON-STYLE :SOLID-OUTLINE) (%NODE-ICON-THICKNESS 2) (%NODE-ICON-HEIGHT 36) (%NODE-ICON-WIDTH 36) (%NODE-LABEL-EXPRESSION (QUOTE ("acetate"))) (%USE-SHAPE ECOCYC::OVERVIEW-CPD)))) (ECOCYC::ACET41178--RXN-138901351 NIL NIL (%LAYER 1) (:LOCATION ECOCYC::CCO-CYTOPLASM) (%SUPER-SPACE ECOCYC::BLONG-KBASE-GIT-OV-PWYS) (%SUPER-NODE ECOCYC::RXN-138901351) (%NODE-LOCATION (9439 304)) (ECOCYC::PATHWAY ECOCYC::RXN-138901351) (ECOCYC::SUB-PATHWAY ECOCYC::RXN-138901351) (ECOCYC::CPD ECOCYC::ACET) (%NODE-SHAPE ((%NODE-ICON-STYLE :SOLID-OUTLINE) (%NODE-ICON-THICKNESS 2) (%NODE-ICON-HEIGHT 36) (%NODE-ICON-WIDTH 36) (%NODE-LABEL-EXPRESSION (QUOTE ("acetate"))) (%USE-SHAPE ECOCYC::OVERVIEW-CPD)))) (ECOCYC::ACET41950--RXN66-31370 NIL NIL (%LAYER 1) (:LOCATION ECOCYC::CCO-CYTOPLASM) (%SUPER-SPACE ECOCYC::BLONG-KBASE-GIT-OV-PWYS) (%SUPER-NODE ECOCYC::RXN66-31370) (%NODE-LOCATION (6890 1982)) (ECOCYC::PATHWAY ECOCYC::RXN66-31370) (ECOCYC::SUB-PATHWAY ECOCYC::RXN66-31370) (ECOCYC::CPD ECOCYC::ACET) (%NODE-SHAPE ((%NODE-ICON-STYLE :SOLID-OUTLINE) (%NODE-ICON-THICKNESS 2) (%NODE-ICON-HEIGHT 36) (%NODE-ICON-WIDTH 36) (%NODE-LABEL-EXPRESSION (QUOTE ("acetate"))) (%USE-SHAPE ECOCYC::OVERVIEW-CPD)))) (ECOCYC::ACET43186--O-ACETYLHOMOSERINE-THIOL-LYASE-RXN1397 NIL NIL (%LAYER 1) (:LOCATION ECOCYC::CCO-CYTOPLASM) (%SUPER-SPACE ECOCYC::BLONG-KBASE-GIT-OV-PWYS) (%SUPER-NODE ECOCYC::O-ACETYLHOMOSERINE-THIOL-LYASE-RXN1397) (%NODE-LOCATION (8944 14529)) (ECOCYC::PATHWAY ECOCYC::O-ACETYLHOMOSERINE-THIOL-LYASE-RXN1397) (ECOCYC::SUB-PATHWAY ECOCYC::O-ACETYLHOMOSERINE-THIOL-LYASE-RXN1397) (ECOCYC::CPD ECOCYC::ACET) (%NODE-SHAPE ((%NODE-ICON-STYLE :SOLID-OUTLINE) (%NODE-ICON-THICKNESS 2) (%NODE-ICON-HEIGHT 36) (%NODE-ICON-WIDTH 36) (%NODE-LABEL-EXPRESSION (QUOTE ("acetate"))) (%USE-SHAPE ECOCYC::OVERVIEW-CPD)))) (ECOCYC::ACET50958--DIGLUCODIACETYL-DOCOSANOATE-LYSIS-RXN1562 NIL NIL (%LAYER 1) (:LOCATION ECOCYC::CCO-CYTOPLASM) (%SUPER-SPACE ECOCYC::BLONG-KBASE-GIT-OV-PWYS) (%SUPER-NODE ECOCYC::DIGLUCODIACETYL-DOCOSANOATE-LYSIS-RXN1562) (%NODE-LOCATION (10704 625)) (ECOCYC::PATHWAY ECOCYC::DIGLUCODIACETYL-DOCOSANOATE-LYSIS-RXN1562) (ECOCYC::SUB-PATHWAY ECOCYC::DIGLUCODIACETYL-DOCOSANOATE-LYSIS-RXN1562) (ECOCYC::CPD ECOCYC::ACET) (%NODE-SHAPE ((%NODE-ICON-STYLE :SOLID-OUTLINE) (%NODE-ICON-THICKNESS 2) (%NODE-ICON-HEIGHT 36) (%NODE-ICON-WIDTH 36) (%NODE-LABEL-EXPRESSION (QUOTE ("acetate"))) (%USE-SHAPE ECOCYC::OVERVIEW-CPD)))) (ECOCYC::ACET52463--RXN-79331595 NIL NIL (%LAYER 1) (:LOCATION ECOCYC::CCO-CYTOPLASM) (%SUPER-SPACE ECOCYC::BLONG-KBASE-GIT-OV-PWYS) (%SUPER-NODE ECOCYC::RXN-79331595) (%NODE-LOCATION (8423 14497)) (ECOCYC::PATHWAY ECOCYC::RXN-79331595) (ECOCYC::SUB-PATHWAY ECOCYC::RXN-79331595) (ECOCYC::CPD ECOCYC::ACET) (%NODE-SHAPE ((%NODE-ICON-STYLE :SOLID-OUTLINE) (%NODE-ICON-THICKNESS 2) (%NODE-ICON-HEIGHT 36) (%NODE-ICON-WIDTH 36) (%NODE-LABEL-EXPRESSION (QUOTE ("acetate"))) (%USE-SHAPE ECOCYC::OVERVIEW-CPD)))) (ECOCYC::ACETALD23352--ETOH-ACETYLCOA-ANA-PWY ((ECOCYC::ACETALD-DEHYDROG-RXN ECOCYC::ACETYL-COA23354--ETOH-ACETYLCOA-ANA-PWY (ECOCYC::PATHWAY ECOCYC::ETOH-ACETYLCOA-ANA-PWY) (ECOCYC::SUB-PATHWAY ECOCYC::ETOH-ACETYLCOA-ANA-PWY) (%EDGE-SHAPE ((%%PX #(6394 6395)) (%%PY #(2493 2583)) (%%ARROW-1 (6395 2583 NIL NIL NIL NIL 6395 2583)) (%%ARROW-2 (4357 1177 NIL NIL NIL NIL 4357 1177)) (%%EDGE-FINALIZED? T) (%EDGE-TYPE ECOCYC::REACTION-IN-OVERVIEW))))) NIL (%LAYER 1) (:LOCATION ECOCYC::CCO-CYTOPLASM) (%SUPER-SPACE ECOCYC::BLONG-KBASE-GIT-OV-PWYS) (%SUPER-NODE ECOCYC::ETOH-ACETYLCOA-ANA-PWY) (%NODE-LOCATION (6394 2474)) (ECOCYC::PATHWAY ECOCYC::ETOH-ACETYLCOA-ANA-PWY) (ECOCYC::SUB-PATHWAY ECOCYC::ETOH-ACETYLCOA-ANA-PWY) (ECOCYC::CPD ECOCYC::ACETALD) (%NODE-SHAPE ((%NODE-ICON-STYLE :SOLID-OUTLINE) (%NODE-ICON-THICKNESS 2) (%NODE-ICON-HEIGHT 36) (%NODE-ICON-WIDTH 36) (%NODE-LABEL-EXPRESSION (QUOTE ("acetaldehyde"))) (%USE-SHAPE ECOCYC::OVERVIEW-CPD)))) (ECOCYC::ACETALD25098--PWY-5436 ((ECOCYC::ACETALD-DEHYDROG-RXN ECOCYC::ACETYL-COA25100--PWY-5436 (ECOCYC::PATHWAY ECOCYC::PWY-5436) (ECOCYC::SUB-PATHWAY ECOCYC::PWY-5436) (%EDGE-SHAPE ((%%PX #(6274 6275)) (%%PY #(5013 5103)) (%%ARROW-1 (6275 5103 NIL NIL NIL NIL 6275 5103)) (%%ARROW-2 (5796 4269 NIL NIL NIL NIL 5796 4269)) (%%EDGE-FINALIZED? T) (%EDGE-TYPE ECOCYC::REACTION-IN-OVERVIEW))))) NIL (%LAYER 1) (:LOCATION ECOCYC::CCO-CYTOPLASM) (%SUPER-SPACE ECOCYC::BLONG-KBASE-GIT-OV-PWYS) (%SUPER-NODE ECOCYC::PWY-5436) (%NODE-LOCATION (6274 4994)) (ECOCYC::PATHWAY ECOCYC::PWY-5436) (ECOCYC::SUB-PATHWAY ECOCYC::PWY-5436) (ECOCYC::CPD ECOCYC::ACETALD) (%NODE-SHAPE ((%NODE-ICON-STYLE :SOLID-OUTLINE) (%NODE-ICON-THICKNESS 2) (%NODE-ICON-HEIGHT 36) (%NODE-ICON-WIDTH 36) (%NODE-LABEL-EXPRESSION (QUOTE ("acetaldehyde"))) (%USE-SHAPE ECOCYC::OVERVIEW-CPD)))) (ECOCYC::ACETALD25624--PWY-5480 ((ECOCYC::ALCOHOL-DEHYDROG-RXN ECOCYC::ETOH25627--PWY-5480 (ECOCYC::PATHWAY ECOCYC::PWY-5480) (ECOCYC::SUB-PATHWAY ECOCYC::PWY-5480) (%EDGE-SHAPE ((%%PX #(4357 4357)) (%%PY #(1177 1316)) (%%ARROW-1 (4357 1316 NIL NIL NIL NIL 4357 1316)) (%%ARROW-2 (4357 1177 NIL NIL NIL NIL 4357 1177)) (%%EDGE-FINALIZED? T) (%EDGE-TYPE ECOCYC::REACTION-IN-OVERVIEW) (%USE-SHAPE ECOCYC::OV-REVERSIBLE-RXN-ARROW))))) NIL (%LAYER 1) (:LOCATION ECOCYC::CCO-CYTOPLASM) (%SUPER-SPACE ECOCYC::BLONG-KBASE-GIT-OV-PWYS) (%SUPER-NODE ECOCYC::PWY-5480) (%NODE-LOCATION (4357 1158)) (ECOCYC::PATHWAY ECOCYC::PWY-5480) (ECOCYC::SUB-PATHWAY ECOCYC::PWY-5480) (ECOCYC::CPD ECOCYC::ACETALD) (%NODE-SHAPE ((%NODE-ICON-STYLE :SOLID-OUTLINE) (%NODE-ICON-THICKNESS 2) (%NODE-ICON-HEIGHT 36) (%NODE-ICON-WIDTH 36) (%NODE-LABEL-EXPRESSION (QUOTE ("acetaldehyde"))) (%USE-SHAPE ECOCYC::OVERVIEW-CPD)))) (ECOCYC::ACETALD25934--FERMENTATION-PWY ((ECOCYC::ALCOHOL-DEHYDROG-RXN ECOCYC::ETOH25942--FERMENTATION-PWY (ECOCYC::PATHWAY ECOCYC::FERMENTATION-PWY) (ECOCYC::SUB-PATHWAY ECOCYC::FERMENTATION-PWY) (%EDGE-SHAPE ((%%PX #(4933 4933)) (%%PY #(649 788)) (%%ARROW-1 (4933 788 NIL NIL NIL NIL 4933 788)) (%%ARROW-2 (4933 649 NIL NIL NIL NIL 4933 649)) (%%EDGE-FINALIZED? T) (%EDGE-TYPE ECOCYC::REACTION-IN-OVERVIEW) (%USE-SHAPE ECOCYC::OV-REVERSIBLE-RXN-ARROW))))) NIL (%LAYER 1) (:LOCATION ECOCYC::CCO-CYTOPLASM) (%SUPER-SPACE ECOCYC::BLONG-KBASE-GIT-OV-PWYS) (%SUPER-NODE ECOCYC::FERMENTATION-PWY) (%NODE-LOCATION (4933 630)) (ECOCYC::PATHWAY ECOCYC::FERMENTATION-PWY) (ECOCYC::SUB-PATHWAY ECOCYC::FERMENTATION-PWY) (ECOCYC::CPD ECOCYC::ACETALD) (%NODE-SHAPE ((%NODE-ICON-STYLE :SOLID-OUTLINE) (%NODE-ICON-THICKNESS 2) (%NODE-ICON-HEIGHT 36) (%NODE-ICON-WIDTH 36) (%NODE-LABEL-EXPRESSION (QUOTE ("acetaldehyde"))) (%USE-SHAPE ECOCYC::OVERVIEW-CPD)))) (ECOCYC::ACETALD36369--RXN0-52341241 NIL NIL (%LAYER 1) (:LOCATION ECOCYC::CCO-CYTOPLASM) (%SUPER-SPACE ECOCYC::BLONG-KBASE-GIT-OV-PWYS) (%SUPER-NODE ECOCYC::RXN0-52341241) (%NODE-LOCATION (9528 9183)) (ECOCYC::PATHWAY ECOCYC::RXN0-52341241) (ECOCYC::SUB-PATHWAY ECOCYC::RXN0-52341241) (ECOCYC::CPD ECOCYC::ACETALD) (%NODE-SHAPE ((%NODE-ICON-STYLE :SOLID-OUTLINE) (%NODE-ICON-THICKNESS 2) (%NODE-ICON-HEIGHT 36) (%NODE-ICON-WIDTH 36) (%NODE-LABEL-EXPRESSION (QUOTE ("acetaldehyde"))) (%USE-SHAPE ECOCYC::OVERVIEW-CPD)))) (ECOCYC::ACETALD41949--RXN66-31370 ((ECOCYC::RXN66-3 ECOCYC::ACET41950--RXN66-31370 (ECOCYC::PATHWAY ECOCYC::RXN66-31370) (ECOCYC::SUB-PATHWAY ECOCYC::RXN66-31370) (%EDGE-SHAPE ((%%PX #(6890 6890)) (%%PY #(1897 1963)) (%%ARROW-1 (6890 1963 NIL NIL NIL NIL 6890 1963)) (%%ARROW-2 (7090 8577 NIL NIL NIL NIL 7090 8577)) (%%EDGE-FINALIZED? T) (%EDGE-TYPE ECOCYC::REACTION-IN-OVERVIEW))))) NIL (%LAYER 1) (:LOCATION ECOCYC::CCO-CYTOPLASM) (%SUPER-SPACE ECOCYC::BLONG-KBASE-GIT-OV-PWYS) (%SUPER-NODE ECOCYC::RXN66-31370) (%NODE-LOCATION (6890 1878)) (ECOCYC::PATHWAY ECOCYC::RXN66-31370) (ECOCYC::SUB-PATHWAY ECOCYC::RXN66-31370) (ECOCYC::CPD ECOCYC::ACETALD) (%NODE-SHAPE ((%NODE-ICON-STYLE :SOLID-OUTLINE) (%NODE-ICON-THICKNESS 2) (%NODE-ICON-HEIGHT 36) (%NODE-ICON-WIDTH 36) (%NODE-LABEL-EXPRESSION (QUOTE ("acetaldehyde"))) (%USE-SHAPE ECOCYC::OVERVIEW-CPD)))) (ECOCYC::ACETALD42178--LTAA-RXN1375 NIL NIL (%LAYER 1) (:LOCATION ECOCYC::CCO-CYTOPLASM) (%SUPER-SPACE ECOCYC::BLONG-KBASE-GIT-OV-PWYS) (%SUPER-NODE ECOCYC::LTAA-RXN1375) (%NODE-LOCATION (9457 12689)) (ECOCYC::PATHWAY ECOCYC::LTAA-RXN1375) (ECOCYC::SUB-PATHWAY ECOCYC::LTAA-RXN1375) (ECOCYC::CPD ECOCYC::ACETALD) (%NODE-SHAPE ((%NODE-ICON-STYLE :SOLID-OUTLINE) (%NODE-ICON-THICKNESS 2) (%NODE-ICON-HEIGHT 36) (%NODE-ICON-WIDTH 36) (%NODE-LABEL-EXPRESSION (QUOTE ("acetaldehyde"))) (%USE-SHAPE ECOCYC::OVERVIEW-CPD)))) (ECOCYC::|Acetic-Esters30605--ACETYLESTERASE-RXN1116| ((ECOCYC::ACETYLESTERASE-RXN ECOCYC::|Alcohols30607--ACETYLESTERASE-RXN1116| (%EDGE-LOCATION ((8468 249) (8468 271))) (ECOCYC::PATHWAY ECOCYC::ACETYLESTERASE-RXN1116) (ECOCYC::SUB-PATHWAY ECOCYC::ACETYLESTERASE-RXN1116) (%EDGE-SHAPE ((%%PX #(8468 8468 8468 8488)) (%%PY #(235 249 271 291)) (%%ARROW-1 (8488 291 NIL NIL NIL NIL 8488 291)) (%%ARROW-2 (5714 693 NIL NIL NIL NIL 5714 693)) (%%EDGE-FINALIZED? T) (%EDGE-TYPE ECOCYC::REACTION-IN-OVERVIEW)))) (ECOCYC::ACETYLESTERASE-RXN ECOCYC::ACET30606--ACETYLESTERASE-RXN1116 (%EDGE-LOCATION ((8468 249) (8468 271))) (ECOCYC::PATHWAY ECOCYC::ACETYLESTERASE-RXN1116) (ECOCYC::SUB-PATHWAY ECOCYC::ACETYLESTERASE-RXN1116) (%EDGE-SHAPE ((%%PX #(8468 8468 8468 8438)) (%%PY #(235 249 271 293)) (%%ARROW-1 (8438 293 NIL NIL NIL NIL 8438 293)) (%%ARROW-2 (5714 693 NIL NIL NIL NIL 5714 693)) (%%EDGE-FINALIZED? T) (%EDGE-TYPE ECOCYC::REACTION-IN-OVERVIEW))))) NIL (%LAYER 1) (:LOCATION ECOCYC::CCO-CYTOPLASM) (%SUPER-SPACE ECOCYC::BLONG-KBASE-GIT-OV-PWYS) (%SUPER-NODE ECOCYC::ACETYLESTERASE-RXN1116) (%NODE-LOCATION (8468 216)) (ECOCYC::PATHWAY ECOCYC::ACETYLESTERASE-RXN1116) (ECOCYC::SUB-PATHWAY ECOCYC::ACETYLESTERASE-RXN1116) (ECOCYC::CPD ECOCYC::|Acetic-Esters|) (%NODE-SHAPE ((%NODE-ICON-STYLE :SOLID-OUTLINE) (%NODE-ICON-THICKNESS 2) (%NODE-ICON-HEIGHT 36) (%NODE-ICON-WIDTH 36) (%NODE-LABEL-EXPRESSION (QUOTE ("an acetic ester"))) (%USE-SHAPE ECOCYC::OVERVIEW-CPD)))) (ECOCYC::|Acetoacetyl-ACPs20659--PWY-5966| NIL NIL (%LAYER 1) (:LOCATION ECOCYC::CCO-CYTOPLASM) (%SUPER-SPACE ECOCYC::BLONG-KBASE-GIT-OV-PWYS) (%SUPER-NODE ECOCYC::PWY-5966) (%NODE-LOCATION (3869 12067)) (ECOCYC::PATHWAY ECOCYC::PWY-5966) (ECOCYC::SUB-PATHWAY ECOCYC::PWY-5966) (ECOCYC::CPD ECOCYC::|Acetoacetyl-ACPs|) (%NODE-SHAPE ((%NODE-TYPE ECOCYC::COMPOUND-IN-OVERVIEW) (%NODE-ICON :REGULAR-POLYGON) (%NODE-ICON-REGULAR-POLYGON-SIDES 4) (%NODE-ICON-STYLE :SOLID-OUTLINE) (%NODE-ICON-THICKNESS 2) (%NODE-ICON-HEIGHT 45) (%NODE-ICON-WIDTH 45) (%NODE-LABEL-EXPRESSION (QUOTE ("an acetoacetyl-[acp]"))) (%USE-SHAPE ECOCYC::OVERVIEW-CPD)))) (ECOCYC::|Acetoacetyl-ACPs21639--PWY-5971| ((ECOCYC::RXN-9514 ECOCYC::|Beta-3-hydroxybutyryl-ACPs21638--PWY-5971| (ECOCYC::PATHWAY ECOCYC::PWY-5971) (ECOCYC::SUB-PATHWAY ECOCYC::PWY-5971) (%EDGE-SHAPE ((%%PX #(3715 3715)) (%%PY #(327 783)) (%%ARROW-1 (3715 783 NIL NIL NIL NIL 3715 783)) (%%ARROW-2 (408 5690 NIL NIL NIL NIL 408 5690)) (%%EDGE-FINALIZED? T) (%EDGE-TYPE ECOCYC::REACTION-IN-OVERVIEW))))) NIL (%LAYER 1) (:LOCATION ECOCYC::CCO-CYTOPLASM) (%SUPER-SPACE ECOCYC::BLONG-KBASE-GIT-OV-PWYS) (%SUPER-NODE ECOCYC::PWY-5971) (%NODE-LOCATION (3715 303)) (ECOCYC::PATHWAY ECOCYC::PWY-5971) (ECOCYC::SUB-PATHWAY ECOCYC::PWY-5971) (ECOCYC::CPD ECOCYC::|Acetoacetyl-ACPs|) (%NODE-SHAPE ((%NODE-TYPE ECOCYC::COMPOUND-IN-OVERVIEW) (%NODE-ICON :REGULAR-POLYGON) (%NODE-ICON-REGULAR-POLYGON-SIDES 4) (%NODE-ICON-STYLE :SOLID-OUTLINE) (%NODE-ICON-THICKNESS 2) (%NODE-ICON-HEIGHT 45) (%NODE-ICON-WIDTH 45) (%NODE-LABEL-EXPRESSION (QUOTE ("an acetoacetyl-[acp]"))) (%USE-SHAPE ECOCYC::OVERVIEW-CPD)))) (ECOCYC::ACETOACETYL-COA40273--RXN-116621329 NIL NIL (%LAYER 1) (:LOCATION ECOCYC::CCO-CYTOPLASM) (%SUPER-SPACE ECOCYC::BLONG-KBASE-GIT-OV-PWYS) (%SUPER-NODE ECOCYC::RXN-116621329) (%NODE-LOCATION (7543 5094)) (ECOCYC::PATHWAY ECOCYC::RXN-116621329) (ECOCYC::SUB-PATHWAY ECOCYC::RXN-116621329) (ECOCYC::CPD ECOCYC::ACETOACETYL-COA) (%NODE-SHAPE ((%NODE-ICON-STYLE :SOLID-OUTLINE) (%NODE-ICON-THICKNESS 2) (%NODE-ICON-HEIGHT 36) (%NODE-ICON-WIDTH 36) (%NODE-LABEL-EXPRESSION (QUOTE ("acetoacetyl-CoA"))) (%USE-SHAPE ECOCYC::OVERVIEW-CPD)))) (ECOCYC::ACETYL-ACP20658--PWY-5966 ((ECOCYC::3-OXOACYL-ACP-SYNTH-BASE-RXN ECOCYC::|Acetoacetyl-ACPs20659--PWY-5966| (ECOCYC::PATHWAY ECOCYC::PWY-5966) (ECOCYC::SUB-PATHWAY ECOCYC::PWY-5966) (%EDGE-SHAPE ((%%PX #(3869 3869)) (%%PY #(11654 12044)) (%%ARROW-1 (3869 12044 NIL NIL NIL NIL 3869 12044)) (%%ARROW-2 (6394 2316 NIL NIL NIL NIL 6394 2316)) (%%EDGE-FINALIZED? T) (%EDGE-TYPE ECOCYC::REACTION-IN-OVERVIEW))))) NIL (%LAYER 1) (:LOCATION ECOCYC::CCO-CYTOPLASM) (%SUPER-SPACE ECOCYC::BLONG-KBASE-GIT-OV-PWYS) (%SUPER-NODE ECOCYC::PWY-5966) (%NODE-LOCATION (3869 11630)) (ECOCYC::PATHWAY ECOCYC::PWY-5966) (ECOCYC::SUB-PATHWAY ECOCYC::PWY-5966) (ECOCYC::CPD ECOCYC::ACETYL-ACP) (%NODE-SHAPE ((%NODE-TYPE ECOCYC::COMPOUND-IN-OVERVIEW) (%NODE-ICON :REGULAR-POLYGON) (%NODE-ICON-REGULAR-POLYGON-SIDES 4) (%NODE-ICON-STYLE :SOLID-OUTLINE) (%NODE-ICON-THICKNESS 2) (%NODE-ICON-HEIGHT 45) (%NODE-ICON-WIDTH 45) (%NODE-LABEL-EXPRESSION (QUOTE ("an acetyl-[acp]"))) (%USE-SHAPE ECOCYC::OVERVIEW-CPD)))) (ECOCYC::ACETYL-COA20657--PWY-5966 ((ECOCYC::ACP-S-ACETYLTRANSFER-RXN ECOCYC::ACETYL-ACP20658--PWY-5966 (ECOCYC::PATHWAY ECOCYC::PWY-5966) (ECOCYC::SUB-PATHWAY ECOCYC::PWY-5966) (%EDGE-SHAPE ((%%PX #(3869 3869)) (%%PY #(11208 11607)) (%%ARROW-1 (3869 11607 NIL NIL NIL NIL 3869 11607)) (%%ARROW-2 (5767 1341 NIL NIL NIL NIL 5767 1341)) (%%EDGE-FINALIZED? T) (%EDGE-TYPE ECOCYC::REACTION-IN-OVERVIEW))))) NIL (%LAYER 1) (:LOCATION ECOCYC::CCO-CYTOPLASM) (%SUPER-SPACE ECOCYC::BLONG-KBASE-GIT-OV-PWYS) (%SUPER-NODE ECOCYC::PWY-5966) (%NODE-LOCATION (3869 11189)) (ECOCYC::PATHWAY ECOCYC::PWY-5966) (ECOCYC::SUB-PATHWAY ECOCYC::PWY-5966) (ECOCYC::CPD ECOCYC::ACETYL-COA) (%NODE-SHAPE ((%NODE-ICON-STYLE :SOLID-OUTLINE) (%NODE-ICON-THICKNESS 2) (%NODE-ICON-HEIGHT 36) (%NODE-ICON-WIDTH 36) (%NODE-LABEL-EXPRESSION (QUOTE ("acetyl-CoA"))) (%USE-SHAPE ECOCYC::OVERVIEW-CPD)))) (ECOCYC::ACETYL-COA23354--ETOH-ACETYLCOA-ANA-PWY NIL NIL (%LAYER 1) (:LOCATION ECOCYC::CCO-CYTOPLASM) (%SUPER-SPACE ECOCYC::BLONG-KBASE-GIT-OV-PWYS) (%SUPER-NODE ECOCYC::ETOH-ACETYLCOA-ANA-PWY) (%NODE-LOCATION (6395 2602)) (ECOCYC::PATHWAY ECOCYC::ETOH-ACETYLCOA-ANA-PWY) (ECOCYC::SUB-PATHWAY ECOCYC::ETOH-ACETYLCOA-ANA-PWY) (ECOCYC::CPD ECOCYC::ACETYL-COA) (%NODE-SHAPE ((%NODE-ICON-STYLE :SOLID-OUTLINE) (%NODE-ICON-THICKNESS 2) (%NODE-ICON-HEIGHT 36) (%NODE-ICON-WIDTH 36) (%NODE-LABEL-EXPRESSION (QUOTE ("acetyl-CoA"))) (%USE-SHAPE ECOCYC::OVERVIEW-CPD)))) (ECOCYC::ACETYL-COA25100--PWY-5436 NIL NIL (%LAYER 1) (:LOCATION ECOCYC::CCO-CYTOPLASM) (%SUPER-SPACE ECOCYC::BLONG-KBASE-GIT-OV-PWYS) (%SUPER-NODE ECOCYC::PWY-5436) (%NODE-LOCATION (6275 5122)) (ECOCYC::PATHWAY ECOCYC::PWY-5436) (ECOCYC::SUB-PATHWAY ECOCYC::PWY-5436) (ECOCYC::CPD ECOCYC::ACETYL-COA) (%NODE-SHAPE ((%NODE-ICON-STYLE :SOLID-OUTLINE) (%NODE-ICON-THICKNESS 2) (%NODE-ICON-HEIGHT 36) (%NODE-ICON-WIDTH 36) (%NODE-LABEL-EXPRESSION (QUOTE ("acetyl-CoA"))) (%USE-SHAPE ECOCYC::OVERVIEW-CPD)))) (ECOCYC::ACETYL-COA25443--PWY-5485 ((ECOCYC::PHOSACETYLTRANS-RXN ECOCYC::ACETYL-P25442--PWY-5485 (ECOCYC::PATHWAY ECOCYC::PWY-5485) (ECOCYC::SUB-PATHWAY ECOCYC::PWY0-1312) (%EDGE-SHAPE ((%%PX #(6112 6112)) (%%PY #(419 477)) (%%ARROW-1 (6112 477 NIL NIL NIL NIL 6112 477)) (%%ARROW-2 (6112 419 NIL NIL NIL NIL 6112 419)) (%%EDGE-FINALIZED? T) (%EDGE-TYPE ECOCYC::REACTION-IN-OVERVIEW) (%USE-SHAPE ECOCYC::OV-REVERSIBLE-RXN-ARROW))))) NIL (%LAYER 1) (:LOCATION ECOCYC::CCO-CYTOPLASM) (%SUPER-SPACE ECOCYC::BLONG-KBASE-GIT-OV-PWYS) (%SUPER-NODE ECOCYC::PWY-5485) (%NODE-LOCATION (6112 400)) (ECOCYC::PATHWAY ECOCYC::PWY-5485) (ECOCYC::SUB-PATHWAY ECOCYC::PWY0-1312) (ECOCYC::CPD ECOCYC::ACETYL-COA) (%NODE-SHAPE ((%NODE-ICON-STYLE :SOLID-OUTLINE) (%NODE-ICON-THICKNESS 2) (%NODE-ICON-HEIGHT 36) (%NODE-ICON-WIDTH 36) (%NODE-LABEL-EXPRESSION (QUOTE ("acetyl-CoA"))) (%USE-SHAPE ECOCYC::OVERVIEW-CPD)))) (ECOCYC::ACETYL-COA25625--PWY-5480 ((ECOCYC::ACETALD-DEHYDROG-RXN ECOCYC::ACETALD25624--PWY-5480 (ECOCYC::PATHWAY ECOCYC::PWY-5480) (ECOCYC::SUB-PATHWAY ECOCYC::PWY-5480) (%EDGE-SHAPE ((%%PX #(4358 4357)) (%%PY #(1049 1139)) (%%ARROW-1 (4357 1139 NIL NIL NIL NIL 4357 1139)) (%%ARROW-2 (7090 8577 NIL NIL NIL NIL 7090 8577)) (%%EDGE-FINALIZED? T) (%EDGE-TYPE ECOCYC::REACTION-IN-OVERVIEW))))) NIL (%LAYER 1) (:LOCATION ECOCYC::CCO-CYTOPLASM) (%SUPER-SPACE ECOCYC::BLONG-KBASE-GIT-OV-PWYS) (%SUPER-NODE ECOCYC::PWY-5480) (%NODE-LOCATION (4358 1030)) (ECOCYC::PATHWAY ECOCYC::PWY-5480) (ECOCYC::SUB-PATHWAY ECOCYC::PWY-5480) (ECOCYC::CPD ECOCYC::ACETYL-COA) (%NODE-SHAPE ((%NODE-ICON-STYLE :SOLID-OUTLINE) (%NODE-ICON-THICKNESS 2) (%NODE-ICON-HEIGHT 36) (%NODE-ICON-WIDTH 36) (%NODE-LABEL-EXPRESSION (QUOTE ("acetyl-CoA"))) (%USE-SHAPE ECOCYC::OVERVIEW-CPD)))) (ECOCYC::ACETYL-COA25928--FERMENTATION-PWY ((ECOCYC::CITSYN-RXN ECOCYC::CIT25927--FERMENTATION-PWY (%EDGE-LOCATION ((4626 504) (4626 538))) (ECOCYC::PATHWAY ECOCYC::FERMENTATION-PWY) (ECOCYC::SUB-PATHWAY ECOCYC::FERMENTATION-PWY) (%EDGE-SHAPE ((%%PX #(4806 4626 4626 4626)) (%%PY #(480 504 538 546)) (%%ARROW-1 (4626 546 NIL NIL NIL NIL 4626 546)) (%%ARROW-2 (4806 478 NIL NIL NIL NIL 4806 478)) (%%EDGE-FINALIZED? T) (%EDGE-TYPE ECOCYC::REACTION-IN-OVERVIEW)))) (ECOCYC::PHOSACETYLTRANS-RXN ECOCYC::ACETYL-P25935--FERMENTATION-PWY (%EDGE-LOCATION ((4717 482))) (ECOCYC::PATHWAY ECOCYC::FERMENTATION-PWY) (ECOCYC::SUB-PATHWAY ECOCYC::FERMENTATION-PWY) (%EDGE-SHAPE ((%%PX #(4806 4717 4717)) (%%PY #(478 482 579)) (%%ARROW-1 (4717 579 NIL NIL NIL NIL 4717 579)) (%%ARROW-2 (4806 478 NIL NIL NIL NIL 4806 478)) (%%EDGE-FINALIZED? T) (%EDGE-TYPE ECOCYC::REACTION-IN-OVERVIEW) (%USE-SHAPE ECOCYC::OV-REVERSIBLE-RXN-ARROW)))) (ECOCYC::ACETALD-DEHYDROG-RXN ECOCYC::ACETALD25934--FERMENTATION-PWY (%EDGE-LOCATION ((4934 482))) (ECOCYC::PATHWAY ECOCYC::FERMENTATION-PWY) (ECOCYC::SUB-PATHWAY ECOCYC::FERMENTATION-PWY) (%EDGE-SHAPE ((%%PX #(4844 4934 4933)) (%%PY #(478 482 611)) (%%ARROW-1 (4933 611 NIL NIL NIL NIL 4933 611)) (%%ARROW-2 (6141 4240 NIL NIL NIL NIL 6141 4240)) (%%EDGE-FINALIZED? T) (%EDGE-TYPE ECOCYC::REACTION-IN-OVERVIEW))))) NIL (%LAYER 1) (:LOCATION ECOCYC::CCO-CYTOPLASM) (%SUPER-SPACE ECOCYC::BLONG-KBASE-GIT-OV-PWYS) (%SUPER-NODE ECOCYC::FERMENTATION-PWY) (%NODE-LOCATION (4825 477)) (ECOCYC::PATHWAY ECOCYC::FERMENTATION-PWY) (ECOCYC::SUB-PATHWAY ECOCYC::FERMENTATION-PWY) (ECOCYC::CPD ECOCYC::ACETYL-COA) (%NODE-SHAPE ((%NODE-ICON-STYLE :SOLID-OUTLINE) (%NODE-ICON-THICKNESS 2) (%NODE-ICON-HEIGHT 36) (%NODE-ICON-WIDTH 36) (%NODE-LABEL-EXPRESSION (QUOTE ("acetyl-CoA"))) (%USE-SHAPE ECOCYC::OVERVIEW-CPD)))) (ECOCYC::ACETYL-COA34719--ACETYL-COA-CARBOXYLTRANSFER-RXN1206 ((ECOCYC::ACETYL-COA-CARBOXYLTRANSFER-RXN ECOCYC::MALONYL-COA34720--ACETYL-COA-CARBOXYLTRANSFER-RXN1206 (ECOCYC::PATHWAY ECOCYC::ACETYL-COA-CARBOXYLTRANSFER-RXN1206) (ECOCYC::SUB-PATHWAY ECOCYC::ACETYL-COA-CARBOXYLTRANSFER-RXN1206) (%EDGE-SHAPE ((%%PX #(6889 6888)) (%%PY #(707 767)) (%%ARROW-1 (6888 767 NIL NIL NIL NIL 6888 767)) (%%ARROW-2 (918 4565 NIL NIL NIL NIL 918 4565)) (%%EDGE-FINALIZED? T) (%EDGE-TYPE ECOCYC::REACTION-IN-OVERVIEW))))) NIL (%LAYER 1) (:LOCATION ECOCYC::CCO-CYTOPLASM) (%SUPER-SPACE ECOCYC::BLONG-KBASE-GIT-OV-PWYS) (%SUPER-NODE ECOCYC::ACETYL-COA-CARBOXYLTRANSFER-RXN1206) (%NODE-LOCATION (6889 688)) (ECOCYC::PATHWAY ECOCYC::ACETYL-COA-CARBOXYLTRANSFER-RXN1206) (ECOCYC::SUB-PATHWAY ECOCYC::ACETYL-COA-CARBOXYLTRANSFER-RXN1206) (ECOCYC::CPD ECOCYC::ACETYL-COA) (%NODE-SHAPE ((%NODE-ICON-STYLE :SOLID-OUTLINE) (%NODE-ICON-THICKNESS 2) (%NODE-ICON-HEIGHT 36) (%NODE-ICON-WIDTH 36) (%NODE-LABEL-EXPRESSION (QUOTE ("acetyl-CoA"))) (%USE-SHAPE ECOCYC::OVERVIEW-CPD)))) (ECOCYC::ACETYL-D-GLUCOSAMINYLDIPHOSPHO-UNDECAPRE51092--GLCNACPTRANS-RXN1565 NIL NIL (%LAYER 1) (:LOCATION ECOCYC::CCO-CYTOPLASM) (%SUPER-SPACE ECOCYC::BLONG-KBASE-GIT-OV-PWYS) (%SUPER-NODE ECOCYC::GLCNACPTRANS-RXN1565) (%NODE-LOCATION (10128 4615)) (ECOCYC::PATHWAY ECOCYC::GLCNACPTRANS-RXN1565) (ECOCYC::SUB-PATHWAY ECOCYC::GLCNACPTRANS-RXN1565) (ECOCYC::CPD ECOCYC::ACETYL-D-GLUCOSAMINYLDIPHOSPHO-UNDECAPRE) (%NODE-SHAPE ((%NODE-ICON-STYLE :SOLID-OUTLINE) (%NODE-ICON-THICKNESS 2) (%NODE-ICON-HEIGHT 36) (%NODE-ICON-WIDTH 36) (%NODE-LABEL-EXPRESSION (QUOTE ("lipid I"))) (%USE-SHAPE ECOCYC::OVERVIEW-CPD)))) (ECOCYC::ACETYL-GLU17598--ARGSYN-PWY ((ECOCYC::ACETYLGLUTKIN-RXN ECOCYC::N-ACETYL-GLUTAMYL-P17597--ARGSYN-PWY (ECOCYC::PATHWAY ECOCYC::ARGSYN-PWY) (ECOCYC::SUB-PATHWAY ECOCYC::GLUTORN-PWY) (%EDGE-SHAPE ((%%PX #(1129 1130)) (%%PY #(1545 1586)) (%%ARROW-1 (1130 1586 NIL NIL NIL NIL 1130 1586)) (%%ARROW-2 (6272 1771 NIL NIL NIL NIL 6272 1771)) (%%EDGE-FINALIZED? T) (%EDGE-TYPE ECOCYC::REACTION-IN-OVERVIEW))))) NIL (%LAYER 1) (:LOCATION ECOCYC::CCO-CYTOPLASM) (%SUPER-SPACE ECOCYC::BLONG-KBASE-GIT-OV-PWYS) (%SUPER-NODE ECOCYC::ARGSYN-PWY) (%NODE-LOCATION (1129 1522)) (ECOCYC::PATHWAY ECOCYC::ARGSYN-PWY) (ECOCYC::SUB-PATHWAY ECOCYC::GLUTORN-PWY) (ECOCYC::CPD ECOCYC::ACETYL-GLU) (%NODE-SHAPE ((%NODE-ICON :REGULAR-POLYGON) (%NODE-ICON-REGULAR-POLYGON-SIDES 3) (%NODE-ICON-STYLE :SOLID-OUTLINE) (%NODE-ICON-THICKNESS 2) (%NODE-ICON-HEIGHT 45) (%NODE-ICON-WIDTH 45) (%NODE-LABEL-EXPRESSION (QUOTE ("<i>N</i>-acetyl-L-" "glutamate"))) (%USE-SHAPE ECOCYC::OVERVIEW-CPD)))) (ECOCYC::ACETYL-GLU19548--ARGSYNBSUB-PWY ((ECOCYC::ACETYLGLUTKIN-RXN ECOCYC::N-ACETYL-GLUTAMYL-P19549--ARGSYNBSUB-PWY (ECOCYC::CENTER-X 2308.9963) (ECOCYC::CENTER-Y 1080.0) (ECOCYC::THETA1 2.9670974151443748d0) (ECOCYC::THETA2 1.7241490658568583d0) (ECOCYC::PATHWAY ECOCYC::ARGSYNBSUB-PWY) (ECOCYC::SUB-PATHWAY ECOCYC::ARGSYNBSUB-PWY) (%EDGE-SHAPE ((%%PX #(2182 2293)) (%%PY #(1062 952)) (%%ARROW-1 (2293 952 NIL NIL NIL NIL 2293 952)) (%%ARROW-2 (2252 565 NIL NIL NIL NIL 2252 565)) (%%EDGE-FINALIZED? T) (%EDGE-TYPE ECOCYC::REACTION-IN-OVERVIEW) (%EDGE-CURVE :CIRCULAR-ARC))) (ECOCYC::RADIUS 144) (ECOCYC::CLOCKWISE? T))) NIL (%LAYER 1) (:LOCATION ECOCYC::CCO-CYTOPLASM) (%SUPER-SPACE ECOCYC::BLONG-KBASE-GIT-OV-PWYS) (%SUPER-NODE ECOCYC::ARGSYNBSUB-PWY) (%NODE-LOCATION (2165 1079)) (ECOCYC::PATHWAY ECOCYC::ARGSYNBSUB-PWY) (ECOCYC::SUB-PATHWAY ECOCYC::ARGSYNBSUB-PWY) (ECOCYC::CPD ECOCYC::ACETYL-GLU) (%NODE-SHAPE ((%NODE-ICON :REGULAR-POLYGON) (%NODE-ICON-REGULAR-POLYGON-SIDES 3) (%NODE-ICON-STYLE :SOLID-OUTLINE) (%NODE-ICON-THICKNESS 2) (%NODE-ICON-HEIGHT 45) (%NODE-ICON-WIDTH 45) (%NODE-LABEL-EXPRESSION (QUOTE ("<i>N</i>-acetyl-L-glutamate"))) (%USE-SHAPE ECOCYC::OVERVIEW-CPD)))) (ECOCYC::ACETYL-P24782--P124-PWY ((ECOCYC::ACETATEKIN-RXN ECOCYC::ACET24786--P124-PWY (ECOCYC::PATHWAY ECOCYC::P124-PWY) (ECOCYC::SUB-PATHWAY ECOCYC::P124-PWY) (%EDGE-SHAPE ((%%PX #(5368 5367)) (%%PY #(626 668)) (%%ARROW-1 (5367 668 NIL NIL NIL NIL 5367 668)) (%%ARROW-2 (7995 5010 NIL NIL NIL NIL 7995 5010)) (%%EDGE-FINALIZED? T) (%EDGE-TYPE ECOCYC::REACTION-IN-OVERVIEW))))) NIL (%LAYER 1) (:LOCATION ECOCYC::CCO-CYTOPLASM) (%SUPER-SPACE ECOCYC::BLONG-KBASE-GIT-OV-PWYS) (%SUPER-NODE ECOCYC::P124-PWY) (%NODE-LOCATION (5368 604)) (ECOCYC::PATHWAY ECOCYC::P124-PWY) (ECOCYC::SUB-PATHWAY ECOCYC::P124-PWY) (ECOCYC::CPD ECOCYC::ACETYL-P) (%NODE-SHAPE ((%NODE-ICON-STYLE :COLOR-FILLED) (%NODE-ICON-THICKNESS 0) (%NODE-ICON-HEIGHT 44) (%NODE-ICON-WIDTH 44) (%NODE-LABEL-EXPRESSION (QUOTE ("acetyl phosphate"))) (%USE-SHAPE ECOCYC::OVERVIEW-CPD)))) (ECOCYC::ACETYL-P24785--P124-PWY NIL NIL (%LAYER 1) (:LOCATION ECOCYC::CCO-CYTOPLASM) (%SUPER-SPACE ECOCYC::BLONG-KBASE-GIT-OV-PWYS) (%SUPER-NODE ECOCYC::P124-PWY) (%NODE-LOCATION (5628 1117)) (ECOCYC::PATHWAY ECOCYC::P124-PWY) (ECOCYC::SUB-PATHWAY ECOCYC::P124-PWY) (ECOCYC::CPD ECOCYC::ACETYL-P) (%NODE-SHAPE ((%NODE-ICON-STYLE :COLOR-FILLED) (%NODE-ICON-THICKNESS 0) (%NODE-ICON-HEIGHT 44) (%NODE-ICON-WIDTH 44) (%NODE-LABEL-EXPRESSION (QUOTE ("acetyl phosphate"))) (%USE-SHAPE ECOCYC::OVERVIEW-CPD)))) (ECOCYC::ACETYL-P25442--PWY-5485 ((ECOCYC::ACETATEKIN-RXN ECOCYC::ACET25445--PWY-5485 (ECOCYC::PATHWAY ECOCYC::PWY-5485) (ECOCYC::SUB-PATHWAY ECOCYC::PWY0-1312) (%EDGE-SHAPE ((%%PX #(6112 6111)) (%%PY #(521 554)) (%%ARROW-1 (6111 554 NIL NIL NIL NIL 6111 554)) (%%ARROW-2 (4625 584 NIL NIL NIL NIL 4625 584)) (%%EDGE-FINALIZED? T) (%EDGE-TYPE ECOCYC::REACTION-IN-OVERVIEW))))) NIL (%LAYER 1) (:LOCATION ECOCYC::CCO-CYTOPLASM) (%SUPER-SPACE ECOCYC::BLONG-KBASE-GIT-OV-PWYS) (%SUPER-NODE ECOCYC::PWY-5485) (%NODE-LOCATION (6112 499)) (ECOCYC::PATHWAY ECOCYC::PWY-5485) (ECOCYC::SUB-PATHWAY ECOCYC::PWY0-1312) (ECOCYC::CPD ECOCYC::ACETYL-P) (%NODE-SHAPE ((%NODE-ICON-STYLE :COLOR-FILLED) (%NODE-ICON-THICKNESS 0) (%NODE-ICON-HEIGHT 44) (%NODE-ICON-WIDTH 44) (%NODE-LABEL-EXPRESSION (QUOTE ("acetyl phosphate"))) (%USE-SHAPE ECOCYC::OVERVIEW-CPD)))) (ECOCYC::ACETYL-P25935--FERMENTATION-PWY ((ECOCYC::ACETATEKIN-RXN ECOCYC::ACET25943--FERMENTATION-PWY (ECOCYC::PATHWAY ECOCYC::FERMENTATION-PWY) (ECOCYC::SUB-PATHWAY ECOCYC::FERMENTATION-PWY) (%EDGE-SHAPE ((%%PX #(4716 4715)) (%%PY #(623 665)) (%%ARROW-1 (4715 665 NIL NIL NIL NIL 4715 665)) (%%ARROW-2 (691 3416 NIL NIL NIL NIL 691 3416)) (%%EDGE-FINALIZED? T) (%EDGE-TYPE ECOCYC::REACTION-IN-OVERVIEW))))) NIL (%LAYER 1) (:LOCATION ECOCYC::CCO-CYTOPLASM) (%SUPER-SPACE ECOCYC::BLONG-KBASE-GIT-OV-PWYS) (%SUPER-NODE ECOCYC::FERMENTATION-PWY) (%NODE-LOCATION (4717 601)) (ECOCYC::PATHWAY ECOCYC::FERMENTATION-PWY) (ECOCYC::SUB-PATHWAY ECOCYC::FERMENTATION-PWY) (ECOCYC::CPD ECOCYC::ACETYL-P) (%NODE-SHAPE ((%NODE-ICON-STYLE :COLOR-FILLED) (%NODE-ICON-THICKNESS 0) (%NODE-ICON-HEIGHT 44) (%NODE-ICON-WIDTH 44) (%NODE-LABEL-EXPRESSION (QUOTE ("acetyl phosphate"))) (%USE-SHAPE ECOCYC::OVERVIEW-CPD)))) (ECOCYC::ACP26978--RXN-160761041 NIL NIL (%LAYER 1) (:LOCATION ECOCYC::CCO-CYTOPLASM) (%SUPER-SPACE ECOCYC::BLONG-KBASE-GIT-OV-PWYS) (%SUPER-NODE ECOCYC::RXN-160761041) (%NODE-LOCATION (9195 13313)) (ECOCYC::PATHWAY ECOCYC::RXN-160761041) (ECOCYC::SUB-PATHWAY ECOCYC::RXN-160761041) (ECOCYC::CPD ECOCYC::ACP) (%NODE-SHAPE ((%NODE-TYPE ECOCYC::COMPOUND-IN-OVERVIEW) (%NODE-ICON :REGULAR-POLYGON) (%NODE-ICON-REGULAR-POLYGON-SIDES 4) (%NODE-ICON-STYLE :SOLID-OUTLINE) (%NODE-ICON-THICKNESS 2) (%NODE-ICON-HEIGHT 45) (%NODE-ICON-WIDTH 45) (%NODE-LABEL-EXPRESSION (QUOTE ("a <i>holo</i>-[acyl-" "carrier protein]"))) (%USE-SHAPE ECOCYC::OVERVIEW-CPD)))) (ECOCYC::ACP28817--RXN-170141079 NIL NIL (%LAYER 1) (:LOCATION ECOCYC::CCO-CYTOPLASM) (%SUPER-SPACE ECOCYC::BLONG-KBASE-GIT-OV-PWYS) (%SUPER-NODE ECOCYC::RXN-170141079) (%NODE-LOCATION (10037 8243)) (ECOCYC::PATHWAY ECOCYC::RXN-170141079) (ECOCYC::SUB-PATHWAY ECOCYC::RXN-170141079) (ECOCYC::CPD ECOCYC::ACP) (%NODE-SHAPE ((%NODE-TYPE ECOCYC::COMPOUND-IN-OVERVIEW) (%NODE-ICON :REGULAR-POLYGON) (%NODE-ICON-REGULAR-POLYGON-SIDES 4) (%NODE-ICON-STYLE :SOLID-OUTLINE) (%NODE-ICON-THICKNESS 2) (%NODE-ICON-HEIGHT 45) (%NODE-ICON-WIDTH 45) (%NODE-LABEL-EXPRESSION (QUOTE ("a <i>holo</i>-[acyl-" "carrier protein]"))) (%USE-SHAPE ECOCYC::OVERVIEW-CPD)))) (ECOCYC::ACP28929--RXN0-21411081 NIL NIL (%LAYER 1) (:LOCATION ECOCYC::CCO-CYTOPLASM) (%SUPER-SPACE ECOCYC::BLONG-KBASE-GIT-OV-PWYS) (%SUPER-NODE ECOCYC::RXN0-21411081) (%NODE-LOCATION (9193 14703)) (ECOCYC::PATHWAY ECOCYC::RXN0-21411081) (ECOCYC::SUB-PATHWAY ECOCYC::RXN0-21411081) (ECOCYC::CPD ECOCYC::ACP) (%NODE-SHAPE ((%NODE-TYPE ECOCYC::COMPOUND-IN-OVERVIEW) (%NODE-ICON :REGULAR-POLYGON) (%NODE-ICON-REGULAR-POLYGON-SIDES 4) (%NODE-ICON-STYLE :SOLID-OUTLINE) (%NODE-ICON-THICKNESS 2) (%NODE-ICON-HEIGHT 45) (%NODE-ICON-WIDTH 45) (%NODE-LABEL-EXPRESSION (QUOTE ("a <i>holo</i>-[acyl-" "carrier protein]"))) (%USE-SHAPE ECOCYC::OVERVIEW-CPD)))) (ECOCYC::ACP29503--3-OXOACYL-ACP-SYNTH-RXN1092 NIL NIL (%LAYER 1) (:LOCATION ECOCYC::CCO-CYTOPLASM) (%SUPER-SPACE ECOCYC::BLONG-KBASE-GIT-OV-PWYS) (%SUPER-NODE ECOCYC::3-OXOACYL-ACP-SYNTH-RXN1092) (%NODE-LOCATION (9736 14703)) (ECOCYC::PATHWAY ECOCYC::3-OXOACYL-ACP-SYNTH-RXN1092) (ECOCYC::SUB-PATHWAY ECOCYC::3-OXOACYL-ACP-SYNTH-RXN1092) (ECOCYC::CPD ECOCYC::ACP) (%NODE-SHAPE ((%NODE-TYPE ECOCYC::COMPOUND-IN-OVERVIEW) (%NODE-ICON :REGULAR-POLYGON) (%NODE-ICON-REGULAR-POLYGON-SIDES 4) (%NODE-ICON-STYLE :SOLID-OUTLINE) (%NODE-ICON-THICKNESS 2) (%NODE-ICON-HEIGHT 45) (%NODE-ICON-WIDTH 45) (%NODE-LABEL-EXPRESSION (QUOTE ("a <i>holo</i>-[acyl-" "carrier protein]"))) (%USE-SHAPE ECOCYC::OVERVIEW-CPD)))) (ECOCYC::ACP29794--2.3.1.41-RXN1098 NIL NIL (%LAYER 1) (:LOCATION ECOCYC::CCO-CYTOPLASM) (%SUPER-SPACE ECOCYC::BLONG-KBASE-GIT-OV-PWYS) (%SUPER-NODE ECOCYC::2.3.1.41-RXN1098) (%NODE-LOCATION (9736 14127)) (ECOCYC::PATHWAY ECOCYC::2.3.1.41-RXN1098) (ECOCYC::SUB-PATHWAY ECOCYC::2.3.1.41-RXN1098) (ECOCYC::CPD ECOCYC::ACP) (%NODE-SHAPE ((%NODE-TYPE ECOCYC::COMPOUND-IN-OVERVIEW) (%NODE-ICON :REGULAR-POLYGON) (%NODE-ICON-REGULAR-POLYGON-SIDES 4) (%NODE-ICON-STYLE :SOLID-OUTLINE) (%NODE-ICON-THICKNESS 2) (%NODE-ICON-HEIGHT 45) (%NODE-ICON-WIDTH 45) (%NODE-LABEL-EXPRESSION (QUOTE ("a <i>holo</i>-[acyl-" "carrier protein]"))) (%USE-SHAPE ECOCYC::OVERVIEW-CPD)))) (ECOCYC::ACP30494--RXN-166251114 NIL NIL (%LAYER 1) (:LOCATION ECOCYC::CCO-CYTOPLASM) (%SUPER-SPACE ECOCYC::BLONG-KBASE-GIT-OV-PWYS) (%SUPER-NODE ECOCYC::RXN-166251114) (%NODE-LOCATION (9751 12975)) (ECOCYC::PATHWAY ECOCYC::RXN-166251114) (ECOCYC::SUB-PATHWAY ECOCYC::RXN-166251114) (ECOCYC::CPD ECOCYC::ACP) (%NODE-SHAPE ((%NODE-TYPE ECOCYC::COMPOUND-IN-OVERVIEW) (%NODE-ICON :REGULAR-POLYGON) (%NODE-ICON-REGULAR-POLYGON-SIDES 4) (%NODE-ICON-STYLE :SOLID-OUTLINE) (%NODE-ICON-THICKNESS 2) (%NODE-ICON-HEIGHT 45) (%NODE-ICON-WIDTH 45) (%NODE-LABEL-EXPRESSION (QUOTE ("a <i>holo</i>-[acyl-" "carrier protein]"))) (%USE-SHAPE ECOCYC::OVERVIEW-CPD)))) (ECOCYC::ACP32320--RXN-170221153 NIL NIL (%LAYER 1) (:LOCATION ECOCYC::CCO-CYTOPLASM) (%SUPER-SPACE ECOCYC::BLONG-KBASE-GIT-OV-PWYS) (%SUPER-NODE ECOCYC::RXN-170221153) (%NODE-LOCATION (10038 10417)) (ECOCYC::PATHWAY ECOCYC::RXN-170221153) (ECOCYC::SUB-PATHWAY ECOCYC::RXN-170221153) (ECOCYC::CPD ECOCYC::ACP) (%NODE-SHAPE ((%NODE-TYPE ECOCYC::COMPOUND-IN-OVERVIEW) (%NODE-ICON :REGULAR-POLYGON) (%NODE-ICON-REGULAR-POLYGON-SIDES 4) (%NODE-ICON-STYLE :SOLID-OUTLINE) (%NODE-ICON-THICKNESS 2) (%NODE-ICON-HEIGHT 45) (%NODE-ICON-WIDTH 45) (%NODE-LABEL-EXPRESSION (QUOTE ("a <i>holo</i>-[acyl-" "carrier protein]"))) (%USE-SHAPE ECOCYC::OVERVIEW-CPD)))) (ECOCYC::ACP37670--RXN-160771270 NIL NIL (%LAYER 1) (:LOCATION ECOCYC::CCO-CYTOPLASM) (%SUPER-SPACE ECOCYC::BLONG-KBASE-GIT-OV-PWYS) (%SUPER-NODE ECOCYC::RXN-160771270) (%NODE-LOCATION (10023 7221)) (ECOCYC::PATHWAY ECOCYC::RXN-160771270) (ECOCYC::SUB-PATHWAY ECOCYC::RXN-160771270) (ECOCYC::CPD ECOCYC::ACP) (%NODE-SHAPE ((%NODE-TYPE ECOCYC::COMPOUND-IN-OVERVIEW) (%NODE-ICON :REGULAR-POLYGON) (%NODE-ICON-REGULAR-POLYGON-SIDES 4) (%NODE-ICON-STYLE :SOLID-OUTLINE) (%NODE-ICON-THICKNESS 2) (%NODE-ICON-HEIGHT 45) (%NODE-ICON-WIDTH 45) (%NODE-LABEL-EXPRESSION (QUOTE ("a <i>holo</i>-[acyl-" "carrier protein]"))) (%USE-SHAPE ECOCYC::OVERVIEW-CPD)))) (ECOCYC::ACP38997--RXN0-67051300 NIL NIL (%LAYER 1) (:LOCATION ECOCYC::CCO-CYTOPLASM) (%SUPER-SPACE ECOCYC::BLONG-KBASE-GIT-OV-PWYS) (%SUPER-NODE ECOCYC::RXN0-67051300) (%NODE-LOCATION (10037 9265)) (ECOCYC::PATHWAY ECOCYC::RXN0-67051300) (ECOCYC::SUB-PATHWAY ECOCYC::RXN0-67051300) (ECOCYC::CPD ECOCYC::ACP) (%NODE-SHAPE ((%NODE-TYPE ECOCYC::COMPOUND-IN-OVERVIEW) (%NODE-ICON :REGULAR-POLYGON) (%NODE-ICON-REGULAR-POLYGON-SIDES 4) (%NODE-ICON-STYLE :SOLID-OUTLINE) (%NODE-ICON-THICKNESS 2) (%NODE-ICON-HEIGHT 45) (%NODE-ICON-WIDTH 45) (%NODE-LABEL-EXPRESSION (QUOTE ("a <i>holo</i>-[acyl-" "carrier protein]"))) (%USE-SHAPE ECOCYC::OVERVIEW-CPD)))) (ECOCYC::ACP42130--RXN-114791374 NIL NIL (%LAYER 1) (:LOCATION ECOCYC::CCO-CYTOPLASM) (%SUPER-SPACE ECOCYC::BLONG-KBASE-GIT-OV-PWYS) (%SUPER-NODE ECOCYC::RXN-114791374) (%NODE-LOCATION (10022 14703)) (ECOCYC::PATHWAY ECOCYC::RXN-114791374) (ECOCYC::SUB-PATHWAY ECOCYC::RXN-114791374) (ECOCYC::CPD ECOCYC::ACP) (%NODE-SHAPE ((%NODE-TYPE ECOCYC::COMPOUND-IN-OVERVIEW) (%NODE-ICON :REGULAR-POLYGON) (%NODE-ICON-REGULAR-POLYGON-SIDES 4) (%NODE-ICON-STYLE :SOLID-OUTLINE) (%NODE-ICON-THICKNESS 2) (%NODE-ICON-HEIGHT 45) (%NODE-ICON-WIDTH 45) (%NODE-LABEL-EXPRESSION (QUOTE ("a <i>holo</i>-[acyl-" "carrier protein]"))) (%USE-SHAPE ECOCYC::OVERVIEW-CPD)))) (ECOCYC::ACP43222--MALONYL-COA-ACP-TRANSACYL-RXN1398 ((ECOCYC::MALONYL-COA-ACP-TRANSACYL-RXN ECOCYC::MALONYL-ACP43223--MALONYL-COA-ACP-TRANSACYL-RXN1398 (ECOCYC::PATHWAY ECOCYC::MALONYL-COA-ACP-TRANSACYL-RXN1398) (ECOCYC::SUB-PATHWAY ECOCYC::MALONYL-COA-ACP-TRANSACYL-RXN1398) (%EDGE-SHAPE ((%%PX #(7105 7105)) (%%PY #(13130 13528)) (%%ARROW-1 (7105 13528 NIL NIL NIL NIL 7105 13528)) (%%ARROW-2 (6680 11403 NIL NIL NIL NIL 6680 11403)) (%%EDGE-FINALIZED? T) (%EDGE-TYPE ECOCYC::REACTION-IN-OVERVIEW))))) NIL (%LAYER 1) (:LOCATION ECOCYC::CCO-CYTOPLASM) (%SUPER-SPACE ECOCYC::BLONG-KBASE-GIT-OV-PWYS) (%SUPER-NODE ECOCYC::MALONYL-COA-ACP-TRANSACYL-RXN1398) (%NODE-LOCATION (7105 13106)) (ECOCYC::PATHWAY ECOCYC::MALONYL-COA-ACP-TRANSACYL-RXN1398) (ECOCYC::SUB-PATHWAY ECOCYC::MALONYL-COA-ACP-TRANSACYL-RXN1398) (ECOCYC::CPD ECOCYC::ACP) (%NODE-SHAPE ((%NODE-TYPE ECOCYC::COMPOUND-IN-OVERVIEW) (%NODE-ICON :REGULAR-POLYGON) (%NODE-ICON-REGULAR-POLYGON-SIDES 4) (%NODE-ICON-STYLE :SOLID-OUTLINE) (%NODE-ICON-THICKNESS 2) (%NODE-ICON-HEIGHT 45) (%NODE-ICON-WIDTH 45) (%NODE-LABEL-EXPRESSION (QUOTE ("a <i>holo</i>-[acyl-" "carrier protein]"))) (%USE-SHAPE ECOCYC::OVERVIEW-CPD)))) (ECOCYC::ACP43452--RXN-170201403 NIL NIL (%LAYER 1) (:LOCATION ECOCYC::CCO-CYTOPLASM) (%SUPER-SPACE ECOCYC::BLONG-KBASE-GIT-OV-PWYS) (%SUPER-NODE ECOCYC::RXN-170201403) (%NODE-LOCATION (10345 12145)) (ECOCYC::PATHWAY ECOCYC::RXN-170201403) (ECOCYC::SUB-PATHWAY ECOCYC::RXN-170201403) (ECOCYC::CPD ECOCYC::ACP) (%NODE-SHAPE ((%NODE-TYPE ECOCYC::COMPOUND-IN-OVERVIEW) (%NODE-ICON :REGULAR-POLYGON) (%NODE-ICON-REGULAR-POLYGON-SIDES 4) (%NODE-ICON-STYLE :SOLID-OUTLINE) (%NODE-ICON-THICKNESS 2) (%NODE-ICON-HEIGHT 45) (%NODE-ICON-WIDTH 45) (%NODE-LABEL-EXPRESSION (QUOTE ("a <i>holo</i>-[acyl-" "carrier protein]"))) (%USE-SHAPE ECOCYC::OVERVIEW-CPD)))) (ECOCYC::ACP44103--RXN3O-18031417 NIL NIL (%LAYER 1) (:LOCATION ECOCYC::CCO-CYTOPLASM) (%SUPER-SPACE ECOCYC::BLONG-KBASE-GIT-OV-PWYS) (%SUPER-NODE ECOCYC::RXN3O-18031417) (%NODE-LOCATION (9746 13551)) (ECOCYC::PATHWAY ECOCYC::RXN3O-18031417) (ECOCYC::SUB-PATHWAY ECOCYC::RXN3O-18031417) (ECOCYC::CPD ECOCYC::ACP) (%NODE-SHAPE ((%NODE-TYPE ECOCYC::COMPOUND-IN-OVERVIEW) (%NODE-ICON :REGULAR-POLYGON) (%NODE-ICON-REGULAR-POLYGON-SIDES 4) (%NODE-ICON-STYLE :SOLID-OUTLINE) (%NODE-ICON-THICKNESS 2) (%NODE-ICON-HEIGHT 45) (%NODE-ICON-WIDTH 45) (%NODE-LABEL-EXPRESSION (QUOTE ("a <i>holo</i>-[acyl-" "carrier protein]"))) (%USE-SHAPE ECOCYC::OVERVIEW-CPD)))) (ECOCYC::ACP44397--RXN-170131423 NIL NIL (%LAYER 1) (:LOCATION ECOCYC::CCO-CYTOPLASM) (%SUPER-SPACE ECOCYC::BLONG-KBASE-GIT-OV-PWYS) (%SUPER-NODE ECOCYC::RXN-170131423) (%NODE-LOCATION (10340 11569)) (ECOCYC::PATHWAY ECOCYC::RXN-170131423) (ECOCYC::SUB-PATHWAY ECOCYC::RXN-170131423) (ECOCYC::CPD ECOCYC::ACP) (%NODE-SHAPE ((%NODE-TYPE ECOCYC::COMPOUND-IN-OVERVIEW) (%NODE-ICON :REGULAR-POLYGON) (%NODE-ICON-REGULAR-POLYGON-SIDES 4) (%NODE-ICON-STYLE :SOLID-OUTLINE) (%NODE-ICON-THICKNESS 2) (%NODE-ICON-HEIGHT 45) (%NODE-ICON-WIDTH 45) (%NODE-LABEL-EXPRESSION (QUOTE ("a <i>holo</i>-[acyl-" "carrier protein]"))) (%USE-SHAPE ECOCYC::OVERVIEW-CPD)))) (ECOCYC::ACP44873--RXN-160671433 NIL NIL (%LAYER 1) (:LOCATION ECOCYC::CCO-CYTOPLASM) (%SUPER-SPACE ECOCYC::BLONG-KBASE-GIT-OV-PWYS) (%SUPER-NODE ECOCYC::RXN-160671433) (%NODE-LOCATION (9738 9841)) (ECOCYC::PATHWAY ECOCYC::RXN-160671433) (ECOCYC::SUB-PATHWAY ECOCYC::RXN-160671433) (ECOCYC::CPD ECOCYC::ACP) (%NODE-SHAPE ((%NODE-TYPE ECOCYC::COMPOUND-IN-OVERVIEW) (%NODE-ICON :REGULAR-POLYGON) (%NODE-ICON-REGULAR-POLYGON-SIDES 4) (%NODE-ICON-STYLE :SOLID-OUTLINE) (%NODE-ICON-THICKNESS 2) (%NODE-ICON-HEIGHT 45) (%NODE-ICON-WIDTH 45) (%NODE-LABEL-EXPRESSION (QUOTE ("a <i>holo</i>-[acyl-" "carrier protein]"))) (%USE-SHAPE ECOCYC::OVERVIEW-CPD)))) (ECOCYC::ACP45076--RXN0-55141437 NIL NIL (%LAYER 1) (:LOCATION ECOCYC::CCO-CYTOPLASM) (%SUPER-SPACE ECOCYC::BLONG-KBASE-GIT-OV-PWYS) (%SUPER-NODE ECOCYC::RXN0-55141437) (%NODE-LOCATION (10031 9841)) (ECOCYC::PATHWAY ECOCYC::RXN0-55141437) (ECOCYC::SUB-PATHWAY ECOCYC::RXN0-55141437) (ECOCYC::CPD ECOCYC::ACP) (%NODE-SHAPE ((%NODE-TYPE ECOCYC::COMPOUND-IN-OVERVIEW) (%NODE-ICON :REGULAR-POLYGON) (%NODE-ICON-REGULAR-POLYGON-SIDES 4) (%NODE-ICON-STYLE :SOLID-OUTLINE) (%NODE-ICON-THICKNESS 2) (%NODE-ICON-HEIGHT 45) (%NODE-ICON-WIDTH 45) (%NODE-LABEL-EXPRESSION (QUOTE ("a <i>holo</i>-[acyl-" "carrier protein]"))) (%USE-SHAPE ECOCYC::OVERVIEW-CPD)))) (ECOCYC::ACP46455--RXN-170241463 NIL NIL (%LAYER 1) (:LOCATION ECOCYC::CCO-CYTOPLASM) (%SUPER-SPACE ECOCYC::BLONG-KBASE-GIT-OV-PWYS) (%SUPER-NODE ECOCYC::RXN-170241463) (%NODE-LOCATION (10037 8754)) (ECOCYC::PATHWAY ECOCYC::RXN-170241463) (ECOCYC::SUB-PATHWAY ECOCYC::RXN-170241463) (ECOCYC::CPD ECOCYC::ACP) (%NODE-SHAPE ((%NODE-TYPE ECOCYC::COMPOUND-IN-OVERVIEW) (%NODE-ICON :REGULAR-POLYGON) (%NODE-ICON-REGULAR-POLYGON-SIDES 4) (%NODE-ICON-STYLE :SOLID-OUTLINE) (%NODE-ICON-THICKNESS 2) (%NODE-ICON-HEIGHT 45) (%NODE-ICON-WIDTH 45) (%NODE-LABEL-EXPRESSION (QUOTE ("a <i>holo</i>-[acyl-" "carrier protein]"))) (%USE-SHAPE ECOCYC::OVERVIEW-CPD)))) (ECOCYC::ACP47695--RXN-166151492 NIL NIL (%LAYER 1) (:LOCATION ECOCYC::CCO-CYTOPLASM) (%SUPER-SPACE ECOCYC::BLONG-KBASE-GIT-OV-PWYS) (%SUPER-NODE ECOCYC::RXN-166151492) (%NODE-LOCATION (9468 14703)) (ECOCYC::PATHWAY ECOCYC::RXN-166151492) (ECOCYC::SUB-PATHWAY ECOCYC::RXN-166151492) (ECOCYC::CPD ECOCYC::ACP) (%NODE-SHAPE ((%NODE-TYPE ECOCYC::COMPOUND-IN-OVERVIEW) (%NODE-ICON :REGULAR-POLYGON) (%NODE-ICON-REGULAR-POLYGON-SIDES 4) (%NODE-ICON-STYLE :SOLID-OUTLINE) (%NODE-ICON-THICKNESS 2) (%NODE-ICON-HEIGHT 45) (%NODE-ICON-WIDTH 45) (%NODE-LABEL-EXPRESSION (QUOTE ("a <i>holo</i>-[acyl-" "carrier protein]"))) (%USE-SHAPE ECOCYC::OVERVIEW-CPD)))) (ECOCYC::ACP48333--HOLO-ACP-SYNTH-RXN1506 NIL NIL (%LAYER 1) (:LOCATION ECOCYC::CCO-CYTOPLASM) (%SUPER-SPACE ECOCYC::BLONG-KBASE-GIT-OV-PWYS) (%SUPER-NODE ECOCYC::HOLO-ACP-SYNTH-RXN1506) (%NODE-LOCATION (9202 3357)) (ECOCYC::PATHWAY ECOCYC::HOLO-ACP-SYNTH-RXN1506) (ECOCYC::SUB-PATHWAY ECOCYC::HOLO-ACP-SYNTH-RXN1506) (ECOCYC::CPD ECOCYC::ACP) (%NODE-SHAPE ((%NODE-TYPE ECOCYC::COMPOUND-IN-OVERVIEW) (%NODE-ICON :REGULAR-POLYGON) (%NODE-ICON-REGULAR-POLYGON-SIDES 4) (%NODE-ICON-STYLE :SOLID-OUTLINE) (%NODE-ICON-THICKNESS 2) (%NODE-ICON-HEIGHT 45) (%NODE-ICON-WIDTH 45) (%NODE-LABEL-EXPRESSION (QUOTE ("a <i>holo</i>-[acyl-" "carrier protein]"))) (%USE-SHAPE ECOCYC::OVERVIEW-CPD)))) (ECOCYC::ACP49061--RXN-166211520 NIL NIL (%LAYER 1) (:LOCATION ECOCYC::CCO-CYTOPLASM) (%SUPER-SPACE ECOCYC::BLONG-KBASE-GIT-OV-PWYS) (%SUPER-NODE ECOCYC::RXN-166211520) (%NODE-LOCATION (9750 12399)) (ECOCYC::PATHWAY ECOCYC::RXN-166211520) (ECOCYC::SUB-PATHWAY ECOCYC::RXN-166211520) (ECOCYC::CPD ECOCYC::ACP) (%NODE-SHAPE ((%NODE-TYPE ECOCYC::COMPOUND-IN-OVERVIEW) (%NODE-ICON :REGULAR-POLYGON) (%NODE-ICON-REGULAR-POLYGON-SIDES 4) (%NODE-ICON-STYLE :SOLID-OUTLINE) (%NODE-ICON-THICKNESS 2) (%NODE-ICON-HEIGHT 45) (%NODE-ICON-WIDTH 45) (%NODE-LABEL-EXPRESSION (QUOTE ("a <i>holo</i>-[acyl-" "carrier protein]"))) (%USE-SHAPE ECOCYC::OVERVIEW-CPD)))) (ECOCYC::ACP49297--RXN-171551525 ((ECOCYC::RXN-17155 ECOCYC::AMP49299--RXN-171551525 (%EDGE-LOCATION ((9006 2877) (9006 2894))) (ECOCYC::PATHWAY ECOCYC::RXN-171551525) (ECOCYC::SUB-PATHWAY ECOCYC::RXN-171551525) (%EDGE-SHAPE ((%%PX #(9059 9006 9006 8929)) (%%PY #(2851 2877 2894 2931)) (%%ARROW-1 (8929 2931 NIL NIL NIL NIL 8929 2931)) (%%ARROW-2 (4625 584 NIL NIL NIL NIL 4625 584)) (%%EDGE-FINALIZED? T) (%EDGE-TYPE ECOCYC::REACTION-IN-OVERVIEW)))) (ECOCYC::RXN-17155 ECOCYC::QXC-ACP49300--RXN-171551525 (%EDGE-LOCATION ((9006 2877) (9006 2894))) (ECOCYC::PATHWAY ECOCYC::RXN-171551525) (ECOCYC::SUB-PATHWAY ECOCYC::RXN-171551525) (%EDGE-SHAPE ((%%PX #(9059 9006 9006 9019)) (%%PY #(2851 2877 2894 2917)) (%%ARROW-1 (9019 2917 NIL NIL NIL NIL 9019 2917)) (%%ARROW-2 (4625 584 NIL NIL NIL NIL 4625 584)) (%%EDGE-FINALIZED? T) (%EDGE-TYPE ECOCYC::REACTION-IN-OVERVIEW))))) NIL (%LAYER 1) (:LOCATION ECOCYC::CCO-CYTOPLASM) (%SUPER-SPACE ECOCYC::BLONG-KBASE-GIT-OV-PWYS) (%SUPER-NODE ECOCYC::RXN-171551525) (%NODE-LOCATION (9080 2840)) (ECOCYC::PATHWAY ECOCYC::RXN-171551525) (ECOCYC::SUB-PATHWAY ECOCYC::RXN-171551525) (ECOCYC::CPD ECOCYC::ACP) (%NODE-SHAPE ((%NODE-TYPE ECOCYC::COMPOUND-IN-OVERVIEW) (%NODE-ICON :REGULAR-POLYGON) (%NODE-ICON-REGULAR-POLYGON-SIDES 4) (%NODE-ICON-STYLE :SOLID-OUTLINE) (%NODE-ICON-THICKNESS 2) (%NODE-ICON-HEIGHT 45) (%NODE-ICON-WIDTH 45) (%NODE-LABEL-EXPRESSION (QUOTE ("a <i>holo</i>-[acyl-" "carrier protein]"))) (%USE-SHAPE ECOCYC::OVERVIEW-CPD)))) (ECOCYC::ACP49992--RXN-160251540 NIL NIL (%LAYER 1) (:LOCATION ECOCYC::CCO-CYTOPLASM) (%SUPER-SPACE ECOCYC::BLONG-KBASE-GIT-OV-PWYS) (%SUPER-NODE ECOCYC::RXN-160251540) (%NODE-LOCATION (9194 13889)) (ECOCYC::PATHWAY ECOCYC::RXN-160251540) (ECOCYC::SUB-PATHWAY ECOCYC::RXN-160251540) (ECOCYC::CPD ECOCYC::ACP) (%NODE-SHAPE ((%NODE-TYPE ECOCYC::COMPOUND-IN-OVERVIEW) (%NODE-ICON :REGULAR-POLYGON) (%NODE-ICON-REGULAR-POLYGON-SIDES 4) (%NODE-ICON-STYLE :SOLID-OUTLINE) (%NODE-ICON-THICKNESS 2) (%NODE-ICON-HEIGHT 45) (%NODE-ICON-WIDTH 45) (%NODE-LABEL-EXPRESSION (QUOTE ("a <i>holo</i>-[acyl-" "carrier protein]"))) (%USE-SHAPE ECOCYC::OVERVIEW-CPD)))) (ECOCYC::ACP52015--RXN-170121585 NIL NIL (%LAYER 1) (:LOCATION ECOCYC::CCO-CYTOPLASM) (%SUPER-SPACE ECOCYC::BLONG-KBASE-GIT-OV-PWYS) (%SUPER-NODE ECOCYC::RXN-170121585) (%NODE-LOCATION (10345 10993)) (ECOCYC::PATHWAY ECOCYC::RXN-170121585) (ECOCYC::SUB-PATHWAY ECOCYC::RXN-170121585) (ECOCYC::CPD ECOCYC::ACP) (%NODE-SHAPE ((%NODE-TYPE ECOCYC::COMPOUND-IN-OVERVIEW) (%NODE-ICON :REGULAR-POLYGON) (%NODE-ICON-REGULAR-POLYGON-SIDES 4) (%NODE-ICON-STYLE :SOLID-OUTLINE) (%NODE-ICON-THICKNESS 2) (%NODE-ICON-HEIGHT 45) (%NODE-ICON-WIDTH 45) (%NODE-LABEL-EXPRESSION (QUOTE ("a <i>holo</i>-[acyl-" "carrier protein]"))) (%USE-SHAPE ECOCYC::OVERVIEW-CPD)))) (ECOCYC::ACP52757--RXN-170151601 NIL NIL (%LAYER 1) (:LOCATION ECOCYC::CCO-CYTOPLASM) (%SUPER-SPACE ECOCYC::BLONG-KBASE-GIT-OV-PWYS) (%SUPER-NODE ECOCYC::RXN-170151601) (%NODE-LOCATION (10037 7732)) (ECOCYC::PATHWAY ECOCYC::RXN-170151601) (ECOCYC::SUB-PATHWAY ECOCYC::RXN-170151601) (ECOCYC::CPD ECOCYC::ACP) (%NODE-SHAPE ((%NODE-TYPE ECOCYC::COMPOUND-IN-OVERVIEW) (%NODE-ICON :REGULAR-POLYGON) (%NODE-ICON-REGULAR-POLYGON-SIDES 4) (%NODE-ICON-STYLE :SOLID-OUTLINE) (%NODE-ICON-THICKNESS 2) (%NODE-ICON-HEIGHT 45) (%NODE-ICON-WIDTH 45) (%NODE-LABEL-EXPRESSION (QUOTE ("a <i>holo</i>-[acyl-" "carrier protein]"))) (%USE-SHAPE ECOCYC::OVERVIEW-CPD)))) (ECOCYC::ACP54465--RXN-114741639 NIL NIL (%LAYER 1) (:LOCATION ECOCYC::CCO-CYTOPLASM) (%SUPER-SPACE ECOCYC::BLONG-KBASE-GIT-OV-PWYS) (%SUPER-NODE ECOCYC::RXN-114741639) (%NODE-LOCATION (10022 14127)) (ECOCYC::PATHWAY ECOCYC::RXN-114741639) (ECOCYC::SUB-PATHWAY ECOCYC::RXN-114741639) (ECOCYC::CPD ECOCYC::ACP) (%NODE-SHAPE ((%NODE-TYPE ECOCYC::COMPOUND-IN-OVERVIEW) (%NODE-ICON :REGULAR-POLYGON) (%NODE-ICON-REGULAR-POLYGON-SIDES 4) (%NODE-ICON-STYLE :SOLID-OUTLINE) (%NODE-ICON-THICKNESS 2) (%NODE-ICON-HEIGHT 45) (%NODE-ICON-WIDTH 45) (%NODE-LABEL-EXPRESSION (QUOTE ("a <i>holo</i>-[acyl-" "carrier protein]"))) (%USE-SHAPE ECOCYC::OVERVIEW-CPD)))) (ECOCYC::|Actinorhodin-Intermediate-236475--RXN1A0-63031243| NIL NIL (%LAYER 1) (:LOCATION ECOCYC::CCO-CYTOPLASM) (%SUPER-SPACE ECOCYC::BLONG-KBASE-GIT-OV-PWYS) (%SUPER-NODE ECOCYC::RXN1A0-63031243) (%NODE-LOCATION (9786 8227)) (ECOCYC::PATHWAY ECOCYC::RXN1A0-63031243) (ECOCYC::SUB-PATHWAY ECOCYC::RXN1A0-63031243) (ECOCYC::CPD ECOCYC::|Actinorhodin-Intermediate-2|) (%NODE-SHAPE ((%NODE-TYPE ECOCYC::COMPOUND-IN-OVERVIEW) (%NODE-ICON :REGULAR-POLYGON) (%NODE-ICON-REGULAR-POLYGON-SIDES 4) (%NODE-ICON-STYLE :SOLID-OUTLINE) (%NODE-ICON-THICKNESS 2) (%NODE-ICON-HEIGHT 45) (%NODE-ICON-WIDTH 45) (%NODE-LABEL-EXPRESSION (QUOTE ("a (1',5'-dihydroxy-3'-oxo-2'-(3''-" "oxobutanoyl)cyclohexyl)-3,5-" "dioxohexanethioate-[PKS-acp]"))) (%USE-SHAPE ECOCYC::OVERVIEW-CPD)))) (ECOCYC::ACYL-ACP26258--1.3.1.9-RXN1024 ((ECOCYC::1.3.1.9-RXN ECOCYC::TRANS-D2-ENOYL-ACP26259--1.3.1.9-RXN1024 (ECOCYC::PATHWAY ECOCYC::1.3.1.9-RXN1024) (ECOCYC::SUB-PATHWAY ECOCYC::1.3.1.9-RXN1024) (%EDGE-SHAPE ((%%PX #(7104 7104)) (%%PY #(11978 12376)) (%%ARROW-1 (7104 12376 NIL NIL NIL NIL 7104 12376)) (%%ARROW-2 (7104 11978 NIL NIL NIL NIL 7104 11978)) (%%EDGE-FINALIZED? T) (%EDGE-TYPE ECOCYC::REACTION-IN-OVERVIEW) (%USE-SHAPE ECOCYC::OV-REVERSIBLE-RXN-ARROW))))) NIL (%LAYER 1) (:LOCATION ECOCYC::CCO-CYTOPLASM) (%SUPER-SPACE ECOCYC::BLONG-KBASE-GIT-OV-PWYS) (%SUPER-NODE ECOCYC::1.3.1.9-RXN1024) (%NODE-LOCATION (7104 11954)) (ECOCYC::PATHWAY ECOCYC::1.3.1.9-RXN1024) (ECOCYC::SUB-PATHWAY ECOCYC::1.3.1.9-RXN1024) (ECOCYC::CPD ECOCYC::ACYL-ACP) (%NODE-SHAPE ((%NODE-TYPE ECOCYC::COMPOUND-IN-OVERVIEW) (%NODE-ICON :REGULAR-POLYGON) (%NODE-ICON-REGULAR-POLYGON-SIDES 4) (%NODE-ICON-STYLE :SOLID-OUTLINE) (%NODE-ICON-THICKNESS 2) (%NODE-ICON-HEIGHT 45) (%NODE-ICON-WIDTH 45) (%NODE-LABEL-EXPRESSION (QUOTE ("an acyl-[acyl-" "carrier protein]"))) (%USE-SHAPE ECOCYC::OVERVIEW-CPD)))) (ECOCYC::ACYL-ACP29791--2.3.1.41-RXN1098 ((ECOCYC::2.3.1.41-RXN ECOCYC::ACP29794--2.3.1.41-RXN1098 (%EDGE-LOCATION ((9804 13719) (9804 14090))) (ECOCYC::PATHWAY ECOCYC::2.3.1.41-RXN1098) (ECOCYC::SUB-PATHWAY ECOCYC::2.3.1.41-RXN1098) (%EDGE-SHAPE ((%%PX #(9762 9804 9804 9757)) (%%PY #(13694 13719 14090 14116)) (%%ARROW-1 (9757 14116 NIL NIL NIL NIL 9757 14116)) (%%ARROW-2 (5850 2305 NIL NIL NIL NIL 5850 2305)) (%%EDGE-FINALIZED? T) (%EDGE-TYPE ECOCYC::REACTION-IN-OVERVIEW)))) (ECOCYC::2.3.1.41-RXN ECOCYC::B-KETOACYL-ACP29795--2.3.1.41-RXN1098 (%EDGE-LOCATION ((9804 13719) (9804 14090))) (ECOCYC::PATHWAY ECOCYC::2.3.1.41-RXN1098) (ECOCYC::SUB-PATHWAY ECOCYC::2.3.1.41-RXN1098) (%EDGE-SHAPE ((%%PX #(9762 9804 9804 9845)) (%%PY #(13694 13719 14090 14115)) (%%ARROW-1 (9845 14115 NIL NIL NIL NIL 9845 14115)) (%%ARROW-2 (5850 2305 NIL NIL NIL NIL 5850 2305)) (%%EDGE-FINALIZED? T) (%EDGE-TYPE ECOCYC::REACTION-IN-OVERVIEW))))) NIL (%LAYER 1) (:LOCATION ECOCYC::CCO-CYTOPLASM) (%SUPER-SPACE ECOCYC::BLONG-KBASE-GIT-OV-PWYS) (%SUPER-NODE ECOCYC::2.3.1.41-RXN1098) (%NODE-LOCATION (9742 13682)) (ECOCYC::PATHWAY ECOCYC::2.3.1.41-RXN1098) (ECOCYC::SUB-PATHWAY ECOCYC::2.3.1.41-RXN1098) (ECOCYC::CPD ECOCYC::ACYL-ACP) (%NODE-SHAPE ((%NODE-TYPE ECOCYC::COMPOUND-IN-OVERVIEW) (%NODE-ICON :REGULAR-POLYGON) (%NODE-ICON-REGULAR-POLYGON-SIDES 4) (%NODE-ICON-STYLE :SOLID-OUTLINE) (%NODE-ICON-THICKNESS 2) (%NODE-ICON-HEIGHT 45) (%NODE-ICON-WIDTH 45) (%NODE-LABEL-EXPRESSION (QUOTE ("an acyl-[acyl-" "carrier protein]"))) (%USE-SHAPE ECOCYC::OVERVIEW-CPD)))) (ECOCYC::ACYL-COA31375--ACYL-COA-HYDROLASE-RXN1133 ((ECOCYC::ACYL-COA-HYDROLASE-RXN ECOCYC::|Carboxylates31378--ACYL-COA-HYDROLASE-RXN1133| (%EDGE-LOCATION ((8466 401) (8466 423))) (ECOCYC::PATHWAY ECOCYC::ACYL-COA-HYDROLASE-RXN1133) (ECOCYC::SUB-PATHWAY ECOCYC::ACYL-COA-HYDROLASE-RXN1133) (%EDGE-SHAPE ((%%PX #(8450 8466 8466 8466)) (%%PY #(382 401 423 437)) (%%ARROW-1 (8466 437 NIL NIL NIL NIL 8466 437)) (%%ARROW-2 (5945 2230 NIL NIL NIL NIL 5945 2230)) (%%EDGE-FINALIZED? T) (%EDGE-TYPE ECOCYC::REACTION-IN-OVERVIEW))))) NIL (%LAYER 1) (:LOCATION ECOCYC::CCO-CYTOPLASM) (%SUPER-SPACE ECOCYC::BLONG-KBASE-GIT-OV-PWYS) (%SUPER-NODE ECOCYC::ACYL-COA-HYDROLASE-RXN1133) (%NODE-LOCATION (8437 368)) (ECOCYC::PATHWAY ECOCYC::ACYL-COA-HYDROLASE-RXN1133) (ECOCYC::SUB-PATHWAY ECOCYC::ACYL-COA-HYDROLASE-RXN1133) (ECOCYC::CPD ECOCYC::ACYL-COA) (%NODE-SHAPE ((%NODE-ICON-STYLE :SOLID-OUTLINE) (%NODE-ICON-THICKNESS 2) (%NODE-ICON-HEIGHT 36) (%NODE-ICON-WIDTH 36) (%NODE-LABEL-EXPRESSION (QUOTE ("an acyl-CoA"))) (%USE-SHAPE ECOCYC::OVERVIEW-CPD)))) (ECOCYC::|Acyl-Phosphates54676--ACYLPHOSPHATASE-RXN1644| ((ECOCYC::ACYLPHOSPHATASE-RXN ECOCYC::|Carboxylates54677--ACYLPHOSPHATASE-RXN1644| (ECOCYC::PATHWAY ECOCYC::ACYLPHOSPHATASE-RXN1644) (ECOCYC::SUB-PATHWAY ECOCYC::ACYLPHOSPHATASE-RXN1644) (%EDGE-SHAPE ((%%PX #(7995 7994)) (%%PY #(2667 2733)) (%%ARROW-1 (7994 2733 NIL NIL NIL NIL 7994 2733)) (%%ARROW-2 (691 3416 NIL NIL NIL NIL 691 3416)) (%%EDGE-FINALIZED? T) (%EDGE-TYPE ECOCYC::REACTION-IN-OVERVIEW))))) NIL (%LAYER 1) (:LOCATION ECOCYC::CCO-CYTOPLASM) (%SUPER-SPACE ECOCYC::BLONG-KBASE-GIT-OV-PWYS) (%SUPER-NODE ECOCYC::ACYLPHOSPHATASE-RXN1644) (%NODE-LOCATION (7995 2645)) (ECOCYC::PATHWAY ECOCYC::ACYLPHOSPHATASE-RXN1644) (ECOCYC::SUB-PATHWAY ECOCYC::ACYLPHOSPHATASE-RXN1644) (ECOCYC::CPD ECOCYC::|Acyl-Phosphates|) (%NODE-SHAPE ((%NODE-ICON-STYLE :COLOR-FILLED) (%NODE-ICON-THICKNESS 0) (%NODE-ICON-HEIGHT 44) (%NODE-ICON-WIDTH 44) (%NODE-LABEL-EXPRESSION (QUOTE ("an acyl phosphate"))) (%USE-SHAPE ECOCYC::OVERVIEW-CPD)))) (ECOCYC::|Acyl-protein-synthetase43647--6.2.1.19-RXN1407| ((ECOCYC::6.2.1.19-RXN ECOCYC::|LuxE-long-chain-fatty-acyl-L-cysteine43650--6.2.1.19-RXN1407| (%EDGE-LOCATION ((8973 3277) (8973 3319))) (ECOCYC::PATHWAY ECOCYC::6.2.1.19-RXN1407) (ECOCYC::SUB-PATHWAY ECOCYC::6.2.1.19-RXN1407) (%EDGE-SHAPE ((%%PX #(8938 8973 8973 8973)) (%%PY #(3254 3277 3319 3336)) (%%ARROW-1 (8973 3336 NIL NIL NIL NIL 8973 3336)) (%%ARROW-2 (5700 2676 NIL NIL NIL NIL 5700 2676)) (%%EDGE-FINALIZED? T) (%EDGE-TYPE ECOCYC::REACTION-IN-OVERVIEW))))) NIL (%LAYER 1) (:LOCATION ECOCYC::CCO-CYTOPLASM) (%SUPER-SPACE ECOCYC::BLONG-KBASE-GIT-OV-PWYS) (%SUPER-NODE ECOCYC::6.2.1.19-RXN1407) (%NODE-LOCATION (8922 3244)) (ECOCYC::PATHWAY ECOCYC::6.2.1.19-RXN1407) (ECOCYC::SUB-PATHWAY ECOCYC::6.2.1.19-RXN1407) (ECOCYC::CPD ECOCYC::|Acyl-protein-synthetase|) (%NODE-SHAPE ((%NODE-ICON-STYLE :SOLID-OUTLINE) (%NODE-ICON-THICKNESS 2) (%NODE-ICON-HEIGHT 36) (%NODE-ICON-WIDTH 36) (%NODE-LABEL-EXPRESSION (QUOTE ("a [LuxE]-" "L-cysteine"))) (%USE-SHAPE ECOCYC::OVERVIEW-CPD)))) (ECOCYC::|Acyl-protein-synthetase48067--RXN-171071501| NIL NIL (%LAYER 1) (:LOCATION ECOCYC::CCO-CYTOPLASM) (%SUPER-SPACE ECOCYC::BLONG-KBASE-GIT-OV-PWYS) (%SUPER-NODE ECOCYC::RXN-171071501) (%NODE-LOCATION (8668 1275)) (ECOCYC::PATHWAY ECOCYC::RXN-171071501) (ECOCYC::SUB-PATHWAY ECOCYC::RXN-171071501) (ECOCYC::CPD ECOCYC::|Acyl-protein-synthetase|) (%NODE-SHAPE ((%NODE-ICON-STYLE :SOLID-OUTLINE) (%NODE-ICON-THICKNESS 2) (%NODE-ICON-HEIGHT 36) (%NODE-ICON-WIDTH 36) (%NODE-LABEL-EXPRESSION (QUOTE ("a [LuxE]-" "L-cysteine"))) (%USE-SHAPE ECOCYC::OVERVIEW-CPD)))) (ECOCYC::ACYL-SN-GLYCEROL-3P20747--PWY0-1319 ((ECOCYC::1-ACYLGLYCEROL-3-P-ACYLTRANSFER-RXN ECOCYC::L-PHOSPHATIDATE20749--PWY0-1319 (ECOCYC::PATHWAY ECOCYC::PWY0-1319) (ECOCYC::SUB-PATHWAY ECOCYC::PWY0-1319) (%EDGE-SHAPE ((%%PX #(4007 4007)) (%%PY #(4345 4482)) (%%ARROW-1 (4007 4482 NIL NIL NIL NIL 4007 4482)) (%%ARROW-2 (6680 11403 NIL NIL NIL NIL 6680 11403)) (%%EDGE-FINALIZED? T) (%EDGE-TYPE ECOCYC::REACTION-IN-OVERVIEW))))) NIL (%LAYER 1) (:LOCATION ECOCYC::CCO-CYTOPLASM) (%SUPER-SPACE ECOCYC::BLONG-KBASE-GIT-OV-PWYS) (%SUPER-NODE ECOCYC::PWY0-1319) (%NODE-LOCATION (4007 4323)) (ECOCYC::PATHWAY ECOCYC::PWY0-1319) (ECOCYC::SUB-PATHWAY ECOCYC::PWY0-1319) (ECOCYC::CPD ECOCYC::ACYL-SN-GLYCEROL-3P) (%NODE-SHAPE ((%NODE-ICON-STYLE :COLOR-FILLED) (%NODE-ICON-THICKNESS 0) (%NODE-ICON-HEIGHT 44) (%NODE-ICON-WIDTH 44) (%NODE-LABEL-EXPRESSION (QUOTE ("a 1-acyl-<i>sn</i>" "-glycerol 3-" "phosphate"))) (%USE-SHAPE ECOCYC::OVERVIEW-CPD)))) (ECOCYC::ACYL-SN-GLYCEROL-3P21973--PWY-5667 ((ECOCYC::RXN-1623 ECOCYC::L-PHOSPHATIDATE21974--PWY-5667 (ECOCYC::PATHWAY ECOCYC::PWY-5667) (ECOCYC::SUB-PATHWAY ECOCYC::PWY-5667) (%EDGE-SHAPE ((%%PX #(3847 3847)) (%%PY #(12396 12533)) (%%ARROW-1 (3847 12533 NIL NIL NIL NIL 3847 12533)) (%%ARROW-2 (7090 8577 NIL NIL NIL NIL 7090 8577)) (%%EDGE-FINALIZED? T) (%EDGE-TYPE ECOCYC::REACTION-IN-OVERVIEW))))) NIL (%LAYER 1) (:LOCATION ECOCYC::CCO-CYTOPLASM) (%SUPER-SPACE ECOCYC::BLONG-KBASE-GIT-OV-PWYS) (%SUPER-NODE ECOCYC::PWY-5667) (%NODE-LOCATION (3847 12374)) (ECOCYC::PATHWAY ECOCYC::PWY-5667) (ECOCYC::SUB-PATHWAY ECOCYC::PWY-5667) (ECOCYC::CPD ECOCYC::ACYL-SN-GLYCEROL-3P) (%NODE-SHAPE ((%NODE-ICON-STYLE :COLOR-FILLED) (%NODE-ICON-THICKNESS 0) (%NODE-ICON-HEIGHT 44) (%NODE-ICON-WIDTH 44) (%NODE-LABEL-EXPRESSION (QUOTE ("a 1-acyl-<i>sn</i>" "-glycerol 3-" "phosphate"))) (%USE-SHAPE ECOCYC::OVERVIEW-CPD)))) (ECOCYC::ACYL-SN-GLYCEROL-3P28314--RXN-160661069 ((ECOCYC::RXN-16066 ECOCYC::L-PHOSPHATIDATE28315--RXN-160661069 (ECOCYC::PATHWAY ECOCYC::RXN-160661069) (ECOCYC::SUB-PATHWAY ECOCYC::RXN-160661069) (%EDGE-SHAPE ((%%PX #(6888 6888)) (%%PY #(13704 13849)) (%%ARROW-1 (6888 13849 NIL NIL NIL NIL 6888 13849)) (%%ARROW-2 (934 3416 NIL NIL NIL NIL 934 3416)) (%%EDGE-FINALIZED? T) (%EDGE-TYPE ECOCYC::REACTION-IN-OVERVIEW))))) NIL (%LAYER 1) (:LOCATION ECOCYC::CCO-CYTOPLASM) (%SUPER-SPACE ECOCYC::BLONG-KBASE-GIT-OV-PWYS) (%SUPER-NODE ECOCYC::RXN-160661069) (%NODE-LOCATION (6888 13682)) (ECOCYC::PATHWAY ECOCYC::RXN-160661069) (ECOCYC::SUB-PATHWAY ECOCYC::RXN-160661069) (ECOCYC::CPD ECOCYC::ACYL-SN-GLYCEROL-3P) (%NODE-SHAPE ((%NODE-ICON-STYLE :COLOR-FILLED) (%NODE-ICON-THICKNESS 0) (%NODE-ICON-HEIGHT 44) (%NODE-ICON-WIDTH 44) (%NODE-LABEL-EXPRESSION (QUOTE ("a 1-acyl-<i>sn</i>" "-glycerol 3-" "phosphate"))) (%USE-SHAPE ECOCYC::OVERVIEW-CPD)))) (ECOCYC::ACYL-SN-GLYCEROL-3P43348--RXN-160321401 ((ECOCYC::RXN-16032 ECOCYC::|2-Palmitoyl-L-Phosphatidate43349--RXN-160321401| (ECOCYC::PATHWAY ECOCYC::RXN-160321401) (ECOCYC::SUB-PATHWAY ECOCYC::RXN-160321401) (%EDGE-SHAPE ((%%PX #(6887 6887)) (%%PY #(14280 14441)) (%%ARROW-1 (6887 14441 NIL NIL NIL NIL 6887 14441)) (%%ARROW-2 (8221 546 NIL NIL NIL NIL 8221 546)) (%%EDGE-FINALIZED? T) (%EDGE-TYPE ECOCYC::REACTION-IN-OVERVIEW))))) NIL (%LAYER 1) (:LOCATION ECOCYC::CCO-CYTOPLASM) (%SUPER-SPACE ECOCYC::BLONG-KBASE-GIT-OV-PWYS) (%SUPER-NODE ECOCYC::RXN-160321401) (%NODE-LOCATION (6887 14258)) (ECOCYC::PATHWAY ECOCYC::RXN-160321401) (ECOCYC::SUB-PATHWAY ECOCYC::RXN-160321401) (ECOCYC::CPD ECOCYC::ACYL-SN-GLYCEROL-3P) (%NODE-SHAPE ((%NODE-ICON-STYLE :COLOR-FILLED) (%NODE-ICON-THICKNESS 0) (%NODE-ICON-HEIGHT 44) (%NODE-ICON-WIDTH 44) (%NODE-LABEL-EXPRESSION (QUOTE ("a 1-acyl-<i>sn</i>" "-glycerol 3-" "phosphate"))) (%USE-SHAPE ECOCYC::OVERVIEW-CPD)))) (ECOCYC::ADENINE53591--ADENPRIBOSYLTRAN-RXN1621 NIL NIL (%LAYER 1) (:LOCATION ECOCYC::CCO-CYTOPLASM) (%SUPER-SPACE ECOCYC::BLONG-KBASE-GIT-OV-PWYS) (%SUPER-NODE ECOCYC::ADENPRIBOSYLTRAN-RXN1621) (%NODE-LOCATION (8973 8685)) (ECOCYC::PATHWAY ECOCYC::ADENPRIBOSYLTRAN-RXN1621) (ECOCYC::SUB-PATHWAY ECOCYC::ADENPRIBOSYLTRAN-RXN1621) (ECOCYC::CPD ECOCYC::ADENINE) (%NODE-SHAPE ((%NODE-ICON :SUPERQUADRIC) (%NODE-ICON-M 2) (%NODE-ICON-N 2) (%NODE-ICON-STYLE :SOLID-OUTLINE) (%NODE-ICON-THICKNESS 2) (%NODE-ICON-HEIGHT 60) (%NODE-ICON-WIDTH 24) (%NODE-LABEL-EXPRESSION (QUOTE ("adenine"))) (%USE-SHAPE ECOCYC::OVERVIEW-CPD)))) (ECOCYC::ADENOSINE42354--ADENODEAMIN-RXN1379 ((ECOCYC::ADENODEAMIN-RXN ECOCYC::INOSINE42355--ADENODEAMIN-RXN1379 (ECOCYC::PATHWAY ECOCYC::ADENODEAMIN-RXN1379) (ECOCYC::SUB-PATHWAY ECOCYC::ADENODEAMIN-RXN1379) (%EDGE-SHAPE ((%%PX #(6882 6882)) (%%PY #(9110 9168)) (%%ARROW-1 (6882 9168 NIL NIL NIL NIL 6882 9168)) (%%ARROW-2 (5945 2230 NIL NIL NIL NIL 5945 2230)) (%%EDGE-FINALIZED? T) (%EDGE-TYPE ECOCYC::REACTION-IN-OVERVIEW))))) NIL (%LAYER 1) (:LOCATION ECOCYC::CCO-CYTOPLASM) (%SUPER-SPACE ECOCYC::BLONG-KBASE-GIT-OV-PWYS) (%SUPER-NODE ECOCYC::ADENODEAMIN-RXN1379) (%NODE-LOCATION (6882 9080)) (ECOCYC::PATHWAY ECOCYC::ADENODEAMIN-RXN1379) (ECOCYC::SUB-PATHWAY ECOCYC::ADENODEAMIN-RXN1379) (ECOCYC::CPD ECOCYC::ADENOSINE) (%NODE-SHAPE ((%NODE-ICON :SUPERQUADRIC) (%NODE-ICON-M 2) (%NODE-ICON-N 2) (%NODE-ICON-STYLE :SOLID-OUTLINE) (%NODE-ICON-THICKNESS 2) (%NODE-ICON-HEIGHT 60) (%NODE-ICON-WIDTH 24) (%NODE-LABEL-EXPRESSION (QUOTE ("adenosine"))) (%USE-SHAPE ECOCYC::OVERVIEW-CPD)))) (ECOCYC::ADENOSINE47450--ADENOSYLHOMOCYSTEINASE-RXN1487 NIL NIL (%LAYER 1) (:LOCATION ECOCYC::CCO-CYTOPLASM) (%SUPER-SPACE ECOCYC::BLONG-KBASE-GIT-OV-PWYS) (%SUPER-NODE ECOCYC::ADENOSYLHOMOCYSTEINASE-RXN1487) (%NODE-LOCATION (10008 2752)) (ECOCYC::PATHWAY ECOCYC::ADENOSYLHOMOCYSTEINASE-RXN1487) (ECOCYC::SUB-PATHWAY ECOCYC::ADENOSYLHOMOCYSTEINASE-RXN1487) (ECOCYC::CPD ECOCYC::ADENOSINE) (%NODE-SHAPE ((%NODE-ICON :SUPERQUADRIC) (%NODE-ICON-M 2) (%NODE-ICON-N 2) (%NODE-ICON-STYLE :SOLID-OUTLINE) (%NODE-ICON-THICKNESS 2) (%NODE-ICON-HEIGHT 60) (%NODE-ICON-WIDTH 24) (%NODE-LABEL-EXPRESSION (QUOTE ("adenosine"))) (%USE-SHAPE ECOCYC::OVERVIEW-CPD)))) (ECOCYC::ADENOSINE53634--AMP-DEPHOSPHORYLATION-RXN1622 NIL NIL (%LAYER 1) (:LOCATION ECOCYC::CCO-CYTOPLASM) (%SUPER-SPACE ECOCYC::BLONG-KBASE-GIT-OV-PWYS) (%SUPER-NODE ECOCYC::AMP-DEPHOSPHORYLATION-RXN1622) (%NODE-LOCATION (6679 13276)) (ECOCYC::PATHWAY ECOCYC::AMP-DEPHOSPHORYLATION-RXN1622) (ECOCYC::SUB-PATHWAY ECOCYC::AMP-DEPHOSPHORYLATION-RXN1622) (ECOCYC::CPD ECOCYC::ADENOSINE) (%NODE-SHAPE ((%NODE-ICON :SUPERQUADRIC) (%NODE-ICON-M 2) (%NODE-ICON-N 2) (%NODE-ICON-STYLE :SOLID-OUTLINE) (%NODE-ICON-THICKNESS 2) (%NODE-ICON-HEIGHT 60) (%NODE-ICON-WIDTH 24) (%NODE-LABEL-EXPRESSION (QUOTE ("adenosine"))) (%USE-SHAPE ECOCYC::OVERVIEW-CPD)))) (ECOCYC::ADENOSINE_DIPHOSPHATE_RIBOSE29369--RXN0-14411090 ((ECOCYC::RXN0-1441 ECOCYC::AMP29371--RXN0-14411090 (%EDGE-LOCATION ((8470 10825) (8470 10881))) (ECOCYC::PATHWAY ECOCYC::RXN0-14411090) (ECOCYC::SUB-PATHWAY ECOCYC::RXN0-14411090) (%EDGE-SHAPE ((%%PX #(8470 8470 8470 8519)) (%%PY #(10812 10825 10881 10916)) (%%ARROW-1 (8519 10916 NIL NIL NIL NIL 8519 10916)) (%%ARROW-2 (6167 1306 NIL NIL NIL NIL 6167 1306)) (%%EDGE-FINALIZED? T) (%EDGE-TYPE ECOCYC::REACTION-IN-OVERVIEW)))) (ECOCYC::RXN0-1441 ECOCYC::CPD-1531729370--RXN0-14411090 (%EDGE-LOCATION ((8470 10825) (8470 10881))) (ECOCYC::PATHWAY ECOCYC::RXN0-14411090) (ECOCYC::SUB-PATHWAY ECOCYC::RXN0-14411090) (%EDGE-SHAPE ((%%PX #(8470 8470 8470 8456)) (%%PY #(10812 10825 10881 10905)) (%%ARROW-1 (8456 10905 NIL NIL NIL NIL 8456 10905)) (%%ARROW-2 (6167 1306 NIL NIL NIL NIL 6167 1306)) (%%EDGE-FINALIZED? T) (%EDGE-TYPE ECOCYC::REACTION-IN-OVERVIEW))))) NIL (%LAYER 1) (:LOCATION ECOCYC::CCO-CYTOPLASM) (%SUPER-SPACE ECOCYC::BLONG-KBASE-GIT-OV-PWYS) (%SUPER-NODE ECOCYC::RXN0-14411090) (%NODE-LOCATION (8470 10795)) (ECOCYC::PATHWAY ECOCYC::RXN0-14411090) (ECOCYC::SUB-PATHWAY ECOCYC::RXN0-14411090) (ECOCYC::CPD ECOCYC::ADENOSINE_DIPHOSPHATE_RIBOSE) (%NODE-SHAPE ((%NODE-ICON :RECTANGLE) (%NODE-ICON-STYLE :SOLID-OUTLINE) (%NODE-ICON-THICKNESS 2) (%NODE-ICON-HEIGHT 30) (%NODE-ICON-WIDTH 30) (%NODE-LABEL-EXPRESSION (QUOTE ("ADP-D-ribose"))) (%USE-SHAPE ECOCYC::OVERVIEW-CPD)))) (ECOCYC::ADENOSINE_DIPHOSPHATE_RIBOSE30432--3.2.2.24-RXN1113 NIL NIL (%LAYER 1) (:LOCATION ECOCYC::CCO-CYTOPLASM) (%SUPER-SPACE ECOCYC::BLONG-KBASE-GIT-OV-PWYS) (%SUPER-NODE ECOCYC::3.2.2.24-RXN1113) (%NODE-LOCATION (10478 456)) (ECOCYC::PATHWAY ECOCYC::3.2.2.24-RXN1113) (ECOCYC::SUB-PATHWAY ECOCYC::3.2.2.24-RXN1113) (ECOCYC::CPD ECOCYC::ADENOSINE_DIPHOSPHATE_RIBOSE) (%NODE-SHAPE ((%NODE-ICON :RECTANGLE) (%NODE-ICON-STYLE :SOLID-OUTLINE) (%NODE-ICON-THICKNESS 2) (%NODE-ICON-HEIGHT 30) (%NODE-ICON-WIDTH 30) (%NODE-LABEL-EXPRESSION (QUOTE ("ADP-D-ribose"))) (%USE-SHAPE ECOCYC::OVERVIEW-CPD)))) (ECOCYC::ADENOSYL-HOMO-CYS15729--PWY-6151 ((ECOCYC::ADENOSYLHOMOCYSTEINE-NUCLEOSIDASE-RXN ECOCYC::CPD-56415728--PWY-6151 (ECOCYC::CENTER-X 1703.9552) (ECOCYC::CENTER-Y 417.72742) (ECOCYC::THETA1 0.03793901715288572d0) (ECOCYC::THETA2 5.791622869211668d0) (ECOCYC::PATHWAY ECOCYC::PWY-6151) (ECOCYC::SUB-PATHWAY ECOCYC::PWY-6151) (%EDGE-SHAPE ((%%PX #(1847 1829)) (%%PY #(411 489)) (%%ARROW-1 (1829 489 NIL NIL NIL NIL 1829 489)) (%%ARROW-2 (691 3416 NIL NIL NIL NIL 691 3416)) (%%EDGE-FINALIZED? T) (%EDGE-TYPE ECOCYC::REACTION-IN-OVERVIEW) (%EDGE-CURVE :CIRCULAR-ARC))) (ECOCYC::RADIUS 151) (ECOCYC::CLOCKWISE? T))) NIL (%LAYER 1) (:LOCATION ECOCYC::CCO-CYTOPLASM) (%SUPER-SPACE ECOCYC::BLONG-KBASE-GIT-OV-PWYS) (%SUPER-NODE ECOCYC::PWY-6151) (%NODE-LOCATION (1852 388)) (ECOCYC::PATHWAY ECOCYC::PWY-6151) (ECOCYC::SUB-PATHWAY ECOCYC::PWY-6151) (ECOCYC::CPD ECOCYC::ADENOSYL-HOMO-CYS) (%NODE-SHAPE ((%NODE-ICON :REGULAR-POLYGON) (%NODE-ICON-REGULAR-POLYGON-SIDES 3) (%NODE-ICON-STYLE :SOLID-OUTLINE) (%NODE-ICON-THICKNESS 2) (%NODE-ICON-HEIGHT 45) (%NODE-ICON-WIDTH 45) (%NODE-LABEL-EXPRESSION (QUOTE ("SAH"))) (%USE-SHAPE ECOCYC::OVERVIEW-CPD)))) (ECOCYC::ADENOSYL-HOMO-CYS47449--ADENOSYLHOMOCYSTEINASE-RXN1487 ((ECOCYC::ADENOSYLHOMOCYSTEINASE-RXN ECOCYC::ADENOSINE47450--ADENOSYLHOMOCYSTEINASE-RXN1487 (%EDGE-LOCATION ((10071 2684) (10071 2709))) (ECOCYC::PATHWAY ECOCYC::ADENOSYLHOMOCYSTEINASE-RXN1487) (ECOCYC::SUB-PATHWAY ECOCYC::ADENOSYLHOMOCYSTEINASE-RXN1487) (%EDGE-SHAPE ((%%PX #(10071 10071 10071 10020)) (%%PY #(2671 2684 2709 2744)) (%%ARROW-1 (10020 2744 NIL NIL NIL NIL 10020 2744)) (%%ARROW-2 (5767 1341 NIL NIL NIL NIL 5767 1341)) (%%EDGE-FINALIZED? T) (%EDGE-TYPE ECOCYC::REACTION-IN-OVERVIEW)))) (ECOCYC::ADENOSYLHOMOCYSTEINASE-RXN ECOCYC::HOMO-CYS47451--ADENOSYLHOMOCYSTEINASE-RXN1487 (%EDGE-LOCATION ((10071 2684) (10071 2709))) (ECOCYC::PATHWAY ECOCYC::ADENOSYLHOMOCYSTEINASE-RXN1487) (ECOCYC::SUB-PATHWAY ECOCYC::ADENOSYLHOMOCYSTEINASE-RXN1487) (%EDGE-SHAPE ((%%PX #(10071 10071 10071 10099)) (%%PY #(2671 2684 2709 2736)) (%%ARROW-1 (10099 2736 NIL NIL NIL NIL 10099 2736)) (%%ARROW-2 (5767 1341 NIL NIL NIL NIL 5767 1341)) (%%EDGE-FINALIZED? T) (%EDGE-TYPE ECOCYC::REACTION-IN-OVERVIEW))))) NIL (%LAYER 1) (:LOCATION ECOCYC::CCO-CYTOPLASM) (%SUPER-SPACE ECOCYC::BLONG-KBASE-GIT-OV-PWYS) (%SUPER-NODE ECOCYC::ADENOSYLHOMOCYSTEINASE-RXN1487) (%NODE-LOCATION (10071 2647)) (ECOCYC::PATHWAY ECOCYC::ADENOSYLHOMOCYSTEINASE-RXN1487) (ECOCYC::SUB-PATHWAY ECOCYC::ADENOSYLHOMOCYSTEINASE-RXN1487) (ECOCYC::CPD ECOCYC::ADENOSYL-HOMO-CYS) (%NODE-SHAPE ((%NODE-ICON :REGULAR-POLYGON) (%NODE-ICON-REGULAR-POLYGON-SIDES 3) (%NODE-ICON-STYLE :SOLID-OUTLINE) (%NODE-ICON-THICKNESS 2) (%NODE-ICON-HEIGHT 45) (%NODE-ICON-WIDTH 45) (%NODE-LABEL-EXPRESSION (QUOTE ("SAH"))) (%USE-SHAPE ECOCYC::OVERVIEW-CPD)))) (ECOCYC::ADENYLOSUCC22083--PWY-7219 ((ECOCYC::AMPSYN-RXN ECOCYC::AMP22082--PWY-7219 (ECOCYC::PATHWAY ECOCYC::PWY-7219) (ECOCYC::SUB-PATHWAY ECOCYC::PWY-7219) (%EDGE-SHAPE ((%%PX #(2165 2166)) (%%PY #(2613 2665)) (%%ARROW-1 (2166 2665 NIL NIL NIL NIL 2166 2665)) (%%ARROW-2 (691 3416 NIL NIL NIL NIL 691 3416)) (%%EDGE-FINALIZED? T) (%EDGE-TYPE ECOCYC::REACTION-IN-OVERVIEW))))) NIL (%LAYER 1) (:LOCATION ECOCYC::CCO-CYTOPLASM) (%SUPER-SPACE ECOCYC::BLONG-KBASE-GIT-OV-PWYS) (%SUPER-NODE ECOCYC::PWY-7219) (%NODE-LOCATION (2165 2594)) (ECOCYC::PATHWAY ECOCYC::PWY-7219) (ECOCYC::SUB-PATHWAY ECOCYC::PWY-7219) (ECOCYC::CPD ECOCYC::ADENYLOSUCC) (%NODE-SHAPE ((%NODE-ICON-STYLE :SOLID-OUTLINE) (%NODE-ICON-THICKNESS 2) (%NODE-ICON-HEIGHT 36) (%NODE-ICON-WIDTH 36) (%NODE-LABEL-EXPRESSION (QUOTE ("adenylo-succinate"))) (%USE-SHAPE ECOCYC::OVERVIEW-CPD)))) (ECOCYC::ADP-D-GLUCOSE20104--GLYCOGENSYNTH-PWY ((ECOCYC::GLYCOGENSYN-RXN ECOCYC::|1-4-alpha-D-Glucan20102--GLYCOGENSYNTH-PWY| (%EDGE-LOCATION ((494 3711) (494 3737))) (ECOCYC::PATHWAY ECOCYC::GLYCOGENSYNTH-PWY) (ECOCYC::SUB-PATHWAY ECOCYC::GLYCOGENSYNTH-PWY) (%EDGE-SHAPE ((%%PX #(673 494 494 494)) (%%PY #(3689 3711 3737 3744)) (%%ARROW-1 (494 3744 NIL NIL NIL NIL 494 3744)) (%%ARROW-2 (5714 693 NIL NIL NIL NIL 5714 693)) (%%EDGE-FINALIZED? T) (%EDGE-TYPE ECOCYC::REACTION-IN-OVERVIEW))))) NIL (%LAYER 1) (:LOCATION ECOCYC::CCO-CYTOPLASM) (%SUPER-SPACE ECOCYC::BLONG-KBASE-GIT-OV-PWYS) (%SUPER-NODE ECOCYC::GLYCOGENSYNTH-PWY) (%NODE-LOCATION (690 3687)) (ECOCYC::PATHWAY ECOCYC::GLYCOGENSYNTH-PWY) (ECOCYC::SUB-PATHWAY ECOCYC::GLYCOGENSYNTH-PWY) (ECOCYC::CPD ECOCYC::ADP-D-GLUCOSE) (%NODE-SHAPE ((%NODE-ICON :RECTANGLE) (%NODE-ICON-STYLE :SOLID-OUTLINE) (%NODE-ICON-THICKNESS 2) (%NODE-ICON-HEIGHT 30) (%NODE-ICON-WIDTH 30) (%NODE-LABEL-EXPRESSION (QUOTE ("ADP-&alpha;-D-glucose"))) (%USE-SHAPE ECOCYC::OVERVIEW-CPD)))) (ECOCYC::|ADP-D-ribosyl-nitrogen-reductases30430--3.2.2.24-RXN1113| ((ECOCYC::3.2.2.24-RXN ECOCYC::|Dinitrogen-reductase-L-arginine30431--3.2.2.24-RXN1113| (%EDGE-LOCATION ((10396 401) (10396 423))) (ECOCYC::PATHWAY ECOCYC::3.2.2.24-RXN1113) (ECOCYC::SUB-PATHWAY ECOCYC::3.2.2.24-RXN1113) (%EDGE-SHAPE ((%%PX #(10396 10396 10396 10355)) (%%PY #(387 401 423 446)) (%%ARROW-1 (10355 446 NIL NIL NIL NIL 10355 446)) (%%ARROW-2 (8710 14277 NIL NIL NIL NIL 8710 14277)) (%%EDGE-FINALIZED? T) (%EDGE-TYPE ECOCYC::REACTION-IN-OVERVIEW)))) (ECOCYC::3.2.2.24-RXN ECOCYC::ADENOSINE_DIPHOSPHATE_RIBOSE30432--3.2.2.24-RXN1113 (%EDGE-LOCATION ((10396 401) (10396 423))) (ECOCYC::PATHWAY ECOCYC::3.2.2.24-RXN1113) (ECOCYC::SUB-PATHWAY ECOCYC::3.2.2.24-RXN1113) (%EDGE-SHAPE ((%%PX #(10396 10396 10396 10461)) (%%PY #(387 401 423 448)) (%%ARROW-1 (10461 448 NIL NIL NIL NIL 10461 448)) (%%ARROW-2 (8710 14277 NIL NIL NIL NIL 8710 14277)) (%%EDGE-FINALIZED? T) (%EDGE-TYPE ECOCYC::REACTION-IN-OVERVIEW))))) NIL (%LAYER 1) (:LOCATION ECOCYC::CCO-CYTOPLASM) (%SUPER-SPACE ECOCYC::BLONG-KBASE-GIT-OV-PWYS) (%SUPER-NODE ECOCYC::3.2.2.24-RXN1113) (%NODE-LOCATION (10395 368)) (ECOCYC::PATHWAY ECOCYC::3.2.2.24-RXN1113) (ECOCYC::SUB-PATHWAY ECOCYC::3.2.2.24-RXN1113) (ECOCYC::CPD ECOCYC::|ADP-D-ribosyl-nitrogen-reductases|) (%NODE-SHAPE ((%NODE-ICON-STYLE :SOLID-OUTLINE) (%NODE-ICON-THICKNESS 2) (%NODE-ICON-HEIGHT 36) (%NODE-ICON-WIDTH 36) (%NODE-LABEL-EXPRESSION (QUOTE ("a [dinitrogen reductase]-<i>N</i><sup>&omega;</sup>-&alpha;-" "( ADP-D-ribosyl)-L-arginine"))) (%USE-SHAPE ECOCYC::OVERVIEW-CPD)))) (ECOCYC::ADP22081--PWY-7219 ((ECOCYC::ATPSYN-RXN ECOCYC::ATP22087--PWY-7219 (ECOCYC::PATHWAY ECOCYC::PWY-7219) (ECOCYC::SUB-PATHWAY ECOCYC::PWY-7219) (%EDGE-SHAPE ((%%PX #(2166 2166)) (%%PY #(2817 2944)) (%%ARROW-1 (2166 2944 NIL NIL NIL NIL 2166 2944)) (%%ARROW-2 (2166 2817 NIL NIL NIL NIL 2166 2817)) (%%EDGE-FINALIZED? T) (%EDGE-TYPE ECOCYC::REACTION-IN-OVERVIEW) (%USE-SHAPE ECOCYC::OV-REVERSIBLE-RXN-ARROW))))) NIL (%LAYER 1) (:LOCATION ECOCYC::CCO-CYTOPLASM) (%SUPER-SPACE ECOCYC::BLONG-KBASE-GIT-OV-PWYS) (%SUPER-NODE ECOCYC::PWY-7219) (%NODE-LOCATION (2166 2787)) (ECOCYC::PATHWAY ECOCYC::PWY-7219) (ECOCYC::SUB-PATHWAY ECOCYC::PWY-7219) (ECOCYC::CPD ECOCYC::ADP) (%NODE-SHAPE ((%NODE-ICON :SUPERQUADRIC) (%NODE-ICON-M 2) (%NODE-ICON-N 2) (%NODE-ICON-STYLE :SOLID-OUTLINE) (%NODE-ICON-THICKNESS 2) (%NODE-ICON-HEIGHT 60) (%NODE-ICON-WIDTH 24) (%NODE-LABEL-EXPRESSION (QUOTE ("ADP"))) (%USE-SHAPE ECOCYC::OVERVIEW-CPD)))) (ECOCYC::ADP26873--SUCCCOASYN-RXN1039 NIL NIL (%LAYER 1) (:LOCATION ECOCYC::CCO-CYTOPLASM) (%SUPER-SPACE ECOCYC::BLONG-KBASE-GIT-OV-PWYS) (%SUPER-NODE ECOCYC::SUCCCOASYN-RXN1039) (%NODE-LOCATION (9794 4595)) (ECOCYC::PATHWAY ECOCYC::SUCCCOASYN-RXN1039) (ECOCYC::SUB-PATHWAY ECOCYC::SUCCCOASYN-RXN1039) (ECOCYC::CPD ECOCYC::ADP) (%NODE-SHAPE ((%NODE-ICON :SUPERQUADRIC) (%NODE-ICON-M 2) (%NODE-ICON-N 2) (%NODE-ICON-STYLE :SOLID-OUTLINE) (%NODE-ICON-THICKNESS 2) (%NODE-ICON-HEIGHT 60) (%NODE-ICON-WIDTH 24) (%NODE-LABEL-EXPRESSION (QUOTE ("ADP"))) (%USE-SHAPE ECOCYC::OVERVIEW-CPD)))) (ECOCYC::ADP29912--DEPHOSPHOCOAKIN-RXN1100 NIL NIL (%LAYER 1) (:LOCATION ECOCYC::CCO-CYTOPLASM) (%SUPER-SPACE ECOCYC::BLONG-KBASE-GIT-OV-PWYS) (%SUPER-NODE ECOCYC::DEPHOSPHOCOAKIN-RXN1100) (%NODE-LOCATION (9164 5603)) (ECOCYC::PATHWAY ECOCYC::DEPHOSPHOCOAKIN-RXN1100) (ECOCYC::SUB-PATHWAY ECOCYC::DEPHOSPHOCOAKIN-RXN1100) (ECOCYC::CPD ECOCYC::ADP) (%NODE-SHAPE ((%NODE-ICON :SUPERQUADRIC) (%NODE-ICON-M 2) (%NODE-ICON-N 2) (%NODE-ICON-STYLE :SOLID-OUTLINE) (%NODE-ICON-THICKNESS 2) (%NODE-ICON-HEIGHT 60) (%NODE-ICON-WIDTH 24) (%NODE-LABEL-EXPRESSION (QUOTE ("ADP"))) (%USE-SHAPE ECOCYC::OVERVIEW-CPD)))) (ECOCYC::ADP39209--ADPREDUCT-RXN1305 NIL NIL (%LAYER 1) (:LOCATION ECOCYC::CCO-CYTOPLASM) (%SUPER-SPACE ECOCYC::BLONG-KBASE-GIT-OV-PWYS) (%SUPER-NODE ECOCYC::ADPREDUCT-RXN1305) (%NODE-LOCATION (6671 9786)) (ECOCYC::PATHWAY ECOCYC::ADPREDUCT-RXN1305) (ECOCYC::SUB-PATHWAY ECOCYC::ADPREDUCT-RXN1305) (ECOCYC::CPD ECOCYC::ADP) (%NODE-SHAPE ((%NODE-ICON :SUPERQUADRIC) (%NODE-ICON-M 2) (%NODE-ICON-N 2) (%NODE-ICON-STYLE :SOLID-OUTLINE) (%NODE-ICON-THICKNESS 2) (%NODE-ICON-HEIGHT 60) (%NODE-ICON-WIDTH 24) (%NODE-LABEL-EXPRESSION (QUOTE ("ADP"))) (%USE-SHAPE ECOCYC::OVERVIEW-CPD)))) (ECOCYC::ADP44804--ATPASE-RXN1432 NIL NIL (%LAYER 1) (:LOCATION ECOCYC::CCO-CYTOPLASM) (%SUPER-SPACE ECOCYC::BLONG-KBASE-GIT-OV-PWYS) (%SUPER-NODE ECOCYC::ATPASE-RXN1432) (%NODE-LOCATION (9051 9196)) (ECOCYC::PATHWAY ECOCYC::ATPASE-RXN1432) (ECOCYC::SUB-PATHWAY ECOCYC::ATPASE-RXN1432) (ECOCYC::CPD ECOCYC::ADP) (%NODE-SHAPE ((%NODE-ICON :SUPERQUADRIC) (%NODE-ICON-M 2) (%NODE-ICON-N 2) (%NODE-ICON-STYLE :SOLID-OUTLINE) (%NODE-ICON-THICKNESS 2) (%NODE-ICON-HEIGHT 60) (%NODE-ICON-WIDTH 24) (%NODE-LABEL-EXPRESSION (QUOTE ("ADP"))) (%USE-SHAPE ECOCYC::OVERVIEW-CPD)))) (ECOCYC::ADP49616--RXN0-7471532 NIL NIL (%LAYER 1) (:LOCATION ECOCYC::CCO-CYTOPLASM) (%SUPER-SPACE ECOCYC::BLONG-KBASE-GIT-OV-PWYS) (%SUPER-NODE ECOCYC::RXN0-7471532) (%NODE-LOCATION (6671 9210)) (ECOCYC::PATHWAY ECOCYC::RXN0-7471532) (ECOCYC::SUB-PATHWAY ECOCYC::RXN0-7471532) (ECOCYC::CPD ECOCYC::ADP) (%NODE-SHAPE ((%NODE-ICON :SUPERQUADRIC) (%NODE-ICON-M 2) (%NODE-ICON-N 2) (%NODE-ICON-STYLE :SOLID-OUTLINE) (%NODE-ICON-THICKNESS 2) (%NODE-ICON-HEIGHT 60) (%NODE-ICON-WIDTH 24) (%NODE-LABEL-EXPRESSION (QUOTE ("ADP"))) (%USE-SHAPE ECOCYC::OVERVIEW-CPD)))) (ECOCYC::AICAR17215--HISTSYN-PWY NIL NIL (%LAYER 1) (:LOCATION ECOCYC::CCO-CYTOPLASM) (%SUPER-SPACE ECOCYC::BLONG-KBASE-GIT-OV-PWYS) (%SUPER-NODE ECOCYC::HISTSYN-PWY) (%NODE-LOCATION (386 1581)) (ECOCYC::PATHWAY ECOCYC::HISTSYN-PWY) (ECOCYC::SUB-PATHWAY ECOCYC::HISTSYN-PWY) (ECOCYC::CPD ECOCYC::AICAR) (%NODE-SHAPE ((%NODE-ICON-STYLE :SOLID-OUTLINE) (%NODE-ICON-THICKNESS 2) (%NODE-ICON-HEIGHT 36) (%NODE-ICON-WIDTH 36) (%NODE-LABEL-EXPRESSION (QUOTE ("AICAR"))) (%USE-SHAPE ECOCYC::OVERVIEW-CPD)))) (ECOCYC::AICAR23231--PWY-6124 ((ECOCYC::AICARTRANSFORM-RXN ECOCYC::PHOSPHORIBOSYL-FORMAMIDO-CARBOXAMIDE23230--PWY-6124 (ECOCYC::PATHWAY ECOCYC::PWY-6124) (ECOCYC::SUB-PATHWAY ECOCYC::PWY-6124) (%EDGE-SHAPE ((%%PX #(1803 1804)) (%%PY #(2842 2910)) (%%ARROW-1 (1804 2910 NIL NIL NIL NIL 1804 2910)) (%%ARROW-2 (4933 649 NIL NIL NIL NIL 4933 649)) (%%EDGE-FINALIZED? T) (%EDGE-TYPE ECOCYC::REACTION-IN-OVERVIEW))))) NIL (%LAYER 1) (:LOCATION ECOCYC::CCO-CYTOPLASM) (%SUPER-SPACE ECOCYC::BLONG-KBASE-GIT-OV-PWYS) (%SUPER-NODE ECOCYC::PWY-6124) (%NODE-LOCATION (1803 2823)) (ECOCYC::PATHWAY ECOCYC::PWY-6124) (ECOCYC::SUB-PATHWAY ECOCYC::PWY-6124) (ECOCYC::CPD ECOCYC::AICAR) (%NODE-SHAPE ((%NODE-ICON-STYLE :SOLID-OUTLINE) (%NODE-ICON-THICKNESS 2) (%NODE-ICON-HEIGHT 36) (%NODE-ICON-WIDTH 36) (%NODE-LABEL-EXPRESSION (QUOTE ("AICAR"))) (%USE-SHAPE ECOCYC::OVERVIEW-CPD)))) (ECOCYC::AICAR38187--RXN-142701282 ((ECOCYC::RXN-14270 ECOCYC::CPD-376238189--RXN-142701282 (%EDGE-LOCATION ((10375 1735) (10375 1773))) (ECOCYC::PATHWAY ECOCYC::RXN-142701282) (ECOCYC::SUB-PATHWAY ECOCYC::RXN-142701282) (%EDGE-SHAPE ((%%PX #(10375 10375 10375 10391)) (%%PY #(1721 1735 1773 1792)) (%%ARROW-1 (10391 1792 NIL NIL NIL NIL 10391 1792)) (%%ARROW-2 (5767 1341 NIL NIL NIL NIL 5767 1341)) (%%EDGE-FINALIZED? T) (%EDGE-TYPE ECOCYC::REACTION-IN-OVERVIEW)))) (ECOCYC::RXN-14270 ECOCYC::PRPP38188--RXN-142701282 (%EDGE-LOCATION ((10375 1735) (10375 1773))) (ECOCYC::PATHWAY ECOCYC::RXN-142701282) (ECOCYC::SUB-PATHWAY ECOCYC::RXN-142701282) (%EDGE-SHAPE ((%%PX #(10375 10375 10375 10304)) (%%PY #(1721 1735 1773 1799)) (%%ARROW-1 (10304 1799 NIL NIL NIL NIL 10304 1799)) (%%ARROW-2 (5767 1341 NIL NIL NIL NIL 5767 1341)) (%%EDGE-FINALIZED? T) (%EDGE-TYPE ECOCYC::REACTION-IN-OVERVIEW))))) NIL (%LAYER 1) (:LOCATION ECOCYC::CCO-CYTOPLASM) (%SUPER-SPACE ECOCYC::BLONG-KBASE-GIT-OV-PWYS) (%SUPER-NODE ECOCYC::RXN-142701282) (%NODE-LOCATION (10374 1702)) (ECOCYC::PATHWAY ECOCYC::RXN-142701282) (ECOCYC::SUB-PATHWAY ECOCYC::RXN-142701282) (ECOCYC::CPD ECOCYC::AICAR) (%NODE-SHAPE ((%NODE-ICON-STYLE :SOLID-OUTLINE) (%NODE-ICON-THICKNESS 2) (%NODE-ICON-HEIGHT 36) (%NODE-ICON-WIDTH 36) (%NODE-LABEL-EXPRESSION (QUOTE ("AICAR"))) (%USE-SHAPE ECOCYC::OVERVIEW-CPD)))) (ECOCYC::|ALA-tRNAs27573--ALANINE--TRNA-LIGASE-RXN1053| ((ECOCYC::ALANINE--TRNA-LIGASE-RXN ECOCYC::|Charged-ALA-tRNAs27576--ALANINE--TRNA-LIGASE-RXN1053| (%EDGE-LOCATION ((8461 2684) (8461 2703))) (ECOCYC::PATHWAY ECOCYC::ALANINE--TRNA-LIGASE-RXN1053) (ECOCYC::SUB-PATHWAY ECOCYC::ALANINE--TRNA-LIGASE-RXN1053) (%EDGE-SHAPE ((%%PX #(8449 8461 8461 8461)) (%%PY #(2671 2684 2703 2716)) (%%ARROW-1 (8461 2716 NIL NIL NIL NIL 8461 2716)) (%%ARROW-2 (4626 744 NIL NIL NIL NIL 4626 744)) (%%EDGE-FINALIZED? T) (%EDGE-TYPE ECOCYC::REACTION-IN-OVERVIEW))))) NIL (%LAYER 1) (:LOCATION ECOCYC::CCO-CYTOPLASM) (%SUPER-SPACE ECOCYC::BLONG-KBASE-GIT-OV-PWYS) (%SUPER-NODE ECOCYC::ALANINE--TRNA-LIGASE-RXN1053) (%NODE-LOCATION (8427 2647)) (ECOCYC::PATHWAY ECOCYC::ALANINE--TRNA-LIGASE-RXN1053) (ECOCYC::SUB-PATHWAY ECOCYC::ALANINE--TRNA-LIGASE-RXN1053) (ECOCYC::CPD ECOCYC::|ALA-tRNAs|) (%NODE-SHAPE ((%NODE-TYPE ECOCYC::TRNA-IN-OVERVIEW) (%NODE-ICON :POLYGON) (%NODE-ICON-POLYGON-VERTICES ((-24 -24) (30 -24) (30 -6) (12 -6) (12 24) (-6 24) (-6 -6) (-24 -6))) (%NODE-ICON-STYLE :COLOR-FILLED) (%NODE-ICON-THICKNESS 0) (%NODE-ICON-HEIGHT 38) (%NODE-ICON-WIDTH 38) (%NODE-LABEL-EXPRESSION (QUOTE ("a tRNA<SUP>ala</SUP>"))) (%USE-SHAPE ECOCYC::OVERVIEW-CPD)))) (ECOCYC::|Alcohol-Degradation| NIL NIL (%LAYER -2) (%NODE-SHAPE ((%NODE-ICON-POLYGON-VERTICES ((141 -231) (146 -230) (148 -229) (150 -228) (152 -227) (153 -226) (154 -225) (155 -224) (156 -223) (156 -222) (157 -221) (157 -220) (158 -219) (158 -218) (158 -217) (158 -216) (159 -215) (159 -214) (159 -213) (159 -212) (159 -211) (159 -210) (160 -209) (160 -208) (160 -207) (160 -206) (160 -205) (160 -204) (160 -203) (160 -202) (160 -201) (160 -200) (160 -199) (160 -198) (160 -197) (160 -196) (160 -195) (160 -194) (160 -193) (160 -192) (160 -191) (160 -190) (160 -189) (160 -188) (160 -187) (160 -186) (160 -185) (160 -184) (160 -183) (160 -182) (160 155) (160 156) (160 157) (160 158) (160 159) (160 160) (160 161) (160 162) (160 163) (160 164) (160 165) (160 166) (160 167) (160 168) (160 169) (160 170) (160 171) (160 172) (160 173) (160 174) (160 175) (160 176) (160 177) (160 178) (160 179) (160 180) (160 181) (160 182) (159 183) (159 184) (159 185) (159 186) (159 187) (159 188) (158 189) (158 190) (158 191) (158 192) (157 193) (157 194) (156 195) (156 196) (155 197) (154 198) (153 199) (152 200) (150 201) (148 202) (146 203) (141 204) (-141 204) (-146 203) (-148 202) (-150 201) (-152 200) (-153 199) (-154 198) (-155 197) (-156 196) (-156 195) (-157 194) (-157 193) (-158 192) (-158 191) (-158 190) (-158 189) (-159 188) (-159 187) (-159 186) (-159 185) (-159 184) (-159 183) (-160 182) (-160 181) (-160 180) (-160 179) (-160 178) (-160 177) (-160 176) (-160 175) (-160 174) (-160 173) (-160 172) (-160 171) (-160 170) (-160 169) (-160 168) (-160 167) (-160 166) (-160 165) (-160 164) (-160 163) (-160 162) (-160 161) (-160 160) (-160 159) (-160 158) (-160 157) (-160 156) (-160 155) (-160 -182) (-160 -183) (-160 -184) (-160 -185) (-160 -186) (-160 -187) (-160 -188) (-160 -189) (-160 -190) (-160 -191) (-160 -192) (-160 -193) (-160 -194) (-160 -195) (-160 -196) (-160 -197) (-160 -198) (-160 -199) (-160 -200) (-160 -201) (-160 -202) (-160 -203) (-160 -204) (-160 -205) (-160 -206) (-160 -207) (-160 -208) (-160 -209) (-159 -210) (-159 -211) (-159 -212) (-159 -213) (-159 -214) (-159 -215) (-158 -216) (-158 -217) (-158 -218) (-158 -219) (-157 -220) (-157 -221) (-156 -222) (-156 -223) (-155 -224) (-154 -225) (-153 -226) (-152 -227) (-150 -228) (-148 -229) (-146 -230) (-141 -231))) (%USE-SHAPE ECOCYC::OV-PWY-CLASS))) (%NODE-LOCATION (6452 2433)) (:PATHWAYS (ECOCYC::ETOH-ACETYLCOA-ANA-PWY))) (ECOCYC::|Alcohols29731--3.2.1.52-RXN1097| NIL NIL (%LAYER 1) (:LOCATION ECOCYC::CCO-CYTOPLASM) (%SUPER-SPACE ECOCYC::BLONG-KBASE-GIT-OV-PWYS) (%SUPER-NODE ECOCYC::3.2.1.52-RXN1097) (%NODE-LOCATION (8920 616)) (ECOCYC::PATHWAY ECOCYC::3.2.1.52-RXN1097) (ECOCYC::SUB-PATHWAY ECOCYC::3.2.1.52-RXN1097) (ECOCYC::CPD ECOCYC::|Alcohols|) (%NODE-SHAPE ((%NODE-ICON-STYLE :SOLID-OUTLINE) (%NODE-ICON-THICKNESS 2) (%NODE-ICON-HEIGHT 36) (%NODE-ICON-WIDTH 36) (%NODE-LABEL-EXPRESSION (QUOTE ("an alcohol"))) (%USE-SHAPE ECOCYC::OVERVIEW-CPD)))) (ECOCYC::|Alcohols30607--ACETYLESTERASE-RXN1116| NIL NIL (%LAYER 1) (:LOCATION ECOCYC::CCO-CYTOPLASM) (%SUPER-SPACE ECOCYC::BLONG-KBASE-GIT-OV-PWYS) (%SUPER-NODE ECOCYC::ACETYLESTERASE-RXN1116) (%NODE-LOCATION (8502 304)) (ECOCYC::PATHWAY ECOCYC::ACETYLESTERASE-RXN1116) (ECOCYC::SUB-PATHWAY ECOCYC::ACETYLESTERASE-RXN1116) (ECOCYC::CPD ECOCYC::|Alcohols|) (%NODE-SHAPE ((%NODE-ICON-STYLE :SOLID-OUTLINE) (%NODE-ICON-THICKNESS 2) (%NODE-ICON-HEIGHT 36) (%NODE-ICON-WIDTH 36) (%NODE-LABEL-EXPRESSION (QUOTE ("an alcohol"))) (%USE-SHAPE ECOCYC::OVERVIEW-CPD)))) (ECOCYC::|Alcohols30928--BETA-GLUCURONID-RXN1123| NIL NIL (%LAYER 1) (:LOCATION ECOCYC::CCO-CYTOPLASM) (%SUPER-SPACE ECOCYC::BLONG-KBASE-GIT-OV-PWYS) (%SUPER-NODE ECOCYC::BETA-GLUCURONID-RXN1123) (%NODE-LOCATION (9722 1267)) (ECOCYC::PATHWAY ECOCYC::BETA-GLUCURONID-RXN1123) (ECOCYC::SUB-PATHWAY ECOCYC::BETA-GLUCURONID-RXN1123) (ECOCYC::CPD ECOCYC::|Alcohols|) (%NODE-SHAPE ((%NODE-ICON-STYLE :SOLID-OUTLINE) (%NODE-ICON-THICKNESS 2) (%NODE-ICON-HEIGHT 36) (%NODE-ICON-WIDTH 36) (%NODE-LABEL-EXPRESSION (QUOTE ("an alcohol"))) (%USE-SHAPE ECOCYC::OVERVIEW-CPD)))) (ECOCYC::|Alcohols35949--GLYCPDIESTER-RXN1232| NIL NIL (%LAYER 1) (:LOCATION ECOCYC::CCO-CYTOPLASM) (%SUPER-SPACE ECOCYC::BLONG-KBASE-GIT-OV-PWYS) (%SUPER-NODE ECOCYC::GLYCPDIESTER-RXN1232) (%NODE-LOCATION (9026 5618)) (ECOCYC::PATHWAY ECOCYC::GLYCPDIESTER-RXN1232) (ECOCYC::SUB-PATHWAY ECOCYC::GLYCPDIESTER-RXN1232) (ECOCYC::CPD ECOCYC::|Alcohols|) (%NODE-SHAPE ((%NODE-ICON-STYLE :SOLID-OUTLINE) (%NODE-ICON-THICKNESS 2) (%NODE-ICON-HEIGHT 36) (%NODE-ICON-WIDTH 36) (%NODE-LABEL-EXPRESSION (QUOTE ("an alcohol"))) (%USE-SHAPE ECOCYC::OVERVIEW-CPD)))) (ECOCYC::|Alcohols41395--1.11.1.15-RXN1356| NIL NIL (%LAYER 1) (:LOCATION ECOCYC::CCO-CYTOPLASM) (%SUPER-SPACE ECOCYC::BLONG-KBASE-GIT-OV-PWYS) (%SUPER-NODE ECOCYC::1.11.1.15-RXN1356) (%NODE-LOCATION (9448 616)) (ECOCYC::PATHWAY ECOCYC::1.11.1.15-RXN1356) (ECOCYC::SUB-PATHWAY ECOCYC::1.11.1.15-RXN1356) (ECOCYC::CPD ECOCYC::|Alcohols|) (%NODE-SHAPE ((%NODE-ICON-STYLE :SOLID-OUTLINE) (%NODE-ICON-THICKNESS 2) (%NODE-ICON-HEIGHT 36) (%NODE-ICON-WIDTH 36) (%NODE-LABEL-EXPRESSION (QUOTE ("an alcohol"))) (%USE-SHAPE ECOCYC::OVERVIEW-CPD)))) (ECOCYC::|Alcohols41613--CARBOXYLESTERASE-RXN1361| NIL NIL (%LAYER 1) (:LOCATION ECOCYC::CCO-CYTOPLASM) (%SUPER-SPACE ECOCYC::BLONG-KBASE-GIT-OV-PWYS) (%SUPER-NODE ECOCYC::CARBOXYLESTERASE-RXN1361) (%NODE-LOCATION (9558 3143)) (ECOCYC::PATHWAY ECOCYC::CARBOXYLESTERASE-RXN1361) (ECOCYC::SUB-PATHWAY ECOCYC::CARBOXYLESTERASE-RXN1361) (ECOCYC::CPD ECOCYC::|Alcohols|) (%NODE-SHAPE ((%NODE-ICON-STYLE :SOLID-OUTLINE) (%NODE-ICON-THICKNESS 2) (%NODE-ICON-HEIGHT 36) (%NODE-ICON-WIDTH 36) (%NODE-LABEL-EXPRESSION (QUOTE ("an alcohol"))) (%USE-SHAPE ECOCYC::OVERVIEW-CPD)))) (ECOCYC::|Alcohols41733--R4-RXN1364| NIL NIL (%LAYER 1) (:LOCATION ECOCYC::CCO-CYTOPLASM) (%SUPER-SPACE ECOCYC::BLONG-KBASE-GIT-OV-PWYS) (%SUPER-NODE ECOCYC::R4-RXN1364) (%NODE-LOCATION (7103 1456)) (ECOCYC::PATHWAY ECOCYC::R4-RXN1364) (ECOCYC::SUB-PATHWAY ECOCYC::R4-RXN1364) (ECOCYC::CPD ECOCYC::|Alcohols|) (%NODE-SHAPE ((%NODE-ICON-STYLE :SOLID-OUTLINE) (%NODE-ICON-THICKNESS 2) (%NODE-ICON-HEIGHT 36) (%NODE-ICON-WIDTH 36) (%NODE-LABEL-EXPRESSION (QUOTE ("an alcohol"))) (%USE-SHAPE ECOCYC::OVERVIEW-CPD)))) (ECOCYC::|Alcohols53543--RXN0-54681620| NIL NIL (%LAYER 1) (:LOCATION ECOCYC::CCO-CYTOPLASM) (%SUPER-SPACE ECOCYC::BLONG-KBASE-GIT-OV-PWYS) (%SUPER-NODE ECOCYC::RXN0-54681620) (%NODE-LOCATION (7102 1108)) (ECOCYC::PATHWAY ECOCYC::RXN0-54681620) (ECOCYC::SUB-PATHWAY ECOCYC::RXN0-54681620) (ECOCYC::CPD ECOCYC::|Alcohols|) (%NODE-SHAPE ((%NODE-ICON-STYLE :SOLID-OUTLINE) (%NODE-ICON-THICKNESS 2) (%NODE-ICON-HEIGHT 36) (%NODE-ICON-WIDTH 36) (%NODE-LABEL-EXPRESSION (QUOTE ("an alcohol"))) (%USE-SHAPE ECOCYC::OVERVIEW-CPD)))) (ECOCYC::|Aldehyde-Degradation| NIL NIL (%LAYER -2) (%NODE-SHAPE ((%NODE-ICON-POLYGON-VERTICES ((137 -123) (142 -122) (144 -121) (146 -120) (148 -119) (149 -118) (150 -117) (151 -116) (152 -115) (152 -114) (153 -113) (153 -112) (154 -111) (154 -110) (154 -109) (154 -108) (155 -107) (155 -106) (155 -105) (155 -104) (155 -103) (155 -102) (156 -101) (156 -100) (156 -99) (156 -98) (156 -97) (156 -96) (156 -95) (156 -94) (156 -93) (156 -92) (156 -91) (156 -90) (156 -89) (156 -88) (156 -87) (156 -86) (156 -85) (156 -84) (156 -83) (156 -82) (156 -81) (156 -80) (156 -79) (156 -78) (156 -77) (156 -76) (156 -75) (156 -74) (156 46) (156 47) (156 48) (156 49) (156 50) (156 51) (156 52) (156 53) (156 54) (156 55) (156 56) (156 57) (156 58) (156 59) (156 60) (156 61) (156 62) (156 63) (156 64) (156 65) (156 66) (156 67) (156 68) (156 69) (156 70) (156 71) (156 72) (156 73) (155 74) (155 75) (155 76) (155 77) (155 78) (155 79) (154 80) (154 81) (154 82) (154 83) (153 84) (153 85) (152 86) (152 87) (151 88) (150 89) (149 90) (148 91) (146 92) (144 93) (142 94) (137 95) (-139 95) (-144 94) (-146 93) (-148 92) (-150 91) (-151 90) (-152 89) (-153 88) (-154 87) (-154 86) (-155 85) (-155 84) (-156 83) (-156 82) (-156 81) (-156 80) (-157 79) (-157 78) (-157 77) (-157 76) (-157 75) (-157 74) (-158 73) (-158 72) (-158 71) (-158 70) (-158 69) (-158 68) (-158 67) (-158 66) (-158 65) (-158 64) (-158 63) (-158 62) (-158 61) (-158 60) (-158 59) (-158 58) (-158 57) (-158 56) (-158 55) (-158 54) (-158 53) (-158 52) (-158 51) (-158 50) (-158 49) (-158 48) (-158 47) (-158 46) (-158 -74) (-158 -75) (-158 -76) (-158 -77) (-158 -78) (-158 -79) (-158 -80) (-158 -81) (-158 -82) (-158 -83) (-158 -84) (-158 -85) (-158 -86) (-158 -87) (-158 -88) (-158 -89) (-158 -90) (-158 -91) (-158 -92) (-158 -93) (-158 -94) (-158 -95) (-158 -96) (-158 -97) (-158 -98) (-158 -99) (-158 -100) (-158 -101) (-157 -102) (-157 -103) (-157 -104) (-157 -105) (-157 -106) (-157 -107) (-156 -108) (-156 -109) (-156 -110) (-156 -111) (-155 -112) (-155 -113) (-154 -114) (-154 -115) (-153 -116) (-152 -117) (-151 -118) (-150 -119) (-148 -120) (-146 -121) (-144 -122) (-139 -123))) (%USE-SHAPE ECOCYC::OV-PWY-CLASS))) (%NODE-LOCATION (6439 2017)) (:PATHWAYS (ECOCYC::PWY0-1315))) (ECOCYC::|Aldehydes50553--ALDHDEHYDROG-RXN1553| ((ECOCYC::ALDHDEHYDROG-RXN ECOCYC::|Carboxylates50554--ALDHDEHYDROG-RXN1553| (ECOCYC::PATHWAY ECOCYC::ALDHDEHYDROG-RXN1553) (ECOCYC::SUB-PATHWAY ECOCYC::ALDHDEHYDROG-RXN1553) (%EDGE-SHAPE ((%%PX #(6889 6889)) (%%PY #(1546 1612)) (%%ARROW-1 (6889 1612 NIL NIL NIL NIL 6889 1612)) (%%ARROW-2 (6675 2864 NIL NIL NIL NIL 6675 2864)) (%%EDGE-FINALIZED? T) (%EDGE-TYPE ECOCYC::REACTION-IN-OVERVIEW))))) NIL (%LAYER 1) (:LOCATION ECOCYC::CCO-CYTOPLASM) (%SUPER-SPACE ECOCYC::BLONG-KBASE-GIT-OV-PWYS) (%SUPER-NODE ECOCYC::ALDHDEHYDROG-RXN1553) (%NODE-LOCATION (6889 1527)) (ECOCYC::PATHWAY ECOCYC::ALDHDEHYDROG-RXN1553) (ECOCYC::SUB-PATHWAY ECOCYC::ALDHDEHYDROG-RXN1553) (ECOCYC::CPD ECOCYC::|Aldehydes|) (%NODE-SHAPE ((%NODE-ICON-STYLE :SOLID-OUTLINE) (%NODE-ICON-THICKNESS 2) (%NODE-ICON-HEIGHT 36) (%NODE-ICON-WIDTH 36) (%NODE-LABEL-EXPRESSION (QUOTE ("an aldehyde"))) (%USE-SHAPE ECOCYC::OVERVIEW-CPD)))) (ECOCYC::|Aldehydes55762--ALCOHOL-DEHYDROG-GENERIC-RXN1668| NIL NIL (%LAYER 1) (:LOCATION ECOCYC::CCO-CYTOPLASM) (%SUPER-SPACE ECOCYC::BLONG-KBASE-GIT-OV-PWYS) (%SUPER-NODE ECOCYC::ALCOHOL-DEHYDROG-GENERIC-RXN1668) (%NODE-LOCATION (8217 9830)) (ECOCYC::PATHWAY ECOCYC::ALCOHOL-DEHYDROG-GENERIC-RXN1668) (ECOCYC::SUB-PATHWAY ECOCYC::ALCOHOL-DEHYDROG-GENERIC-RXN1668) (ECOCYC::CPD ECOCYC::|Aldehydes|) (%NODE-SHAPE ((%NODE-ICON-STYLE :SOLID-OUTLINE) (%NODE-ICON-THICKNESS 2) (%NODE-ICON-HEIGHT 36) (%NODE-ICON-WIDTH 36) (%NODE-LABEL-EXPRESSION (QUOTE ("an aldehyde"))) (%USE-SHAPE ECOCYC::OVERVIEW-CPD)))) (ECOCYC::|Alkyl-Hydro-Peroxides41393--1.11.1.15-RXN1356| ((ECOCYC::1.11.1.15-RXN ECOCYC::|Alcohols41395--1.11.1.15-RXN1356| (%EDGE-LOCATION ((9519 561) (9519 583))) (ECOCYC::PATHWAY ECOCYC::1.11.1.15-RXN1356) (ECOCYC::SUB-PATHWAY ECOCYC::1.11.1.15-RXN1356) (%EDGE-SHAPE ((%%PX #(9550 9519 9519 9465)) (%%PY #(539 561 583 608)) (%%ARROW-1 (9465 608 NIL NIL NIL NIL 9465 608)) (%%ARROW-2 (4625 584 NIL NIL NIL NIL 4625 584)) (%%EDGE-FINALIZED? T) (%EDGE-TYPE ECOCYC::REACTION-IN-OVERVIEW)))) (ECOCYC::1.11.1.15-RXN ECOCYC::|Protein-Disulfides41396--1.11.1.15-RXN1356| (%EDGE-LOCATION ((9519 561) (9519 583))) (ECOCYC::PATHWAY ECOCYC::1.11.1.15-RXN1356) (ECOCYC::SUB-PATHWAY ECOCYC::1.11.1.15-RXN1356) (%EDGE-SHAPE ((%%PX #(9550 9519 9519 9549)) (%%PY #(539 561 583 605)) (%%ARROW-1 (9549 605 NIL NIL NIL NIL 9549 605)) (%%ARROW-2 (4625 584 NIL NIL NIL NIL 4625 584)) (%%EDGE-FINALIZED? T) (%EDGE-TYPE ECOCYC::REACTION-IN-OVERVIEW))))) NIL (%LAYER 1) (:LOCATION ECOCYC::CCO-CYTOPLASM) (%SUPER-SPACE ECOCYC::BLONG-KBASE-GIT-OV-PWYS) (%SUPER-NODE ECOCYC::1.11.1.15-RXN1356) (%NODE-LOCATION (9566 528)) (ECOCYC::PATHWAY ECOCYC::1.11.1.15-RXN1356) (ECOCYC::SUB-PATHWAY ECOCYC::1.11.1.15-RXN1356) (ECOCYC::CPD ECOCYC::|Alkyl-Hydro-Peroxides|) (%NODE-SHAPE ((%NODE-ICON-STYLE :SOLID-OUTLINE) (%NODE-ICON-THICKNESS 2) (%NODE-ICON-HEIGHT 36) (%NODE-ICON-WIDTH 36) (%NODE-LABEL-EXPRESSION (QUOTE ("an organic" "hydroperoxide"))) (%USE-SHAPE ECOCYC::OVERVIEW-CPD)))) (ECOCYC::|Alkyl-Hydro-Peroxides41732--R4-RXN1364| ((ECOCYC::R4-RXN ECOCYC::|Alcohols41733--R4-RXN1364| (ECOCYC::PATHWAY ECOCYC::R4-RXN1364) (ECOCYC::SUB-PATHWAY ECOCYC::R4-RXN1364) (%EDGE-SHAPE ((%%PX #(7104 7103)) (%%PY #(1371 1437)) (%%ARROW-1 (7103 1437 NIL NIL NIL NIL 7103 1437)) (%%ARROW-2 (7995 5010 NIL NIL NIL NIL 7995 5010)) (%%EDGE-FINALIZED? T) (%EDGE-TYPE ECOCYC::REACTION-IN-OVERVIEW))))) NIL (%LAYER 1) (:LOCATION ECOCYC::CCO-CYTOPLASM) (%SUPER-SPACE ECOCYC::BLONG-KBASE-GIT-OV-PWYS) (%SUPER-NODE ECOCYC::R4-RXN1364) (%NODE-LOCATION (7104 1352)) (ECOCYC::PATHWAY ECOCYC::R4-RXN1364) (ECOCYC::SUB-PATHWAY ECOCYC::R4-RXN1364) (ECOCYC::CPD ECOCYC::|Alkyl-Hydro-Peroxides|) (%NODE-SHAPE ((%NODE-ICON-STYLE :SOLID-OUTLINE) (%NODE-ICON-THICKNESS 2) (%NODE-ICON-HEIGHT 36) (%NODE-ICON-WIDTH 36) (%NODE-LABEL-EXPRESSION (QUOTE ("an organic" "hydroperoxide"))) (%USE-SHAPE ECOCYC::OVERVIEW-CPD)))) (ECOCYC::|Alkyl-Hydro-Peroxides53542--RXN0-54681620| ((ECOCYC::RXN0-5468 ECOCYC::|Alcohols53543--RXN0-54681620| (ECOCYC::PATHWAY ECOCYC::RXN0-54681620) (ECOCYC::SUB-PATHWAY ECOCYC::RXN0-54681620) (%EDGE-SHAPE ((%%PX #(7103 7102)) (%%PY #(1029 1089)) (%%ARROW-1 (7102 1089 NIL NIL NIL NIL 7102 1089)) (%%ARROW-2 (4625 584 NIL NIL NIL NIL 4625 584)) (%%EDGE-FINALIZED? T) (%EDGE-TYPE ECOCYC::REACTION-IN-OVERVIEW))))) NIL (%LAYER 1) (:LOCATION ECOCYC::CCO-CYTOPLASM) (%SUPER-SPACE ECOCYC::BLONG-KBASE-GIT-OV-PWYS) (%SUPER-NODE ECOCYC::RXN0-54681620) (%NODE-LOCATION (7103 1010)) (ECOCYC::PATHWAY ECOCYC::RXN0-54681620) (ECOCYC::SUB-PATHWAY ECOCYC::RXN0-54681620) (ECOCYC::CPD ECOCYC::|Alkyl-Hydro-Peroxides|) (%NODE-SHAPE ((%NODE-ICON-STYLE :SOLID-OUTLINE) (%NODE-ICON-THICKNESS 2) (%NODE-ICON-HEIGHT 36) (%NODE-ICON-WIDTH 36) (%NODE-LABEL-EXPRESSION (QUOTE ("an organic" "hydroperoxide"))) (%USE-SHAPE ECOCYC::OVERVIEW-CPD)))) (ECOCYC::ALL-TRANS-HEPTAPRENYL-DIPHOSPHATE29152--RXN-91901086 ((ECOCYC::RXN-9190 ECOCYC::CPD-1211729155--RXN-91901086 (%EDGE-LOCATION ((9246 7577) (9246 7632))) (ECOCYC::PATHWAY ECOCYC::RXN-91901086) (ECOCYC::SUB-PATHWAY ECOCYC::RXN-91901086) (%EDGE-SHAPE ((%%PX #(9204 9246 9246 9246)) (%%PY #(7551 7577 7632 7646)) (%%ARROW-1 (9246 7646 NIL NIL NIL NIL 9246 7646)) (%%ARROW-2 (691 3416 NIL NIL NIL NIL 691 3416)) (%%EDGE-FINALIZED? T) (%EDGE-TYPE ECOCYC::REACTION-IN-OVERVIEW))))) NIL (%LAYER 1) (:LOCATION ECOCYC::CCO-CYTOPLASM) (%SUPER-SPACE ECOCYC::BLONG-KBASE-GIT-OV-PWYS) (%SUPER-NODE ECOCYC::RXN-91901086) (%NODE-LOCATION (9185 7540)) (ECOCYC::PATHWAY ECOCYC::RXN-91901086) (ECOCYC::SUB-PATHWAY ECOCYC::RXN-91901086) (ECOCYC::CPD ECOCYC::ALL-TRANS-HEPTAPRENYL-DIPHOSPHATE) (%NODE-SHAPE ((%NODE-ICON-STYLE :COLOR-FILLED) (%NODE-ICON-THICKNESS 0) (%NODE-ICON-HEIGHT 44) (%NODE-ICON-WIDTH 44) (%NODE-LABEL-EXPRESSION (QUOTE ("all-<i>trans</i>-" "heptaprenyl" "diphosphate"))) (%USE-SHAPE ECOCYC::OVERVIEW-CPD)))) (ECOCYC::ALL-TRANS-HEXAPRENYL-DIPHOSPHATE16237--PWY-5853 ((ECOCYC::RXN-9217 ECOCYC::CPD-1211616239--PWY-5853 (%EDGE-LOCATION ((3283 307) (3283 366))) (ECOCYC::PATHWAY ECOCYC::PWY-5853) (ECOCYC::SUB-PATHWAY ECOCYC::PWY-5853) (%EDGE-SHAPE ((%%PX #(3323 3283 3283 3283)) (%%PY #(286 307 366 374)) (%%ARROW-1 (3283 374 NIL NIL NIL NIL 3283 374)) (%%ARROW-2 (5700 2676 NIL NIL NIL NIL 5700 2676)) (%%EDGE-FINALIZED? T) (%EDGE-TYPE ECOCYC::REACTION-IN-OVERVIEW))))) NIL (%LAYER 1) (:LOCATION ECOCYC::CCO-CYTOPLASM) (%SUPER-SPACE ECOCYC::BLONG-KBASE-GIT-OV-PWYS) (%SUPER-NODE ECOCYC::PWY-5853) (%NODE-LOCATION (3343 276)) (ECOCYC::PATHWAY ECOCYC::PWY-5853) (ECOCYC::SUB-PATHWAY ECOCYC::PWY-5853) (ECOCYC::CPD ECOCYC::ALL-TRANS-HEXAPRENYL-DIPHOSPHATE) (%NODE-SHAPE ((%NODE-ICON-STYLE :COLOR-FILLED) (%NODE-ICON-THICKNESS 0) (%NODE-ICON-HEIGHT 44) (%NODE-ICON-WIDTH 44) (%NODE-LABEL-EXPRESSION (QUOTE ("all-<i>trans</i>-" "hexaprenyl" "diphosphate"))) (%USE-SHAPE ECOCYC::OVERVIEW-CPD)))) (ECOCYC::|All-trans-Retinyl-Esters39052--RXN-125751301| ((ECOCYC::RXN-12575 ECOCYC::CPD-1352439054--RXN-125751301 (%EDGE-LOCATION ((10077 2098) (10077 2137))) (ECOCYC::PATHWAY ECOCYC::RXN-125751301) (ECOCYC::SUB-PATHWAY ECOCYC::RXN-125751301) (%EDGE-SHAPE ((%%PX #(10077 10077 10077 10112)) (%%PY #(2084 2098 2137 2160)) (%%ARROW-1 (10112 2160 NIL NIL NIL NIL 10112 2160)) (%%ARROW-2 (9804 4489 NIL NIL NIL NIL 9804 4489)) (%%EDGE-FINALIZED? T) (%EDGE-TYPE ECOCYC::REACTION-IN-OVERVIEW)))) (ECOCYC::RXN-12575 ECOCYC::|Long-Chain-Fatty-Acids39053--RXN-125751301| (%EDGE-LOCATION ((10077 2098) (10077 2137))) (ECOCYC::PATHWAY ECOCYC::RXN-125751301) (ECOCYC::SUB-PATHWAY ECOCYC::RXN-125751301) (%EDGE-SHAPE ((%%PX #(10077 10077 10077 10032)) (%%PY #(2084 2098 2137 2161)) (%%ARROW-1 (10032 2161 NIL NIL NIL NIL 10032 2161)) (%%ARROW-2 (9804 4489 NIL NIL NIL NIL 9804 4489)) (%%EDGE-FINALIZED? T) (%EDGE-TYPE ECOCYC::REACTION-IN-OVERVIEW))))) NIL (%LAYER 1) (:LOCATION ECOCYC::CCO-CYTOPLASM) (%SUPER-SPACE ECOCYC::BLONG-KBASE-GIT-OV-PWYS) (%SUPER-NODE ECOCYC::RXN-125751301) (%NODE-LOCATION (10077 2065)) (ECOCYC::PATHWAY ECOCYC::RXN-125751301) (ECOCYC::SUB-PATHWAY ECOCYC::RXN-125751301) (ECOCYC::CPD ECOCYC::|All-trans-Retinyl-Esters|) (%NODE-SHAPE ((%NODE-ICON-STYLE :SOLID-OUTLINE) (%NODE-ICON-THICKNESS 2) (%NODE-ICON-HEIGHT 36) (%NODE-ICON-WIDTH 36) (%NODE-LABEL-EXPRESSION (QUOTE ("an <i>all-trans</i>-" "retinyl ester"))) (%USE-SHAPE ECOCYC::OVERVIEW-CPD)))) (ECOCYC::|All-tRNAs49384--3.1.13.5-RXN1527| NIL NIL (%LAYER 1) (:LOCATION ECOCYC::CCO-CYTOPLASM) (%SUPER-SPACE ECOCYC::BLONG-KBASE-GIT-OV-PWYS) (%SUPER-NODE ECOCYC::3.1.13.5-RXN1527) (%NODE-LOCATION (9041 1800)) (ECOCYC::PATHWAY ECOCYC::3.1.13.5-RXN1527) (ECOCYC::SUB-PATHWAY ECOCYC::3.1.13.5-RXN1527) (ECOCYC::CPD ECOCYC::|All-tRNAs|) (%NODE-SHAPE ((%NODE-ICON :POLYGON) (%NODE-ICON-POLYGON-VERTICES ((-24 -24) (30 -24) (30 -6) (12 -6) (12 24) (-6 24) (-6 -6) (-24 -6))) (%NODE-ICON-STYLE :COLOR-FILLED) (%NODE-ICON-THICKNESS 0) (%NODE-ICON-HEIGHT 38) (%NODE-ICON-WIDTH 38) (%NODE-LABEL-EXPRESSION (QUOTE ("a tRNA"))) (%USE-SHAPE ECOCYC::OVERVIEW-CPD)))) (ECOCYC::ALLO-THR36367--RXN0-52341241 ((ECOCYC::RXN0-5234 ECOCYC::GLY36368--RXN0-52341241 (%EDGE-LOCATION ((9495 9111) (9495 9146))) (ECOCYC::PATHWAY ECOCYC::RXN0-52341241) (ECOCYC::SUB-PATHWAY ECOCYC::RXN0-52341241) (%EDGE-SHAPE ((%%PX #(9495 9495 9495 9459)) (%%PY #(9098 9111 9146 9170)) (%%ARROW-1 (9459 9170 NIL NIL NIL NIL 9459 9170)) (%%ARROW-2 (6680 7044 NIL NIL NIL NIL 6680 7044)) (%%EDGE-FINALIZED? T) (%EDGE-TYPE ECOCYC::REACTION-IN-OVERVIEW)))) (ECOCYC::RXN0-5234 ECOCYC::ACETALD36369--RXN0-52341241 (%EDGE-LOCATION ((9495 9111) (9495 9146))) (ECOCYC::PATHWAY ECOCYC::RXN0-52341241) (ECOCYC::SUB-PATHWAY ECOCYC::RXN0-52341241) (%EDGE-SHAPE ((%%PX #(9495 9495 9495 9515)) (%%PY #(9098 9111 9146 9169)) (%%ARROW-1 (9515 9169 NIL NIL NIL NIL 9515 9169)) (%%ARROW-2 (6680 7044 NIL NIL NIL NIL 6680 7044)) (%%EDGE-FINALIZED? T) (%EDGE-TYPE ECOCYC::REACTION-IN-OVERVIEW))))) NIL (%LAYER 1) (:LOCATION ECOCYC::CCO-CYTOPLASM) (%SUPER-SPACE ECOCYC::BLONG-KBASE-GIT-OV-PWYS) (%SUPER-NODE ECOCYC::RXN0-52341241) (%NODE-LOCATION (9495 9074)) (ECOCYC::PATHWAY ECOCYC::RXN0-52341241) (ECOCYC::SUB-PATHWAY ECOCYC::RXN0-52341241) (ECOCYC::CPD ECOCYC::ALLO-THR) (%NODE-SHAPE ((%NODE-ICON :REGULAR-POLYGON) (%NODE-ICON-REGULAR-POLYGON-SIDES 3) (%NODE-ICON-STYLE :SOLID-OUTLINE) (%NODE-ICON-THICKNESS 2) (%NODE-ICON-HEIGHT 45) (%NODE-ICON-WIDTH 45) (%NODE-LABEL-EXPRESSION (QUOTE ("DL-allothreonine"))) (%USE-SHAPE ECOCYC::OVERVIEW-CPD)))) (ECOCYC::|Alpha-6-alpha-14-glucans40679--RXN-143711339| NIL NIL (%LAYER 1) (:LOCATION ECOCYC::CCO-CYTOPLASM) (%SUPER-SPACE ECOCYC::BLONG-KBASE-GIT-OV-PWYS) (%SUPER-NODE ECOCYC::RXN-143711339) (%NODE-LOCATION (8228 2181)) (ECOCYC::PATHWAY ECOCYC::RXN-143711339) (ECOCYC::SUB-PATHWAY ECOCYC::RXN-143711339) (ECOCYC::CPD ECOCYC::|Alpha-6-alpha-14-glucans|) (%NODE-SHAPE ((%NODE-ICON :RECTANGLE) (%NODE-ICON-STYLE :SOLID-OUTLINE) (%NODE-ICON-THICKNESS 2) (%NODE-ICON-HEIGHT 30) (%NODE-ICON-WIDTH 30) (%NODE-LABEL-EXPRESSION (QUOTE ("a (1,6)-&alpha;-D-glucosyl-" "(1,4)-&alpha;-glucan"))) (%USE-SHAPE ECOCYC::OVERVIEW-CPD)))) (ECOCYC::|Alpha-Amyloses47059--RXN-143721478| ((ECOCYC::RXN-14372 ECOCYC::CPD-704347060--RXN-143721478 (ECOCYC::PATHWAY ECOCYC::RXN-143721478) (ECOCYC::SUB-PATHWAY ECOCYC::RXN-143721478) (%EDGE-SHAPE ((%%PX #(6888 6888)) (%%PY #(6019 6102)) (%%ARROW-1 (6888 6102 NIL NIL NIL NIL 6888 6102)) (%%ARROW-2 (8221 546 NIL NIL NIL NIL 8221 546)) (%%EDGE-FINALIZED? T) (%EDGE-TYPE ECOCYC::REACTION-IN-OVERVIEW))))) NIL (%LAYER 1) (:LOCATION ECOCYC::CCO-CYTOPLASM) (%SUPER-SPACE ECOCYC::BLONG-KBASE-GIT-OV-PWYS) (%SUPER-NODE ECOCYC::RXN-143721478) (%NODE-LOCATION (6888 6002)) (ECOCYC::PATHWAY ECOCYC::RXN-143721478) (ECOCYC::SUB-PATHWAY ECOCYC::RXN-143721478) (ECOCYC::CPD ECOCYC::|Alpha-Amyloses|) (%NODE-SHAPE ((%NODE-SENSITIVITY :LABEL) (%NODE-ICON :RECTANGLE) (%NODE-ICON-STYLE :SOLID-OUTLINE) (%NODE-ICON-THICKNESS 2) (%NODE-ICON-HEIGHT 30) (%NODE-ICON-WIDTH 30) (%NODE-LABEL-EXPRESSION (QUOTE ("&alpha;-amylose"))) (%USE-SHAPE ECOCYC::OVERVIEW-CPD)))) (ECOCYC::ALPHA-D-GALACTOSE23832--PWY66-422 ((ECOCYC::GALACTOKIN-RXN ECOCYC::GALACTOSE-1P23831--PWY66-422 (ECOCYC::PATHWAY ECOCYC::PWY66-422) (ECOCYC::SUB-PATHWAY ECOCYC::PWY66-422) (%EDGE-SHAPE ((%%PX #(5814 5814)) (%%PY #(3846 3903)) (%%ARROW-1 (5814 3903 NIL NIL NIL NIL 5814 3903)) (%%ARROW-2 (5796 4269 NIL NIL NIL NIL 5796 4269)) (%%EDGE-FINALIZED? T) (%EDGE-TYPE ECOCYC::REACTION-IN-OVERVIEW))))) NIL (%LAYER 1) (:LOCATION ECOCYC::CCO-CYTOPLASM) (%SUPER-SPACE ECOCYC::BLONG-KBASE-GIT-OV-PWYS) (%SUPER-NODE ECOCYC::PWY66-422) (%NODE-LOCATION (5814 3829)) (ECOCYC::PATHWAY ECOCYC::PWY66-422) (ECOCYC::SUB-PATHWAY ECOCYC::PWY66-422) (ECOCYC::CPD ECOCYC::ALPHA-D-GALACTOSE) (%NODE-SHAPE ((%NODE-ICON :RECTANGLE) (%NODE-ICON-STYLE :SOLID-OUTLINE) (%NODE-ICON-THICKNESS 2) (%NODE-ICON-HEIGHT 30) (%NODE-ICON-WIDTH 30) (%NODE-LABEL-EXPRESSION (QUOTE ("&alpha;-D-galactose"))) (%USE-SHAPE ECOCYC::OVERVIEW-CPD)))) (ECOCYC::ALPHA-D-GALACTOSE24007--PWY-6317 ((ECOCYC::GALACTOKIN-RXN ECOCYC::GALACTOSE-1P24006--PWY-6317 (ECOCYC::PATHWAY ECOCYC::PWY-6317) (ECOCYC::SUB-PATHWAY ECOCYC::PWY-6317) (%EDGE-SHAPE ((%%PX #(5836 5836)) (%%PY #(3153 3210)) (%%ARROW-1 (5836 3210 NIL NIL NIL NIL 5836 3210)) (%%ARROW-2 (5796 4269 NIL NIL NIL NIL 5796 4269)) (%%EDGE-FINALIZED? T) (%EDGE-TYPE ECOCYC::REACTION-IN-OVERVIEW))))) NIL (%LAYER 1) (:LOCATION ECOCYC::CCO-CYTOPLASM) (%SUPER-SPACE ECOCYC::BLONG-KBASE-GIT-OV-PWYS) (%SUPER-NODE ECOCYC::PWY-6317) (%NODE-LOCATION (5836 3136)) (ECOCYC::PATHWAY ECOCYC::PWY-6317) (ECOCYC::SUB-PATHWAY ECOCYC::PWY-6317) (ECOCYC::CPD ECOCYC::ALPHA-D-GALACTOSE) (%NODE-SHAPE ((%NODE-ICON :RECTANGLE) (%NODE-ICON-STYLE :SOLID-OUTLINE) (%NODE-ICON-THICKNESS 2) (%NODE-ICON-HEIGHT 30) (%NODE-ICON-WIDTH 30) (%NODE-LABEL-EXPRESSION (QUOTE ("&alpha;-D-galactose"))) (%USE-SHAPE ECOCYC::OVERVIEW-CPD)))) (ECOCYC::ALPHA-D-GALACTOSE39900--RXN-115011320 NIL NIL (%LAYER 1) (:LOCATION ECOCYC::CCO-CYTOPLASM) (%SUPER-SPACE ECOCYC::BLONG-KBASE-GIT-OV-PWYS) (%SUPER-NODE ECOCYC::RXN-115011320) (%NODE-LOCATION (8929 7159)) (ECOCYC::PATHWAY ECOCYC::RXN-115011320) (ECOCYC::SUB-PATHWAY ECOCYC::RXN-115011320) (ECOCYC::CPD ECOCYC::ALPHA-D-GALACTOSE) (%NODE-SHAPE ((%NODE-ICON :RECTANGLE) (%NODE-ICON-STYLE :SOLID-OUTLINE) (%NODE-ICON-THICKNESS 2) (%NODE-ICON-HEIGHT 30) (%NODE-ICON-WIDTH 30) (%NODE-LABEL-EXPRESSION (QUOTE ("&alpha;-D-galactose"))) (%USE-SHAPE ECOCYC::OVERVIEW-CPD)))) (ECOCYC::ALPHA-D-GALACTOSE50126--RXN-120881543 NIL NIL (%LAYER 1) (:LOCATION ECOCYC::CCO-CYTOPLASM) (%SUPER-SPACE ECOCYC::BLONG-KBASE-GIT-OV-PWYS) (%SUPER-NODE ECOCYC::RXN-120881543) (%NODE-LOCATION (10474 8186)) (ECOCYC::PATHWAY ECOCYC::RXN-120881543) (ECOCYC::SUB-PATHWAY ECOCYC::RXN-120881543) (ECOCYC::CPD ECOCYC::ALPHA-D-GALACTOSE) (%NODE-SHAPE ((%NODE-ICON :RECTANGLE) (%NODE-ICON-STYLE :SOLID-OUTLINE) (%NODE-ICON-THICKNESS 2) (%NODE-ICON-HEIGHT 30) (%NODE-ICON-WIDTH 30) (%NODE-LABEL-EXPRESSION (QUOTE ("&alpha;-D-galactose"))) (%USE-SHAPE ECOCYC::OVERVIEW-CPD)))) (ECOCYC::|Alpha-D-Galactosides50124--RXN-120881543| ((ECOCYC::RXN-12088 ECOCYC::|Non-Galactosylated-Galactose-Acceptors50125--RXN-120881543| (%EDGE-LOCATION ((10393 8076) (10393 8153))) (ECOCYC::PATHWAY ECOCYC::RXN-120881543) (ECOCYC::SUB-PATHWAY ECOCYC::RXN-120881543) (%EDGE-SHAPE ((%%PX #(10393 10393 10393 10353)) (%%PY #(8063 8076 8153 8176)) (%%ARROW-1 (10353 8176 NIL NIL NIL NIL 10353 8176)) (%%ARROW-2 (4933 649 NIL NIL NIL NIL 4933 649)) (%%EDGE-FINALIZED? T) (%EDGE-TYPE ECOCYC::REACTION-IN-OVERVIEW)))) (ECOCYC::RXN-12088 ECOCYC::ALPHA-D-GALACTOSE50126--RXN-120881543 (%EDGE-LOCATION ((10393 8076) (10393 8153))) (ECOCYC::PATHWAY ECOCYC::RXN-120881543) (ECOCYC::SUB-PATHWAY ECOCYC::RXN-120881543) (%EDGE-SHAPE ((%%PX #(10393 10393 10393 10457)) (%%PY #(8063 8076 8153 8178)) (%%ARROW-1 (10457 8178 NIL NIL NIL NIL 10457 8178)) (%%ARROW-2 (4933 649 NIL NIL NIL NIL 4933 649)) (%%EDGE-FINALIZED? T) (%EDGE-TYPE ECOCYC::REACTION-IN-OVERVIEW))))) NIL (%LAYER 1) (:LOCATION ECOCYC::CCO-CYTOPLASM) (%SUPER-SPACE ECOCYC::BLONG-KBASE-GIT-OV-PWYS) (%SUPER-NODE ECOCYC::RXN-120881543) (%NODE-LOCATION (10393 8046)) (ECOCYC::PATHWAY ECOCYC::RXN-120881543) (ECOCYC::SUB-PATHWAY ECOCYC::RXN-120881543) (ECOCYC::CPD ECOCYC::|Alpha-D-Galactosides|) (%NODE-SHAPE ((%NODE-ICON :RECTANGLE) (%NODE-ICON-STYLE :SOLID-OUTLINE) (%NODE-ICON-THICKNESS 2) (%NODE-ICON-HEIGHT 30) (%NODE-ICON-WIDTH 30) (%NODE-LABEL-EXPRESSION (QUOTE ("an &alpha;-D-galactoside"))) (%USE-SHAPE ECOCYC::OVERVIEW-CPD)))) (ECOCYC::ALPHA-GLUCOSE26143--RXN-18281021 ((ECOCYC::RXN-1828 ECOCYC::|Short-glucans26145--RXN-18281021| (%EDGE-LOCATION ((9805 9099) (9805 9236))) (ECOCYC::PATHWAY ECOCYC::RXN-18281021) (ECOCYC::SUB-PATHWAY ECOCYC::RXN-18281021) (%EDGE-SHAPE ((%%PX #(9842 9805 9805 9763)) (%%PY #(9078 9099 9236 9258)) (%%ARROW-1 (9763 9258 NIL NIL NIL NIL 9763 9258)) (%%ARROW-2 (934 3416 NIL NIL NIL NIL 934 3416)) (%%EDGE-FINALIZED? T) (%EDGE-TYPE ECOCYC::REACTION-IN-OVERVIEW)))) (ECOCYC::RXN-1828 ECOCYC::|Short-glucans26146--RXN-18281021| (%EDGE-LOCATION ((9805 9099) (9805 9236))) (ECOCYC::PATHWAY ECOCYC::RXN-18281021) (ECOCYC::SUB-PATHWAY ECOCYC::RXN-18281021) (%EDGE-SHAPE ((%%PX #(9842 9805 9805 9847)) (%%PY #(9078 9099 9236 9257)) (%%ARROW-1 (9847 9257 NIL NIL NIL NIL 9847 9257)) (%%ARROW-2 (934 3416 NIL NIL NIL NIL 934 3416)) (%%EDGE-FINALIZED? T) (%EDGE-TYPE ECOCYC::REACTION-IN-OVERVIEW))))) NIL (%LAYER 1) (:LOCATION ECOCYC::CCO-CYTOPLASM) (%SUPER-SPACE ECOCYC::BLONG-KBASE-GIT-OV-PWYS) (%SUPER-NODE ECOCYC::RXN-18281021) (%NODE-LOCATION (9859 9068)) (ECOCYC::PATHWAY ECOCYC::RXN-18281021) (ECOCYC::SUB-PATHWAY ECOCYC::RXN-18281021) (ECOCYC::CPD ECOCYC::ALPHA-GLUCOSE) (%NODE-SHAPE ((%NODE-ICON :RECTANGLE) (%NODE-ICON-STYLE :SOLID-OUTLINE) (%NODE-ICON-THICKNESS 2) (%NODE-ICON-HEIGHT 30) (%NODE-ICON-WIDTH 30) (%NODE-LABEL-EXPRESSION (QUOTE ("&alpha;-D-glucopyranose"))) (%USE-SHAPE ECOCYC::OVERVIEW-CPD)))) (ECOCYC::AMINE-DEG NIL NIL (%LAYER -2) (%NODE-SHAPE ((%NODE-ICON-POLYGON-VERTICES ((161 145) (161 146) (161 147) (161 148) (161 149) (161 150) (161 151) (161 152) (161 153) (161 154) (161 155) (161 156) (161 157) (161 158) (161 159) (161 160) (161 161) (161 162) (161 163) (161 164) (161 165) (161 166) (161 167) (161 168) (161 169) (161 170) (161 171) (161 172) (160 173) (160 174) (160 175) (160 176) (160 177) (160 178) (159 179) (159 180) (159 181) (159 182) (158 183) (158 184) (157 185) (157 186) (156 187) (155 188) (154 189) (153 190) (151 191) (149 192) (147 193) (142 194) (-68 194) (-73 193) (-75 192) (-77 191) (-79 190) (-80 189) (-81 188) (-82 187) (-83 186) (-83 185) (-84 184) (-84 183) (-85 182) (-85 181) (-85 180) (-85 179) (-86 178) (-86 177) (-86 176) (-86 175) (-86 174) (-86 173) (-87 172) (-87 171) (-87 170) (-87 169) (-87 168) (-87 167) (-87 166) (-87 165) (-87 164) (-87 163) (-87 162) (-87 161) (-87 160) (-87 159) (-87 158) (-87 157) (-87 156) (-87 155) (-87 154) (-87 153) (-87 152) (-87 151) (-87 150) (-87 149) (-87 148) (-87 147) (-87 146) (-87 145) (-87 145) (-87 144) (-87 143) (-87 142) (-87 141) (-87 140) (-87 139) (-87 138) (-87 137) (-87 136) (-87 135) (-87 134) (-87 133) (-87 132) (-87 131) (-87 130) (-87 129) (-87 128) (-87 127) (-87 126) (-87 125) (-87 124) (-87 123) (-87 122) (-87 121) (-87 120) (-87 119) (-87 118) (-87 117) (-87 116) (-87 115) (-87 114) (-87 113) (-87 112) (-88 111) (-88 110) (-88 109) (-88 108) (-88 107) (-88 106) (-88 105) (-89 104) (-89 103) (-89 102) (-89 101) (-90 100) (-90 99) (-91 98) (-92 97) (-93 96) (-114 94) (-115 93) (-116 92) (-117 91) (-117 90) (-118 89) (-118 88) (-118 87) (-119 86) (-119 85) (-119 84) (-119 83) (-119 82) (-119 81) (-119 80) (-120 79) (-120 78) (-120 77) (-120 76) (-120 75) (-120 74) (-120 73) (-120 72) (-120 71) (-120 70) (-120 69) (-120 68) (-120 67) (-120 66) (-120 65) (-120 64) (-120 63) (-120 62) (-120 61) (-120 60) (-120 59) (-120 58) (-120 57) (-120 56) (-120 55) (-120 54) (-120 53) (-120 52) (-120 51) (-120 50) (-120 49) (-120 48) (-120 47) (-120 46) (-120 45) (-120 -107) (-120 -108) (-120 -109) (-120 -110) (-120 -111) (-120 -112) (-120 -113) (-120 -114) (-120 -115) (-120 -116) (-120 -117) (-120 -118) (-120 -119) (-120 -120) (-120 -121) (-120 -122) (-120 -123) (-120 -124) (-120 -125) (-120 -126) (-120 -127) (-120 -128) (-120 -129) (-120 -130) (-120 -131) (-120 -132) (-120 -133) (-120 -134) (-120 -135) (-120 -136) (-120 -137) (-120 -138) (-120 -139) (-121 -140) (-121 -141) (-121 -142) (-121 -143) (-121 -144) (-121 -145) (-121 -146) (-122 -147) (-122 -148) (-122 -149) (-122 -150) (-123 -151) (-123 -152) (-124 -153) (-125 -154) (-126 -155) (-127 -156) (-154 -158) (-156 -159) (-157 -160) (-158 -161) (-158 -162) (-159 -163) (-159 -164) (-159 -165) (-160 -166) (-160 -167) (-160 -168) (-160 -169) (-160 -170) (-161 -171) (-161 -172) (-161 -173) (-161 -174) (-161 -175) (-161 -176) (-161 -177) (-161 -178) (-161 -179) (-161 -180) (-161 -181) (-161 -182) (-161 -183) (-161 -184) (-161 -185) (-161 -186) (-161 -187) (-161 -188) (-161 -189) (-161 -190) (-161 -191) (-161 -192) (-161 -193) (-161 -194) (-161 -195) (-161 -196) (-161 -196) (-161 -197) (-161 -198) (-161 -199) (-161 -200) (-161 -201) (-161 -202) (-161 -203) (-161 -204) (-161 -205) (-161 -206) (-161 -207) (-161 -208) (-161 -209) (-161 -210) (-161 -211) (-161 -212) (-161 -213) (-161 -214) (-161 -215) (-161 -216) (-161 -217) (-160 -218) (-160 -219) (-160 -220) (-160 -221) (-160 -222) (-159 -223) (-159 -224) (-158 -225) (-158 -226) (-157 -227) (-157 -228) (-156 -229) (-154 -230) (-153 -231) (-151 -232) (-148 -233) (-144 -234) (142 -234) (147 -233) (149 -232) (151 -231) (153 -230) (154 -229) (155 -228) (156 -227) (157 -226) (157 -225) (158 -224) (158 -223) (159 -222) (159 -221) (159 -220) (159 -219) (160 -218) (160 -217) (160 -216) (160 -215) (160 -214) (160 -213) (161 -212) (161 -211) (161 -210) (161 -209) (161 -208) (161 -207) (161 -206) (161 -205) (161 -204) (161 -203) (161 -202) (161 -201) (161 -200) (161 -199) (161 -198) (161 -197) (161 -196) (161 -195) (161 -194) (161 -193) (161 -192) (161 -191) (161 -190) (161 -189) (161 -188) (161 -187) (161 -186) (161 -185))) (%USE-SHAPE ECOCYC::OV-PWY-CLASS))) (%NODE-LOCATION (6323 1692)) (:PATHWAYS (ECOCYC::GLUAMCAT-PWY))) (ECOCYC::AMINO-ACETONE47361--RXN-142491485 NIL NIL (%LAYER 1) (:LOCATION ECOCYC::CCO-CYTOPLASM) (%SUPER-SPACE ECOCYC::BLONG-KBASE-GIT-OV-PWYS) (%SUPER-NODE ECOCYC::RXN-142491485) (%NODE-LOCATION (7103 6134)) (ECOCYC::PATHWAY ECOCYC::RXN-142491485) (ECOCYC::SUB-PATHWAY ECOCYC::RXN-142491485) (ECOCYC::CPD ECOCYC::AMINO-ACETONE) (%NODE-SHAPE ((%NODE-ICON-STYLE :SOLID-OUTLINE) (%NODE-ICON-THICKNESS 2) (%NODE-ICON-HEIGHT 36) (%NODE-ICON-WIDTH 36) (%NODE-LABEL-EXPRESSION (QUOTE ("aminoacetone"))) (%USE-SHAPE ECOCYC::OVERVIEW-CPD)))) (ECOCYC::|Amino-Acid-Biosynthesis| NIL NIL (%LAYER -2) (%NODE-SHAPE ((%NODE-ICON-POLYGON-VERTICES ((1698 690) (1698 691) (1698 692) (1698 693) (1698 694) (1698 695) (1698 696) (1698 697) (1698 698) (1698 699) (1698 700) (1698 701) (1698 702) (1698 703) (1698 704) (1698 705) (1698 706) (1698 707) (1698 708) (1698 709) (1698 710) (1698 711) (1698 712) (1698 713) (1698 714) (1698 715) (1698 716) (1698 717) (1697 718) (1697 719) (1697 720) (1697 721) (1697 722) (1697 723) (1696 724) (1696 725) (1696 726) (1696 727) (1695 728) (1695 729) (1694 730) (1694 731) (1693 732) (1692 733) (1691 734) (1690 735) (1688 736) (1686 737) (1684 738) (1679 739) (-694 741) (-698 742) (-700 743) (-702 744) (-702 745) (-703 746) (-703 747) (-703 748) (-703 749) (-703 750) (-703 751) (-703 752) (-703 752) (-703 753) (-703 754) (-703 755) (-703 756) (-703 757) (-703 758) (-703 759) (-704 760) (-705 761) (-706 762) (-708 763) (-713 764) (-1680 764) (-1685 763) (-1687 762) (-1689 761) (-1691 760) (-1692 759) (-1693 758) (-1694 757) (-1695 756) (-1695 755) (-1696 754) (-1696 753) (-1697 752) (-1697 751) (-1697 750) (-1697 749) (-1698 748) (-1698 747) (-1698 746) (-1698 745) (-1698 744) (-1698 743) (-1699 742) (-1699 741) (-1699 740) (-1699 739) (-1699 738) (-1699 737) (-1699 736) (-1699 735) (-1699 734) (-1699 733) (-1699 732) (-1699 731) (-1699 730) (-1699 729) (-1699 728) (-1699 727) (-1699 726) (-1699 725) (-1699 724) (-1699 723) (-1699 722) (-1699 721) (-1699 720) (-1699 719) (-1699 718) (-1699 717) (-1699 716) (-1699 715) (-1699 -745) (-1699 -746) (-1699 -747) (-1699 -748) (-1699 -749) (-1699 -750) (-1699 -751) (-1699 -752) (-1699 -753) (-1699 -754) (-1699 -755) (-1699 -756) (-1699 -757) (-1699 -758) (-1699 -759) (-1699 -760) (-1699 -761) (-1699 -762) (-1699 -763) (-1699 -764) (-1699 -765) (-1699 -766) (-1699 -767) (-1699 -768) (-1699 -769) (-1699 -770) (-1699 -771) (-1699 -772) (-1698 -773) (-1698 -774) (-1698 -775) (-1698 -776) (-1698 -777) (-1698 -778) (-1697 -779) (-1697 -780) (-1697 -781) (-1697 -782) (-1696 -783) (-1696 -784) (-1695 -785) (-1695 -786) (-1694 -787) (-1693 -788) (-1692 -789) (-1691 -790) (-1689 -791) (-1687 -792) (-1685 -793) (-1680 -794) (1679 -794) (1684 -793) (1686 -792) (1688 -791) (1690 -790) (1691 -789) (1692 -788) (1693 -787) (1694 -786) (1694 -785) (1695 -784) (1695 -783) (1696 -782) (1696 -781) (1696 -780) (1696 -779) (1697 -778) (1697 -777) (1697 -776) (1697 -775) (1697 -774) (1697 -773) (1698 -772) (1698 -771) (1698 -770) (1698 -769) (1698 -768) (1698 -767) (1698 -766) (1698 -765) (1698 -764) (1698 -763) (1698 -762) (1698 -761) (1698 -760) (1698 -759) (1698 -758) (1698 -757) (1698 -756) (1698 -755) (1698 -754) (1698 -753) (1698 -752) (1698 -751) (1698 -750) (1698 -749) (1698 -748) (1698 -747) (1698 -746) (1698 -745))) (%USE-SHAPE ECOCYC::OV-PWY-CLASS))) (%NODE-LOCATION (1751 1619)) (:PATHWAYS (ECOCYC::GLUTSYNIII-PWY ECOCYC::ARGSYNBSUB-PWY ECOCYC::HOMOCYSDEGR-PWY ECOCYC::GLUTDEG-PWY ECOCYC::TRPSYN-PWY ECOCYC::SER-GLYSYN-PWY ECOCYC::PWY-5344 ECOCYC::PWY-6120 ECOCYC::PHESYN ECOCYC::PWY-3001 ECOCYC::PWY0-1061 ECOCYC::THRESYN-PWY ECOCYC::BRANCHED-CHAIN-AA-SYN-PWY ECOCYC::DAPLYSINESYN-PWY ECOCYC::ARGSYN-PWY ECOCYC::PROSYN-PWY ECOCYC::AMMASSIM-PWY ECOCYC::HISTSYN-PWY))) (ECOCYC::|Amino-Acid-Degradation| NIL NIL (%LAYER -2) (%NODE-SHAPE ((%NODE-ICON-POLYGON-VERTICES ((9 -516) (9 -515) (9 -514) (9 -513) (9 -512) (9 -511) (9 -510) (9 -509) (9 -508) (9 -507) (9 -506) (9 -505) (9 -504) (9 -503) (9 -502) (9 -501) (9 -500) (10 -499) (10 -498) (10 -497) (10 -496) (11 -495) (11 -494) (11 -493) (12 -492) (13 -491) (14 -490) (15 -489) (17 -488) (20 -487) (25 -486) (155 -484) (160 -483) (162 -482) (164 -481) (166 -480) (167 -479) (168 -478) (169 -477) (170 -476) (170 -475) (171 -474) (171 -473) (172 -472) (172 -471) (172 -470) (172 -469) (173 -468) (173 -467) (173 -466) (173 -465) (173 -464) (173 -463) (174 -462) (174 -461) (174 -460) (174 -459) (174 -458) (174 -457) (174 -456) (174 -455) (174 -454) (174 -453) (174 -452) (174 -451) (174 -450) (174 -449) (174 -448) (174 -447) (174 -446) (174 -445) (174 -444) (174 -443) (174 -442) (174 -441) (174 -440) (174 -439) (174 -438) (174 -437) (174 -436) (174 -435) (174 -411) (174 -410) (174 -409) (174 -408) (174 -407) (174 -406) (174 -405) (174 -404) (174 -403) (174 -402) (174 -401) (174 -400) (174 -399) (174 -398) (174 -397) (174 -396) (174 -395) (174 -394) (174 -393) (174 -392) (174 -391) (174 -390) (174 -389) (174 -388) (174 -387) (174 -386) (174 -385) (174 -384) (175 -383) (175 -382) (175 -381) (175 -380) (175 -379) (175 -378) (176 -377) (176 -376) (176 -375) (176 -374) (177 -373) (177 -372) (178 -371) (178 -370) (179 -369) (180 -368) (181 -367) (182 -366) (184 -365) (186 -364) (188 -363) (193 -362) (461 -360) (466 -359) (468 -358) (470 -357) (472 -356) (473 -355) (474 -354) (475 -353) (476 -352) (476 -351) (477 -350) (477 -349) (478 -348) (478 -347) (478 -346) (478 -345) (479 -344) (479 -343) (479 -342) (479 -341) (479 -340) (479 -339) (480 -338) (480 -337) (480 -336) (480 -335) (480 -334) (480 -333) (480 -332) (480 -331) (480 -330) (480 -329) (480 -328) (480 -327) (480 -326) (480 -325) (480 -324) (480 -323) (480 -322) (480 -321) (480 -320) (480 -319) (480 -318) (480 -317) (480 -316) (480 -315) (480 -314) (480 -313) (480 -312) (480 -311) (480 408) (480 409) (480 410) (480 411) (480 412) (480 413) (480 414) (480 415) (480 416) (480 417) (480 418) (480 419) (480 420) (480 421) (480 422) (480 423) (480 424) (480 425) (480 426) (480 427) (480 428) (480 429) (480 430) (480 431) (480 432) (480 433) (480 434) (480 435) (479 436) (479 437) (479 438) (479 439) (479 440) (479 441) (478 442) (478 443) (478 444) (478 445) (477 446) (477 447) (476 448) (476 449) (475 450) (474 451) (473 452) (472 453) (470 454) (468 455) (466 456) (461 457) (-461 457) (-466 456) (-468 455) (-470 454) (-472 453) (-473 452) (-474 451) (-475 450) (-476 449) (-476 448) (-477 447) (-477 446) (-478 445) (-478 444) (-478 443) (-478 442) (-479 441) (-479 440) (-479 439) (-479 438) (-479 437) (-479 436) (-480 435) (-480 434) (-480 433) (-480 432) (-480 431) (-480 430) (-480 429) (-480 428) (-480 427) (-480 426) (-480 425) (-480 424) (-480 423) (-480 422) (-480 421) (-480 420) (-480 419) (-480 418) (-480 417) (-480 416) (-480 415) (-480 414) (-480 413) (-480 412) (-480 411) (-480 410) (-480 409) (-480 408) (-480 -408) (-480 -409) (-480 -410) (-480 -411) (-480 -412) (-480 -413) (-480 -414) (-480 -415) (-480 -416) (-480 -417) (-480 -418) (-480 -419) (-480 -420) (-480 -421) (-480 -422) (-480 -423) (-480 -424) (-480 -425) (-480 -426) (-480 -427) (-480 -428) (-480 -429) (-480 -430) (-480 -431) (-480 -432) (-480 -433) (-480 -434) (-480 -435) (-479 -436) (-479 -437) (-479 -438) (-479 -439) (-479 -440) (-479 -441) (-478 -442) (-478 -443) (-478 -444) (-478 -445) (-477 -446) (-477 -447) (-476 -448) (-476 -449) (-475 -450) (-474 -451) (-473 -452) (-472 -453) (-470 -454) (-468 -455) (-466 -456) (-461 -457) (-321 -459) (-316 -460) (-314 -461) (-312 -462) (-310 -463) (-309 -464) (-308 -465) (-307 -466) (-307 -467) (-306 -468) (-306 -469) (-305 -470) (-305 -471) (-305 -472) (-304 -473) (-304 -474) (-304 -475) (-304 -476) (-304 -477) (-303 -478) (-303 -479) (-303 -480) (-303 -481) (-303 -482) (-303 -483) (-303 -484) (-303 -485) (-303 -486) (-303 -487) (-303 -488) (-303 -489) (-303 -490) (-303 -491) (-303 -492) (-303 -493) (-303 -494) (-303 -495) (-303 -496) (-303 -497) (-303 -498) (-303 -499) (-303 -500) (-303 -501) (-303 -502) (-303 -502) (-303 -503) (-303 -504) (-303 -505) (-303 -506) (-303 -507) (-303 -508) (-303 -509) (-303 -510) (-303 -511) (-303 -512) (-303 -513) (-303 -514) (-303 -515) (-303 -516) (-303 -517) (-303 -518) (-303 -519) (-303 -520) (-303 -521) (-303 -522) (-303 -523) (-303 -524) (-303 -525) (-303 -526) (-302 -527) (-302 -528) (-302 -529) (-302 -530) (-302 -531) (-301 -532) (-301 -533) (-301 -534) (-300 -535) (-300 -536) (-299 -537) (-299 -538) (-298 -539) (-297 -540) (-296 -541) (-294 -542) (-292 -543) (-290 -544) (-285 -545) (-7 -545) (-2 -544) (1 -543) (3 -542) (4 -541) (5 -540) (6 -539) (7 -538) (7 -537) (8 -536) (8 -535) (8 -534) (8 -533) (9 -532) (9 -531) (9 -530) (9 -529) (9 -528) (9 -527) (9 -526) (9 -525) (9 -524) (9 -523) (9 -522) (9 -521) (9 -520) (9 -519) (9 -518) (9 -517) (9 -516))) (%USE-SHAPE ECOCYC::OV-PWY-CLASS))) (%NODE-LOCATION (6027 4937)) (:PATHWAYS (ECOCYC::GLUTAMINDEG-PWY ECOCYC::PWY-5437 ECOCYC::ASPARTATE-DEG1-PWY ECOCYC::PWY-5436 ECOCYC::PWY-701 ECOCYC::GLUTAMINEFUM-PWY ECOCYC::LCYSDEG-PWY ECOCYC::SERDEG-PWY))) (ECOCYC::|Amino-Acids-2051631--3.4.11.9-RXN1577| NIL NIL (%LAYER 1) (:LOCATION ECOCYC::CCO-CYTOPLASM) (%SUPER-SPACE ECOCYC::BLONG-KBASE-GIT-OV-PWYS) (%SUPER-NODE ECOCYC::3.4.11.9-RXN1577) (%NODE-LOCATION (9014 4584)) (ECOCYC::PATHWAY ECOCYC::3.4.11.9-RXN1577) (ECOCYC::SUB-PATHWAY ECOCYC::3.4.11.9-RXN1577) (ECOCYC::CPD ECOCYC::|Amino-Acids-20|) (%NODE-SHAPE ((%NODE-ICON :REGULAR-POLYGON) (%NODE-ICON-REGULAR-POLYGON-SIDES 3) (%NODE-ICON-STYLE :SOLID-OUTLINE) (%NODE-ICON-THICKNESS 2) (%NODE-ICON-HEIGHT 45) (%NODE-ICON-WIDTH 45) (%NODE-LABEL-EXPRESSION (QUOTE ("a standard" "&alpha; amino acid"))) (%USE-SHAPE ECOCYC::OVERVIEW-CPD)))) (ECOCYC::AMINO-HYDROXYMETHYL-METHYL-PYR-P16518--PWY-6890 ((ECOCYC::PYRIMSYN3-RXN ECOCYC::AMINO-HYDROXYMETHYL-METHYLPYRIMIDINE-PP16519--PWY-6890 (ECOCYC::PATHWAY ECOCYC::PWY-6890) (ECOCYC::SUB-PATHWAY ECOCYC::PWY-6890) (%EDGE-SHAPE ((%%PX #(2460 2460)) (%%PY #(392 450)) (%%ARROW-1 (2460 450 NIL NIL NIL NIL 2460 450)) (%%ARROW-2 (6675 2864 NIL NIL NIL NIL 6675 2864)) (%%EDGE-FINALIZED? T) (%EDGE-TYPE ECOCYC::REACTION-IN-OVERVIEW))))) NIL (%LAYER 1) (:LOCATION ECOCYC::CCO-CYTOPLASM) (%SUPER-SPACE ECOCYC::BLONG-KBASE-GIT-OV-PWYS) (%SUPER-NODE ECOCYC::PWY-6890) (%NODE-LOCATION (2460 373)) (ECOCYC::PATHWAY ECOCYC::PWY-6890) (ECOCYC::SUB-PATHWAY ECOCYC::PWY-6890) (ECOCYC::CPD ECOCYC::AMINO-HYDROXYMETHYL-METHYL-PYR-P) (%NODE-SHAPE ((%NODE-ICON-STYLE :SOLID-OUTLINE) (%NODE-ICON-THICKNESS 2) (%NODE-ICON-HEIGHT 36) (%NODE-ICON-WIDTH 36) (%NODE-LABEL-EXPRESSION (QUOTE ("HMP-P"))) (%USE-SHAPE ECOCYC::OVERVIEW-CPD)))) (ECOCYC::AMINO-HYDROXYMETHYL-METHYLPYRIMIDINE-PP16519--PWY-6890 NIL NIL (%LAYER 1) (:LOCATION ECOCYC::CCO-CYTOPLASM) (%SUPER-SPACE ECOCYC::BLONG-KBASE-GIT-OV-PWYS) (%SUPER-NODE ECOCYC::PWY-6890) (%NODE-LOCATION (2460 469)) (ECOCYC::PATHWAY ECOCYC::PWY-6890) (ECOCYC::SUB-PATHWAY ECOCYC::PWY-6890) (ECOCYC::CPD ECOCYC::AMINO-HYDROXYMETHYL-METHYLPYRIMIDINE-PP) (%NODE-SHAPE ((%NODE-ICON-STYLE :SOLID-OUTLINE) (%NODE-ICON-THICKNESS 2) (%NODE-ICON-HEIGHT 36) (%NODE-ICON-WIDTH 36) (%NODE-LABEL-EXPRESSION (QUOTE ("HMP-PP"))) (%USE-SHAPE ECOCYC::OVERVIEW-CPD)))) (ECOCYC::AMINO-OH-HYDROXYMETHYL-DIHYDROPTERIDINE16189--PWY-6147 ((ECOCYC::H2PTERIDINEPYROPHOSPHOKIN-RXN ECOCYC::DIHYDROPTERIN-CH2OH-PP16190--PWY-6147 (ECOCYC::PATHWAY ECOCYC::PWY-6147) (ECOCYC::SUB-PATHWAY ECOCYC::PWY-6147) (%EDGE-SHAPE ((%%PX #(119 119)) (%%PY #(668 752)) (%%ARROW-1 (119 752 NIL NIL NIL NIL 119 752)) (%%ARROW-2 (918 4565 NIL NIL NIL NIL 918 4565)) (%%EDGE-FINALIZED? T) (%EDGE-TYPE ECOCYC::REACTION-IN-OVERVIEW))))) NIL (%LAYER 1) (:LOCATION ECOCYC::CCO-CYTOPLASM) (%SUPER-SPACE ECOCYC::BLONG-KBASE-GIT-OV-PWYS) (%SUPER-NODE ECOCYC::PWY-6147) (%NODE-LOCATION (119 649)) (ECOCYC::PATHWAY ECOCYC::PWY-6147) (ECOCYC::SUB-PATHWAY ECOCYC::PWY-6147) (ECOCYC::CPD ECOCYC::AMINO-OH-HYDROXYMETHYL-DIHYDROPTERIDINE) (%NODE-SHAPE ((%NODE-ICON-STYLE :SOLID-OUTLINE) (%NODE-ICON-THICKNESS 2) (%NODE-ICON-HEIGHT 36) (%NODE-ICON-WIDTH 36) (%NODE-LABEL-EXPRESSION (QUOTE ("6-(hydroxymethyl)" "-7,8-dihydropterin"))) (%USE-SHAPE ECOCYC::OVERVIEW-CPD)))) (ECOCYC::AMINO-OH-HYDROXYMETHYL-DIHYDROPTERIDINE33318--RXN-108571176 NIL NIL (%LAYER 1) (:LOCATION ECOCYC::CCO-CYTOPLASM) (%SUPER-SPACE ECOCYC::BLONG-KBASE-GIT-OV-PWYS) (%SUPER-NODE ECOCYC::RXN-108571176) (%NODE-LOCATION (10720 1822)) (ECOCYC::PATHWAY ECOCYC::RXN-108571176) (ECOCYC::SUB-PATHWAY ECOCYC::RXN-108571176) (ECOCYC::CPD ECOCYC::AMINO-OH-HYDROXYMETHYL-DIHYDROPTERIDINE) (%NODE-SHAPE ((%NODE-ICON-STYLE :SOLID-OUTLINE) (%NODE-ICON-THICKNESS 2) (%NODE-ICON-HEIGHT 36) (%NODE-ICON-WIDTH 36) (%NODE-LABEL-EXPRESSION (QUOTE ("6-(hydroxymethyl)" "-7,8-dihydropterin"))) (%USE-SHAPE ECOCYC::OVERVIEW-CPD)))) (ECOCYC::|Aminoacyl-tRNAs-Charging| NIL NIL (%LAYER -2) (%NODE-SHAPE ((%NODE-ICON-POLYGON-VERTICES ((95 -236) (100 -235) (102 -234) (104 -233) (106 -232) (107 -231) (108 -230) (109 -229) (110 -228) (110 -227) (111 -226) (111 -225) (112 -224) (112 -223) (112 -222) (112 -221) (113 -220) (113 -219) (113 -218) (113 -217) (113 -216) (113 -215) (114 -214) (114 -213) (114 -212) (114 -211) (114 -210) (114 -209) (114 -208) (114 -207) (114 -206) (114 -205) (114 -204) (114 -203) (114 -202) (114 -201) (114 -200) (114 -199) (114 -198) (114 -197) (114 -196) (114 -195) (114 -194) (114 -193) (114 -192) (114 -191) (114 -190) (114 -189) (114 -188) (114 -187) (114 148) (114 149) (114 150) (114 151) (114 152) (114 153) (114 154) (114 155) (114 156) (114 157) (114 158) (114 159) (114 160) (114 161) (114 162) (114 163) (114 164) (114 165) (114 166) (114 167) (114 168) (114 169) (114 170) (114 171) (114 172) (114 173) (114 174) (114 175) (113 176) (113 177) (113 178) (113 179) (113 180) (113 181) (112 182) (112 183) (112 184) (112 185) (111 186) (111 187) (110 188) (110 189) (109 190) (108 191) (107 192) (106 193) (104 194) (102 195) (100 196) (95 197) (-96 197) (-101 196) (-103 195) (-105 194) (-107 193) (-108 192) (-109 191) (-110 190) (-111 189) (-111 188) (-112 187) (-112 186) (-113 185) (-113 184) (-113 183) (-113 182) (-114 181) (-114 180) (-114 179) (-114 178) (-114 177) (-114 176) (-115 175) (-115 174) (-115 173) (-115 172) (-115 171) (-115 170) (-115 169) (-115 168) (-115 167) (-115 166) (-115 165) (-115 164) (-115 163) (-115 162) (-115 161) (-115 160) (-115 159) (-115 158) (-115 157) (-115 156) (-115 155) (-115 154) (-115 153) (-115 152) (-115 151) (-115 150) (-115 149) (-115 148) (-115 -187) (-115 -188) (-115 -189) (-115 -190) (-115 -191) (-115 -192) (-115 -193) (-115 -194) (-115 -195) (-115 -196) (-115 -197) (-115 -198) (-115 -199) (-115 -200) (-115 -201) (-115 -202) (-115 -203) (-115 -204) (-115 -205) (-115 -206) (-115 -207) (-115 -208) (-115 -209) (-115 -210) (-115 -211) (-115 -212) (-115 -213) (-115 -214) (-114 -215) (-114 -216) (-114 -217) (-114 -218) (-114 -219) (-114 -220) (-113 -221) (-113 -222) (-113 -223) (-113 -224) (-112 -225) (-112 -226) (-111 -227) (-111 -228) (-110 -229) (-109 -230) (-108 -231) (-107 -232) (-105 -233) (-103 -234) (-101 -235) (-96 -236))) (%USE-SHAPE ECOCYC::OV-PWY-CLASS))) (%NODE-LOCATION (1330 3517)) (:PATHWAYS (ECOCYC::PWY-5921))) (ECOCYC::AMMONIUM--RXN-96151704 ((ECOCYC::G18U5-6296-MONOMER ECOCYC::AMMONIUM--RXN-96151705 (:TRANSPORT-REACTIONS (ECOCYC::RXN-9615)) (%EDGE-SHAPE ((%%PX #(1385 1385)) (%%PY #(-30 31)) (%%ARROW-1 (1385 54 1391 31 1379 31 1385 31)) (%%ARROW-2 (5714 693 NIL NIL NIL NIL 5714 693)) (%%EDGE-FINALIZED? T) (%EDGE-ARROWHEAD :TRIANGULAR) (%EDGE-TYPE ECOCYC::OV-TRANSPORTER))))) NIL (%NODE-SHAPE ((%NODE-ICON-STYLE :SOLID-OUTLINE) (%NODE-ICON-THICKNESS 2) (%NODE-ICON-HEIGHT 36) (%NODE-ICON-WIDTH 36) (%NODE-LABEL-EXPRESSION (QUOTE ("ammonium"))) (%USE-SHAPE ECOCYC::OVERVIEW-CPD))) (%LAYER 1) (:LOCATION ECOCYC::CCO-OUT) (:TRANSPORT T) (ECOCYC::CPD ECOCYC::AMMONIUM) (%NODE-LOCATION (1385 -50))) (ECOCYC::AMMONIUM--RXN-96151705 NIL NIL (%NODE-SHAPE ((%NODE-ICON-STYLE :SOLID-OUTLINE) (%NODE-ICON-THICKNESS 2) (%NODE-ICON-HEIGHT 36) (%NODE-ICON-WIDTH 36) (%NODE-LABEL-EXPRESSION (QUOTE ("ammonium"))) (%USE-SHAPE ECOCYC::OVERVIEW-CPD))) (:INNER T) (%LAYER 1) (:LOCATION ECOCYC::CCO-IN) (:TRANSPORT T) (ECOCYC::CPD ECOCYC::AMMONIUM) (%NODE-LOCATION (1385 72))) (ECOCYC::AMMONIUM17301--AMMASSIM-PWY ((ECOCYC::GLUTAMINESYN-RXN ECOCYC::GLN17300--AMMASSIM-PWY (%EDGE-LOCATION ((3070 1854) (3070 1926))) (ECOCYC::PATHWAY ECOCYC::AMMASSIM-PWY) (ECOCYC::SUB-PATHWAY ECOCYC::GLNSYN-PWY) (%EDGE-SHAPE ((%%PX #(3050 3070 3070 3070)) (%%PY #(1836 1854 1926 1934)) (%%ARROW-1 (3070 1934 NIL NIL NIL NIL 3070 1934)) (%%ARROW-2 (6272 1771 NIL NIL NIL NIL 6272 1771)) (%%EDGE-FINALIZED? T) (%EDGE-TYPE ECOCYC::REACTION-IN-OVERVIEW))))) NIL (%LAYER 1) (:LOCATION ECOCYC::CCO-CYTOPLASM) (%SUPER-SPACE ECOCYC::BLONG-KBASE-GIT-OV-PWYS) (%SUPER-NODE ECOCYC::AMMASSIM-PWY) (%NODE-LOCATION (3036 1823)) (ECOCYC::PATHWAY ECOCYC::AMMASSIM-PWY) (ECOCYC::SUB-PATHWAY ECOCYC::AMMASSIM-PWY) (ECOCYC::CPD ECOCYC::AMMONIUM) (%NODE-SHAPE ((%NODE-ICON-STYLE :SOLID-OUTLINE) (%NODE-ICON-THICKNESS 2) (%NODE-ICON-HEIGHT 36) (%NODE-ICON-WIDTH 36) (%NODE-LABEL-EXPRESSION (QUOTE ("ammonium"))) (%USE-SHAPE ECOCYC::OVERVIEW-CPD)))) (ECOCYC::AMMONIUM19306--HOMOCYSDEGR-PWY NIL NIL (%LAYER 1) (:LOCATION ECOCYC::CCO-CYTOPLASM) (%SUPER-SPACE ECOCYC::BLONG-KBASE-GIT-OV-PWYS) (%SUPER-NODE ECOCYC::HOMOCYSDEGR-PWY) (%NODE-LOCATION (1310 1315)) (ECOCYC::PATHWAY ECOCYC::HOMOCYSDEGR-PWY) (ECOCYC::SUB-PATHWAY ECOCYC::HOMOCYSDEGR-PWY) (ECOCYC::CPD ECOCYC::AMMONIUM) (%NODE-SHAPE ((%NODE-ICON-STYLE :SOLID-OUTLINE) (%NODE-ICON-THICKNESS 2) (%NODE-ICON-HEIGHT 36) (%NODE-ICON-WIDTH 36) (%NODE-LABEL-EXPRESSION (QUOTE ("ammonium"))) (%USE-SHAPE ECOCYC::OVERVIEW-CPD)))) (ECOCYC::AMP--RXN0-72391718 ((ECOCYC::AMP ECOCYC::AMP22082--PWY-7219 (%EDGE-SHAPE ((%%PX #(1777 2162)) (%%PY #(135 2667)) (%%ARROW-1 (2162 2667 NIL NIL NIL NIL 2162 2667)) (%%ARROW-2 (8221 546 NIL NIL NIL NIL 8221 546)) (%%EDGE-FINALIZED? T) (%EDGE-TYPE ECOCYC::REACTION-IN-OVERVIEW) (%USE-SHAPE ECOCYC::TRANSPORT-CONN-EDGE))) (:TRANSPORT-CONNECTION T))) NIL (%NODE-SHAPE ((%NODE-ICON :SUPERQUADRIC) (%NODE-ICON-M 2) (%NODE-ICON-N 2) (%NODE-ICON-STYLE :SOLID-OUTLINE) (%NODE-ICON-THICKNESS 2) (%NODE-ICON-HEIGHT 60) (%NODE-ICON-WIDTH 24) (%NODE-LABEL-EXPRESSION (QUOTE ("AMP"))) (%USE-SHAPE ECOCYC::OVERVIEW-CPD))) (:INNER T) (%LAYER 1) (:LOCATION ECOCYC::CCO-IN) (:TRANSPORT T) (ECOCYC::CPD ECOCYC::AMP) (%NODE-LOCATION (1773 107))) (ECOCYC::AMP--RXN0-72391723 ((ECOCYC::AMP ECOCYC::AMP22082--PWY-7219 (%EDGE-SHAPE ((%%PX #(1633 2160)) (%%PY #(134 2668)) (%%ARROW-1 (2160 2668 NIL NIL NIL NIL 2160 2668)) (%%ARROW-2 (6680 7044 NIL NIL NIL NIL 6680 7044)) (%%EDGE-FINALIZED? T) (%EDGE-TYPE ECOCYC::REACTION-IN-OVERVIEW) (%USE-SHAPE ECOCYC::TRANSPORT-CONN-EDGE))) (:TRANSPORT-CONNECTION T))) NIL (%NODE-SHAPE ((%NODE-ICON :SUPERQUADRIC) (%NODE-ICON-M 2) (%NODE-ICON-N 2) (%NODE-ICON-STYLE :SOLID-OUTLINE) (%NODE-ICON-THICKNESS 2) (%NODE-ICON-HEIGHT 60) (%NODE-ICON-WIDTH 24) (%NODE-LABEL-EXPRESSION (QUOTE ("AMP"))) (%USE-SHAPE ECOCYC::OVERVIEW-CPD))) (:INNER T) (%LAYER 1) (:LOCATION ECOCYC::CCO-IN) (:TRANSPORT T) (ECOCYC::CPD ECOCYC::AMP) (%NODE-LOCATION (1627 107))) (ECOCYC::AMP--RXN0-72391728 ((ECOCYC::AMP ECOCYC::AMP22082--PWY-7219 (%EDGE-SHAPE ((%%PX #(1922 2163)) (%%PY #(136 2666)) (%%ARROW-1 (2163 2666 NIL NIL NIL NIL 2163 2666)) (%%ARROW-2 (934 3416 NIL NIL NIL NIL 934 3416)) (%%EDGE-FINALIZED? T) (%EDGE-TYPE ECOCYC::REACTION-IN-OVERVIEW) (%USE-SHAPE ECOCYC::TRANSPORT-CONN-EDGE))) (:TRANSPORT-CONNECTION T))) NIL (%NODE-SHAPE ((%NODE-ICON :SUPERQUADRIC) (%NODE-ICON-M 2) (%NODE-ICON-N 2) (%NODE-ICON-STYLE :SOLID-OUTLINE) (%NODE-ICON-THICKNESS 2) (%NODE-ICON-HEIGHT 60) (%NODE-ICON-WIDTH 24) (%NODE-LABEL-EXPRESSION (QUOTE ("AMP"))) (%USE-SHAPE ECOCYC::OVERVIEW-CPD))) (:INNER T) (%LAYER 1) (:LOCATION ECOCYC::CCO-IN) (:TRANSPORT T) (ECOCYC::CPD ECOCYC::AMP) (%NODE-LOCATION (1919 107))) (ECOCYC::AMP--RXN0-72391733 ((ECOCYC::AMP ECOCYC::AMP22082--PWY-7219 (%EDGE-SHAPE ((%%PX #(1488 2159)) (%%PY #(132 2670)) (%%ARROW-1 (2159 2670 NIL NIL NIL NIL 2159 2670)) (%%ARROW-2 (691 3416 NIL NIL NIL NIL 691 3416)) (%%EDGE-FINALIZED? T) (%EDGE-TYPE ECOCYC::REACTION-IN-OVERVIEW) (%USE-SHAPE ECOCYC::TRANSPORT-CONN-EDGE))) (:TRANSPORT-CONNECTION T))) NIL (%NODE-SHAPE ((%NODE-ICON :SUPERQUADRIC) (%NODE-ICON-M 2) (%NODE-ICON-N 2) (%NODE-ICON-STYLE :SOLID-OUTLINE) (%NODE-ICON-THICKNESS 2) (%NODE-ICON-HEIGHT 60) (%NODE-ICON-WIDTH 24) (%NODE-LABEL-EXPRESSION (QUOTE ("AMP"))) (%USE-SHAPE ECOCYC::OVERVIEW-CPD))) (:INNER T) (%LAYER 1) (:LOCATION ECOCYC::CCO-IN) (:TRANSPORT T) (ECOCYC::CPD ECOCYC::AMP) (%NODE-LOCATION (1481 107))) (ECOCYC::AMP22082--PWY-7219 ((ECOCYC::ADENYL-KIN-RXN ECOCYC::ADP22081--PWY-7219 (ECOCYC::PATHWAY ECOCYC::PWY-7219) (ECOCYC::SUB-PATHWAY ECOCYC::PWY-7219) (%EDGE-SHAPE ((%%PX #(2166 2166)) (%%PY #(2725 2757)) (%%ARROW-1 (2166 2757 NIL NIL NIL NIL 2166 2757)) (%%ARROW-2 (5714 693 NIL NIL NIL NIL 5714 693)) (%%EDGE-FINALIZED? T) (%EDGE-TYPE ECOCYC::REACTION-IN-OVERVIEW))))) NIL (%LAYER 1) (:LOCATION ECOCYC::CCO-CYTOPLASM) (%SUPER-SPACE ECOCYC::BLONG-KBASE-GIT-OV-PWYS) (%SUPER-NODE ECOCYC::PWY-7219) (%NODE-LOCATION (2166 2695)) (ECOCYC::PATHWAY ECOCYC::PWY-7219) (ECOCYC::SUB-PATHWAY ECOCYC::PWY-7219) (ECOCYC::CPD ECOCYC::AMP) (%NODE-SHAPE ((%NODE-ICON :SUPERQUADRIC) (%NODE-ICON-M 2) (%NODE-ICON-N 2) (%NODE-ICON-STYLE :SOLID-OUTLINE) (%NODE-ICON-THICKNESS 2) (%NODE-ICON-HEIGHT 60) (%NODE-ICON-WIDTH 24) (%NODE-LABEL-EXPRESSION (QUOTE ("AMP"))) (%USE-SHAPE ECOCYC::OVERVIEW-CPD)))) (ECOCYC::AMP26655--RXN-164151035 NIL NIL (%LAYER 1) (:LOCATION ECOCYC::CCO-CYTOPLASM) (%SUPER-SPACE ECOCYC::BLONG-KBASE-GIT-OV-PWYS) (%SUPER-NODE ECOCYC::RXN-164151035) (%NODE-LOCATION (10697 2576)) (ECOCYC::PATHWAY ECOCYC::RXN-164151035) (ECOCYC::SUB-PATHWAY ECOCYC::RXN-164151035) (ECOCYC::CPD ECOCYC::AMP) (%NODE-SHAPE ((%NODE-ICON :SUPERQUADRIC) (%NODE-ICON-M 2) (%NODE-ICON-N 2) (%NODE-ICON-STYLE :SOLID-OUTLINE) (%NODE-ICON-THICKNESS 2) (%NODE-ICON-HEIGHT 60) (%NODE-ICON-WIDTH 24) (%NODE-LABEL-EXPRESSION (QUOTE ("AMP"))) (%USE-SHAPE ECOCYC::OVERVIEW-CPD)))) (ECOCYC::AMP28088--RXN-164021064 NIL NIL (%LAYER 1) (:LOCATION ECOCYC::CCO-CYTOPLASM) (%SUPER-SPACE ECOCYC::BLONG-KBASE-GIT-OV-PWYS) (%SUPER-NODE ECOCYC::RXN-164021064) (%NODE-LOCATION (10696 2961)) (ECOCYC::PATHWAY ECOCYC::RXN-164021064) (ECOCYC::SUB-PATHWAY ECOCYC::RXN-164021064) (ECOCYC::CPD ECOCYC::AMP) (%NODE-SHAPE ((%NODE-ICON :SUPERQUADRIC) (%NODE-ICON-M 2) (%NODE-ICON-N 2) (%NODE-ICON-STYLE :SOLID-OUTLINE) (%NODE-ICON-THICKNESS 2) (%NODE-ICON-HEIGHT 60) (%NODE-ICON-WIDTH 24) (%NODE-LABEL-EXPRESSION (QUOTE ("AMP"))) (%USE-SHAPE ECOCYC::OVERVIEW-CPD)))) (ECOCYC::AMP28690--RXN-164011077 NIL NIL (%LAYER 1) (:LOCATION ECOCYC::CCO-CYTOPLASM) (%SUPER-SPACE ECOCYC::BLONG-KBASE-GIT-OV-PWYS) (%SUPER-NODE ECOCYC::RXN-164011077) (%NODE-LOCATION (10692 3370)) (ECOCYC::PATHWAY ECOCYC::RXN-164011077) (ECOCYC::SUB-PATHWAY ECOCYC::RXN-164011077) (ECOCYC::CPD ECOCYC::AMP) (%NODE-SHAPE ((%NODE-ICON :SUPERQUADRIC) (%NODE-ICON-M 2) (%NODE-ICON-N 2) (%NODE-ICON-STYLE :SOLID-OUTLINE) (%NODE-ICON-THICKNESS 2) (%NODE-ICON-HEIGHT 60) (%NODE-ICON-WIDTH 24) (%NODE-LABEL-EXPRESSION (QUOTE ("AMP"))) (%USE-SHAPE ECOCYC::OVERVIEW-CPD)))) (ECOCYC::AMP29265--RXN66-4771088 NIL NIL (%LAYER 1) (:LOCATION ECOCYC::CCO-CYTOPLASM) (%SUPER-SPACE ECOCYC::BLONG-KBASE-GIT-OV-PWYS) (%SUPER-NODE ECOCYC::RXN66-4771088) (%NODE-LOCATION (10799 4602)) (ECOCYC::PATHWAY ECOCYC::RXN66-4771088) (ECOCYC::SUB-PATHWAY ECOCYC::RXN66-4771088) (ECOCYC::CPD ECOCYC::AMP) (%NODE-SHAPE ((%NODE-ICON :SUPERQUADRIC) (%NODE-ICON-M 2) (%NODE-ICON-N 2) (%NODE-ICON-STYLE :SOLID-OUTLINE) (%NODE-ICON-THICKNESS 2) (%NODE-ICON-HEIGHT 60) (%NODE-ICON-WIDTH 24) (%NODE-LABEL-EXPRESSION (QUOTE ("AMP"))) (%USE-SHAPE ECOCYC::OVERVIEW-CPD)))) (ECOCYC::AMP29371--RXN0-14411090 NIL NIL (%LAYER 1) (:LOCATION ECOCYC::CCO-CYTOPLASM) (%SUPER-SPACE ECOCYC::BLONG-KBASE-GIT-OV-PWYS) (%SUPER-NODE ECOCYC::RXN0-14411090) (%NODE-LOCATION (8531 10924)) (ECOCYC::PATHWAY ECOCYC::RXN0-14411090) (ECOCYC::SUB-PATHWAY ECOCYC::RXN0-14411090) (ECOCYC::CPD ECOCYC::AMP) (%NODE-SHAPE ((%NODE-ICON :SUPERQUADRIC) (%NODE-ICON-M 2) (%NODE-ICON-N 2) (%NODE-ICON-STYLE :SOLID-OUTLINE) (%NODE-ICON-THICKNESS 2) (%NODE-ICON-HEIGHT 60) (%NODE-ICON-WIDTH 24) (%NODE-LABEL-EXPRESSION (QUOTE ("AMP"))) (%USE-SHAPE ECOCYC::OVERVIEW-CPD)))) (ECOCYC::AMP32572--RXN0-44011159 NIL NIL (%LAYER 1) (:LOCATION ECOCYC::CCO-CYTOPLASM) (%SUPER-SPACE ECOCYC::BLONG-KBASE-GIT-OV-PWYS) (%SUPER-NODE ECOCYC::RXN0-44011159) (%NODE-LOCATION (9164 4068)) (ECOCYC::PATHWAY ECOCYC::RXN0-44011159) (ECOCYC::SUB-PATHWAY ECOCYC::RXN0-44011159) (ECOCYC::CPD ECOCYC::AMP) (%NODE-SHAPE ((%NODE-ICON :SUPERQUADRIC) (%NODE-ICON-M 2) (%NODE-ICON-N 2) (%NODE-ICON-STYLE :SOLID-OUTLINE) (%NODE-ICON-THICKNESS 2) (%NODE-ICON-HEIGHT 60) (%NODE-ICON-WIDTH 24) (%NODE-LABEL-EXPRESSION (QUOTE ("AMP"))) (%USE-SHAPE ECOCYC::OVERVIEW-CPD)))) (ECOCYC::AMP35445--DNA-LIGASE-NAD+-RXN1222 NIL NIL (%LAYER 1) (:LOCATION ECOCYC::CCO-CYTOPLASM) (%SUPER-SPACE ECOCYC::BLONG-KBASE-GIT-OV-PWYS) (%SUPER-NODE ECOCYC::DNA-LIGASE-NAD+-RXN1222) (%NODE-LOCATION (10282 2738)) (ECOCYC::PATHWAY ECOCYC::DNA-LIGASE-NAD+-RXN1222) (ECOCYC::SUB-PATHWAY ECOCYC::DNA-LIGASE-NAD+-RXN1222) (ECOCYC::CPD ECOCYC::AMP) (%NODE-SHAPE ((%NODE-ICON :SUPERQUADRIC) (%NODE-ICON-M 2) (%NODE-ICON-N 2) (%NODE-ICON-STYLE :SOLID-OUTLINE) (%NODE-ICON-THICKNESS 2) (%NODE-ICON-HEIGHT 60) (%NODE-ICON-WIDTH 24) (%NODE-LABEL-EXPRESSION (QUOTE ("AMP"))) (%USE-SHAPE ECOCYC::OVERVIEW-CPD)))) (ECOCYC::AMP36011--RXN-96441233 NIL NIL (%LAYER 1) (:LOCATION ECOCYC::CCO-CYTOPLASM) (%SUPER-SPACE ECOCYC::BLONG-KBASE-GIT-OV-PWYS) (%SUPER-NODE ECOCYC::RXN-96441233) (%NODE-LOCATION (10091 3370)) (ECOCYC::PATHWAY ECOCYC::RXN-96441233) (ECOCYC::SUB-PATHWAY ECOCYC::RXN-96441233) (ECOCYC::CPD ECOCYC::AMP) (%NODE-SHAPE ((%NODE-ICON :SUPERQUADRIC) (%NODE-ICON-M 2) (%NODE-ICON-N 2) (%NODE-ICON-STYLE :SOLID-OUTLINE) (%NODE-ICON-THICKNESS 2) (%NODE-ICON-HEIGHT 60) (%NODE-ICON-WIDTH 24) (%NODE-LABEL-EXPRESSION (QUOTE ("AMP"))) (%USE-SHAPE ECOCYC::OVERVIEW-CPD)))) (ECOCYC::AMP43515--RXN66-4691404 NIL NIL (%LAYER 1) (:LOCATION ECOCYC::CCO-CYTOPLASM) (%SUPER-SPACE ECOCYC::BLONG-KBASE-GIT-OV-PWYS) (%SUPER-NODE ECOCYC::RXN66-4691404) (%NODE-LOCATION (10387 9201)) (ECOCYC::PATHWAY ECOCYC::RXN66-4691404) (ECOCYC::SUB-PATHWAY ECOCYC::RXN66-4691404) (ECOCYC::CPD ECOCYC::AMP) (%NODE-SHAPE ((%NODE-ICON :SUPERQUADRIC) (%NODE-ICON-M 2) (%NODE-ICON-N 2) (%NODE-ICON-STYLE :SOLID-OUTLINE) (%NODE-ICON-THICKNESS 2) (%NODE-ICON-HEIGHT 60) (%NODE-ICON-WIDTH 24) (%NODE-LABEL-EXPRESSION (QUOTE ("AMP"))) (%USE-SHAPE ECOCYC::OVERVIEW-CPD)))) (ECOCYC::AMP43787--RXN-164181410 NIL NIL (%LAYER 1) (:LOCATION ECOCYC::CCO-CYTOPLASM) (%SUPER-SPACE ECOCYC::BLONG-KBASE-GIT-OV-PWYS) (%SUPER-NODE ECOCYC::RXN-164181410) (%NODE-LOCATION (10287 5619)) (ECOCYC::PATHWAY ECOCYC::RXN-164181410) (ECOCYC::SUB-PATHWAY ECOCYC::RXN-164181410) (ECOCYC::CPD ECOCYC::AMP) (%NODE-SHAPE ((%NODE-ICON :SUPERQUADRIC) (%NODE-ICON-M 2) (%NODE-ICON-N 2) (%NODE-ICON-STYLE :SOLID-OUTLINE) (%NODE-ICON-THICKNESS 2) (%NODE-ICON-HEIGHT 60) (%NODE-ICON-WIDTH 24) (%NODE-LABEL-EXPRESSION (QUOTE ("AMP"))) (%USE-SHAPE ECOCYC::OVERVIEW-CPD)))) (ECOCYC::AMP45488--RXN-121841444 NIL NIL (%LAYER 1) (:LOCATION ECOCYC::CCO-CYTOPLASM) (%SUPER-SPACE ECOCYC::BLONG-KBASE-GIT-OV-PWYS) (%SUPER-NODE ECOCYC::RXN-121841444) (%NODE-LOCATION (10696 2768)) (ECOCYC::PATHWAY ECOCYC::RXN-121841444) (ECOCYC::SUB-PATHWAY ECOCYC::RXN-121841444) (ECOCYC::CPD ECOCYC::AMP) (%NODE-SHAPE ((%NODE-ICON :SUPERQUADRIC) (%NODE-ICON-M 2) (%NODE-ICON-N 2) (%NODE-ICON-STYLE :SOLID-OUTLINE) (%NODE-ICON-THICKNESS 2) (%NODE-ICON-HEIGHT 60) (%NODE-ICON-WIDTH 24) (%NODE-LABEL-EXPRESSION (QUOTE ("AMP"))) (%USE-SHAPE ECOCYC::OVERVIEW-CPD)))) (ECOCYC::AMP45874--R223-RXN1452 NIL NIL (%LAYER 1) (:LOCATION ECOCYC::CCO-CYTOPLASM) (%SUPER-SPACE ECOCYC::BLONG-KBASE-GIT-OV-PWYS) (%SUPER-NODE ECOCYC::R223-RXN1452) (%NODE-LOCATION (10389 4597)) (ECOCYC::PATHWAY ECOCYC::R223-RXN1452) (ECOCYC::SUB-PATHWAY ECOCYC::R223-RXN1452) (ECOCYC::CPD ECOCYC::AMP) (%NODE-SHAPE ((%NODE-ICON :SUPERQUADRIC) (%NODE-ICON-M 2) (%NODE-ICON-N 2) (%NODE-ICON-STYLE :SOLID-OUTLINE) (%NODE-ICON-THICKNESS 2) (%NODE-ICON-HEIGHT 60) (%NODE-ICON-WIDTH 24) (%NODE-LABEL-EXPRESSION (QUOTE ("AMP"))) (%USE-SHAPE ECOCYC::OVERVIEW-CPD)))) (ECOCYC::AMP46630--LINOLENOYL-RXN1467 NIL NIL (%LAYER 1) (:LOCATION ECOCYC::CCO-CYTOPLASM) (%SUPER-SPACE ECOCYC::BLONG-KBASE-GIT-OV-PWYS) (%SUPER-NODE ECOCYC::LINOLENOYL-RXN1467) (%NODE-LOCATION (10698 2384)) (ECOCYC::PATHWAY ECOCYC::LINOLENOYL-RXN1467) (ECOCYC::SUB-PATHWAY ECOCYC::LINOLENOYL-RXN1467) (ECOCYC::CPD ECOCYC::AMP) (%NODE-SHAPE ((%NODE-ICON :SUPERQUADRIC) (%NODE-ICON-M 2) (%NODE-ICON-N 2) (%NODE-ICON-STYLE :SOLID-OUTLINE) (%NODE-ICON-THICKNESS 2) (%NODE-ICON-HEIGHT 60) (%NODE-ICON-WIDTH 24) (%NODE-LABEL-EXPRESSION (QUOTE ("AMP"))) (%USE-SHAPE ECOCYC::OVERVIEW-CPD)))) (ECOCYC::AMP47162--RXN66-4841480 NIL NIL (%LAYER 1) (:LOCATION ECOCYC::CCO-CYTOPLASM) (%SUPER-SPACE ECOCYC::BLONG-KBASE-GIT-OV-PWYS) (%SUPER-NODE ECOCYC::RXN66-4841480) (%NODE-LOCATION (10283 7152)) (ECOCYC::PATHWAY ECOCYC::RXN66-4841480) (ECOCYC::SUB-PATHWAY ECOCYC::RXN66-4841480) (ECOCYC::CPD ECOCYC::AMP) (%NODE-SHAPE ((%NODE-ICON :SUPERQUADRIC) (%NODE-ICON-M 2) (%NODE-ICON-N 2) (%NODE-ICON-STYLE :SOLID-OUTLINE) (%NODE-ICON-THICKNESS 2) (%NODE-ICON-HEIGHT 60) (%NODE-ICON-WIDTH 24) (%NODE-LABEL-EXPRESSION (QUOTE ("AMP"))) (%USE-SHAPE ECOCYC::OVERVIEW-CPD)))) (ECOCYC::AMP48269--RXN-96731505 NIL NIL (%LAYER 1) (:LOCATION ECOCYC::CCO-CYTOPLASM) (%SUPER-SPACE ECOCYC::BLONG-KBASE-GIT-OV-PWYS) (%SUPER-NODE ECOCYC::RXN-96731505) (%NODE-LOCATION (10286 6130)) (ECOCYC::PATHWAY ECOCYC::RXN-96731505) (ECOCYC::SUB-PATHWAY ECOCYC::RXN-96731505) (ECOCYC::CPD ECOCYC::AMP) (%NODE-SHAPE ((%NODE-ICON :SUPERQUADRIC) (%NODE-ICON-M 2) (%NODE-ICON-N 2) (%NODE-ICON-STYLE :SOLID-OUTLINE) (%NODE-ICON-THICKNESS 2) (%NODE-ICON-HEIGHT 60) (%NODE-ICON-WIDTH 24) (%NODE-LABEL-EXPRESSION (QUOTE ("AMP"))) (%USE-SHAPE ECOCYC::OVERVIEW-CPD)))) (ECOCYC::AMP48669--RXN-136141512 NIL NIL (%LAYER 1) (:LOCATION ECOCYC::CCO-CYTOPLASM) (%SUPER-SPACE ECOCYC::BLONG-KBASE-GIT-OV-PWYS) (%SUPER-NODE ECOCYC::RXN-136141512) (%NODE-LOCATION (10388 5108)) (ECOCYC::PATHWAY ECOCYC::RXN-136141512) (ECOCYC::SUB-PATHWAY ECOCYC::RXN-136141512) (ECOCYC::CPD ECOCYC::AMP) (%NODE-SHAPE ((%NODE-ICON :SUPERQUADRIC) (%NODE-ICON-M 2) (%NODE-ICON-N 2) (%NODE-ICON-STYLE :SOLID-OUTLINE) (%NODE-ICON-THICKNESS 2) (%NODE-ICON-HEIGHT 60) (%NODE-ICON-WIDTH 24) (%NODE-LABEL-EXPRESSION (QUOTE ("AMP"))) (%USE-SHAPE ECOCYC::OVERVIEW-CPD)))) (ECOCYC::AMP48718--NADPYROPHOSPHAT-RXN1513 NIL NIL (%LAYER 1) (:LOCATION ECOCYC::CCO-CYTOPLASM) (%SUPER-SPACE ECOCYC::BLONG-KBASE-GIT-OV-PWYS) (%SUPER-NODE ECOCYC::NADPYROPHOSPHAT-RXN1513) (%NODE-LOCATION (7951 4068)) (ECOCYC::PATHWAY ECOCYC::NADPYROPHOSPHAT-RXN1513) (ECOCYC::SUB-PATHWAY ECOCYC::NADPYROPHOSPHAT-RXN1513) (ECOCYC::CPD ECOCYC::AMP) (%NODE-SHAPE ((%NODE-ICON :SUPERQUADRIC) (%NODE-ICON-M 2) (%NODE-ICON-N 2) (%NODE-ICON-STYLE :SOLID-OUTLINE) (%NODE-ICON-THICKNESS 2) (%NODE-ICON-HEIGHT 60) (%NODE-ICON-WIDTH 24) (%NODE-LABEL-EXPRESSION (QUOTE ("AMP"))) (%USE-SHAPE ECOCYC::OVERVIEW-CPD)))) (ECOCYC::AMP49299--RXN-171551525 NIL NIL (%LAYER 1) (:LOCATION ECOCYC::CCO-CYTOPLASM) (%SUPER-SPACE ECOCYC::BLONG-KBASE-GIT-OV-PWYS) (%SUPER-NODE ECOCYC::RXN-171551525) (%NODE-LOCATION (8917 2937)) (ECOCYC::PATHWAY ECOCYC::RXN-171551525) (ECOCYC::SUB-PATHWAY ECOCYC::RXN-171551525) (ECOCYC::CPD ECOCYC::AMP) (%NODE-SHAPE ((%NODE-ICON :SUPERQUADRIC) (%NODE-ICON-M 2) (%NODE-ICON-N 2) (%NODE-ICON-STYLE :SOLID-OUTLINE) (%NODE-ICON-THICKNESS 2) (%NODE-ICON-HEIGHT 60) (%NODE-ICON-WIDTH 24) (%NODE-LABEL-EXPRESSION (QUOTE ("AMP"))) (%USE-SHAPE ECOCYC::OVERVIEW-CPD)))) (ECOCYC::AMP49718--ATP-PYROPHOSPHATASE-RXN1534 NIL NIL (%LAYER 1) (:LOCATION ECOCYC::CCO-CYTOPLASM) (%SUPER-SPACE ECOCYC::BLONG-KBASE-GIT-OV-PWYS) (%SUPER-NODE ECOCYC::ATP-PYROPHOSPHATASE-RXN1534) (%NODE-LOCATION (9705 5619)) (ECOCYC::PATHWAY ECOCYC::ATP-PYROPHOSPHATASE-RXN1534) (ECOCYC::SUB-PATHWAY ECOCYC::ATP-PYROPHOSPHATASE-RXN1534) (ECOCYC::CPD ECOCYC::AMP) (%NODE-SHAPE ((%NODE-ICON :SUPERQUADRIC) (%NODE-ICON-M 2) (%NODE-ICON-N 2) (%NODE-ICON-STYLE :SOLID-OUTLINE) (%NODE-ICON-THICKNESS 2) (%NODE-ICON-HEIGHT 60) (%NODE-ICON-WIDTH 24) (%NODE-LABEL-EXPRESSION (QUOTE ("AMP"))) (%USE-SHAPE ECOCYC::OVERVIEW-CPD)))) (ECOCYC::AMP50741--RXN-163801557 NIL NIL (%LAYER 1) (:LOCATION ECOCYC::CCO-CYTOPLASM) (%SUPER-SPACE ECOCYC::BLONG-KBASE-GIT-OV-PWYS) (%SUPER-NODE ECOCYC::RXN-163801557) (%NODE-LOCATION (10390 4086)) (ECOCYC::PATHWAY ECOCYC::RXN-163801557) (ECOCYC::SUB-PATHWAY ECOCYC::RXN-163801557) (ECOCYC::CPD ECOCYC::AMP) (%NODE-SHAPE ((%NODE-ICON :SUPERQUADRIC) (%NODE-ICON-M 2) (%NODE-ICON-N 2) (%NODE-ICON-STYLE :SOLID-OUTLINE) (%NODE-ICON-THICKNESS 2) (%NODE-ICON-HEIGHT 60) (%NODE-ICON-WIDTH 24) (%NODE-LABEL-EXPRESSION (QUOTE ("AMP"))) (%USE-SHAPE ECOCYC::OVERVIEW-CPD)))) (ECOCYC::AMP52301--RXN66-4831591 NIL NIL (%LAYER 1) (:LOCATION ECOCYC::CCO-CYTOPLASM) (%SUPER-SPACE ECOCYC::BLONG-KBASE-GIT-OV-PWYS) (%SUPER-NODE ECOCYC::RXN66-4831591) (%NODE-LOCATION (10284 9777)) (ECOCYC::PATHWAY ECOCYC::RXN66-4831591) (ECOCYC::SUB-PATHWAY ECOCYC::RXN66-4831591) (ECOCYC::CPD ECOCYC::AMP) (%NODE-SHAPE ((%NODE-ICON :SUPERQUADRIC) (%NODE-ICON-M 2) (%NODE-ICON-N 2) (%NODE-ICON-STYLE :SOLID-OUTLINE) (%NODE-ICON-THICKNESS 2) (%NODE-ICON-HEIGHT 60) (%NODE-ICON-WIDTH 24) (%NODE-LABEL-EXPRESSION (QUOTE ("AMP"))) (%USE-SHAPE ECOCYC::OVERVIEW-CPD)))) (ECOCYC::AMP52854--RXN-163891603 NIL NIL (%LAYER 1) (:LOCATION ECOCYC::CCO-CYTOPLASM) (%SUPER-SPACE ECOCYC::BLONG-KBASE-GIT-OV-PWYS) (%SUPER-NODE ECOCYC::RXN-163891603) (%NODE-LOCATION (10691 3728)) (ECOCYC::PATHWAY ECOCYC::RXN-163891603) (ECOCYC::SUB-PATHWAY ECOCYC::RXN-163891603) (ECOCYC::CPD ECOCYC::AMP) (%NODE-SHAPE ((%NODE-ICON :SUPERQUADRIC) (%NODE-ICON-M 2) (%NODE-ICON-N 2) (%NODE-ICON-STYLE :SOLID-OUTLINE) (%NODE-ICON-THICKNESS 2) (%NODE-ICON-HEIGHT 60) (%NODE-ICON-WIDTH 24) (%NODE-LABEL-EXPRESSION (QUOTE ("AMP"))) (%USE-SHAPE ECOCYC::OVERVIEW-CPD)))) (ECOCYC::AMP53589--ADENPRIBOSYLTRAN-RXN1621 ((ECOCYC::ADENPRIBOSYLTRAN-RXN ECOCYC::ADENINE53591--ADENPRIBOSYLTRAN-RXN1621 (%EDGE-LOCATION ((8944 8613) (8944 8642))) (ECOCYC::PATHWAY ECOCYC::ADENPRIBOSYLTRAN-RXN1621) (ECOCYC::SUB-PATHWAY ECOCYC::ADENPRIBOSYLTRAN-RXN1621) (%EDGE-SHAPE ((%%PX #(8944 8944 8944 8963)) (%%PY #(8600 8613 8642 8670)) (%%ARROW-1 (8963 8670 NIL NIL NIL NIL 8963 8670)) (%%ARROW-2 (4625 664 NIL NIL NIL NIL 4625 664)) (%%EDGE-FINALIZED? T) (%EDGE-TYPE ECOCYC::REACTION-IN-OVERVIEW)))) (ECOCYC::ADENPRIBOSYLTRAN-RXN ECOCYC::PRPP53590--ADENPRIBOSYLTRAN-RXN1621 (%EDGE-LOCATION ((8944 8613) (8944 8642))) (ECOCYC::PATHWAY ECOCYC::ADENPRIBOSYLTRAN-RXN1621) (ECOCYC::SUB-PATHWAY ECOCYC::ADENPRIBOSYLTRAN-RXN1621) (%EDGE-SHAPE ((%%PX #(8944 8944 8944 8924)) (%%PY #(8600 8613 8642 8666)) (%%ARROW-1 (8924 8666 NIL NIL NIL NIL 8924 8666)) (%%ARROW-2 (4625 664 NIL NIL NIL NIL 4625 664)) (%%EDGE-FINALIZED? T) (%EDGE-TYPE ECOCYC::REACTION-IN-OVERVIEW))))) NIL (%LAYER 1) (:LOCATION ECOCYC::CCO-CYTOPLASM) (%SUPER-SPACE ECOCYC::BLONG-KBASE-GIT-OV-PWYS) (%SUPER-NODE ECOCYC::ADENPRIBOSYLTRAN-RXN1621) (%NODE-LOCATION (8944 8570)) (ECOCYC::PATHWAY ECOCYC::ADENPRIBOSYLTRAN-RXN1621) (ECOCYC::SUB-PATHWAY ECOCYC::ADENPRIBOSYLTRAN-RXN1621) (ECOCYC::CPD ECOCYC::AMP) (%NODE-SHAPE ((%NODE-ICON :SUPERQUADRIC) (%NODE-ICON-M 2) (%NODE-ICON-N 2) (%NODE-ICON-STYLE :SOLID-OUTLINE) (%NODE-ICON-THICKNESS 2) (%NODE-ICON-HEIGHT 60) (%NODE-ICON-WIDTH 24) (%NODE-LABEL-EXPRESSION (QUOTE ("AMP"))) (%USE-SHAPE ECOCYC::OVERVIEW-CPD)))) (ECOCYC::AMP53633--AMP-DEPHOSPHORYLATION-RXN1622 ((ECOCYC::AMP-DEPHOSPHORYLATION-RXN ECOCYC::ADENOSINE53634--AMP-DEPHOSPHORYLATION-RXN1622 (ECOCYC::PATHWAY ECOCYC::AMP-DEPHOSPHORYLATION-RXN1622) (ECOCYC::SUB-PATHWAY ECOCYC::AMP-DEPHOSPHORYLATION-RXN1622) (%EDGE-SHAPE ((%%PX #(6679 6679)) (%%PY #(13143 13246)) (%%ARROW-1 (6679 13246 NIL NIL NIL NIL 6679 13246)) (%%ARROW-2 (691 3416 NIL NIL NIL NIL 691 3416)) (%%EDGE-FINALIZED? T) (%EDGE-TYPE ECOCYC::REACTION-IN-OVERVIEW))))) NIL (%LAYER 1) (:LOCATION ECOCYC::CCO-CYTOPLASM) (%SUPER-SPACE ECOCYC::BLONG-KBASE-GIT-OV-PWYS) (%SUPER-NODE ECOCYC::AMP-DEPHOSPHORYLATION-RXN1622) (%NODE-LOCATION (6679 13113)) (ECOCYC::PATHWAY ECOCYC::AMP-DEPHOSPHORYLATION-RXN1622) (ECOCYC::SUB-PATHWAY ECOCYC::AMP-DEPHOSPHORYLATION-RXN1622) (ECOCYC::CPD ECOCYC::AMP) (%NODE-SHAPE ((%NODE-ICON :SUPERQUADRIC) (%NODE-ICON-M 2) (%NODE-ICON-N 2) (%NODE-ICON-STYLE :SOLID-OUTLINE) (%NODE-ICON-THICKNESS 2) (%NODE-ICON-HEIGHT 60) (%NODE-ICON-WIDTH 24) (%NODE-LABEL-EXPRESSION (QUOTE ("AMP"))) (%USE-SHAPE ECOCYC::OVERVIEW-CPD)))) (ECOCYC::AMP53905--RXN66-4801627 NIL NIL (%LAYER 1) (:LOCATION ECOCYC::CCO-CYTOPLASM) (%SUPER-SPACE ECOCYC::BLONG-KBASE-GIT-OV-PWYS) (%SUPER-NODE ECOCYC::RXN66-4801627) (%NODE-LOCATION (10387 6641)) (ECOCYC::PATHWAY ECOCYC::RXN66-4801627) (ECOCYC::SUB-PATHWAY ECOCYC::RXN66-4801627) (ECOCYC::CPD ECOCYC::AMP) (%NODE-SHAPE ((%NODE-ICON :SUPERQUADRIC) (%NODE-ICON-M 2) (%NODE-ICON-N 2) (%NODE-ICON-STYLE :SOLID-OUTLINE) (%NODE-ICON-THICKNESS 2) (%NODE-ICON-HEIGHT 60) (%NODE-ICON-WIDTH 24) (%NODE-LABEL-EXPRESSION (QUOTE ("AMP"))) (%USE-SHAPE ECOCYC::OVERVIEW-CPD)))) (ECOCYC::AMP54142--ACYLCOASYN-RXN1632 NIL NIL (%LAYER 1) (:LOCATION ECOCYC::CCO-CYTOPLASM) (%SUPER-SPACE ECOCYC::BLONG-KBASE-GIT-OV-PWYS) (%SUPER-NODE ECOCYC::ACYLCOASYN-RXN1632) (%NODE-LOCATION (10698 2192)) (ECOCYC::PATHWAY ECOCYC::ACYLCOASYN-RXN1632) (ECOCYC::SUB-PATHWAY ECOCYC::ACYLCOASYN-RXN1632) (ECOCYC::CPD ECOCYC::AMP) (%NODE-SHAPE ((%NODE-ICON :SUPERQUADRIC) (%NODE-ICON-M 2) (%NODE-ICON-N 2) (%NODE-ICON-STYLE :SOLID-OUTLINE) (%NODE-ICON-THICKNESS 2) (%NODE-ICON-HEIGHT 60) (%NODE-ICON-WIDTH 24) (%NODE-LABEL-EXPRESSION (QUOTE ("AMP"))) (%USE-SHAPE ECOCYC::OVERVIEW-CPD)))) (ECOCYC::AMP54360--RXN66-4741637 NIL NIL (%LAYER 1) (:LOCATION ECOCYC::CCO-CYTOPLASM) (%SUPER-SPACE ECOCYC::BLONG-KBASE-GIT-OV-PWYS) (%SUPER-NODE ECOCYC::RXN66-4741637) (%NODE-LOCATION (10793 5113)) (ECOCYC::PATHWAY ECOCYC::RXN66-4741637) (ECOCYC::SUB-PATHWAY ECOCYC::RXN66-4741637) (ECOCYC::CPD ECOCYC::AMP) (%NODE-SHAPE ((%NODE-ICON :SUPERQUADRIC) (%NODE-ICON-M 2) (%NODE-ICON-N 2) (%NODE-ICON-STYLE :SOLID-OUTLINE) (%NODE-ICON-THICKNESS 2) (%NODE-ICON-HEIGHT 60) (%NODE-ICON-WIDTH 24) (%NODE-LABEL-EXPRESSION (QUOTE ("AMP"))) (%USE-SHAPE ECOCYC::OVERVIEW-CPD)))) (ECOCYC::AMP55003--RXN-132901651 NIL NIL (%LAYER 1) (:LOCATION ECOCYC::CCO-CYTOPLASM) (%SUPER-SPACE ECOCYC::BLONG-KBASE-GIT-OV-PWYS) (%SUPER-NODE ECOCYC::RXN-132901651) (%NODE-LOCATION (10694 3165)) (ECOCYC::PATHWAY ECOCYC::RXN-132901651) (ECOCYC::SUB-PATHWAY ECOCYC::RXN-132901651) (ECOCYC::CPD ECOCYC::AMP) (%NODE-SHAPE ((%NODE-ICON :SUPERQUADRIC) (%NODE-ICON-M 2) (%NODE-ICON-N 2) (%NODE-ICON-STYLE :SOLID-OUTLINE) (%NODE-ICON-THICKNESS 2) (%NODE-ICON-HEIGHT 60) (%NODE-ICON-WIDTH 24) (%NODE-LABEL-EXPRESSION (QUOTE ("AMP"))) (%USE-SHAPE ECOCYC::OVERVIEW-CPD)))) (ECOCYC::ANTHRANILATE19149--TRPSYN-PWY ((ECOCYC::PRTRANS-RXN ECOCYC::N-5-PHOSPHORIBOSYL-ANTHRANILATE19150--TRPSYN-PWY (ECOCYC::PATHWAY ECOCYC::TRPSYN-PWY) (ECOCYC::SUB-PATHWAY ECOCYC::TRPSYN-PWY) (%EDGE-SHAPE ((%%PX #(2355 2355)) (%%PY #(1805 1863)) (%%ARROW-1 (2355 1863 NIL NIL NIL NIL 2355 1863)) (%%ARROW-2 (5767 1341 NIL NIL NIL NIL 5767 1341)) (%%EDGE-FINALIZED? T) (%EDGE-TYPE ECOCYC::REACTION-IN-OVERVIEW))))) NIL (%LAYER 1) (:LOCATION ECOCYC::CCO-CYTOPLASM) (%SUPER-SPACE ECOCYC::BLONG-KBASE-GIT-OV-PWYS) (%SUPER-NODE ECOCYC::TRPSYN-PWY) (%NODE-LOCATION (2355 1786)) (ECOCYC::PATHWAY ECOCYC::TRPSYN-PWY) (ECOCYC::SUB-PATHWAY ECOCYC::TRPSYN-PWY) (ECOCYC::CPD ECOCYC::ANTHRANILATE) (%NODE-SHAPE ((%NODE-ICON-STYLE :SOLID-OUTLINE) (%NODE-ICON-THICKNESS 2) (%NODE-ICON-HEIGHT 36) (%NODE-ICON-WIDTH 36) (%NODE-LABEL-EXPRESSION (QUOTE ("anthranilate"))) (%USE-SHAPE ECOCYC::OVERVIEW-CPD)))) (ECOCYC::|Apo-3-methylcrotonoyl-CoA-carbon-dioxide29842--6.3.4.11-RXN1099| ((ECOCYC::6.3.4.11-RXN ECOCYC::|3-methylcrotonoyl-CoA-carbon-dioxide29845--6.3.4.11-RXN1099| (%EDGE-LOCATION ((9803 5023) (9803 5074))) (ECOCYC::PATHWAY ECOCYC::6.3.4.11-RXN1099) (ECOCYC::SUB-PATHWAY ECOCYC::6.3.4.11-RXN1099) (%EDGE-SHAPE ((%%PX #(9788 9803 9803 9803)) (%%PY #(5004 5023 5074 5088)) (%%ARROW-1 (9803 5088 NIL NIL NIL NIL 9803 5088)) (%%ARROW-2 (2627 1910 NIL NIL NIL NIL 2627 1910)) (%%EDGE-FINALIZED? T) (%EDGE-TYPE ECOCYC::REACTION-IN-OVERVIEW))))) NIL (%LAYER 1) (:LOCATION ECOCYC::CCO-CYTOPLASM) (%SUPER-SPACE ECOCYC::BLONG-KBASE-GIT-OV-PWYS) (%SUPER-NODE ECOCYC::6.3.4.11-RXN1099) (%NODE-LOCATION (9773 4986)) (ECOCYC::PATHWAY ECOCYC::6.3.4.11-RXN1099) (ECOCYC::SUB-PATHWAY ECOCYC::6.3.4.11-RXN1099) (ECOCYC::CPD ECOCYC::|Apo-3-methylcrotonoyl-CoA-carbon-dioxide|) (%NODE-SHAPE ((%NODE-TYPE ECOCYC::COMPOUND-IN-OVERVIEW) (%NODE-ICON :REGULAR-POLYGON) (%NODE-ICON-REGULAR-POLYGON-SIDES 4) (%NODE-ICON-STYLE :SOLID-OUTLINE) (%NODE-ICON-THICKNESS 2) (%NODE-ICON-HEIGHT 45) (%NODE-ICON-WIDTH 45) (%NODE-LABEL-EXPRESSION (QUOTE ("an <i>apo</i>-[3-methylcrotonoyl-" "CoA:carbon-dioxide" "ligase (ADP-forming)]"))) (%USE-SHAPE ECOCYC::OVERVIEW-CPD)))) (ECOCYC::|apo-ACP48330--HOLO-ACP-SYNTH-RXN1506| ((ECOCYC::HOLO-ACP-SYNTH-RXN ECOCYC::ACP48333--HOLO-ACP-SYNTH-RXN1506 (%EDGE-LOCATION ((9243 3285) (9243 3320))) (ECOCYC::PATHWAY ECOCYC::HOLO-ACP-SYNTH-RXN1506) (ECOCYC::SUB-PATHWAY ECOCYC::HOLO-ACP-SYNTH-RXN1506) (%EDGE-SHAPE ((%%PX #(9212 9243 9243 9219)) (%%PY #(3262 3285 3320 3341)) (%%ARROW-1 (9219 3341 NIL NIL NIL NIL 9219 3341)) (%%ARROW-2 (6182 2213 NIL NIL NIL NIL 6182 2213)) (%%EDGE-FINALIZED? T) (%EDGE-TYPE ECOCYC::REACTION-IN-OVERVIEW)))) (ECOCYC::HOLO-ACP-SYNTH-RXN ECOCYC::3-5-ADP48334--HOLO-ACP-SYNTH-RXN1506 (%EDGE-LOCATION ((9243 3285) (9243 3320))) (ECOCYC::PATHWAY ECOCYC::HOLO-ACP-SYNTH-RXN1506) (ECOCYC::SUB-PATHWAY ECOCYC::HOLO-ACP-SYNTH-RXN1506) (%EDGE-SHAPE ((%%PX #(9212 9243 9243 9285)) (%%PY #(3262 3285 3320 3346)) (%%ARROW-1 (9285 3346 NIL NIL NIL NIL 9285 3346)) (%%ARROW-2 (6182 2213 NIL NIL NIL NIL 6182 2213)) (%%EDGE-FINALIZED? T) (%EDGE-TYPE ECOCYC::REACTION-IN-OVERVIEW))))) NIL (%LAYER 1) (:LOCATION ECOCYC::CCO-CYTOPLASM) (%SUPER-SPACE ECOCYC::BLONG-KBASE-GIT-OV-PWYS) (%SUPER-NODE ECOCYC::HOLO-ACP-SYNTH-RXN1506) (%NODE-LOCATION (9193 3248)) (ECOCYC::PATHWAY ECOCYC::HOLO-ACP-SYNTH-RXN1506) (ECOCYC::SUB-PATHWAY ECOCYC::HOLO-ACP-SYNTH-RXN1506) (ECOCYC::CPD ECOCYC::|apo-ACP|) (%NODE-SHAPE ((%NODE-TYPE ECOCYC::COMPOUND-IN-OVERVIEW) (%NODE-ICON :REGULAR-POLYGON) (%NODE-ICON-REGULAR-POLYGON-SIDES 4) (%NODE-ICON-STYLE :SOLID-OUTLINE) (%NODE-ICON-THICKNESS 2) (%NODE-ICON-HEIGHT 45) (%NODE-ICON-WIDTH 45) (%NODE-LABEL-EXPRESSION (QUOTE ("an acyl-" "carrier protein"))) (%USE-SHAPE ECOCYC::OVERVIEW-CPD)))) (ECOCYC::|Apo-EntB33686--ENTDB-RXN1184| ((ECOCYC::ENTDB-RXN ECOCYC::3-5-ADP33689--ENTDB-RXN1184 (%EDGE-LOCATION ((9521 8600) (9521 8635))) (ECOCYC::PATHWAY ECOCYC::ENTDB-RXN1184) (ECOCYC::SUB-PATHWAY ECOCYC::ENTDB-RXN1184) (%EDGE-SHAPE ((%%PX #(9489 9521 9521 9464)) (%%PY #(8577 8600 8635 8662)) (%%ARROW-1 (9464 8662 NIL NIL NIL NIL 9464 8662)) (%%ARROW-2 (6394 2316 NIL NIL NIL NIL 6394 2316)) (%%EDGE-FINALIZED? T) (%EDGE-TYPE ECOCYC::REACTION-IN-OVERVIEW)))) (ECOCYC::ENTDB-RXN ECOCYC::|Holo-EntB33690--ENTDB-RXN1184| (%EDGE-LOCATION ((9521 8600) (9521 8635))) (ECOCYC::PATHWAY ECOCYC::ENTDB-RXN1184) (ECOCYC::SUB-PATHWAY ECOCYC::ENTDB-RXN1184) (%EDGE-SHAPE ((%%PX #(9489 9521 9521 9544)) (%%PY #(8577 8600 8635 8656)) (%%ARROW-1 (9544 8656 NIL NIL NIL NIL 9544 8656)) (%%ARROW-2 (6394 2316 NIL NIL NIL NIL 6394 2316)) (%%EDGE-FINALIZED? T) (%EDGE-TYPE ECOCYC::REACTION-IN-OVERVIEW))))) NIL (%LAYER 1) (:LOCATION ECOCYC::CCO-CYTOPLASM) (%SUPER-SPACE ECOCYC::BLONG-KBASE-GIT-OV-PWYS) (%SUPER-NODE ECOCYC::ENTDB-RXN1184) (%NODE-LOCATION (9470 8563)) (ECOCYC::PATHWAY ECOCYC::ENTDB-RXN1184) (ECOCYC::SUB-PATHWAY ECOCYC::ENTDB-RXN1184) (ECOCYC::CPD ECOCYC::|Apo-EntB|) (%NODE-SHAPE ((%NODE-TYPE ECOCYC::COMPOUND-IN-OVERVIEW) (%NODE-ICON :REGULAR-POLYGON) (%NODE-ICON-REGULAR-POLYGON-SIDES 4) (%NODE-ICON-STYLE :SOLID-OUTLINE) (%NODE-ICON-THICKNESS 2) (%NODE-ICON-HEIGHT 45) (%NODE-ICON-WIDTH 45) (%NODE-LABEL-EXPRESSION (QUOTE ("[EntB aryl-" "carrier protein]"))) (%USE-SHAPE ECOCYC::OVERVIEW-CPD)))) (ECOCYC::|Apo-EntF39316--RXN-158891307| ((ECOCYC::RXN-15889 ECOCYC::3-5-ADP39319--RXN-158891307 (%EDGE-LOCATION ((9245 4512) (9245 4547))) (ECOCYC::PATHWAY ECOCYC::RXN-158891307) (ECOCYC::SUB-PATHWAY ECOCYC::RXN-158891307) (%EDGE-SHAPE ((%%PX #(9213 9245 9245 9202)) (%%PY #(4489 4512 4547 4573)) (%%ARROW-1 (9202 4573 NIL NIL NIL NIL 9202 4573)) (%%ARROW-2 (4626 744 NIL NIL NIL NIL 4626 744)) (%%EDGE-FINALIZED? T) (%EDGE-TYPE ECOCYC::REACTION-IN-OVERVIEW)))) (ECOCYC::RXN-15889 ECOCYC::|Holo-EntF39320--RXN-158891307| (%EDGE-LOCATION ((9245 4512) (9245 4547))) (ECOCYC::PATHWAY ECOCYC::RXN-158891307) (ECOCYC::SUB-PATHWAY ECOCYC::RXN-158891307) (%EDGE-SHAPE ((%%PX #(9213 9245 9245 9268)) (%%PY #(4489 4512 4547 4568)) (%%ARROW-1 (9268 4568 NIL NIL NIL NIL 9268 4568)) (%%ARROW-2 (4626 744 NIL NIL NIL NIL 4626 744)) (%%EDGE-FINALIZED? T) (%EDGE-TYPE ECOCYC::REACTION-IN-OVERVIEW))))) NIL (%LAYER 1) (:LOCATION ECOCYC::CCO-CYTOPLASM) (%SUPER-SPACE ECOCYC::BLONG-KBASE-GIT-OV-PWYS) (%SUPER-NODE ECOCYC::RXN-158891307) (%NODE-LOCATION (9194 4475)) (ECOCYC::PATHWAY ECOCYC::RXN-158891307) (ECOCYC::SUB-PATHWAY ECOCYC::RXN-158891307) (ECOCYC::CPD ECOCYC::|Apo-EntF|) (%NODE-SHAPE ((%NODE-TYPE ECOCYC::COMPOUND-IN-OVERVIEW) (%NODE-ICON :REGULAR-POLYGON) (%NODE-ICON-REGULAR-POLYGON-SIDES 4) (%NODE-ICON-STYLE :SOLID-OUTLINE) (%NODE-ICON-THICKNESS 2) (%NODE-ICON-HEIGHT 45) (%NODE-ICON-WIDTH 45) (%NODE-LABEL-EXPRESSION (QUOTE ("[EntF peptidyl-" "carrier protein]"))) (%USE-SHAPE ECOCYC::OVERVIEW-CPD)))) (ECOCYC::|Apo-Propionyl-CoA-CO2-ligases32761--6.3.4.10-RXN1164| ((ECOCYC::6.3.4.10-RXN ECOCYC::|Propionyl-CoA-CO2-ligases32763--6.3.4.10-RXN1164| (%EDGE-LOCATION ((9519 11991) (9519 12042))) (ECOCYC::PATHWAY ECOCYC::6.3.4.10-RXN1164) (ECOCYC::SUB-PATHWAY ECOCYC::6.3.4.10-RXN1164) (%EDGE-SHAPE ((%%PX #(9534 9519 9519 9519)) (%%PY #(11972 11991 12042 12056)) (%%ARROW-1 (9519 12056 NIL NIL NIL NIL 9519 12056)) (%%ARROW-2 (5667 619 NIL NIL NIL NIL 5667 619)) (%%EDGE-FINALIZED? T) (%EDGE-TYPE ECOCYC::REACTION-IN-OVERVIEW))))) NIL (%LAYER 1) (:LOCATION ECOCYC::CCO-CYTOPLASM) (%SUPER-SPACE ECOCYC::BLONG-KBASE-GIT-OV-PWYS) (%SUPER-NODE ECOCYC::6.3.4.10-RXN1164) (%NODE-LOCATION (9548 11954)) (ECOCYC::PATHWAY ECOCYC::6.3.4.10-RXN1164) (ECOCYC::SUB-PATHWAY ECOCYC::6.3.4.10-RXN1164) (ECOCYC::CPD ECOCYC::|Apo-Propionyl-CoA-CO2-ligases|) (%NODE-SHAPE ((%NODE-TYPE ECOCYC::COMPOUND-IN-OVERVIEW) (%NODE-ICON :REGULAR-POLYGON) (%NODE-ICON-REGULAR-POLYGON-SIDES 4) (%NODE-ICON-STYLE :SOLID-OUTLINE) (%NODE-ICON-THICKNESS 2) (%NODE-ICON-HEIGHT 45) (%NODE-ICON-WIDTH 45) (%NODE-LABEL-EXPRESSION (QUOTE ("apo-[propionyl-" "CoA:carbon-dioxide" "ligase (ADP-forming)]"))) (%USE-SHAPE ECOCYC::OVERVIEW-CPD)))) (ECOCYC::|apo-Transcarboxylases35606--6.3.4.9-RXN1225| ((ECOCYC::6.3.4.9-RXN ECOCYC::|holo-Transcarboxylases35609--6.3.4.9-RXN1225| (%EDGE-LOCATION ((9518 11415) (9518 11466))) (ECOCYC::PATHWAY ECOCYC::6.3.4.9-RXN1225) (ECOCYC::SUB-PATHWAY ECOCYC::6.3.4.9-RXN1225) (%EDGE-SHAPE ((%%PX #(9503 9518 9518 9518)) (%%PY #(11396 11415 11466 11480)) (%%ARROW-1 (9518 11480 NIL NIL NIL NIL 9518 11480)) (%%ARROW-2 (8221 546 NIL NIL NIL NIL 8221 546)) (%%EDGE-FINALIZED? T) (%EDGE-TYPE ECOCYC::REACTION-IN-OVERVIEW))))) NIL (%LAYER 1) (:LOCATION ECOCYC::CCO-CYTOPLASM) (%SUPER-SPACE ECOCYC::BLONG-KBASE-GIT-OV-PWYS) (%SUPER-NODE ECOCYC::6.3.4.9-RXN1225) (%NODE-LOCATION (9489 11378)) (ECOCYC::PATHWAY ECOCYC::6.3.4.9-RXN1225) (ECOCYC::SUB-PATHWAY ECOCYC::6.3.4.9-RXN1225) (ECOCYC::CPD ECOCYC::|apo-Transcarboxylases|) (%NODE-SHAPE ((%NODE-TYPE ECOCYC::COMPOUND-IN-OVERVIEW) (%NODE-ICON :REGULAR-POLYGON) (%NODE-ICON-REGULAR-POLYGON-SIDES 4) (%NODE-ICON-STYLE :SOLID-OUTLINE) (%NODE-ICON-THICKNESS 2) (%NODE-ICON-HEIGHT 45) (%NODE-ICON-WIDTH 45) (%NODE-LABEL-EXPRESSION (QUOTE ("an <i>apo</i>-[methylmalonyl-" "CoA:pyruvate" "carboxytransferase]"))) (%USE-SHAPE ECOCYC::OVERVIEW-CPD)))) (ECOCYC::|Arachidoyl-ACPs36229--RXN1G-4451238| ((ECOCYC::RXN1G-445 ECOCYC::|3-oxo-behenoyl-ACPs36230--RXN1G-4451238| (ECOCYC::PATHWAY ECOCYC::RXN1G-4451238) (ECOCYC::SUB-PATHWAY ECOCYC::RXN1G-4451238) (%EDGE-SHAPE ((%%PX #(7996 7996)) (%%PY #(12554 12952)) (%%ARROW-1 (7996 12952 NIL NIL NIL NIL 7996 12952)) (%%ARROW-2 (4806 478 NIL NIL NIL NIL 4806 478)) (%%EDGE-FINALIZED? T) (%EDGE-TYPE ECOCYC::REACTION-IN-OVERVIEW))))) NIL (%LAYER 1) (:LOCATION ECOCYC::CCO-CYTOPLASM) (%SUPER-SPACE ECOCYC::BLONG-KBASE-GIT-OV-PWYS) (%SUPER-NODE ECOCYC::RXN1G-4451238) (%NODE-LOCATION (7996 12530)) (ECOCYC::PATHWAY ECOCYC::RXN1G-4451238) (ECOCYC::SUB-PATHWAY ECOCYC::RXN1G-4451238) (ECOCYC::CPD ECOCYC::|Arachidoyl-ACPs|) (%NODE-SHAPE ((%NODE-TYPE ECOCYC::COMPOUND-IN-OVERVIEW) (%NODE-ICON :REGULAR-POLYGON) (%NODE-ICON-REGULAR-POLYGON-SIDES 4) (%NODE-ICON-STYLE :SOLID-OUTLINE) (%NODE-ICON-THICKNESS 2) (%NODE-ICON-HEIGHT 45) (%NODE-ICON-WIDTH 45) (%NODE-LABEL-EXPRESSION (QUOTE ("an arachidoyl-[acp]"))) (%USE-SHAPE ECOCYC::OVERVIEW-CPD)))) (ECOCYC::|Arachidoyl-ACPs52408--RXN1G-3951594| ((ECOCYC::RXN1G-395 ECOCYC::|trans-delta2-arachidoyl-ACPs52409--RXN1G-3951594| (ECOCYC::PATHWAY ECOCYC::RXN1G-3951594) (ECOCYC::SUB-PATHWAY ECOCYC::RXN1G-3951594) (%EDGE-SHAPE ((%%PX #(7996 7996)) (%%PY #(11978 12376)) (%%ARROW-1 (7996 12376 NIL NIL NIL NIL 7996 12376)) (%%ARROW-2 (408 5690 NIL NIL NIL NIL 408 5690)) (%%EDGE-FINALIZED? T) (%EDGE-TYPE ECOCYC::REACTION-IN-OVERVIEW))))) NIL (%LAYER 1) (:LOCATION ECOCYC::CCO-CYTOPLASM) (%SUPER-SPACE ECOCYC::BLONG-KBASE-GIT-OV-PWYS) (%SUPER-NODE ECOCYC::RXN1G-3951594) (%NODE-LOCATION (7996 11954)) (ECOCYC::PATHWAY ECOCYC::RXN1G-3951594) (ECOCYC::SUB-PATHWAY ECOCYC::RXN1G-3951594) (ECOCYC::CPD ECOCYC::|Arachidoyl-ACPs|) (%NODE-SHAPE ((%NODE-TYPE ECOCYC::COMPOUND-IN-OVERVIEW) (%NODE-ICON :REGULAR-POLYGON) (%NODE-ICON-REGULAR-POLYGON-SIDES 4) (%NODE-ICON-STYLE :SOLID-OUTLINE) (%NODE-ICON-THICKNESS 2) (%NODE-ICON-HEIGHT 45) (%NODE-ICON-WIDTH 45) (%NODE-LABEL-EXPRESSION (QUOTE ("an arachidoyl-[acp]"))) (%USE-SHAPE ECOCYC::OVERVIEW-CPD)))) (ECOCYC::|ARG-tRNAs27152--ARGININE--TRNA-LIGASE-RXN1045| ((ECOCYC::ARGININE--TRNA-LIGASE-RXN ECOCYC::|Charged-ARG-tRNAs27155--ARGININE--TRNA-LIGASE-RXN1045| (%EDGE-LOCATION ((8702 2300) (8702 2319))) (ECOCYC::PATHWAY ECOCYC::ARGININE--TRNA-LIGASE-RXN1045) (ECOCYC::SUB-PATHWAY ECOCYC::ARGININE--TRNA-LIGASE-RXN1045) (%EDGE-SHAPE ((%%PX #(8691 8702 8702 8702)) (%%PY #(2287 2300 2319 2332)) (%%ARROW-1 (8702 2332 NIL NIL NIL NIL 8702 2332)) (%%ARROW-2 (5667 619 NIL NIL NIL NIL 5667 619)) (%%EDGE-FINALIZED? T) (%EDGE-TYPE ECOCYC::REACTION-IN-OVERVIEW))))) NIL (%LAYER 1) (:LOCATION ECOCYC::CCO-CYTOPLASM) (%SUPER-SPACE ECOCYC::BLONG-KBASE-GIT-OV-PWYS) (%SUPER-NODE ECOCYC::ARGININE--TRNA-LIGASE-RXN1045) (%NODE-LOCATION (8669 2263)) (ECOCYC::PATHWAY ECOCYC::ARGININE--TRNA-LIGASE-RXN1045) (ECOCYC::SUB-PATHWAY ECOCYC::ARGININE--TRNA-LIGASE-RXN1045) (ECOCYC::CPD ECOCYC::|ARG-tRNAs|) (%NODE-SHAPE ((%NODE-TYPE ECOCYC::TRNA-IN-OVERVIEW) (%NODE-ICON :POLYGON) (%NODE-ICON-POLYGON-VERTICES ((-24 -24) (30 -24) (30 -6) (12 -6) (12 24) (-6 24) (-6 -6) (-24 -6))) (%NODE-ICON-STYLE :COLOR-FILLED) (%NODE-ICON-THICKNESS 0) (%NODE-ICON-HEIGHT 38) (%NODE-ICON-WIDTH 38) (%NODE-LABEL-EXPRESSION (QUOTE ("a tRNA<SUP>arg</SUP>"))) (%USE-SHAPE ECOCYC::OVERVIEW-CPD)))) (ECOCYC::ARG17605--ARGSYN-PWY NIL NIL (%LAYER 1) (:LOCATION ECOCYC::CCO-CYTOPLASM) (%SUPER-SPACE ECOCYC::BLONG-KBASE-GIT-OV-PWYS) (%SUPER-NODE ECOCYC::ARGSYN-PWY) (%NODE-LOCATION (1007 2343)) (ECOCYC::PATHWAY ECOCYC::ARGSYN-PWY) (ECOCYC::SUB-PATHWAY ECOCYC::ARGSYN-PWY) (ECOCYC::CPD ECOCYC::ARG) (%NODE-SHAPE ((%NODE-ICON :REGULAR-POLYGON) (%NODE-ICON-REGULAR-POLYGON-SIDES 3) (%NODE-ICON-STYLE :SOLID-OUTLINE) (%NODE-ICON-THICKNESS 2) (%NODE-ICON-HEIGHT 45) (%NODE-ICON-WIDTH 45) (%NODE-LABEL-EXPRESSION (QUOTE ("arg"))) (%USE-SHAPE ECOCYC::OVERVIEW-CPD)))) (ECOCYC::ARG19555--ARGSYNBSUB-PWY NIL NIL (%LAYER 1) (:LOCATION ECOCYC::CCO-CYTOPLASM) (%SUPER-SPACE ECOCYC::BLONG-KBASE-GIT-OV-PWYS) (%SUPER-NODE ECOCYC::ARGSYNBSUB-PWY) (%NODE-LOCATION (2146 1665)) (ECOCYC::PATHWAY ECOCYC::ARGSYNBSUB-PWY) (ECOCYC::SUB-PATHWAY ECOCYC::ARGSYNBSUB-PWY) (ECOCYC::CPD ECOCYC::ARG) (%NODE-SHAPE ((%NODE-ICON :REGULAR-POLYGON) (%NODE-ICON-REGULAR-POLYGON-SIDES 3) (%NODE-ICON-STYLE :SOLID-OUTLINE) (%NODE-ICON-THICKNESS 2) (%NODE-ICON-HEIGHT 45) (%NODE-ICON-WIDTH 45) (%NODE-LABEL-EXPRESSION (QUOTE ("arg"))) (%USE-SHAPE ECOCYC::OVERVIEW-CPD)))) (ECOCYC::ARG27153--ARGININE--TRNA-LIGASE-RXN1045 ((ECOCYC::ARGININE--TRNA-LIGASE-RXN ECOCYC::|Charged-ARG-tRNAs27155--ARGININE--TRNA-LIGASE-RXN1045| (%EDGE-LOCATION ((8702 2300) (8702 2319))) (ECOCYC::PATHWAY ECOCYC::ARGININE--TRNA-LIGASE-RXN1045) (ECOCYC::SUB-PATHWAY ECOCYC::ARGININE--TRNA-LIGASE-RXN1045) (%EDGE-SHAPE ((%%PX #(8729 8702 8702 8702)) (%%PY #(2278 2300 2319 2332)) (%%ARROW-1 (8702 2332 NIL NIL NIL NIL 8702 2332)) (%%ARROW-2 (6112 419 NIL NIL NIL NIL 6112 419)) (%%EDGE-FINALIZED? T) (%EDGE-TYPE ECOCYC::REACTION-IN-OVERVIEW))))) NIL (%LAYER 1) (:LOCATION ECOCYC::CCO-CYTOPLASM) (%SUPER-SPACE ECOCYC::BLONG-KBASE-GIT-OV-PWYS) (%SUPER-NODE ECOCYC::ARGININE--TRNA-LIGASE-RXN1045) (%NODE-LOCATION (8747 2263)) (ECOCYC::PATHWAY ECOCYC::ARGININE--TRNA-LIGASE-RXN1045) (ECOCYC::SUB-PATHWAY ECOCYC::ARGININE--TRNA-LIGASE-RXN1045) (ECOCYC::CPD ECOCYC::ARG) (%NODE-SHAPE ((%NODE-ICON :REGULAR-POLYGON) (%NODE-ICON-REGULAR-POLYGON-SIDES 3) (%NODE-ICON-STYLE :SOLID-OUTLINE) (%NODE-ICON-THICKNESS 2) (%NODE-ICON-HEIGHT 45) (%NODE-ICON-WIDTH 45) (%NODE-LABEL-EXPRESSION (QUOTE ("arg"))) (%USE-SHAPE ECOCYC::OVERVIEW-CPD)))) (ECOCYC::|Aromatic-Amino-Acids39845--2.6.1.57-RXN1319| ((ECOCYC::2.6.1.57-RXN ECOCYC::|Aromatic-Oxoacids39846--2.6.1.57-RXN1319| (ECOCYC::PATHWAY ECOCYC::2.6.1.57-RXN1319) (ECOCYC::SUB-PATHWAY ECOCYC::2.6.1.57-RXN1319) (%EDGE-SHAPE ((%%PX #(6680 6680)) (%%PY #(11403 11533)) (%%ARROW-1 (6680 11533 NIL NIL NIL NIL 6680 11533)) (%%ARROW-2 (6680 11403 NIL NIL NIL NIL 6680 11403)) (%%EDGE-FINALIZED? T) (%EDGE-TYPE ECOCYC::REACTION-IN-OVERVIEW) (%USE-SHAPE ECOCYC::OV-REVERSIBLE-RXN-ARROW))))) NIL (%LAYER 1) (:LOCATION ECOCYC::CCO-CYTOPLASM) (%SUPER-SPACE ECOCYC::BLONG-KBASE-GIT-OV-PWYS) (%SUPER-NODE ECOCYC::2.6.1.57-RXN1319) (%NODE-LOCATION (6680 11379)) (ECOCYC::PATHWAY ECOCYC::2.6.1.57-RXN1319) (ECOCYC::SUB-PATHWAY ECOCYC::2.6.1.57-RXN1319) (ECOCYC::CPD ECOCYC::|Aromatic-Amino-Acids|) (%NODE-SHAPE ((%NODE-ICON :REGULAR-POLYGON) (%NODE-ICON-REGULAR-POLYGON-SIDES 3) (%NODE-ICON-STYLE :SOLID-OUTLINE) (%NODE-ICON-THICKNESS 2) (%NODE-ICON-HEIGHT 45) (%NODE-ICON-WIDTH 45) (%NODE-LABEL-EXPRESSION (QUOTE ("an aromatic" "amino acid"))) (%USE-SHAPE ECOCYC::OVERVIEW-CPD)))) (ECOCYC::AROMATIC-COMPOUNDS-BIOSYN NIL NIL (%LAYER -2) (%NODE-SHAPE ((%NODE-ICON-POLYGON-VERTICES ((242 -520) (247 -519) (249 -518) (251 -517) (253 -516) (254 -515) (255 -514) (256 -513) (257 -512) (257 -511) (258 -510) (258 -509) (259 -508) (259 -507) (259 -506) (259 -505) (260 -504) (260 -503) (260 -502) (260 -501) (260 -500) (260 -499) (261 -498) (261 -497) (261 -496) (261 -495) (261 -494) (261 -493) (261 -492) (261 -491) (261 -490) (261 -489) (261 -488) (261 -487) (261 -486) (261 -485) (261 -484) (261 -483) (261 -482) (261 -481) (261 -480) (261 -479) (261 -478) (261 -477) (261 -476) (261 -475) (261 -474) (261 -473) (261 -472) (261 -471) (261 360) (261 361) (261 362) (261 363) (261 364) (261 365) (261 366) (261 367) (261 368) (261 369) (261 370) (261 371) (261 372) (261 373) (261 374) (261 375) (261 376) (261 377) (261 378) (261 379) (261 380) (261 381) (261 382) (261 383) (261 384) (261 385) (261 386) (261 387) (260 388) (260 389) (260 390) (260 391) (260 392) (260 393) (259 394) (259 395) (259 396) (259 397) (258 398) (258 399) (257 400) (257 401) (256 402) (255 403) (254 404) (253 405) (251 406) (249 407) (247 408) (242 409) (-234 409) (-239 408) (-241 407) (-243 406) (-245 405) (-246 404) (-247 403) (-248 402) (-249 401) (-249 400) (-250 399) (-250 398) (-251 397) (-251 396) (-251 395) (-251 394) (-252 393) (-252 392) (-252 391) (-252 390) (-252 389) (-252 388) (-253 387) (-253 386) (-253 385) (-253 384) (-253 383) (-253 382) (-253 381) (-253 380) (-253 379) (-253 378) (-253 377) (-253 376) (-253 375) (-253 374) (-253 373) (-253 372) (-253 371) (-253 370) (-253 369) (-253 368) (-253 367) (-253 366) (-253 365) (-253 364) (-253 363) (-253 362) (-253 361) (-253 360) (-253 -471) (-253 -472) (-253 -473) (-253 -474) (-253 -475) (-253 -476) (-253 -477) (-253 -478) (-253 -479) (-253 -480) (-253 -481) (-253 -482) (-253 -483) (-253 -484) (-253 -485) (-253 -486) (-253 -487) (-253 -488) (-253 -489) (-253 -490) (-253 -491) (-253 -492) (-253 -493) (-253 -494) (-253 -495) (-253 -496) (-253 -497) (-253 -498) (-252 -499) (-252 -500) (-252 -501) (-252 -502) (-252 -503) (-252 -504) (-251 -505) (-251 -506) (-251 -507) (-251 -508) (-250 -509) (-250 -510) (-249 -511) (-249 -512) (-248 -513) (-247 -514) (-246 -515) (-245 -516) (-243 -517) (-241 -518) (-239 -519) (-234 -520))) (%USE-SHAPE ECOCYC::OV-PWY-CLASS))) (%NODE-LOCATION (826 4862)) (:PATHWAYS (ECOCYC::PWY-5886 ECOCYC::ARO-PWY))) (ECOCYC::|Aromatic-Oxoacids39846--2.6.1.57-RXN1319| NIL NIL (%LAYER 1) (:LOCATION ECOCYC::CCO-CYTOPLASM) (%SUPER-SPACE ECOCYC::BLONG-KBASE-GIT-OV-PWYS) (%SUPER-NODE ECOCYC::2.6.1.57-RXN1319) (%NODE-LOCATION (6680 11552)) (ECOCYC::PATHWAY ECOCYC::2.6.1.57-RXN1319) (ECOCYC::SUB-PATHWAY ECOCYC::2.6.1.57-RXN1319) (ECOCYC::CPD ECOCYC::|Aromatic-Oxoacids|) (%NODE-SHAPE ((%NODE-ICON-STYLE :SOLID-OUTLINE) (%NODE-ICON-THICKNESS 2) (%NODE-ICON-HEIGHT 36) (%NODE-ICON-WIDTH 36) (%NODE-LABEL-EXPRESSION (QUOTE ("an aromatic" "oxo-acid"))) (%USE-SHAPE ECOCYC::OVERVIEW-CPD)))) (ECOCYC::ARSENATE26223--RXN-9821023 ((ECOCYC::RXN-982 ECOCYC::CPD-76326224--RXN-9821023 (ECOCYC::PATHWAY ECOCYC::RXN-9821023) (ECOCYC::SUB-PATHWAY ECOCYC::RXN-9821023) (%EDGE-SHAPE ((%%PX #(6675 6675)) (%%PY #(1198 1258)) (%%ARROW-1 (6675 1258 NIL NIL NIL NIL 6675 1258)) (%%ARROW-2 (5714 693 NIL NIL NIL NIL 5714 693)) (%%EDGE-FINALIZED? T) (%EDGE-TYPE ECOCYC::REACTION-IN-OVERVIEW))))) NIL (%LAYER 1) (:LOCATION ECOCYC::CCO-CYTOPLASM) (%SUPER-SPACE ECOCYC::BLONG-KBASE-GIT-OV-PWYS) (%SUPER-NODE ECOCYC::RXN-9821023) (%NODE-LOCATION (6675 1179)) (ECOCYC::PATHWAY ECOCYC::RXN-9821023) (ECOCYC::SUB-PATHWAY ECOCYC::RXN-9821023) (ECOCYC::CPD ECOCYC::ARSENATE) (%NODE-SHAPE ((%NODE-ICON-STYLE :SOLID-OUTLINE) (%NODE-ICON-THICKNESS 2) (%NODE-ICON-HEIGHT 36) (%NODE-ICON-WIDTH 36) (%NODE-LABEL-EXPRESSION (QUOTE ("arsenate"))) (%USE-SHAPE ECOCYC::OVERVIEW-CPD)))) (ECOCYC::|ASN-tRNAs37789--RXN-124601272| NIL NIL (%LAYER 1) (:LOCATION ECOCYC::CCO-CYTOPLASM) (%SUPER-SPACE ECOCYC::BLONG-KBASE-GIT-OV-PWYS) (%SUPER-NODE ECOCYC::RXN-124601272) (%NODE-LOCATION (8425 2932)) (ECOCYC::PATHWAY ECOCYC::RXN-124601272) (ECOCYC::SUB-PATHWAY ECOCYC::RXN-124601272) (ECOCYC::CPD ECOCYC::|ASN-tRNAs|) (%NODE-SHAPE ((%NODE-TYPE ECOCYC::TRNA-IN-OVERVIEW) (%NODE-ICON :POLYGON) (%NODE-ICON-POLYGON-VERTICES ((-24 -24) (30 -24) (30 -6) (12 -6) (12 24) (-6 24) (-6 -6) (-24 -6))) (%NODE-ICON-STYLE :COLOR-FILLED) (%NODE-ICON-THICKNESS 0) (%NODE-ICON-HEIGHT 38) (%NODE-ICON-WIDTH 38) (%NODE-LABEL-EXPRESSION (QUOTE ("tRNA<SUP>asn</SUP>"))) (%USE-SHAPE ECOCYC::OVERVIEW-CPD)))) (ECOCYC::ASN37790--RXN-124601272 NIL NIL (%LAYER 1) (:LOCATION ECOCYC::CCO-CYTOPLASM) (%SUPER-SPACE ECOCYC::BLONG-KBASE-GIT-OV-PWYS) (%SUPER-NODE ECOCYC::RXN-124601272) (%NODE-LOCATION (8498 2932)) (ECOCYC::PATHWAY ECOCYC::RXN-124601272) (ECOCYC::SUB-PATHWAY ECOCYC::RXN-124601272) (ECOCYC::CPD ECOCYC::ASN) (%NODE-SHAPE ((%NODE-ICON :REGULAR-POLYGON) (%NODE-ICON-REGULAR-POLYGON-SIDES 3) (%NODE-ICON-STYLE :SOLID-OUTLINE) (%NODE-ICON-THICKNESS 2) (%NODE-ICON-HEIGHT 45) (%NODE-ICON-WIDTH 45) (%NODE-LABEL-EXPRESSION (QUOTE ("asn"))) (%USE-SHAPE ECOCYC::OVERVIEW-CPD)))) (ECOCYC::|ASP-tRNAs28865--ASPARTATE--TRNA-LIGASE-RXN1080| ((ECOCYC::ASPARTATE--TRNA-LIGASE-RXN ECOCYC::|Charged-ASP-tRNAs28868--ASPARTATE--TRNA-LIGASE-RXN1080| (%EDGE-LOCATION ((8225 7068) (8225 7135))) (ECOCYC::PATHWAY ECOCYC::ASPARTATE--TRNA-LIGASE-RXN1080) (ECOCYC::SUB-PATHWAY ECOCYC::ASPARTATE--TRNA-LIGASE-RXN1080) (%EDGE-SHAPE ((%%PX #(8214 8225 8225 8225)) (%%PY #(7055 7068 7135 7148)) (%%ARROW-1 (8225 7148 NIL NIL NIL NIL 8225 7148)) (%%ARROW-2 (918 4565 NIL NIL NIL NIL 918 4565)) (%%EDGE-FINALIZED? T) (%EDGE-TYPE ECOCYC::REACTION-IN-OVERVIEW))))) NIL (%LAYER 1) (:LOCATION ECOCYC::CCO-CYTOPLASM) (%SUPER-SPACE ECOCYC::BLONG-KBASE-GIT-OV-PWYS) (%SUPER-NODE ECOCYC::ASPARTATE--TRNA-LIGASE-RXN1080) (%NODE-LOCATION (8192 7031)) (ECOCYC::PATHWAY ECOCYC::ASPARTATE--TRNA-LIGASE-RXN1080) (ECOCYC::SUB-PATHWAY ECOCYC::ASPARTATE--TRNA-LIGASE-RXN1080) (ECOCYC::CPD ECOCYC::|ASP-tRNAs|) (%NODE-SHAPE ((%NODE-TYPE ECOCYC::TRNA-IN-OVERVIEW) (%NODE-ICON :POLYGON) (%NODE-ICON-POLYGON-VERTICES ((-24 -24) (30 -24) (30 -6) (12 -6) (12 24) (-6 24) (-6 -6) (-24 -6))) (%NODE-ICON-STYLE :COLOR-FILLED) (%NODE-ICON-THICKNESS 0) (%NODE-ICON-HEIGHT 38) (%NODE-ICON-WIDTH 38) (%NODE-LABEL-EXPRESSION (QUOTE ("tRNA<SUP>asp</SUP>"))) (%USE-SHAPE ECOCYC::OVERVIEW-CPD)))) (ECOCYC::ASPARTYL-ASX-TRNAS37875--6.1.1.23-RXN1274 NIL NIL (%LAYER 1) (:LOCATION ECOCYC::CCO-CYTOPLASM) (%SUPER-SPACE ECOCYC::BLONG-KBASE-GIT-OV-PWYS) (%SUPER-NODE ECOCYC::6.1.1.23-RXN1274) (%NODE-LOCATION (8462 11520)) (ECOCYC::PATHWAY ECOCYC::6.1.1.23-RXN1274) (ECOCYC::SUB-PATHWAY ECOCYC::6.1.1.23-RXN1274) (ECOCYC::CPD ECOCYC::ASPARTYL-ASX-TRNAS) (%NODE-SHAPE ((%NODE-TYPE ECOCYC::TRNA-IN-OVERVIEW) (%NODE-ICON :POLYGON) (%NODE-ICON-POLYGON-VERTICES ((-24 -24) (30 -24) (30 -6) (12 -6) (12 24) (-6 24) (-6 -6) (-24 -6))) (%NODE-ICON-STYLE :COLOR-FILLED) (%NODE-ICON-THICKNESS 0) (%NODE-ICON-HEIGHT 38) (%NODE-ICON-WIDTH 38) (%NODE-LABEL-EXPRESSION (QUOTE ("an L-aspartyl-" "[tRNA<sup>Asx</sup>]"))) (%USE-SHAPE ECOCYC::OVERVIEW-CPD)))) (ECOCYC::|ASX-tRNAs37872--6.1.1.23-RXN1274| ((ECOCYC::6.1.1.23-RXN ECOCYC::ASPARTYL-ASX-TRNAS37875--6.1.1.23-RXN1274 (%EDGE-LOCATION ((8465 11416) (8465 11483))) (ECOCYC::PATHWAY ECOCYC::6.1.1.23-RXN1274) (ECOCYC::SUB-PATHWAY ECOCYC::6.1.1.23-RXN1274) (%EDGE-SHAPE ((%%PX #(8454 8465 8465 8465)) (%%PY #(11403 11416 11483 11496)) (%%ARROW-1 (8465 11496 NIL NIL NIL NIL 8465 11496)) (%%ARROW-2 (8221 546 NIL NIL NIL NIL 8221 546)) (%%EDGE-FINALIZED? T) (%EDGE-TYPE ECOCYC::REACTION-IN-OVERVIEW))))) NIL (%LAYER 1) (:LOCATION ECOCYC::CCO-CYTOPLASM) (%SUPER-SPACE ECOCYC::BLONG-KBASE-GIT-OV-PWYS) (%SUPER-NODE ECOCYC::6.1.1.23-RXN1274) (%NODE-LOCATION (8432 11379)) (ECOCYC::PATHWAY ECOCYC::6.1.1.23-RXN1274) (ECOCYC::SUB-PATHWAY ECOCYC::6.1.1.23-RXN1274) (ECOCYC::CPD ECOCYC::|ASX-tRNAs|) (%NODE-SHAPE ((%NODE-TYPE ECOCYC::TRNA-IN-OVERVIEW) (%NODE-ICON :POLYGON) (%NODE-ICON-POLYGON-VERTICES ((-24 -24) (30 -24) (30 -6) (12 -6) (12 24) (-6 24) (-6 -6) (-24 -6))) (%NODE-ICON-STYLE :COLOR-FILLED) (%NODE-ICON-THICKNESS 0) (%NODE-ICON-HEIGHT 38) (%NODE-ICON-WIDTH 38) (%NODE-LABEL-EXPRESSION (QUOTE ("a tRNA<sup>Asx</sup>"))) (%USE-SHAPE ECOCYC::OVERVIEW-CPD)))) (ECOCYC::ATP22087--PWY-7219 NIL NIL (%LAYER 1) (:LOCATION ECOCYC::CCO-CYTOPLASM) (%SUPER-SPACE ECOCYC::BLONG-KBASE-GIT-OV-PWYS) (%SUPER-NODE ECOCYC::PWY-7219) (%NODE-LOCATION (2166 2974)) (ECOCYC::PATHWAY ECOCYC::PWY-7219) (ECOCYC::SUB-PATHWAY ECOCYC::PWY-7219) (ECOCYC::CPD ECOCYC::ATP) (%NODE-SHAPE ((%NODE-ICON :SUPERQUADRIC) (%NODE-ICON-M 2) (%NODE-ICON-N 2) (%NODE-ICON-STYLE :SOLID-OUTLINE) (%NODE-ICON-THICKNESS 2) (%NODE-ICON-HEIGHT 60) (%NODE-ICON-WIDTH 24) (%NODE-LABEL-EXPRESSION (QUOTE ("ATP"))) (%USE-SHAPE ECOCYC::OVERVIEW-CPD)))) (ECOCYC::ATP26817--RXN0-71921038 ((ECOCYC::RXN0-7192 ECOCYC::BIO-5-AMP26819--RXN0-71921038 (%EDGE-LOCATION ((7102 6569) (7102 6624))) (ECOCYC::PATHWAY ECOCYC::RXN0-71921038) (ECOCYC::SUB-PATHWAY ECOCYC::RXN0-71921038) (%EDGE-SHAPE ((%%PX #(7121 7102 7102 7102)) (%%PY #(6541 6569 6624 6638)) (%%ARROW-1 (7102 6638 NIL NIL NIL NIL 7102 6638)) (%%ARROW-2 (4357 1177 NIL NIL NIL NIL 4357 1177)) (%%EDGE-FINALIZED? T) (%EDGE-TYPE ECOCYC::REACTION-IN-OVERVIEW))))) NIL (%LAYER 1) (:LOCATION ECOCYC::CCO-CYTOPLASM) (%SUPER-SPACE ECOCYC::BLONG-KBASE-GIT-OV-PWYS) (%SUPER-NODE ECOCYC::RXN0-71921038) (%NODE-LOCATION (7131 6526)) (ECOCYC::PATHWAY ECOCYC::RXN0-71921038) (ECOCYC::SUB-PATHWAY ECOCYC::RXN0-71921038) (ECOCYC::CPD ECOCYC::ATP) (%NODE-SHAPE ((%NODE-ICON :SUPERQUADRIC) (%NODE-ICON-M 2) (%NODE-ICON-N 2) (%NODE-ICON-STYLE :SOLID-OUTLINE) (%NODE-ICON-THICKNESS 2) (%NODE-ICON-HEIGHT 60) (%NODE-ICON-WIDTH 24) (%NODE-LABEL-EXPRESSION (QUOTE ("ATP"))) (%USE-SHAPE ECOCYC::OVERVIEW-CPD)))) (ECOCYC::ATP29910--DEPHOSPHOCOAKIN-RXN1100 ((ECOCYC::DEPHOSPHOCOAKIN-RXN ECOCYC::CO-A29913--DEPHOSPHOCOAKIN-RXN1100 (%EDGE-LOCATION ((9243 5547) (9243 5560))) (ECOCYC::PATHWAY ECOCYC::DEPHOSPHOCOAKIN-RXN1100) (ECOCYC::SUB-PATHWAY ECOCYC::DEPHOSPHOCOAKIN-RXN1100) (%EDGE-SHAPE ((%%PX #(9289 9243 9243 9241)) (%%PY #(5513 5547 5560 5584)) (%%ARROW-1 (9241 5584 NIL NIL NIL NIL 9241 5584)) (%%ARROW-2 (5667 619 NIL NIL NIL NIL 5667 619)) (%%EDGE-FINALIZED? T) (%EDGE-TYPE ECOCYC::REACTION-IN-OVERVIEW)))) (ECOCYC::DEPHOSPHOCOAKIN-RXN ECOCYC::PROTON29914--DEPHOSPHOCOAKIN-RXN1100 (%EDGE-LOCATION ((9243 5547) (9243 5560))) (ECOCYC::PATHWAY ECOCYC::DEPHOSPHOCOAKIN-RXN1100) (ECOCYC::SUB-PATHWAY ECOCYC::DEPHOSPHOCOAKIN-RXN1100) (%EDGE-SHAPE ((%%PX #(9289 9243 9243 9301)) (%%PY #(5513 5547 5560 5593)) (%%ARROW-1 (9301 5593 NIL NIL NIL NIL 9301 5593)) (%%ARROW-2 (5667 619 NIL NIL NIL NIL 5667 619)) (%%EDGE-FINALIZED? T) (%EDGE-TYPE ECOCYC::REACTION-IN-OVERVIEW)))) (ECOCYC::DEPHOSPHOCOAKIN-RXN ECOCYC::ADP29912--DEPHOSPHOCOAKIN-RXN1100 (%EDGE-LOCATION ((9243 5547) (9243 5560))) (ECOCYC::PATHWAY ECOCYC::DEPHOSPHOCOAKIN-RXN1100) (ECOCYC::SUB-PATHWAY ECOCYC::DEPHOSPHOCOAKIN-RXN1100) (%EDGE-SHAPE ((%%PX #(9289 9243 9243 9176)) (%%PY #(5513 5547 5560 5597)) (%%ARROW-1 (9176 5597 NIL NIL NIL NIL 9176 5597)) (%%ARROW-2 (5667 619 NIL NIL NIL NIL 5667 619)) (%%EDGE-FINALIZED? T) (%EDGE-TYPE ECOCYC::REACTION-IN-OVERVIEW))))) NIL (%LAYER 1) (:LOCATION ECOCYC::CCO-CYTOPLASM) (%SUPER-SPACE ECOCYC::BLONG-KBASE-GIT-OV-PWYS) (%SUPER-NODE ECOCYC::DEPHOSPHOCOAKIN-RXN1100) (%NODE-LOCATION (9301 5504)) (ECOCYC::PATHWAY ECOCYC::DEPHOSPHOCOAKIN-RXN1100) (ECOCYC::SUB-PATHWAY ECOCYC::DEPHOSPHOCOAKIN-RXN1100) (ECOCYC::CPD ECOCYC::ATP) (%NODE-SHAPE ((%NODE-ICON :SUPERQUADRIC) (%NODE-ICON-M 2) (%NODE-ICON-N 2) (%NODE-ICON-STYLE :SOLID-OUTLINE) (%NODE-ICON-THICKNESS 2) (%NODE-ICON-HEIGHT 60) (%NODE-ICON-WIDTH 24) (%NODE-LABEL-EXPRESSION (QUOTE ("ATP"))) (%USE-SHAPE ECOCYC::OVERVIEW-CPD)))) (ECOCYC::ATP36319--GSADENYLATION-RXN1240 ((ECOCYC::GSADENYLATION-RXN ECOCYC::|Glutamine-synthetase-adenylyl-Tyr36321--GSADENYLATION-RXN1240| (%EDGE-LOCATION ((8229 8612) (8229 8658))) (ECOCYC::PATHWAY ECOCYC::GSADENYLATION-RXN1240) (ECOCYC::SUB-PATHWAY ECOCYC::GSADENYLATION-RXN1240) (%EDGE-SHAPE ((%%PX #(8271 8229 8229 8229)) (%%PY #(8578 8612 8658 8683)) (%%ARROW-1 (8229 8683 NIL NIL NIL NIL 8229 8683)) (%%ARROW-2 (6272 1771 NIL NIL NIL NIL 6272 1771)) (%%EDGE-FINALIZED? T) (%EDGE-TYPE ECOCYC::REACTION-IN-OVERVIEW))))) NIL (%LAYER 1) (:LOCATION ECOCYC::CCO-CYTOPLASM) (%SUPER-SPACE ECOCYC::BLONG-KBASE-GIT-OV-PWYS) (%SUPER-NODE ECOCYC::GSADENYLATION-RXN1240) (%NODE-LOCATION (8282 8569)) (ECOCYC::PATHWAY ECOCYC::GSADENYLATION-RXN1240) (ECOCYC::SUB-PATHWAY ECOCYC::GSADENYLATION-RXN1240) (ECOCYC::CPD ECOCYC::ATP) (%NODE-SHAPE ((%NODE-ICON :SUPERQUADRIC) (%NODE-ICON-M 2) (%NODE-ICON-N 2) (%NODE-ICON-STYLE :SOLID-OUTLINE) (%NODE-ICON-THICKNESS 2) (%NODE-ICON-HEIGHT 60) (%NODE-ICON-WIDTH 24) (%NODE-LABEL-EXPRESSION (QUOTE ("ATP"))) (%USE-SHAPE ECOCYC::OVERVIEW-CPD)))) (ECOCYC::ATP44799--ATPASE-RXN1432 ((ECOCYC::ATPASE-RXN ECOCYC::|Pi44803--ATPASE-RXN1432| (%EDGE-LOCATION ((8977 9123) (8977 9153))) (ECOCYC::PATHWAY ECOCYC::ATPASE-RXN1432) (ECOCYC::SUB-PATHWAY ECOCYC::ATPASE-RXN1432) (%EDGE-SHAPE ((%%PX #(8959 8977 8977 8979)) (%%PY #(9096 9123 9153 9174)) (%%ARROW-1 (8979 9174 NIL NIL NIL NIL 8979 9174)) (%%ARROW-2 (9804 4489 NIL NIL NIL NIL 9804 4489)) (%%EDGE-FINALIZED? T) (%EDGE-TYPE ECOCYC::REACTION-IN-OVERVIEW)))) (ECOCYC::ATPASE-RXN ECOCYC::PROTON44802--ATPASE-RXN1432 (%EDGE-LOCATION ((8977 9123) (8977 9153))) (ECOCYC::PATHWAY ECOCYC::ATPASE-RXN1432) (ECOCYC::SUB-PATHWAY ECOCYC::ATPASE-RXN1432) (%EDGE-SHAPE ((%%PX #(8959 8977 8977 8922)) (%%PY #(9096 9123 9153 9186)) (%%ARROW-1 (8922 9186 NIL NIL NIL NIL 8922 9186)) (%%ARROW-2 (9804 4489 NIL NIL NIL NIL 9804 4489)) (%%EDGE-FINALIZED? T) (%EDGE-TYPE ECOCYC::REACTION-IN-OVERVIEW)))) (ECOCYC::ATPASE-RXN ECOCYC::ADP44804--ATPASE-RXN1432 (%EDGE-LOCATION ((8977 9123) (8977 9153))) (ECOCYC::PATHWAY ECOCYC::ATPASE-RXN1432) (ECOCYC::SUB-PATHWAY ECOCYC::ATPASE-RXN1432) (%EDGE-SHAPE ((%%PX #(8959 8977 8977 9039)) (%%PY #(9096 9123 9153 9189)) (%%ARROW-1 (9039 9189 NIL NIL NIL NIL 9039 9189)) (%%ARROW-2 (9804 4489 NIL NIL NIL NIL 9804 4489)) (%%EDGE-FINALIZED? T) (%EDGE-TYPE ECOCYC::REACTION-IN-OVERVIEW))))) NIL (%LAYER 1) (:LOCATION ECOCYC::CCO-CYTOPLASM) (%SUPER-SPACE ECOCYC::BLONG-KBASE-GIT-OV-PWYS) (%SUPER-NODE ECOCYC::ATPASE-RXN1432) (%NODE-LOCATION (8949 9080)) (ECOCYC::PATHWAY ECOCYC::ATPASE-RXN1432) (ECOCYC::SUB-PATHWAY ECOCYC::ATPASE-RXN1432) (ECOCYC::CPD ECOCYC::ATP) (%NODE-SHAPE ((%NODE-ICON :SUPERQUADRIC) (%NODE-ICON-M 2) (%NODE-ICON-N 2) (%NODE-ICON-STYLE :SOLID-OUTLINE) (%NODE-ICON-THICKNESS 2) (%NODE-ICON-HEIGHT 60) (%NODE-ICON-WIDTH 24) (%NODE-LABEL-EXPRESSION (QUOTE ("ATP"))) (%USE-SHAPE ECOCYC::OVERVIEW-CPD)))) (ECOCYC::ATP45364--RXN0-7451442 ((ECOCYC::RXN0-745 ECOCYC::DATP45365--RXN0-7451442 (ECOCYC::PATHWAY ECOCYC::RXN0-7451442) (ECOCYC::SUB-PATHWAY ECOCYC::RXN0-7451442) (%EDGE-SHAPE ((%%PX #(6671 6671)) (%%PY #(8599 8669)) (%%ARROW-1 (6671 8669 NIL NIL NIL NIL 6671 8669)) (%%ARROW-2 (3287 1530 NIL NIL NIL NIL 3287 1530)) (%%EDGE-FINALIZED? T) (%EDGE-TYPE ECOCYC::REACTION-IN-OVERVIEW))))) NIL (%LAYER 1) (:LOCATION ECOCYC::CCO-CYTOPLASM) (%SUPER-SPACE ECOCYC::BLONG-KBASE-GIT-OV-PWYS) (%SUPER-NODE ECOCYC::RXN0-7451442) (%NODE-LOCATION (6671 8569)) (ECOCYC::PATHWAY ECOCYC::RXN0-7451442) (ECOCYC::SUB-PATHWAY ECOCYC::RXN0-7451442) (ECOCYC::CPD ECOCYC::ATP) (%NODE-SHAPE ((%NODE-ICON :SUPERQUADRIC) (%NODE-ICON-M 2) (%NODE-ICON-N 2) (%NODE-ICON-STYLE :SOLID-OUTLINE) (%NODE-ICON-THICKNESS 2) (%NODE-ICON-HEIGHT 60) (%NODE-ICON-WIDTH 24) (%NODE-LABEL-EXPRESSION (QUOTE ("ATP"))) (%USE-SHAPE ECOCYC::OVERVIEW-CPD)))) (ECOCYC::ATP47983--FADSYN-RXN1499 ((ECOCYC::FADSYN-RXN ECOCYC::FAD47985--FADSYN-RXN1499 (%EDGE-LOCATION ((6891 9700) (6891 9755))) (ECOCYC::PATHWAY ECOCYC::FADSYN-RXN1499) (ECOCYC::SUB-PATHWAY ECOCYC::FADSYN-RXN1499) (%EDGE-SHAPE ((%%PX #(6909 6891 6891 6891)) (%%PY #(9673 9700 9755 9769)) (%%ARROW-1 (6891 9769 NIL NIL NIL NIL 6891 9769)) (%%ARROW-2 (691 3416 NIL NIL NIL NIL 691 3416)) (%%EDGE-FINALIZED? T) (%EDGE-TYPE ECOCYC::REACTION-IN-OVERVIEW))))) NIL (%LAYER 1) (:LOCATION ECOCYC::CCO-CYTOPLASM) (%SUPER-SPACE ECOCYC::BLONG-KBASE-GIT-OV-PWYS) (%SUPER-NODE ECOCYC::FADSYN-RXN1499) (%NODE-LOCATION (6919 9657)) (ECOCYC::PATHWAY ECOCYC::FADSYN-RXN1499) (ECOCYC::SUB-PATHWAY ECOCYC::FADSYN-RXN1499) (ECOCYC::CPD ECOCYC::ATP) (%NODE-SHAPE ((%NODE-ICON :SUPERQUADRIC) (%NODE-ICON-M 2) (%NODE-ICON-N 2) (%NODE-ICON-STYLE :SOLID-OUTLINE) (%NODE-ICON-THICKNESS 2) (%NODE-ICON-HEIGHT 60) (%NODE-ICON-WIDTH 24) (%NODE-LABEL-EXPRESSION (QUOTE ("ATP"))) (%USE-SHAPE ECOCYC::OVERVIEW-CPD)))) (ECOCYC::ATP49716--ATP-PYROPHOSPHATASE-RXN1534 ((ECOCYC::ATP-PYROPHOSPHATASE-RXN ECOCYC::PPI49719--ATP-PYROPHOSPHATASE-RXN1534 (%EDGE-LOCATION ((9786 5547) (9786 5576))) (ECOCYC::PATHWAY ECOCYC::ATP-PYROPHOSPHATASE-RXN1534) (ECOCYC::SUB-PATHWAY ECOCYC::ATP-PYROPHOSPHATASE-RXN1534) (%EDGE-SHAPE ((%%PX #(9804 9786 9786 9785)) (%%PY #(5520 5547 5576 5597)) (%%ARROW-1 (9785 5597 NIL NIL NIL NIL 9785 5597)) (%%ARROW-2 (2627 1910 NIL NIL NIL NIL 2627 1910)) (%%EDGE-FINALIZED? T) (%EDGE-TYPE ECOCYC::REACTION-IN-OVERVIEW)))) (ECOCYC::ATP-PYROPHOSPHATASE-RXN ECOCYC::AMP49718--ATP-PYROPHOSPHATASE-RXN1534 (%EDGE-LOCATION ((9786 5547) (9786 5576))) (ECOCYC::PATHWAY ECOCYC::ATP-PYROPHOSPHATASE-RXN1534) (ECOCYC::SUB-PATHWAY ECOCYC::ATP-PYROPHOSPHATASE-RXN1534) (%EDGE-SHAPE ((%%PX #(9804 9786 9786 9717)) (%%PY #(5520 5547 5576 5613)) (%%ARROW-1 (9717 5613 NIL NIL NIL NIL 9717 5613)) (%%ARROW-2 (2627 1910 NIL NIL NIL NIL 2627 1910)) (%%EDGE-FINALIZED? T) (%EDGE-TYPE ECOCYC::REACTION-IN-OVERVIEW)))) (ECOCYC::ATP-PYROPHOSPHATASE-RXN ECOCYC::PROTON49720--ATP-PYROPHOSPHATASE-RXN1534 (%EDGE-LOCATION ((9786 5547) (9786 5576))) (ECOCYC::PATHWAY ECOCYC::ATP-PYROPHOSPHATASE-RXN1534) (ECOCYC::SUB-PATHWAY ECOCYC::ATP-PYROPHOSPHATASE-RXN1534) (%EDGE-SHAPE ((%%PX #(9804 9786 9786 9847)) (%%PY #(5520 5547 5576 5610)) (%%ARROW-1 (9847 5610 NIL NIL NIL NIL 9847 5610)) (%%ARROW-2 (2627 1910 NIL NIL NIL NIL 2627 1910)) (%%EDGE-FINALIZED? T) (%EDGE-TYPE ECOCYC::REACTION-IN-OVERVIEW))))) NIL (%LAYER 1) (:LOCATION ECOCYC::CCO-CYTOPLASM) (%SUPER-SPACE ECOCYC::BLONG-KBASE-GIT-OV-PWYS) (%SUPER-NODE ECOCYC::ATP-PYROPHOSPHATASE-RXN1534) (%NODE-LOCATION (9814 5504)) (ECOCYC::PATHWAY ECOCYC::ATP-PYROPHOSPHATASE-RXN1534) (ECOCYC::SUB-PATHWAY ECOCYC::ATP-PYROPHOSPHATASE-RXN1534) (ECOCYC::CPD ECOCYC::ATP) (%NODE-SHAPE ((%NODE-ICON :SUPERQUADRIC) (%NODE-ICON-M 2) (%NODE-ICON-N 2) (%NODE-ICON-STYLE :SOLID-OUTLINE) (%NODE-ICON-THICKNESS 2) (%NODE-ICON-HEIGHT 60) (%NODE-ICON-WIDTH 24) (%NODE-LABEL-EXPRESSION (QUOTE ("ATP"))) (%USE-SHAPE ECOCYC::OVERVIEW-CPD)))) (ECOCYC::ATP50308--ADENYLATECYC-RXN1547 ((ECOCYC::ADENYLATECYC-RXN ECOCYC::CAMP50309--ADENYLATECYC-RXN1547 (ECOCYC::PATHWAY ECOCYC::ADENYLATECYC-RXN1547) (ECOCYC::SUB-PATHWAY ECOCYC::ADENYLATECYC-RXN1547) (%EDGE-SHAPE ((%%PX #(6679 6679)) (%%PY #(10839 10937)) (%%ARROW-1 (6679 10937 NIL NIL NIL NIL 6679 10937)) (%%ARROW-2 (5714 693 NIL NIL NIL NIL 5714 693)) (%%EDGE-FINALIZED? T) (%EDGE-TYPE ECOCYC::REACTION-IN-OVERVIEW))))) NIL (%LAYER 1) (:LOCATION ECOCYC::CCO-CYTOPLASM) (%SUPER-SPACE ECOCYC::BLONG-KBASE-GIT-OV-PWYS) (%SUPER-NODE ECOCYC::ADENYLATECYC-RXN1547) (%NODE-LOCATION (6679 10809)) (ECOCYC::PATHWAY ECOCYC::ADENYLATECYC-RXN1547) (ECOCYC::SUB-PATHWAY ECOCYC::ADENYLATECYC-RXN1547) (ECOCYC::CPD ECOCYC::ATP) (%NODE-SHAPE ((%NODE-ICON :SUPERQUADRIC) (%NODE-ICON-M 2) (%NODE-ICON-N 2) (%NODE-ICON-STYLE :SOLID-OUTLINE) (%NODE-ICON-THICKNESS 2) (%NODE-ICON-HEIGHT 60) (%NODE-ICON-WIDTH 24) (%NODE-LABEL-EXPRESSION (QUOTE ("ATP"))) (%USE-SHAPE ECOCYC::OVERVIEW-CPD)))) (ECOCYC::ATP55522--PANTEPADENYLYLTRAN-RXN1662 ((ECOCYC::PANTEPADENYLYLTRAN-RXN ECOCYC::DEPHOSPHO-COA55524--PANTEPADENYLYLTRAN-RXN1662 (%EDGE-LOCATION ((9244 6058) (9244 6097))) (ECOCYC::PATHWAY ECOCYC::PANTEPADENYLYLTRAN-RXN1662) (ECOCYC::SUB-PATHWAY ECOCYC::PANTEPADENYLYLTRAN-RXN1662) (%EDGE-SHAPE ((%%PX #(9321 9244 9244 9244)) (%%PY #(6021 6058 6097 6111)) (%%ARROW-1 (9244 6111 NIL NIL NI
[truncated: 3,136,308 more chars]
