# Supplementary material for: How accurate is automated gap filling of metabolic models?
Source: BMC Syst Biol. 2018 Jun 19;12:73. doi: 10.1186/s12918-018-0593-7 (PMC6006690; doi:10.1186/s12918-018-0593-7)
Supplement: Supplementary file 1 — Curated B. longum PGDB suitable for loading into Pathway Tools version 22.0 for browsing and exploration. This archived directory tree will expand to a set of files readable by Pathway Tools version 22.0. (ZIP 2472 kb) [file 12918_2018_593_MOESM1_ESM.zip › blong-kbase-gitcyc/20.1/input/blong-kbase.fasta]

>NC_015067 B longum genome.
ATGGTTAACGCTTCCGGCGACCCCGTAATCGAGGCCGCCCACATCTGGTCAGACACGCTG
ACGGTGCTCAAACACAGCGCTTCGCTCAGCCCACGAGAAAAAGGCTGGTTGGAAGGCGTT
GTTCCTGAAGGCGTCTTCGGTTCGACCATCGTGCTGTGTGTGGACAACAACGACACGCTT
CAAGCCATTCAGGGTGATTTGAACGATTCCCTGCTTCAGGCATTGCGTACGGTAACCGGC
GAAAATATGTTTCCCGCGTTCAAGGTCGTGCCGAAAACCGAGCCCGAACCGCTTTCGGAG
GCAAAGCCGGCGCAGCCATATCCTTCGGAAATTTCTCCGACTGTCGCCGAATTCGGTAAA
GAATCCTATGGTGCAAAGCCGGCAGCCGCACCGCGGGAACCGATGCCCGCCACCGAGCCG
CAGTTCCCGGTCGGTCAGCAGAAGATGAATCGCGATCCCGAGACTCATCTCAATAAGAAC
TTCACGTTTGATTCCTTCGTGCCCGGCGATTCCAACCGTTTTGCCCGTACGGTCGCACTG
GCCGTGGCCGAAGGTTCCGGGCAGGATTTCAACCCGTTGTGTATCTATGGCGGATCGGGC
CTGGGCAAAACCCACTTGCTGAACGCCATCGGCAACTATGCACTGGTCAAGGATCCCGGG
CTGAAGGTTCGATACGTCACGTCTGAGGAATTCACGAACGAATTCATTGACGCGCTGCAA
AACCCGAACCAAAGCCAGGGGCAGATTGCTGAATTCAACCGTCGATACCGACAGGTTGAT
GTGTTGCTTATTGACGATATCCAGTTCCTCGGCGGCAAGGAAGCCACCTTGGATCAGTTC
TTCCATACGTTCAATGCACTGCATCAGGCAAATAAGCGTATTGTCATTGCTTCCGATGTA
GCGCCCAAGAATTTGAAGGGTTTCGAGGCTCGACTCATCTCGCGCTTCGAATCCGGCCTG
ACCGTAGACGTCAAGCCGCCGGATCTGGAGACCCGAATCGCCATTCTTCGCATGATCGCC
TCGATGAACGGCTCGAAAATCCCCAGCGATGTGTTGGACCTCATCGCCGAACGCTTCACC
GAGAACATTCGTGAACTCGAAGGCGCGCTAACCCGTGTTACGGCCGTGGCCTCGCTGAGT
AATCAGCCGGTGACCCGCGCCTTGGCCGAGCAGACGTTGCAGGACTTCTTCACCACCGAT
GTGGAAATCAAGCCCACGGACATCATCAGTCAGGTGGCGAAGTACTTCCACCTGACGTTT
GAGGATCTTGTCGGTAAATCACGAACCAAAAACGTGGCTGTTCCTCGTCAGATCGCCATG
TATCTGGCTCGCGAAATGACCAGTATGAGCCTGATGGATATTGGCCAGGTCTTTGGCGGA
CGCGATCACACCACAGTAATGCATGCCTGCACTCGAATCAGTGACCGAATGCAGCAAAAA
CAGGAGATCTATAACTACGTTATGGAGCTCACGGTTCGCCTCAAGCAAAGCAACACCAAC
TGACACAACGCTTCTGAGAGACGAAAAACGGCACTTTTTGGACTGACTTTCCGAAAAGTG
CCGTTTTTGGTTGCTCAGGCGGATTCTGGTGGATACGTCGAGGCAACGGATTCGAGACAT
TAGATTCCTCATGGCTCCCCTTTGTGAGGGGATCTGTCGGCGCAGACGACTGAGGGGAGT
TTCGAAGGGGAACACGCAAAAAACCATGAAACGAGAGAATCGATTCTGAGGACCGATTTT
GCGGGTTTGGGCGAGCGAGACGGAAAAAGTGCCGAAAACGGTCTCCAGAATCGATTCTCC
TCGACGAAAAAACAGTCTTCAACACGCCGTGCGAAAGTGCGAAAACCAAAAAAGTTATCC
ACATAGTTGTGCACAGATGTGGGTAAACTCGGCGGATAACTCGTGGATTACCCACTGTTT
TGTTGTGGAAAACTCGTGCATAACCGCGACCTCGATGTGGAAAACTCAAATTCGACGAAC
TGGCTGTGGAAAACTCGCCCACTTATCCACAAGCCATGCAGAATTTGTCCACAATTTTCA
GGGACTTATGAACCGTTGCAGTTGTAGGGCTCAGCCCTACTTATCCACACTATCCACCGG
CCTTATTATGGCGATTACTTACTCAGTTACGTGAAAAGCATCATCGCCATAGTAACAGCC
GGTCATCCAGCGTACGTAAGTTCGCCACCTAACGGCTAGAATATTTCTCAGCCAATCCGA
CGAAGGGAACAATCACACATGAAAGTCGAAATCGATACTGCAGCCCTGGCCGACGCCGTA
GCCTGGACCTCCCGAGTCATCGACGCACGTCCCTCCAACCCGATTCTCGCTGGTGTCAAG
CTGGAAGCCATTGACGGAACGCTGCAATTCTCCGCCTTCAACTACGAGATTTCCGCTCGC
CACCACATCGAAGCCGGCGTTGACGAAGCCGGTTCCGTACTGGTTCAGGGCAAGCTGCTG
GCCGATATCACCAAATCGCTGCGTTCGGAGAAAACGTACCTGGTCACCGACGGCTCCACG
CTGACCATCACGTCCGGCAAGTCGAAGTTCACCTTGCAGCTCATGCCCGACACCGAGTAC
CCGGATCTGCCTGTGGTACCGGCCATGCTCGGCCAAGTCGATGCCCCGACTTTCGTTCAG
GCCGTGAACCAGGCGTGCGTTGCCGTCTCCCGCGAAGAAAACCGCCCGGTACTGACCGGC
GTTCGCATGCAATTCCAAGGCGACAAGGTCGTCATGACCTCCACCGATCGCTTCCGTTTG
GCCCGCGCCACCTTCACTTGGACTCCGCAGAACCCGGACGTCGACACCACCACGCTGGTT
CGCGGCTCCCTGCTCAAGGATGTGGCCCGTGCTCTTGACGAGCACCAGAACATCCGCCTT
GATTTCGATGCCGATAGCCCGACGCTGCTCGGCTTCGAAAACGCCGGCCGCGTCTCCACC
TCCCAGCTCATCGACGGTGAATTCCCGGCGGTCGACCGCCTGTTCGCCGACGAATATCCG
ATTCAGGCCGTAGTCAACAAGCAGGATTTGCTCGACGCCATCAGCCGTGTGGCTTTGGTC
GCCGAACGCAATGCTCCGATTCGCATGACCTTCACCGGTCAGGAAGTGGCGCTGTCCGCC
GGATCGGTCGACGAGGCTCAGGCCAACGAAACACTGGACATCGACATGGATGGCGACGAC
ATCACCGTGGCATTCAACCCGTCCTACCTGAAGGAGGGTCTGTCCGCCGTAACCGAACCA
TTCGTGCGCATCAAAATGACGACCCCGGTCAAGCCGGTCGAGTTCAATGGCCAGCAGGAA
GCTGATTCCGACGAGTCCATGGACTACCGATACCTGCTCGTGCCGATGCGCTTTAACAAC
TGAAATCCCTGAATTTCCAACGATTCGCTAATGCACATCTCCCGTCTCGCACTCGACCAC
TACCGCTCATGGAGTCAGGTAGTGGTCGATTTCGTACCAGGCGTGAATATCCTGTTCGGC
AAGAACGGTCTGGGCAAAACCAATCTGGTGGAAGCCGTCGAAGTGCTGTCCACCGGATCG
AGCCATCGCACGTCCAGCACGTTGCCGCTGATCGAACGCGGGCAGACCACGGCCACCATC
CGCGCGAACGTCGCTGATGATGCCGGTCAAACCACTACGTATGAAGCGTCAATTCATGCG
CGTGGTGCCAACCGAGCCCGCATCAACTCGGGGTCGTCGCTGTATCTGCGCGATATCATC
GGCAAGATTCCCAGCGTTTCCTTCACTCCCGAAGATCAGCGGTTGGTGTCCGGCGATCCG
GGAGCACGCCGCACCATGATGAATCAGGCTGCGGCTCTGCTCGAGCCCGGATACATGCAG
ACGTTGCAACAGTTCACGCGCATCGCCAAACAGCGTGCCACATTGTTGAAGCAATTGAAT
GCCAATGTCAACAATGGCCAGCCGATGGATGCGGTTCTGAGCGGTTTGGAAATCTGGACC
GGCCAGTTCATCGAAGCCGGTGTGGCGTTGACCCGTATGCGCGCTCATGTGATCGGTCTG
CTTGCCGAGCCATTTGCCGCGATTTACGCCGACTTGGCCGGTGCCGGCGAGCAGGTGACG
CTCACTTATGCGCCTTCATTCGACGAAGTGCTGATGTTCGACGATCCGCATCCGCAGATT
AGCGAGCATTTCCAACGCATCTACCCCGGTGAAGTGGCTCGCGGCGTGAACCTTATCGGT
CCGCAGCGCGATGACATGAACCTTGAGTTGGGCGGTATTCCCGCCCGCGAGTTCGCTTCG
AACGGCGAGATGTGGACGATGGCGTTGGCCTTGAAAATGGCATTGTTCGAAATAGTGCGT
GACCGGTTGGGATTGCAGCCGATTGTGATTCTCGATGATGTGTTCGCCCAGCTTGACGAC
AGCCGGCGCACGCAGATTCTTGATTTCGCCAGAAAACAGGATCAGGTGCTGATTACCGTG
GCCGCTGAAGGCGATGTGCCCGACTATGAATCGGCCCATCGCATCGACGTGGCCGCACTG
GACGAACCAGCTTCCGTGATATTGCCAACTCTGGGCAATTTGTCCAATTCGCGGGAAAAT
GAGAGTTTGGGTGGGTATGACGAAAAAACCGCGGTGGACAGCGCGTCCGTAGAACGGAAA
GTGTCATGAACCCGCCGATCGCCCGCCAACTCAACCTGGACGAGACCAAACTGCCGGCCG
AAATATTCGAGCGGCTCTCCCGTCGCGGGGCGACCTTGAAGGACTACAGACGCCGCCGTG
AAGAGGCCATCGAAAACTTCGGCAAACCGGGGCGCGATCCGGCTGAACTGGGCAGCGTGA
TGACCACCATCGCCGGCAACGGCGTCTGGACGGCGAATATGAAGCTTGCGCAATTGCGCA
ACCATTGGGACCAAGTGGTGGGTCAGGCCATCGCCAGCCATTCGGCAGTCGCCGATTTCA
CTGACGGCGTACTGACCATCCGCGCCGAATCCACGGTCTGGGCCACGCAGCTGACCTACC
TTATCCCCCAACTCACCGATACCATCCGTCGCAATCTCAAAGGATTGACCATCACCGAGA
TTCGCGTGACCGGCCCGGCCGCCGGATACACACGCAAATGGGCTCGGCGGCGGTAGCCAA
GATACCAAACAAATTCGCAGAAGCCTCGCTATGGCGCTCGTCGGGTTAGACGAGTAAAAT
CACATGCAGTATGGTCAAATGGCTAGAAGAGCCCTTTACGGGCCTCGTAAGCCATATCAC
CTCCGTGAATGACCTTCATGACGGAGGTTGACCCTGTAGTCACGGAAGGAAGCCTGTTGG
CAGACGAAACCAGCAAAGAGGAGCAGCTGAAGGCGGCTGCGGAACGCATCAACAATGCGG
AATTGACCGAAGGCGAACTTGACGAATCCATGGCCCCCGAGCATTATGAGGCCTCCGATC
TGAGGGTGCTCGAAGGACTTGAGGCCGTGCGTATCCGCCCCGGTATGTACATCGGTTCCA
CCGGCCCGCGCGGTTTGCACCACCTGGTCTATGAGATCGTCGACAACTCGGTCGACGAGG
CGCTGGCCGGATACGCCAGCCATATCGAGATCACCATTCTGCCGGACAACGGCATCCGTG
TGGTGGACGATGGTCGAGGTATCCCGGTCGATGAGGTGCCCGGCGAGGGCGTCTCTGGTG
TGGAGACCGTGATGACCAAGCTGCACGCCGGCGGCAAGTTCGGCGGCGGCGGTTATGCAG
TGTCCGGCGGTCTGCACGGCGTGGGCATCTCCGTGGTCAACGCACTCTCCACCCGCGTGG
ACATCGAAGTGCGCCGTCAGGGCTTCCACTGGACCCAGACGTACATCGACCAGCACCCCA
CCGCGCCCTTGAAGCAGGGCGAGCCGATGACCGAAGGCGAGTCCACCGGTACGTCTGTGA
CTTTCTGGGCCGACCCGAAGATTTTCGAGACCACCATCTACGACTTCGAGACGCTGCGTT
CCCGCTTCCAGCAGATGGCCTTCCTGAACAAGGGCCTCAAGATCAGCCTGACCGACGAGC
GTGAGAACGACCAGGCCGGCGACGAGGTGGCCGGCGACGCCGCGGACGAGCCCGGCGCAA
AGCACCAGACCGTCACCTACCAGTACCTCAACGGCATCAAGGACTACGTCGACTATCTGG
TCAAGGTGCGCAAGGCCATGCCGGTGGAAGAGGACGTCATCAGCTTCGAGGCCGAAGACC
TGAAGCTCGGCATCTCCGCCGAACTCGCCATGCAGTGGACCACTGCCTACTCCGAGGCCG
TGCACACCTTCGCGAACACGATTTCCACCACCGAGGGCGGCACTCACGAGGAGGGCTTCC
GCGCCGCGCTGACCTCGCTGGTCAACCGTTACGCGCGAGACAAGGGCATCCTCAAGGACA
AGGACGAGAACCTCTCCGGCGACGACGTGCGTGAAGGCCTGACCGCCGTGATCTCCGTCA
AGCTCACCAACCCGCAGTTCGAAGGCCAGACCAAGACCAAGCTCGGCAACTCCGAAGCCA
AGACCTTCGTGCAGCGCGTGATGACCGACAAGCTCGGCGACTGGTTCGATGCCCACCCGG
CCGAGGCCAAGAACATCATCCAGAAGGCCATCGAGGCATCCCGCGCCCGTCTGGCCGCCA
AGAAGGCCCGCGAGAACACCCGCCGCAAGTCCATCTTCGAGTCCGCCGGCATGCCCGACA
AGCTCAAGGACTGTCAGTCGAACAACCCGGAAGAGTGCGAGCTGTTCATCGTGGAGGGTG
ATTCCGCAGGCGGCTCCGCCATCCAGGGCCGCAACCCGATCACGCAGGCCATCCTGCCGC
TGCGAGGCAAGATCCTCAACACCGAGCGCGCCAGCCTGGACCGCATGATGAAGTCCGACA
CCATCGAATCGCTGATCACCGCGGTCGGCGGCGGCTACGGCGAGGACTTCGACATCTCCA
AGGTCCGCTACCACAAGGTCATCATCATGGCCGATGCCGATGTGGATGGTGCGCATATCG
CCACCCTGAACCTGACGCTGTTCTTCCGCTACATGCGCCCGATGATCACCGCCGGCTACG
TGTACGTGGCCATGCCGCCGCTGTATCGCCTGAAGTGGACCAAGGGCCCGCACGACTTCG
TGTACACCGACGCCGAGCGCGACCGCGTGCTCGCCGAAGGCAAGGCCAACGGACGCCAGC
TGCCCAAGGGCGAAGGCATCCAGCGCTACAAGGGTCTGGGCGAGATGAGCTACCAGGAGC
TATGGGAGACCACCATGGACCCCGAGCACCGCATTCTGAAGCAGGTGCACATCGAGGACG
CCGCCGCGGCCGACGAGACCTTCTCGATGCTGATGGGCGATGAGGTCGAACCCCGCCGCC
TCTTCATCCAGCGCAACGCCAAGAACGTGCGTTGGATCGATGCGTAACGGAATCCTCCAA
CCTCCCTCGTCAGAGGGAGGTACACAACGGACTTAGACAACTAAAGGAACAACAGTGGCA
GATGAAAACAACACCGGCGACGAGCAGTTCACGCCGGACGGCTCGATGGAGCCGTTGAGC
CCGCAGGAGGCGGACACTACCGACTACGGCCTGATGGACACCGGCGAACGCATCCAGCGC
AAGGACCTGCAGCAGGAGATGCGCGAGTCCTATCTGGCGTATGCCCTCTCCGTGATCGTC
GAGCGCGCCCTGCCGGACGTGCGCGACGGTATGAAGCCCGTGCATCGCCGCGTGATCTAC
GCGATGTACGACGGCGGCTACCGCCCCGATCGCGGCTACAACAAGTGCTCCCGCGTGGTC
GGCGACGTGATGGGTAAGTACCACCCGCACGGCGACTCCGCCATCTACGACACTTTGGTG
CGTATGGCCCAGTCCTGGTCGATGCGCAACATGCTCGTCGACGGCCAGGGCAACTTCGGC
TCCCCCGGCGACGACCCGGCCGCCGCCATGCGTTACACCGAATGCCGTATGGCCCCGCTG
GCCATGGAAATGGTGCGCGACATCGACAAGGACACCGTCGACTTCGTGCCCAACTACGAC
GGCAAGACCCAGGAGCCGACCGTGCTGCCGGCCCGCTTCCCGAACCTGCTCGTCAACGGC
TCCGCCGGCATCGCCGTCGGCATGGCCACCAACATCCCGCCGCACAACATGCGCGAGGTG
GCGGACGGCGTCCACTGGGCGCTCGACCACCCGGACGCCAGCCGCGAGGAACTGCTGGAA
AACCTGATCCGCATCATCAAGGGACCGGACTTCCCCACCGGCGCCACCATCCTCGGCCAC
AAGGGCATCGAACAGGCCTACCGCACCGGCCGTGGCCTGATCACCATGCGTGCCGTGGTC
AACACTGAGGAGATCAACGGCCGTATGTGCCTGGTGGTCACCGAACTGCCCTACCAGGTC
AACCCGGACCGCCTCGTCGTCTCCATTCGTGAGGCCGTGCGCGACGGCAAGATCCAGGGC
ATCGCCGACATGCGCGACGAGACCTCCGGCCGTACCGGCCAGCGCCTCGTGCTCGTGCTC
AAGCGCGACGCCGTGCCGAAGGTGGTCCTGAACAACCTGTACAAGCACTCCCAGCTGCAG
CAGACCTTCGGCGCCAACATGCTGGCGCTGGTCGACGGCGTGCCGCGCACGCTGAGCCTG
GACGCCTTCATCCGCCATTGGGTGAACCACCAGCTCGACGTGATCGCCCGCCGCACCGCG
TACCTGAAGCGCGAGGCCGAAGAGCGCGACCACATCCTGCAGGGCTATCTGAAGGCCCTC
GACATGCTGGACGAGGTCATCGCCCTCATCCGTGCCTCCGAAGACACCGACACCGCACGT
ACGGGCCTTATGGGGCTGCTGGACATCGACCAGGTGCAGGCGGACGCCATCCTGGCCATG
CAGCTGCGCACGCTGACCCGCATGAACCGCGACAAGATCGTGGCCGAGCATGAGGAATTG
CAGCGCAAGATCGCCGACTACATCGACATCCTCGCCAAGCCGGAACGCCAGCGCAAGATC
ATCGGCGACGAGCTCGACGAGATCGTCGCCAAGTACGGCGACGACCGCCGCACCAAGATC
CTGCCGTTCTCCGGCGAGATGAACGTCGAAGACCTGATCGCCGAAGAGAACGTGGTGGTC
ACCGTGACCCACTCCGGCTTCATTAAGCGCACCAAGGCCGACGAATACCGCTCCCAGCAC
CGCGGCGGCAAGGGCATCAAGGGCACCAAGCTGCGCGAGGACGACGTGGTGGATCACTTC
TTCCTGACCTCCACGCACAACTGGCTGCTGTTCTTCACGAACAAGGGCCGCGTGTACCGC
ATCAAGGCCTACGAGCTGCCCGAGGGCTCGCGCGACTCCAAGGGCCAGCACGTGGCCAAC
CTGCTGCAGTTCGCGCCTGATGAGTCCATCCAGACCGTGCTGTCCATCCCGAACTACGAG
GTGGCCAAGTATCTGGTGCTCGCCACCCGTTCCGGCAAGGTCAAGAAGACCCCGCTGGCC
GAGTACGATTCCCCGCGCCAGGGCGGCCTGATCGCCGTGCGCCTCATGGCCGACGAGAAC
GGCGAGAACGCCGACGAGCTCATCGGCGCCGCGCTGTGCAACGCCGAGGACGACATCATC
CTGGTCTCCAAACTCGGCATGAGCCTCAAGTTCCAGGCCGACGACGAGCAGCTGCGCCCG
ATGGGCCGCCAGACCGCCGGCGTGCAGGGCATGAAGTTCCGTAACGACGACAGCCTGCTG
GCCATGGATGTGGTCCCTGGCGACTCCGACAAGGACCTGTTCGTGGTCACCAACGAGGGC
TTCGCCAAGCGCACCGCCATCAGCGAATACCGTCTGCAGGGCCGCAATGGCCTGGGTATC
AAGGCCGTGCAACTGGTCGAGGGCCGTGGTGCTCTGGTCGGCGCGCTCGTGGTGTCCGAA
GACGATCAGGTCATGGCCATCATGAAGTCCGGCAAGGTGATTCGCTCCAACGTGGACGAA
GTCAAACGCACCGGGCGCAACACCCAGGGCGTGACCTTTGCCAAGCCCGACAAGGGCGAC
ACGATTCTCTCCATCGCCCGTAACGAGGAGAAGGACGAGCCCGAGGATGGCGGCGATGCC
GCGGCGAACGGCACCGCCGAGACCGCACAATCCGGCGAGAATGTGAACAACGCGGACGAG
GCGTGAGCAGCGTCCTGAAAAGCTGGTAGCCTCGCATACAGCAGAGGCTACCGCCAAGCC
TGTTAAGGAGAAACGATGAGCGAGAATCTCGAAGACAACGAGCCCCGGATCATACCGCCG
GCAGTCGGCAATACGCAGAACGAGCATGTCGAGCCGCTGATCGGTACTGAGCACGCTCCC
CGCGTGGCACGCTCCGTGTCCAGCGATCCGGAAGAATCCGCGTTGCCTTCTTCAGGTGCC
GCCACTCCCGTGCGTCCGGCACCTCGCCGTAGCGCCCCCAGGGCTCGCCGCATGAGCTTG
TCGCTGACCCGCGTGGATGCTTGGTCCGTGGCCAAGGTGACGTTCATGCTGTCCATCGCC
GTGGCGATTATTCAGGTCGTTGCCTCCGCGATCGTATGGGTGCTGCTTGATGTGGTCGGT
GTATTCAGCCAGATTACGCAGATTGTGTCTTCCACCGGTCTTGATGCAGGCGGTTTCGAT
CTCAAGAACGTGTTGTCCCTTACCACCGTGGTCTCCGGCGTCACCATCTTCTCGATTGTT
GAAGTGGTGATCTTCACCCTGCTGGCCACCATTGCGGCACTGATCTACAACGTGGTCAGC
TCGCTGGTCGGCGGCGTGCACGTCACGCTCGGCGACGACTGATATAGCTATACTGACGGA
ACTCCCCTCAGTGAACCGCACCCCGGTTGTTGGACTGAAGTAATTCAGATTCGATGATCG
GAGGTGCGGTTTCTTATGTGTGGGGTTCGTAGGCGTCGTTGCTGGGCCGAGACTTGGGAC
TCCGGCGACGCTGGGGGTGGCAGGCGTCGGTGTTGGGACAGGTTTTGTATCTCTGACGAC
GCTGTGGAGGGCTTACCGTCGTCAGCGGTACAGATCTTGGAGTTCTGCCGACGCTGAGGG
TGCGTTCTGTGTCGTATGCGTCCAATTCTTGGCCCTCTGCCGACGCTGGGCACAGCAAGC
GTCGTTGCTGGGCCAAGTTTTGGACTGCCGCCGACGCAGAGAATGCACACAGTGGTGTTG
GTCTGCCAGCGTGTGGCAGCTTGGCGCCGCTGGGGGGGAGTCATGAGTCCCATTCCAACT
CCCCCTTATTGACCACTTAGGGGTGCATCCCAACACATGGGGTGCACCCCCTTTTTTCTT
GTTGTGCTACGGGGTTCCAGTCGCATTTTTTTCGGTGATATTTTGAACGCGAAGACAGGC
TGGGAAATGCCCGATAGTCGTGTTCCCCTCAGCAGGTGAAGCCCTGCTTTCAGGCTGCAA
AACCGACTCGGGTGTTCCGAAAGCGGCTTTCGTTGTTGTACATCGATACATAAGAGAGAA
CACCCATGAAAAACACCATTATTCGTGCTGCCGGTGTGCTGTTGGCTGCAAGCATGATAT
TTGGCGGTGCGGCAGCCACTGCATCGGCCGCGGAAGCAACGTCGCCGAGCACCGGCACCA
CCAGCAGCACGCAAGCCGCGGAATCCATCAATCGCGAATGGGTGCTGAATCCCGCGAACA
ACACTGAGCTGGCGGCTCTCGGCACTATACAAGGCGGATCCCAGACGTTCGACGGGCTGA
CCATCGATGCCACTGCAAACGGTGCCAAGTTTGCGCCGCGCGCCAATGACACCCAGATCA
ACGCCGGAACCATCATCAGCATCCCGGTGCCAGCCCACACCAATACAGCCACCATCACCC
TTGCGTTGTCCGGCGGCACCACCACTATTACCGCGGATGCCGGTGAAGTGAGCAGCGACA
ACACAGTTATCGCCTTGCCTGCTGCGGAGTCGGCTCGTACGGTAAACGTCACCTTCACTG
CCCAGACCTATCTCAACGGCATCGCCCTTGCCGAACAGCAGCCGGAACCCGAGTTCCCCG
GTACGCCCACGGTCGCGGCCAAAGACACGAACTGGGACTTCACGGAAACCGGCATCGATC
GACCGGCCGTGCAGGGCCTACCGACAACTACCAAGGCGTCGCCATCGACGCTCGGGCGCA
AGGCGCCAAGTTCAACCCGCGTACTACCGCGGCAAGCGGCGGCAGCGATACTCAGGTGAA
CGCTGGAACCATCCTGTACATTCCGGTCGCACAGGCCGAGGGCGGCGCTACAGTCACCGT
GAAGGGCCAGCTGTACGGTCCTACGCTCAAGCTCGACGGTACGGACATCACCACCGGCAC
TGCTGTAACCATCGCAACCGACAGCACGCGCTACGTGCCGCTCTCCGTTGAAGGCACGGG
CAGCCTGTACCTGACCGGCATCGCCATCGACTACGCGGCCGGCTCCCCCGCCGCCACCAG
CCACACGGTCACCGTGGGCCCGAACGGCCAGTACCGGACCATTCAAGCCGCTCTGGATGC
TAACGACTCTTCCGAAACCGACCGACTAGTGCTGAAGATCACTCCGGGCGACTATCGCGA
GAAGATCACCGTGACCAAGCCGGGCGTCACCTTCGCCAACGCCGACGTGACCGCCAAGCG
CGCGGTGACGATTCGCGCCAGCTACTATTCGTCCAACACATTCGATGCCGACGGCAAGTT
TGTGCCGCAGGATGAATTCGACCTTGGCACCAACAAGTGCGCCACCGTGACCATTGGCGC
GGGTGCCACAGGTTTCTCCGCCTACGGCATCACCTTCCAGAACGATTACAACGTGGTGGA
TCACACGGCGGCGGGCGAGCAGACGCCGGCCGTGGCGCTGAACACCCAGGCAGACAAGGT
GTACCTGAAGAACAGCCGCATCATCGGCCGTCAGGACACTCTGTACGTGCAGGGCGCCGG
CAACCGCGTGTACGTGGACGGCGGCTACATCGAAGGCACGGTTGATTTCGTGTTCGGCGA
CGCCAACGCCTACTTCGCCGGCACCGAGCTGCACATGGCCGCGTTCGCCGGCAAGAACAA
CGGCTACTTCACCGCCGCCAACACCAAGAAGTCCGGCGTGGGCCTGGTGTTTGACCGCTG
CAACTTGACCGTTGCCGCAGCATATGACGACGATGCCAAGCTTTCGCTGGGCCGCCCGTG
GCAGACGTTCGCGCAGTACACGCAGGTGCGTAAGGGCGACGGCAGCAGCTATGTGACCGG
CGTGGATTTGGGTACGAAGAACTCGGCGTATACGGACACTTCCTCGGCCGTGACCTACCT
CGACAGCACGATGTCCAGCAAGATCACCAAGAATCGTTGGAATGTGTGGACCAGCAAGAA
CCAGAGCGGCAAAAGCGTGGACGTGACCTTCCACGATGATGTGCGATTCGCGGAATACGC
CAGCCACGATGAAACCGGCGCGCTGCTTGATCCGGCTGATTATAAGAACGTCGTGCTCGG
CTCGATGTCTGCTTTGGATGAGGCTCAGGTGCAGGCGAAGCGTGCTGAATTGCTCGCGGC
ACTGGGCTTCGGCTCGGCGGCTGGTCAGTGGGTTGTGCCGGATGGCGCGTGGCCATTCGC
TTACGACCCGAACTACTCGACCGGCACTGATGTGCAGCCGACTCAGCCGGGCGGCAACGC
CTCGCCTAACGCGGATTCGGCGGCCAAGGCCGACACCATGCCGGAAACCGGCTCGGCCAT
CATTGCGGTGGTTGTAGTCGCCGTGCCGCTGCTCGTTGCTGGCTTGGCGCTGGTAGCAGT
GCGCCGCAATCGCCAGCAGTGATTGAAAGCGTTGCTGCGAACCGGACCTGGTGACCTTGT
AGACGGGGGGCTATCTCCGTTGAAAGAGGTACATTGATGGCTTTGCAGAAAGCCAACTGC
TTTCAAAGGGGTACCTGAACCACGAAACCTCGAGTATAAGCGTTGCAATGACGGCGTTTA
TACTCGGGGTTTCCCATATTCAGTACCCCTCTGAATGCAGTTAGCTTGGATCGATGATCA
TATCCAAGAATTCACTCGTATAGTGGTGCGTAATGCTTACGTATTTGGGATAGCACTTGT
TGCTCGTTGTACATATAGCAATGCCCTTGCCTCCTCACGGGGAAGCAAGGGCATTACGCT
ACTGCTTAGTACTGCTTAGTATTGCTCAGCACTGCTCAGCGATTGCTCAGCGGCAAGCGT
CACAGCACGCCCTGGGCAACCATGGCGTTGGCGACCTTGACGAAGCCTGCGGCGTTGGCA
CCGAGCATCAGGTCACCCTCGTGACCGTATTCCTTGGCGGCGGCCAGGGAGTTGGCGACG
ATTTCTTCCATGATGGACTTGAGCTTGGCGTCGACCTCTTCGAAGGTCCAAGACAGGCGG
TAGCTGTTCTGGCTCATCTCCAGGCCGGAGACGGCCACGCCACCGGCGTTGGCAGCCTTG
GCCGGGCCGTACAGCACGCCGTTCTTCTGGTAGACCTCGATGGCCTCCGGGGTGGACGGC
ATGTTCGCACCCTCGACGACCACGGTCACGCCGTTGTCCACGAGCTTCTGTGCGGATTCG
CCATCAACCTCGTTCTGGGTGGCGCACGGCAGAGCGATGTCGCCCTTGACGGTCCACACG
CCCTTGCTGCCCTCGTGGTACTCGGAGCCCGGAACGCGCTCGGCGTATTCCTTGATGCGG
CCGCGCTCGACTTCCTTGATCTGCTTGACGACCTCGACGTTGATGCCGTTCGGGTCGTAG
ATGTAGCCGTTGGAGTCGGAGACGGTGACGACCTTGGCGCCCAACTGCTCAGCCTTCTGA
GCGGCGTAGGTGGCCACGTTGCCGGAGCCGGAGATCACGACGGTCTTGCCCTCGAAGGAG
TCGTTGCGCAGCACGCGCAGGGCTTCCTGGGTGTAGTAGCACACGCCGTAACCGGTGGCC
TCGGTGCGGGCCAGGGAACCGCCGAATTCCAGACCCTTACCGGTCAGGACGCCGGAGTAC
TCGTCGCGGATGCGCTTGTACTGGCCGAACAGGTAGCCGATCTCACGACCACCGACGTTG
ATGTCGCCGGCGGGAACGTCGGTGAACTGGCCGATGTGGCGGCTCAGCTCAGTCATGAAG
GCCTGGCAGAAGCGCATGACCTCAGCGTCGGACTTGCCCTTCGGGTTGAAGTCGGAACCG
CCCTTGCCGCCGCCCATCGGCAGCGTGGTCAGGGAGTTCTTGAGAATCTGCTCGAAGCCA
AGGAACTTGACGACGGACTCGGTCACGGTCGGGTGGAAGCGTAGTCCGCCCTTGTACGGG
CCAATGGCGGAGTTGAACTGGATACGGTAGCCGCGGTTCACCTGAACCTTGCCCTCGTCG
TCAACCCAGGCCACGCGGAACTTGATGGTGCGCTCCGGCTCGACGATGCGCTCCAGTACA
CCGGCCTTCTCGTACTCCGGGTGCTTCTCGACAACCGGCTGCAGGGTCTCGAAGACCTCG
CGAACGGCTTGCAGGAACTCCGGCTGATCGCCGTCACGGGCAACGACCTGGTCGTAGACA
CGCTTGATGTACTCGTCAGTGAGCATGATTCTCCTCGATTTGCTAGGGAATTAAGACGGT
TTTATTCTATGCGCGCAGGCCCTTGCTGCATAGAGTCTCGCTCGGATAACGGGAAAGCTA
TCGGCGTGGTTATGGGGTGGTTCAAGTTTCCGTTTGTTAGATTTTTCGGCGATTGCTGGA
TGTCTGTCTGTGCGTGAATCGGGTCGAAATGGAAGCTGCATCACACCGAAGGTGCGTTCA
TATAGTGGACATAAAGGTGGACTTGGGTGATGTCGGATGTGCCCGTTGGGAATCGTGCGC
CGTAGGGGCCGAGGTCTTCGGCGCGCAGGTTACCGGGTTCGCGGTCAGTGCGCGAAGTAG
GTCTGCAGAATCATCGTGGTCTCGGTGCTTACCGGCACCGTGCGGTGGATGAGATTGAGC
AATTCCTCAAGGGCGGTGGGGGAGGCCACGCGTACCACCAGTACGAAGCTGGGGGCGCCG
GCCACCGAATAGCAGGAGACGATGCCGTCGATATTGTTCAGCTTGTCCGGAATCGAGGAT
TCGGCTGAGTAGTCGAGCGGGGTCACGTTGACGAACGCGCTGATGGGCAAGCCACGCTGC
TCTTGGTCGATGATGGCCTTGTATCCCTTGATGATGCCGCGCTTCTCCAGCTTCTGCACG
CGCGACTGGGCGGCGGAGACGGACAGTCCGGTCGCCTGGGCCAGTTGCGCGAGCGTGGCG
CGGCCGTCGGCCTCCAGCATGGTGAGGATGCGCTGGTCGGTCTCGTCAATCGCGGTCATG
GTGTCTTCTCCGTTCGTTGTGCTCTGTGTTCACTGTACCTGTTGCCGGAATGCGATGGCT
TTCCGATTTTGCCTGGTAATTTCAGTAGTTCTTCCTGTGTTTTCTGTTGTGTGGTGGAAT
GTTTATGCCTAAAGTCCTAATTGAATGTAATAATTCCTTCTGAAATAAGAGAACGACGAA
ATAATTCCATTGAGGAGGGATGATATGCAGAAGTTTTCCAACATGCCTCTGTCCGAAGTT
GCATCTGCTGCTGTGCCTGCTGCCAGACGGGTTGCTGTGCCGACCGCCAAGCCCGCGAGC
TTGTCCGCCGAAGCCCTGAATATCCCGCGCTCCGGCATCCGAGACGTATTCGACCGTGTA
GAGCGCGTGCCTGACGCGATTTCACTGACCGTGGGGGAGCCCAGCGCCACGGCCGCGCCG
CATATCGTGGCGGCCGCTTGCGAGGCCGCACAGGCTGGCCGCACTCGGTACACCAACGTG
CTCGGCGTCCCCGAATACCGCAAGGCCGTGGCCGATTACTCCGCCCGTGTGAAGGGACTC
ACTTATGATCCCGAAACCGAGATTCAAGCCGTTGACGGTGCCACGATTGGCCTGTTTCTG
GCGCTGAAAGCCGTGGTAGGCACCGGCGATGAAGTGATTATTCCCTCGCCGTTCTTCACT
TCCTATGACGCCGAAGTGATGCTGTGCGGCGGCCGCCCGGTCACCGTGGCGCTGCGTCCG
GAGCACGGCATGCGCGTGAACGCGGCGGACATCGAAGCGGCGATCACCCCGCGCACCCGC
GCCGTAATCATCAACTCACCCGGCAATCCGACCGGCGCGGTAACTTCTGCCGCTGAACTG
GCGCGTATTGCCGAAGTATGCAAGCAGCACAATATTTGGGCCATCTCCGACGAGGTTTAC
CATCCGTTCGTGTTTGGGGAAACGTTCGGGGAAACGCTTGGGGGAGAGGCAGCCGTGGCA
CCATCGATTGCCGCGGTGCCGGGCATGAAAGACCGCACCATTGTGGTGGAAAGCCTGTCG
AAAACCTACGCGATGACCGGCTGGCGCATCGGCTACCTGCTGGCACCCGAAGCGGTCATC
GAACAGACCGGTAAAATCGCCGAACTCATGCACTCCTCGGTGAACTCCTTGGCGCAATAC
GCAGGCGTGGCAGCACTGGCCGGTCCGCAGGATCATGTGGCCGCCATGCGCGAGGAATAC
CGCGCCAAGCGCCAGATCGTGCTGGACGGTCTGGCCGGATGCCCGGTATTGCGCTTGATT
GAACCGCAAGGTGCGTTCTACGCCTTTGTGGACGTACGCCTGACTGGCCTTGACTCCGGT
GAATTCGCAGACCGTCTGCTGGACGAAGAGCACGTGGCCGTGGTCCCCGGCGAGGCCTTC
GGCGAGGAGGGGCGCGGCTTCGTGCGCCTCTCCTACGCCGGAGATGCCGGCGAGCTGCGT
GAGGGCGTCGCCCGTCTGCGCGCATTCGCCGAACGGGTATGGAACCCCATCACCGGCCAC
CACACCGCCACCTATCACCCCATGGAGGTGCTGGCCTGAGGCTTAAAGCGAGGCTAGGCC
GCCATTCGGCCTCGTCGGCGCGAGCGATGGCCTGCTTCTTGGCTCGCAGCAAGATGTAGC
CGAGTACCAGAACGTTGGCCAGAGCTCGATGTTGGCATCGCGTCAAAACAACCGCATTAA
GGCTGCCGCGTTTCGTATCGTTACGCGTAGGGGCTGGCTGAGGCGTAATGCTGAAGAGTA
ACATTGAAGCAATGGCAATCAAGCCGATTTGAGGAAGAGAAGCACACGATGGCGTACTGC
GGCCACTGCGGAAATAGAGTTGATAGGCCGGCACGATTTTGCCCGGCATGTGGAGCGTCT
GTAGACAGCGCACCGGTTGCGTCTGTACCAGTGCCGGCCGCATCGTCAGCCGTACCGACT
GCGTCGATACCGGCACCTGCTGTGCCAGCGCCTTCAGTACCACCATCGATACCAGCCGCG
CCGGTTGCCCCATCGGTTTACGCCGCGCCCGCTGCCCCACAGCCGGCACCAACTGCTCCC
TTGCCAGCTTTGCCGATTCCCGCTCCTGCCGCATATCAGGCGACTGATGCAACCGCCGTC
CTGGCACCGCCGCGCAAATCCAGCAAGAAGCTGATCGCCGTTCTCTGCGCATTGCTTGCG
ACGATTCTGGTGGCGGCCTTGGCATTCATCGTCCCCAACTTCACCGCCGTCAAAGCGATG
CTGGGCTTCCAGCCCACCAATCCGCTGGTCGTCACCTTCGACGCGATCAACTCGCTGTCC
ACTCTGCGCAGCACCAAATACGAACTCAGAACCCACAGCAGCACTGACGACTCCCTTGAC
GCGCGGATGTCTGGCATGTATTCGCTGGGGCAAAACCACCAATGACTCCTCCGCGTCTGT
GACCATCAAGACAGATGAACAGGCAACAACCCTCGCTTGGCACAAAGGCGCATTCGCCGG
GAAAAACGTTTGGTATGATGACGACCCCTACTACATCTACTACCCGGCCGACCAATATGA
AGATGACTTAAGGAACGGCGTTGGTAGTGATGTGGCGGACTTGATATTGAACGTCAAGGA
TGCGTTGGTCAAGAACGGTGCTTGGGACATCACCGGCGCGGAGCAAACGTTCTACGATCA
GCTGGACAAGATGAACGACGATGGGTACTCGAACGACATCGACCGGGCCAAGGGCACGAA
AACGTCTGCCGAGGTGAAGGCCGAGGCCAGCAAATTCATCCAACAATATTTCGGCGTGGA
GCTGGAAGATAAGAATGTGCGCAGCCAGCTGTTCCCGAATACATCGTCTGCCAAGTCTGC
CGGCAATACGCAGCTGTCGTACCAAATCGATATCAAAGCGTTGTCTCAGCATTTCGTGAA
TTACTGGATCAGTCATGAAGCGCAGTATCCGCATCTGAAATCCTGGGTGATTCAGCAAAT
CGAGGATGCCGGCGTGGACGATGCTGAAGATGAGTACCGTCAGGCGCTCGATAATGTGCG
CAACTGGGATTTCGGCACGGATGAAGAGCCGGAGATGCCGACTATCACCGTGGATCTGAA
CTACGGCAGAAAGCGTCTGATGAATTCGATTGCCATAAGCGTGTCCGGCAAGGACGAATA
CGGCGACTCCTATAATGGCTCGCTATCGTTGACGCTCAGTCAGCAGAACGCGGTGTCTGT
GGACGACCCCGATTTGACTGATATGGTGAGCAAAGCCAAGGACAACAACGGACTGGATTT
GTCCTGAATATGGTGCGTGGGATGTTGCGGCGGCGCTAATTTCCTCGGTGGGCTATCACG
CACTCTTCCCGCTTGCAGCGGTCTGCTCGCTGATTGGCGCGGTGCTGATCGTCTTCATCA
AGTCAGTGAAGTAAACATACTTATTCATCCCTCTTCCTTCCATAACAAACGAGCGGAGGG
GTTGGGCCATTGTTTTGCGGTGTGTCCAGTCTCTCCGCTCGTTTATTTGCTTGATTCTGT
GGAATGGAAGGGGCATGCTCTATGTCAAATAAGATAATGCGGAAGGGCTGTTCTGCGTGC
ATATATCTTGCTGAACGTATTTGAGGGTACTTTCTGGTTAAAGACACGCCCTATGGTGGG
CAGAATGCTGCCGTTGTGTCTGGCGTCGGTCGCAGGACATGTCGTATCATGAGGGCCCAA
GCTTAATTCAGCCGTCCTCAATCTGATTAGTCGTCGGGTCGGGTTGGCGTGATCGGCTTG
CAGGGAATCATCCGGCTCTTCCGGTTTTGGCGTGACCCGCAGCCTCCTCCACACCGGCGG
CTTCAGACACACCATACAAGCCCACCTATAAGCATCCCCCTACACACCAAAACCGGAAGA
GCCAATTATCTGCCGGTACCTTCCACCCGAGAGGAAGGTGTAGTCCTCCGGGTCCGGGCG
ATATCGCCGCAAGGCGAAGGATTTTCGTGTACCGTTCCATGAAGACGGAGCGACAATGAC
CACGCGGTTGGTCTGAATCCTCGAGGGGTGGTCCTTAACAGGACCACCCCTTTTTCGATG
GAGAGGGCCATGGCGGACTGGGAGAATCCCTCGAACAAGAACGCAAAAACCCTCAGAATC
GGTATTATTCCAAGGGTTGTCTGTGGAGCTAGCCGGGTTCGAACCGGCGACCCTCTGCTT
GCAAAGCAGATGCGCTACCAGCTGCGCTATAGCCCCGTGAGAAAAAAAGAGCGGCTCGCG
GCCGCTTCATTTTTCCTGTGGGCCCGGGAGGACTTGAACCTCCGACCTCATCCTTATCAG
GGATGCGCTCTAACCAGCTGAGCTACGGGCCCGATCCATACGCTTCAAAAGCGCACAAGT
GATTACAATACCATTGAACGGCGGTATGTCAATAACGGCGTGTCGCGATTGTCGCTTGCG
CCATGATTGCCGGCTCGACGGTCAATGCCCAGCTACGTAACCTTGCGTTCTCACACCGTA
ATGCTGCGGTTACACCTCCCTCTCTGCGCAGAAATGTCCAATACATATGAGGCTTCTGCT
GTTTTCGTGGGTTGGGTTCTTGGTTGTGGTGGGCGTATGTCGAGTCCGCCGCGGCGGAGC
ATGACAAGCGCGATGGGATTGTTCGCGTGGTGGAAGCCGTAGGCCATGCGGATGGTGACC
TTGATCCTGTTGTCGGACGCCTCGAGCCTGGCGTTTGAACAGCCCAATTCGATTGTCCCG
AGGATGTCGGGCCCATGACGGCGGATCTTCCGGGCGGGTTCGACGATCTCGGGGATGCGG
CTGTGGGACGCCCGGAACACCCGGCGGTTCAGTTCGGTCCGGGCCTGGTCGCCGGTCGTT
TGGGCATCGTCCGGAGGGGTTCCCTGAGCCGCCATGAACGGTAGGGCCGGCCCTTGGGGT
CCGTGTCCCGCAGGTTCCCGGACGCCTCGGACCGTCTGTCGGTCAGCTTGCCGGGGTTCT
TCAGGACGGTGTATCTGCCGCCGCGCATGCGCTTGACGGATTTCTCGTCCCCGTCGCGGC
GCTGCGCTTCGACGGCTACACGGACGGGGCGGACCTGTGGCAGTACGTCATCGCGAACTT
CGGCACCCTCTGCTGGGTGCCATCATGCTCGGCTGTCTCGTCATGGTGTCCTCGGCCACC
GCGAAGGCGGGGCAGATTCTAGTGGTGGTTGCAACACCTGAGGTTTGAGCGGCCTTCCAT
GGTCACGTTGTCGGTTGTTGAGGTTATCACGCGGCGTCGAGCAGTTCGATGATCTTCTCG
CTTGGTTTCATGAACCCGAGGGTTTTGCGTGGCCGGTCGTTGAGTTCCTCGGCGACCGCG
TCGAGGTAGTCCTCCGGGTAGACGGATAGGTCGGTGCCTTTGGGGAAGTACTGGCGCAGG
AGCCCGTTGGTGTTCTCGTTGGTGCCGCGCTGCCACGGGGAGTGCGGGTCGCAGAAGTAG
ACGGCCATGTCCAGCGAGGCGCCGATCCGTTTGTGCAGGGCGAGTTCCGCTCCCTGGTCC
CAGGTCAGGCTGTTGCGCAGGAGTTTGGGCAGGTGCTGCATCTTGTCGATGATGGCCTGC
TGGACGTGTTCGGCGTCGTGCCCGTCGGGCAGGTGCAGCAGGATCGTGAACCTGGTGGTG
CGCTCGACGAGCGTGCCGATGGCGCTTTTGTTGCGGCTGCCGGTGATGAGATCGCCCTCC
CAGTGGCCCGGGACCGCCCGGTCCTCGATCTCCGGGGGTCGCTCCGAGATCATGGCCATG
GGTTCGCGGAAACGGGGTTTGCGGCCTTGGCCGCCTTGGGGTCTGCGGGCGGTTCGCCCC
TGCCTCATGGCGCGTTTCAGCTCCTGCTTGAGTTCGCCCCTGGCCTGCAGGTAGATGGCC
TGGTAGATCGTCTCGACGCTCGCGTGCATATCCCCATTATCCGGGAAGTCCAGCCTCAGC
CGGTTGGCTATCTGCTCCGGGCTCCAATGCCTGCGCAACCCGGCGGCGATCTCGTCCCAC
AGTCGCGTGCCCTCGGCCGCCTTGCGCGGTTTGGGGCGTTTGAGCCGGTCCGCGGCCTTC
TGCTGGGCGCGGTAAGGCTCGTAACCGCCGGACTCGGGATTCCTGTTGCGCTCGACCTCG
CGGCTGACCGTGCCGGGGTCGCGGCCCAGCAGGCGGGCGATGGCGCGGATCGAATCGCCC
AGACGCAGACGGTCCGCGATCTGGATGCGCTCCTCCTGGCTCAGGTAGCGCGGATGGAGG
GTCTTGGGTTTGTCCATGGTGGAACGATACCAGTCCACCAGGGGTTTCTCGTTTGTATTT
AGTCAAGTCGGTGTTTCGTGTTTCGTCACTAATTTTTTTCGGTTTTCGGCATGAGGAGTG
CCGGCCGGTGGTTTGTTTTACTGGTTGTCCGTCTTGCCGAACATGAGGGCCTGGCTGACG
CGTCGGCTGGGGCCGGTGAATTCGATGAGGCGTCCGTGGTGGACGATGCGGTCGATGATC
GCGGCGGCGAGTTTGTCGTCGGCGAAGATCGTCCCCCATTTGCTGAACTCGATGTTCGTG
GTGAAGATGATGCTGCGCCGCTCGTAGCTGCCGGCGATGATCTGGTAGAGGAGGCGGGCC
CCGTCGATGTCGAAGGGCACGTAGCCGAACTCGTCGAGGATGATCAGGTCGGCACGGGCG
AGGTCTTTGAGCAGGTTGTCGAGGGCGCCGTCGCGTTTGGCCTTGCCGAGCTGGAGCACG
AGCTCCGCGGTCTGCCGGAACCTCACGCTCCTGCCTTGCTCGATGGCGAGCATGCCCAGG
GCGGTGGCCAGGTGGGTCTTGCCGCGTCCCGTCTTGCCGTAGAACACGAGGTCCTGCGCC
TTGGCCACGAAATCGAGGCCGGTCAGCTGCTCCTTGGTGTATCCGTCGGGCAGGCGCACG
TTCGCGAAGTCGTAGCCGTCGAGGCTTTTGGGCACCGGGAACCGGGCCTGGCGCATGAGC
CTTGCCCGTTTGGAGGCCTCCCTGTTGGCCAGTTCCGTGGCGAGCATGCGGTCGATGGCG
TCCAGTTGGCGGGGCGTGGCCCATTCGAGCGTTTCGTCGATGGTGGCCTGCGAGATGAAC
AGGCTCCTCGCCCGCTCGCGCAGCGGGCCGGGGTCGGTCCGTCCGTTCTTCTGGTTCACT
CGTCCTCCTTGGTGTAGGCGATGTCGTATTCGCTCAGGTCCACGGGGTCGTCGTAGGCCA
CGGGTCCCAGGCCCGAGGCGTGGCGTGCCGCGGCCAGACATACCCCGGCCCGGTCCGTGC
CTCCGGTGGATTCGAGGATCTCGAGCATGCCGGCCACGGCCGCCCGCCAGCCGCTCTCGC
CGTCGGCGTGCAGCAGGGCACGCAGGCTGTCGCGCCGCGTGGCCTCGTCCTGCGCGTCGA
TCCATTCGCGAAGCGGGTCGGGCATCGCGTCGCGCACCCGGCTGTTGCGCCAGGCCGCCG
GCCGGTCGCACAACAGCCCGAGCTGGCTCGACGGGTCGCCGCTGTCGGTCGGCTTGTCCC
CGTAGGACCTCGGATGCGTGATCACGCGTTTGCCTTCGGCATCGAGGATCTCCACCTCCA
GGGCCCTCAGGCCGACGATCATCTCATGGCCGGCGTGTTCGGGTCCGGCCGCGTACCGGT
GGCGGCCCTGGACGGTGACGTTTCCGTATTTGTCGGCCTTCATCCTCGTCCACGTGACCA
CGTCGAACGGCTTGGCGGGCAGGGGCAGCAGCGCCTTGCGATCATCCTCGAACAGGCCGG
CCTGGCTCTCGCCCTTCCTGTAATGGTCCTTGTCCCCCAGCTCGAGACAGCGGTCGGGAA
GGCGCAGGTTGAAGTTGTCGAGGCTCCACACGCTGGGCACCGGCACGAACAGCCTTCGGC
GCACGGCCCCGACCCTGGCCTCGACCGCGCCCTTCTCGTGGCCCGAGTACGGGTTGCAGA
ACGAGTACTCGAACCCGTAATGGGCCTGGAACGCCTGGAACAGGCGGGTCAGGCGGATCT
CGTCGAACCGTCGGCGGCCCACGCCGGCGGCATTGTCGTACACGATGCGCCGGGGCACCC
CGCCCAGCCATTCGAACAGGTTAAGCAAAGCCTGACACGTGCATTCCGCGTTCTCCCCGG
GCATCAGCTGGCACGGCGAGATGTTCGAGTACGGGAAATCCAACACGAAATGCCGCATCC
GCGTCACGACGCCCCGGTAGCGCACGTCGACCTGGCCGAAGTCCGCCTGGCATTCGCCCG
GATGCCACGACAGGTCCAGGAAACCCATCTCGCGCTCCGCCATGAACTCACGCTTCAACC
GGGCCACCGTCCGGGTCACCGTCGACAACGACGCCTCCACCCCGTACTCGTCACGCAACC
GCTCGTGGATGCGCGTCGCCGTGTGACGTTGCTTGTGCCAGGTCTCCCGGTCCTCGGCGA
GCATGCCCTCGATCACGGGAATCCACTCGTCGAGCACCGAGCCACGGCGTCTCCTTACCG
GAGGCCTGGCCGACAGGTCGTCGGCCTTGAGATACTTGCGCACGGTCGGCTCGCTGACCT
TCTCGCCGCGCGCGATCGAGGCGACGGACTCCCCATTCCTGCGCCTCTGACGGATAGACT
GTATTTTGGGCATGCTGATCATTTGCCTTTCCGGCCCTTTCCCGAATGGATTCGAAGCAC
CATCAGGCTAAGGCCCACGGGTGGTCGGCATGCCTTTCTGCCTAAACCCGAAAAAACTAC
GTGACTAAAACCTCAACTCCCTATTGAACACATACACTCGTTCCTTCCCGTGGCGCGCGT
CCTGCCGTTGCGCCACGCCTTGCCGGTGCGTTTCGAGACGCCGACCGCGTGCGCGGCCTG
GGTGAAGTTCATGCCTTCCTCGTCCAGCAGGCGCACGTACTCGGCGCGTCTCGCCTCGCA
CATCAGCTTCCTCGTCGGATATTCGACGCCGTTGAACGTCCAACGGTGTTCCCCGCCACG
GTCTTCGTTTCGGTGGCTTCTGGTCACCTGACCCTCCTTGCGGTAGGTCAGGTGTTGCAA
CGATCACTAGAACCCGCCCGGTGTTCGAGGAGTGGGGGGGGGGCTGCGTTCCGGGGCATT
TGCCGGCCGTCCGGCGTCACATCGTCAGGCTGTCCGGGTTGAGGAGGAAATCGTAGACGC
TCATCGTGAGGATGCCGTGTTCGTCGCGGACGGGTTTGACCACGTCGCGTACGAGGACGA
TCTTCTGGAAGCTGTCGTCGATCTCGAGCAGCGAGGCCTTCTCCTGCGCGACCTTCTCCG
GTGTGGGCAGTTGGTATGCGGATTGAATGTAGCAGCGCCGGTTGCCGAGGTTCGCCACGA
AATCGACCTCGAGGCGTTTGCGGTACGGCACACCTTCGCTGGTGCCGCGCCGGTCGACCA
CGCCCACATCGACGTTGTAGCCGCGTGTTCGCAGCTCGTTGTACACGATGTTCTCCATGA
TGTGCGTCTGCTCGATCTGGCAGAACCCCAGTCGCGCGTTGCGCAGCCCCATGTCCTCGA
AATAGTATTTCTTCGGGCTGCCGATGTACTTGCGTCCCTTGACGTCGAACCGTCTCGCCT
CCTCGATGACGAACGCGTCCTCGAGATGGCCGATGTATTGCATGATGGTGTTCGTGCTGA
TGCCGGAATGCAGCACGCTGGCGAACGTGGCCTTGATCTTGGGCGGATTGGTCAGGGCTC
CGATGGAGGAGGCCAGCACGTCGACCAGGTCGTCGAGCTCCTGCGACCTGCGCAGCCCGT
TGCGCGAGACGATGTCCTTGAGATAGGTCTCCTCGAACAGGTTCTTCAGATAGAGGGACT
TCTGCTCGTCGCTTCTCATGGACAAGGTGAGCGGCATGCCGCCGAACATCACGTATTCGG
CCCAGCCGTGCTGGACGTCGCCGTCGTACGCCTGCATGAACTCGGCGAACGACAGGGGGC
GGACGCGGACCTCGTCGCCGCGGCCGCGGAACTCGGTCATCACGTTGGTGGACAGCATCT
TCGAGTTGCTGCCAGTCACGTACACGTCCACGTTGCGCATGCGCAGCAGCCCGTTGAGCA
CCCCGTACAGACGGGGCGGCTCCTCGCCGCGCATCTCCTCGTCCGAGATCGCGTACTGCA
CCTCGTCCAGCAGCACGTAGTACGGTTCCTCGCGATTCGTGATACGGGATCTCACATAGT
CGGACAGGGCGTGCGCGTGGGGGTAAGGGGCGGTTGCCGATTCGTGAGGGGCGGCATTGT
GTGCCGCTTGTTGTCCGCCGTTGTGCAAGAATGACTTGCATGCCTTATCGCCGTCGTCAA
TCCACCGCTCCGAAGTCCGGTGCGCCGAAATCCGTTCGGTCCGCTGCCGCCGGGCAGTCG
TTGGACATTGACGGCATCCATCTGCACCTGACGCGCAAACCCATCAAAAACCTGTATCTG
CGCATCAAACCGCCGAGCGGCCGCGTCGAAATCTCCGCACCGATGCGGATGAGCGAGAGT
CGCATTGCGGATTTCGTCAAAGAGCGACATTCGTGGATTCTCGCCCAGCAGCAGCGCATG
GCTGAGGCGCAACGGCGCTCCATCATGGCATTGAACGAGGGCGCCGGCTTCGAGAACGGA
GGTCGTGGTGTAGCTGGTGCCAGCGGCCATGATGGAGGCGTTGCCGGTCGTCCGAAAACC
GGTGATATCAGTCGTCCGGGAATTGGTGACGCCGGGCCAGGCCAAGCCGGTACGAATGTC
CAACCGTATTTTGACCGCTCCCAAATCTGGACCGACGAACGCAAACGACAAGCGGCGGCC
GCGATCAACGCCGCGTTGCCACAGCTGCTGGCCAAGTGGGGGCCGGTCGTCGGCCGGCAG
CCCACGCATATCACGCTACGGGTCATGACCTCGCGCTGGGGATCGTGTACACCGCGAACC
GGCCGCATCCGTCTGAACCTTCAATTGGGACTGATGGAACCGCAATTCCTGGAATACGTC
TTGGTCCATGAGATGACGCATTTGTGGGAAAGCGGCCACGGTGCCGGATTCCAGCGCCGC
ATGACCGCCTACCTACCCGGCTGGAAGACGCTGCGCCGCGACCTCAACCGCCGCGTGGTG
CTGTGACGATGACGGGTCAGGCTTCAGTGCCGGCGATGTGGCTGATGGCCTGATCGGATT
CGTCGACGATTTGCCGCATGGTCCGAATGCGCCACCATCTCGATGGCCGCCGGACACCCG
CTCACCGACGAAGACCGCTGGCCTTGGCTCGACACCATCGCCGCGTGGATCGACGAGCGC
GTGGCCGCCGGCGAGCCCGCCGTGGTCACCTGCTCGGCGTTGAAGAAGATCTACCGCGAC
AAGCTGCGCCGTCAAGGCGTGGTGTTCGTCTACATGCAGGGCACATTCGACGAGGTGATG
GAACGCCTTTCCCACCGCCAAGGCCACTTCATGAAGCCGAGCATGCTGCAATCCCAGTCC
GACATTCTCGAAGAGCCGGGCGATGACGAAATTCACGTCAACGTACACATCGGCCAGGCC
GATCCCGAACACGAGGCCATGGCCGTGGCCGGTGCCCTCGGCCTGTGAGCCATCTCTCGG
TTCCCCTTAGTCTCACTTCGCCACACGTGCGGCGCATCGACGAACTCGAACGGCGCATCA
GCGAACTTCAGCTGGAGCTGAAGCAGTGTGAAGGCCAGCAAGGGCGAACCGGATCGGTCC
AAACGGGCTACTCAGGCCGACCAGCCCAGCCAGTCCGTTCAGACCGACCTAACTGATCAG
AGCGGGCCCTCTGACCAGTCCGAACCATCTGACCGACATGTACTTGTTGACTAAGTGTGC
GGCCCGTCATTCGTTATGGAACATGCCGGCCATGTATACAGGCAGGTAGGTTACATTCCC
TTCGACTGAGACGTTGCACGGGCCAAGCACATAGCCTGTATTGAGATGGTATTCAGGGTG
GACGAGCACGTTGTCCATTGCGCGATGGCGTTTGTAGGATTTGCCGGACTTCACCTCAAT
CGGCAGCACGTGATCGTTGCGGTCTTGGATGAGGAAATCGAGCTCGCCAAGCTTCTTACT
GTTGTAGTAGTACAGGTCAAATCCGTGAGCGCGTAGCTCTTGGGCCACCGCATTTTCATA
GATTGAACCGTAGTTGATATCAGGGTTGCCGTCGAGTACGTCGAGCGCGGTTTTCTTGAG
AAACGAGCCGGTAAGCAGACCCACGTCGTTGTAAAAGAGTTTGAAGAGGTTACGTTCCTT
GCTCATCTCCAACGGTGTGCACGGTTCGTCCACGTTGTACGCGGCGACGGCTACATCCGC
ATTGACCAGCCAATCGAAATCGGAAGCAACCGATTGGAATCTCATGTTCTTTTCGATTTT
GGCGAAGGTAAAGCGCTTGTTTGGGTTATTTAACTCGCTGGGCACCAAATCGTAGATAGC
GCGGATATGCAGCCGGTCTTCTTTGCGCGCGTATTGGCTGATATCGCGGCGATATTCACG
CTTTATGTTCTCTTGTATAGTGCGCACGTCCGCAACGCTGCCGTTTGCCACGAACGAGTC
GACTGCGGCAGGCATGCCGCCGATGACCAGATATTTGGAGTATAGCTCCATGAGCCTTTG
ATGAATGAACTCATCCACTTCCTGGTGCTTGGCAAAGCATTCGGCAAGCATATCGAATAC
GTCGTTGCCGATATGCTGCGACCAGCAGAACTCTTGGAAATCCAGTGGATACATATCCAG
CTCGGTCAGGTACCCGACCGGTACCGAGCGTATATCTTCGAGCTCGACTCCAAGTAGCGA
GCCGGAAAGCGCGTAATCGAACCGACCATCATCTACAAGGAACTTAATTGCGGTGACCAT
TTCCTTGCAACGCTGGACCTCGTCAAAGAAAATCAGGGTTTTGCCGGGTACTAATGGCGT
ATTTACGGCCAGTTCCAGCCTCATCAGTAGGTTTTTGGCATCGCGGGGCCGATCGAATAA
TGCAACGAGGTCAGGGTTCTCGATGAAATTGAGCTCGGCGATATGGTCGTAATGCTGTTG
GGCAAAGTGCCTGATGATATAGGTTTTGCCAATCTGACGGGCTCCGGTGACCAGCAGTGC
AGTGCGTTTCGGCGCGGATCTCCAAGCTTCCAGCTGTGTCTCGATTTTTCTTCGCAGCAT
GAGAATCTCCAGTCATTTGTAGGCCTTGCATCTATGCTGGGCACGTTTTCCAACTGTTTA
TAGCGCATATTTTACACTTTTCCAACCATAAGAATGCGGTTTTGGCTACGTTTTCCAACC
TCAAAATGGGGAGTTTTATACACTTTTCCAACTTATGTATGTGGAGACTCTCTATTTCAC
GTGAGACGAAAGTGGCTCCCCTCTTTGAGGGGAGCCACGGAATACTGCTTTTACTTATGC
CAGGTGAGAGCGCATGAACCACTGGAACTTTTCGAGTTCCTGCACGTGGTCCTGGATGAT
GTTGGAGCTGATCACATCCAGCTCGTCCAGCTCGGCGATGGCCTTGCGGTCGTCGGCGAT
GAAGGCGTCGTAGTACTCGATCAGCGCCTTGAGATACTCCTCGGTGCCCACGCGGCCCTC
AGCGTCGAACGATTTCCACGTGCGGTTGCGCACGATGGCGTCAGCACGGCCATCCGGGGT
GCCGCCCAGAGTGGCAATGCGCTCGGCGGTCTCGTCGGCCTGGGCCAGCACGGCCTCGAC
CTCGGGGTCAAGCATCTCGTGAACGGCGATGAAGTTCGGGCCGGTCACGTTCCAGTGTGC
GTGCTTCAGGACCAGAGCGGCCTCCTGCTCCTGGCTCAGTCGGTTCTGCAGGATGGCGAT
GGCCTTCTCACTGGCCGCTTCATCAAGGCCCGGCACAACAAATGCAAGTGTCATAATGTT
CCTTCTTTCAGTAGGTGGAACGTTGCCCTTTCATTCTACGTTTTTTGGTTATGCCCCGGG
CCGAACGAATAGGTGGTGAATATCACGCGACTATTTGGCATCGTCGCTTTGTGATTCGGC
CGGCAGCGGCGCATGGTCCGGGGCGCCGGCTTTGCGGACTTCGATGGTTTCGATGCGGCG
GCCATCCACCTTGGTGACGACCATGTTGTAGCCGTCGTCGGAATGCAGCACGTCGCCTAC
CGCTCCCATCTTGCCGGTCTTGGACAAGAAGTAGCCGGCGACCGTCTCGTACGGGCCGTC
CTCCAATTCGATGCCGGTCAGATCGGCGAAGTCCTCAATGGTCATGCTGGCCTCGATCGT
GGCCACGCCATTGACGAACGCGGTGCTGGTGGTGCGTTCGCCGCCCTTCTCGCTGGGCAG
ATCGTACTCATCGCGAATATCGCCCACAAGCTCCTCGGTCATATCCTCAAGCGTCACGAT
GCCGTCCGTGCCGCCGTACTCGTCGATGACCACGGCCAGATGGATGCCGCGCTTACGCAG
CAGTTCCAGGCTTGGCAGCAGCTTGGAGGTGCCGGGCAGGGAGATGCCTTCGCGCACCAC
ATCGCGCACGATCTTGGCGTTCGGATCGCGCACGTCCAGCAGATCGCGCACATGCACGAA
GCCGATCACGTCGTCGAAATCCTTGCCGGTCACCGGGTAACGGGAGTACGGCTGGTCGCG
TACGAACGCGGCGGCCTCGGCCAAGGGCTGGTCGCCCTCGATGAAGACCACGTCGGCACG
TGGGCGCATCACCTCGGCGACGATGGTTTCGGACGCGTCGAACACATCGTCCAGAATCGT
GCGTTCGTCCTTGGAGAGGTTGGTGTTGGAGCTGACCAGCACGCGCAGCTCGTCGTCGGA
CACCTCGGACTCGGTCTGCTGCGGGTCGAAGCCGAGCAGGCGGACGATGCCGTTCGTGTT
CTTGCCGATGAGCCAGATGATCGGGCGGCAGACGGCGGCGAAGGCGTCGATGGCGGGCAC
CACGGCGCGCGCGATCTGCTCGGTGCGCTGCATGGCGATGCGCTTGGGCACCATCTCGGA
GATCACGATGGAACAGTAGGAGATGATGAGGGTCAGGATGATGTTCACCAGGCCGCCGGC
GATGCCGGGGTGCACGCCCCAGCTTTCGACCGCCGGAATCAGGTAGGGGGCGATGGAAGA
GGCGCCGAACGAGGCGGACAGGAAGCCGGAGAGCGTCACGCCGATCTGCACGGTGGACAG
GAAGGTGTTCGGGTCACGTGCGATTTTGGCGACTTTGGCGCCGCGAGCGTCCTCCTGCTC
CATTTGCTCGATCTGCGAGCCGCGCAGAGAGACCAATGCCAACTCGGTGCCGGAGAACAC
GGAACCGATAACGAGAAATACAAAAATCAGGAGGATGTTCAAACCAAGTGACATGGCTTC
AACTCTAGGGGAGTGGCACGTCAAATTGGGGTGTGCTGGCTGGGCAGTAAGAAACTCGGC
AAAGGGAAGGGCACTCTTATCATTACTGCGGCCGACGTGTCGACCGGTGTTTCCGATGCG
TTGCTCGCCTTCGACGATGCCGTATGCGCTCCAGCGCTGGACGGCATTACTAGTGCAGAG
AGGCTGTTTCTCGCGGCTATGGCCAAGGATTCGCCAAATCCCACGCAGGTTGGCGATGTT
GCGGATCGCACGCTCAGAAGCTCAGCACTTCTACTTTGCCGGAATCGAGCTGATAGCGGG
CGCCGACGATCATGAGCTTGTCAGCGGCGAGGGCCTGCTGGATGACAGGAGACTGCTCCA
CCAAAGTTTCAATAATGTGGGCCACATGCACGCGCTCGATATCTTCATGCGCGTCGAGCT
CGGCTTCGCGCGCCTGCCAGACGGACATGCCGGCCTGGCGCAGAATAATCGATTCGGCGG
CGGCGATGTGCTCGTCGAGGTCGTCCATCGCATCCGCGGCCTCCAGTGAGCCGTCGGCTT
CGGAAGTGATGGTGTGCATCAGGTCGTCCAGCTCCTGCTCGGCGGCCTCGATTGCGCCGC
AGTGCTCGTGACCGAGCACACAGATCAGGCTGACGTGCAGTTTCTTGACCGCGTACTCCA
GCGAGGCGATAACCGCGCTATCGATGAGTTGCCCGGCGGTGCGCACGGTGAACAGGTCGC
CCAGGCCCTGATCAAAAATGATTTCCGGAGGTACGCGCGAGTCCGAGCAGGAGAGCACCG
CGGCATCCGGGTTCTGGCCATCAAGCAACGTTTGACGGGTCTCCTGATCCTGCCATGGAT
GGTCGGGCTTGCCCTCGGCAAAGCGCCGGTTGCCTTGCAGCATGCGACTCCACGTTGCGT
TTGCGGTCGATTCCTGTTCAAAGTCTGACTGAGCCATGAAACCTCCATTATCAGCGGGCT
GCTGATTGCCATATTAGCGAGTATTCGCGCATAGTCGTGATTGGGGCAACGGCCATTTGG
GCACAAGGGTTGCGGGTGGTGTGATAAGGCTCATACGTTACACCCGCGCGAGCCGTGGCT
CACCACATTACGATAGGTGGTGGTAAACGCTTGAAGATTAACAATTCCCGAAAGGACCGA
TGATGACTCTTCTGCAGCATGAACTGACCGATTTCAAGGTGAACGCATTCCAGAACAATG
AGTTCCACGAAGTGACCAAGGACGATGTGCTCGGCCACTGGTCCCTGTTCTTCTTCTACC
CGGCCGACTTCACCTTCGTGTGCCCCACCGAGCTTGAAGACCTGGCCGAGAACTACGCCA
AGTTCAAGGAAATCGGTTGCGAGATCTACTCCGTCTCCTGCGACACCCACTTCGTGCACA
AGGCTTGGCACGACGCCAACGAGAAGATCGCCAAGATCGAGTACCCGATGCTTGCCGACC
CGACCGCCCTGCTGGCCAAGGATCTCGACACCTACAACGAGGCCGATGGCGTGGCTGAGC
GTGGCGACTTCATCGTGAGCCCGGAGGGCAAGGTCGTGGCCTACGAGGTCATCTCCTCCA
ACGTGGGCCGCAACGCCGAGGAGCTGCTGCGCCGCGTGCAGGCCTCCCAGTTCGTCTACG
AGCACGGCGACCAGGTCTGCCCCGCCAACTGGACCCCTGGCGAGGAAACCATCGAGCCCA
GCCTCGACCTCGTCGGCCAGCTGTGATCGACACTGAATAGGCGGTAATCTTGGCCCCCCT
TTCTGAGGGGAGCTGTCGCTGAAAGCGACTGGGGGGAGTGCTCGCGAGAGCTAGCCTGAT
CCGATATGCTCCCCTCAGTCTCACTACGACAGCTCCCCTCAGAGAGGGGAGCCAGTGTAT
GTAAGGGAGTTTTCATGACTCAGACCAACAATCTCTATGACGTCGTCGTCATTGGTGGCG
GGCCGGCTGGCCTGACGGCCGGCCTGTACTTGGCCCGCGCTCGCTACCGTGTGCTGATTC
TTGAAAAAGATGATTTCGGCGGCCAGATCACCATCACCAACGAAGTCGTCAACTATCCGG
GCGTGGGCCGCACCACGGGCCGCGCGCTCACCCAGACCATGCGTCAGCAGGCTCAGGACT
TTGGTGCCGAATTCCTCTCCGCCGAAGCCACCGGTCTCGACGTGGATGGTGACATCAAAA
CCGTGCACACCTCACGCGGCGACCTCAAGACCTTCGGCATCCTCATCGCCACCGGCGCCA
GCCCGCGCAAGCTGGGCTTCGAGGGCGAGGCCGAGTACGCCGGCCGCGGCGTGGCCTACT
GCGCCACCTGCGACGGCGAGTTCTTCACCGGCAAGGAAGTACTGGTGGTCGGCGGCGGAT
TCGCCGCAGCCGAGGAATCCGTGTTCCTGACCAAATACGCCTCCAAAGTCACCGTGCTCG
TGCGCGAACCGGACTTCACCTGCGATGCCGCAGTGGCCGCCGAAGCCAAGAACAACCCGA
AGATCGACGTGCGTTATCAGGTCGAGCTGAAGGGCGTCACCGCCGGCCAAGGAGGCCTGC
GAGAAGCCTCAATCCTGAACCTTGCCACCGGCCAGACCGAAACGTGGAAGCCCGCCGACG
CCGGCACCTTCGGCGTCTTCGTGTTCGCCGGCTATGTGCCCGCCACCGATTTGGTGCGCG
GCGTGGTGGAGCTCGACGACCACGGTTACGTGGTCACGCACGACTACCTCAGAACTTCGG
TGCCGGGCGTGTACGCGGCCGGCGATCTGCGCGTCAAGAACCTGCGCCAGGTGGTCACCG
CCACCGCCGACGGTGCGATTGCCGCCGTGGAACTGGAGCGTTACGCCAAGCAGATGAGCG
AGAAAACCGGCTTGGTGCCGCCGCGTCCCACTGCTTCCGCTTATGAGGAGTCCGAGGCCA
AGGCCGCCTCCGCCGCCTCGGCCGCTGGCACGACGCCCGCCCCGGCTCCCGCCAAACGCA
GCGCCGATGCCGCAGCCGCAGCCAGCGCCGCCAAGAAGCCCGGCGAACTGTTCTCCGCCG
CCGTCAAGCAGCAGCTTGGCGTGGTCTTCGGACGCATGACCCGCCCGGTCACGCTCGCTC
TCGAACTGGACGGCACTCCGCTTTCGGCGGAATTGCAGGGTTTCATCGGCGAGATGGTTG
CGCTGTCCGGCGGCAAGCTGAACTCGGTTGCCGTTGATGCCGCAGGGCTGATCACGGCGG
TGGATGGTGCTTCTGTGCCTACTTCTTTGGTGGTCGGCGAACCGCTGTCCGTCACCTTGC
CGGACGGCACCGAACTGCCCACTTATGGTTCGTTGGACGATTCCGGCCGCGCCACATTCG
ACGTCGCCGGCGTCCTGCCGCTCGCCCGCCCAACTGTGCGCATCTGCGTGCCGGCTGAGG
GCGACGGCAAGGCCGGCAAGGACGGCAATGGTTCACTGGTCTTCACCGGTCTGGCCTTCC
ACGGCGTACCTTCCGGCCACGAGTTCAACTCGTTCGTGCTCGGCCTGTACAACGCGGCCG
GTCCCGGCCAGCCGCTGGGCGATGACCTGGTCGAACGCGCGAAGTCCATCACGGACCCGC
TGAACATCATGATCCTCGTCTCGCTCACCTGCACGATGTGCCCGGAAACCGTGCTTGCTT
CCCAGCGCATTGCCTCCCTGAGCCCGGCCGTGCGCGCCGAAGCCTACGACGTCTCGCACT
TCCCCGAACTTAAGGACCAGTACGGCGCGATGAGCGTGCCCTGCATCGTCATCACCCACG
CCGACGGCACCCAGCAAGTCGAATTCGGCAAAAAGAGCATCCCCCAAATGCTCGAACTGG
TCGGCGCGTAAGCCGCACGACCTCAGGTACTCAACAGCAACAACAACGATTCTGCCAAAA
TCGTGACGTACATCGATTGATGCGATCGATGCGCCCGACTCCGGCAGAATCGTTGTTTTG
CGGCAGCTCAGCCTCGGTCTTCGACGGCCTTCGTGACGTTTCTGTCGCCGAGGTACTTGA
CCAAGCTGATGCTGATCAGGGCCACGACGAACAGGCCGGTGAGCACCGGAATCAGCGCGG
CGTAGCGGTGGGCCTGATCAGGCGCGTGGGCAACTACGAACGAGGCCAACTGGTTGCCGG
ACAGACCGGCGAACGCCCAGGCGCTCAGCGTCAGACCGTGCGTGGTGGAGACGGTTTTGG
TGCCGAAGTGCTGATCAAGCAGCACGGGCAGCGTCGAGAAACCGCCACCATAGCCCGCGT
TGACGAGGAACAGCATGGCCAGCACGGCCCACAGCAGAGCGTTGCCGATGCTGTTGGTGA
AGATCTGCAGCAAGCACACGGCAATCGACATGATGAAGATTACCTGATAGACGGTCTCGC
GGCGCTTCAGGTGGTCGGAGAGTGTGGAGAAGCCCACGCGGCCAGCCGTGTTGAACACGG
AGTCCACGGCGAGCACCAGTCCGATGATGCCGGAGATGGCGGCGGCAAACTTGGCGGGGC
TCAGGTTGGCATACTGCGGGAAGGCCCTGAGCACATCGTGCAGGATGTCCTTCTCTTGGC
TGATGAGGGCCAGGCCGCAGGTGATGTTGATATAGAAGGCTATCCAGATGCCCCAGAACA
CGGGCTTCTTGAGGATTGTCTTGCGGCTGACGTGTGAGGTCGCGGGATCGTACACCCAGC
CGGCCGGACGCTTGATGAGCAGGAAGCCGACGAACATCATCACCGCGTAGACCGCGGCGA
GGATGAAGAACATGCTGACCAGGCCAACCGTGCCGATGAGATATTCCATCAGTGGGCTGG
CAATGGCCTTGGCCAGGCCGAAGCCGGCGACGGCGATGCCGGTGGCGAGGCCCTTGTTGT
CGGCGAACCAAAGCATCAGGTTCTTGACCGGAGTCAGATAACCGACGCCCAGGCCGATGC
CCATGATCGCGCCATAACAGATGAACACGCCCGGCAGGAAGTTCAGGGCGATGCTCACGC
CCGTGCCGGCGAAGCCGACCACGAAGCAGACCATGGAGACGAGTGCGGATTTCTTGATGT
TTTTCTCCACCATTGGCCCGGCAAACGCGGCGGACATGCCGAGGAAGAAGATGGCGAGTG
AGAAGCCCCATTCCACGGAGGCGGGGCTGGCGTGGAGACGGTCAGCGATAAGCTGCTTGA
ACACGCTCCAGCAATAGACGGTACCGATTGGGATATGAATCAGCAGTGCAGGGATAATCG
CGCTGGTCCAACGATTCTCGGTAAACCTTGCCATATATGGGCGGATCCTTTCGTAACTGG
TGTACGATGGCCTGCCGGCCCGAACGAGAGTCGTATCGCCCATATCCACGCACATCACGA
CGGCATGCCCCTGTGAACCATCCGGGCTGCACGAATCGAATCAAATCGAATCGTGCGAAC
TGCGAACAATTCGCTAAACATCCTTGGTGTGCATTTCATCGGCGCTGCTGGCTCTTGTCG
ACGCCGACAAACAGAACTATAACGCTGTTATGGGGTTGCTGTGGCTGATTTCTGTGGTCG
GAAGCTATGAGCTTTCTCACATCGAAAACAGTTATATGACGGTATCGGCGTGATTGATAC
GTGACGTCTGCCCGTGGACGCGGCATATCCCTCTCGGAAAACAATGACTCCGTCATGTCC
ATTTCTTGGTTTGACATGTTTTCGTTTGCAGCGTCGGTGCTCACCACGGTGACCGCGGCG
TTCGAGTCGCCGGGCAGGGCCTCGACCGAGGGTCTCATCCTCGGCTGAGATGTGGGCGGT
ACTATGGATTCTTATCGATAAGGTTCGTGATATGCGGAGATGGTAACGATGGTGACCTTA
AAGGATGTCGGCGAACTGGCCGGAGTGACCGCCACCACCGCCTCCGCGGCCCTGCGAGGC
AAGGATTACGTCAAGCCCGAAACCACGCAACGCGTGCGTGACGCCGCCCGCAAACTCGGC
TATAAAATCAACCTGTCTGGCCGGTCCCTGCGTTCTGGGCGGTCCGATACCATCACCTTC
CTTACCTCGGGCCTCGAGGGCGACTATTTCTCCCATCTGGCCATGTGTGTGGCTGAGGAA
GTGCACAAGCGCGACTCGCACATGCTCATCGAACTGTCCCGGTATCTTACCGACGACAAC
GATCTGTCGTACACGTTTTCGGACGGCATCATCGCCATCAATGCGCCACGTGCGGTCGAT
ATCCTGAAGCGGCACCCGGCCGTCATGCTGGAAAACTACGACACCAGCCTGCCCGTCGAC
ACCGTGAACGCGCCGAGCGACGCCGGCTCACGGGCGGCAATCGAACACCTTATCGCGCGT
GGCTGTGCGCGCATCGGCATCGTCGGCGACAATCACGATCCCAACAATCCCAACATCATT
CCCGGCTCGCGTGATATTCGTATGCGGGCCGCCAAGGAGACGATTCTCGCGGCCGGACTG
CCGTTTGACGAGCGCCGTGATTTCATCAAATCCTCGTGGTCGATTGACGGCGGTATCGAG
GCCGGGCGCGGCTTGGCCAAGAAAGGCAAGTGCAAGTACGACGGTCTGTACTGCCTGAAC
GACGGTATTGCGCTCGGTATTCTGCGTGGTCTGGCGGACGATGGCGTAAGTGTGCCGGGC
GATGTGCGCGTTATCGGCTTCGACGGCCTGAGCCAGAGCATGTACAGCGTGCCGACTTTG
ACCACCGTGGCCACCGATTTCAAGGGCATGGCGGATACCGCGCTGACCTTGCTTATGCGG
CGTATCGAGAACCTGGACGACGAGTTCTTCCCGCAGACCGTGAATGTGGGCTATAAGCTC
ATCGAGCGCGAATCCACTGCGGCGTAGAGTCTTTGGCCGTGTTGAGCTTCAATTGGGTGA
TTGGACTGGCACCAGCGGCTGATATCAGATATGCCGAAAGCAGCGATGATCGGATTTAAG
TTGCTGGAGATGACAGGATGGATTGCTCTTTACCCCTTTCACCATCTTGCAATAATTCTT
ACATGTAAGAACTCTCTGTTAACATGTAAGAATTATTGCAAGATGGTGAAAGGGGATGCT
CATGTTGCCGGCCAAAGAAAGTTTGACGGTTGAGTTCAAGAGTGAGCAGAAGCGCCCTCA
ATCGCATGATGAAATTGTTGACAACGTAGTGGCTCTAGCCAATACCGAAGGCGGCACACT
GTATCTCGGTATTGAAGACGATGGCACTGTGACCGGCGTATGTGACGAGCATCGCAATAT
CAATGGACTTGCGGTACTAATTTTCAATAAGACTGTTCCGCAGCTTCCCGCTCGCGTGGC
GCTCTTGTATGAGAACGAGGTGCCGATAGTCAGTATTGAGGTGGATAACAGTCAGCAAAT
CGTATCTACCAGTCAGGGGAAGACATTGCAGCGCCGGCTGAAAGCAGACGGCTCGCCTGA
GGTCGTTCCGCTGTTTGTTTCCCAATTCATTAGCCGTTTATCTCAGCAACGGTTCTACGA
TTTCAGTGCGCAACCTGCCCCAGAGGCTCGGTTGGACGATTTGAATCCAGACTCACGGAA
CAAGTTGAGAAGCCATATTCGCAGTGCCAATGCGCAAAACTCGTTGTTGTCTTTTACTGA
TGAGGATTTCGATCGGGCACTTGAGCTGGTTGTTGATGGCCCGTATGGATTGCAGCCATC
TGTTGCTGGTCTGCTCACCATTGGTTCGGTTGATGCTATTCATCGATCGGTTCCAGCCGC
ATCGGCTGTTTTTCAAGTGATGAAAGGCATGTCTCCAAAGGTCAATATGGATCCGTTCGT
GTTGCCCTTGGTGGATATGTTTGATCGTGTAGGCGAGCTGATGGAGCCGTGGAATCCCAG
CCACGAAGTCATGAGCGGCTTGATTCGGGTCGATCTGCCAGACTTCGATCGAGGGGCATT
CCGTGAGGCAATGATTAACGCTTTCTGCCATCGCGATTATGCACGAATGGGTTCGGTGAG
GTTCCTGGTTGATGATGATGGGTTGACCATAGCCAACCCCGGAGGATTCATAGAGGGTGT
TTCCGAAGATAACCTGCTTACTGCACAACCGCGTTCCCGCAATCCGCAGCTTGCCCTGAT
TCTGAAAGCTGCCGGATATGTTGAACGCACCGGACGAGGCGTGGATACCATCTATGCCGG
GTCGATTGCGGCAGGCGGTTCTTTCCCGGATTATTCACAGTCCAGTGCTGAGGAAGTTAT
CTTGTTCTTGCGCCGCGTGGTACCTGACGAGGCATTCGTAACCATGATTGGCGACGAGGA
ACGTCGACGTGGGGCTCCATTGCCGGTCTGGTCACTGATTGTGCTCTCGCTGCTGCGTGA
GCATCGTAGGCTTACCGTGGTCCAATTGTGCGATTTTTCTCATTTGGAGCATCGACGCAT
CGTGTCCGCTGTTGAGAATCTGGTGGAAGCTGGTTTGGTAGAGGGGGTCGGTAGCGGGAG
CTCTCGTTCGTATATGCTGAGTGCCCGAGTGTACAAACGTTCAGAGGGGCTGGCGTCTTA
CGTGCGCCAGCGTGACATCGATGCCACCCGGCGCAGTGGCCTTGTTCTGGAGTTCGCCGA
AAAAAATGATGGTGTCGTCACTACGGCGGATGTCATGGATTTGTTTGGCCTGAGCTATAT
CAGTGCATACCGGGTGTTGAAGAAGCTAGAGGATGCGGGCAAGTTGCGCCGCGAGGGGAA
TGGACCGTCATCCCGATACGTGTTGGAATGATTGGTACGCGTGAAAGTAAGTTCTTTCAT
CACCTTTCAATAATTCTTTCATGTAAGAACTCTCTGTTTACATGTAAGAATTATTGCAAG
ATGATGCAAGATGCACACAAAACGGGGAAGCTCTGCTTGATGTGAGCGGGGCTTCCCCAT
ATGCGCTGGTGTGTAGATCAGCCTGTGTTCTGCAGGCCGGCAGCGACGCCGGAGACGGTG
CACAGGATGAGGTAGATGAATCCTGCCTGTTGGCTTTGCGAGAGCTCTTCCTTGTCCACC
TTCTTGCGCAGCGACCTGAGGGCGAGCACCTGGGTGACGGACAGCGCGTCCACGTACGGG
GAGCGGATGCGGATGGCCTGGCCGAGCACGTGGCGGTGCTGCAGCGGCCACTTGTCGCCC
ACGATGCGCTCAAGTTAGTCCGGTCAATGGCTTTGGAAAATCATGGGGAGTGCGGCTGCG
CGGGTTCGCTCCTCGACAAGGTGACTTGATTTGGGACCGCCGTTAACTTTCGTCAGACAC
ATCGTAAATCCCGTCCAAGTATCCGTATCGTCCGTTGTGCTTGTCCTTCGAGAATTCGAC
GATATTGATGTTATCGTCAAGAGGAATGCCAGCCATGTGATTCGTGTTTTCGATAATGAT
GATTTGTTGTGAAACCGCTTGTTTCGCTAGATAGGAAAACAGGCCCACTTTCATGGATGA
GTCTTCCAGGGGTCGTATTCCTTCGTCAAACCCATGCAGAGGCGTATCAATAAGCAGCCA
ACCCGGAGTATGCTTTGACTGTTCATTGAGATAATCATGAAATGCGAGCATAACAACGCT
GTTAAGAAATGCGCAGTATCCCTTGCCTTGTTCATCAGCCTTGGAATACCCTGCTATTTC
GACATCAAAAGAAGATCTGCTGAAATCTGCAGTATCAGCACCTTGAAAATGACATTGTTG
CAGAATGCTGCGTATGGTGTTATTCATGGAATACCAGAAATCACTCTGGAAACATTCGCG
TGGCTTGTATTTTTCATCATTCTGTGTTGCTTGACCAGCGTCATCGAGTGCCTTGTTGAA
ACGAGCATGCAGCGCTATGAGTTCCGCATATTCCGCATGCAATTGTTCTGCATGGGCAAT
TTGCTCAATATCTTGTTGCATGTGCTGCGCTGTTGGTTGAATGTCGGATTTGAGCGAATG
CATATTTTGCCGATGCTGCTGTTTCTCCAGATGCAGCTCCTGTTGCACCTCATCGGCTTT
GTCGACGAGGATGGCTAGATCGGTTTCAACGTCTGCTTGGATTCTGTGGATATGCTCAAT
TTCTGTTGAGACGATTAGAATGTCCTGTTCAGTCGGCACAGACATGTGGATGGGGCTGTG
GCAAAACTGACATGTGGCGGGATAGGCATGTGTGCGGGCATGTTTCATTGCCTGTAGTTG
CAAATCAAGACGTGCAGCGTCTGATTCGTATTGACTGATAAGTACCTTACGTTGGCGAAT
AAGTACCTCAAGGTGCTCATATTGTTGATTAAGCTGAGAGATATGTGAGATGGTATGGGC
ATCTCGATTGAGGAGAGTTTGTCTTTGCTGTTCTACGTGTAATGCTTTTTTGTGAAGGTC
TTCCAAATAGGTGTGAATGGTCTTCCCCTCATTTGTTGCGATATGGCGCATCTCCTCAAG
GTGTCTGATGCGAGGCTCTATATCATCCAACTGCTGATGGATGAACTGTTCCACGGCTTT
TCTGCGGGCGTGACGTTCGCTGGCACTCTCTGTCTGTATGGAGTTGTCGATTTTTTTCAT
CTTGAACTAGCACGAGCAACGAGGACAGACTTTGTGTGAGAGTTGCTAGAGAGGTACTTT
TGGGGAAAAGAATGGAGGGGCGTGCACGTCCTATTTGGTCCTCGGGGACAATCATGAGAT
GTCTGATGGCATTCCATGTGAAAGCAACTGTATGGTAGGTTTCGTTTGTCGCTATTCTAC
GGGTTGATTCAACGCCTAGTAAGGCAAGAAGAACCGTATTGATTGATTTACCGGCACGTG
ATGAAACGGAGTAGGAACCGGGGACGATCATTGGGTTGCTGGATTTTACATGGATAGTGT
TCTGAACGTGAATCGAACGACTAAGCGAAACCTCACCGCCGTTGGTCACGAACGTGACCT
GTGCAATTTCATAGGCAGTTTTATCGGTAAAGGGGAGCTCTTTCCCTCCGCAGGCAAATT
CCACGGTTTTTGCGATTCTGGTTTTCCCGGTGTTCGAAGCGCCGATAATGCAGTTCAGCC
CGCATGTGAGATTAATGGCGGATTCCACTCCGTCCTTTCTGATTGCCGAAATTCGACGTA
TCCATGTGTTTCTCATAACTGGTTGTTCTCTTTCGTTATTCGGTTCATGATGGTTTCATA
ATCGTTTTTTATCAAGAGCTGAACAGCCTGTCGATAGGAGGCAGCGTAATCGCCGTGCAA
TGCTTCCGAATATTGGAAACATTCCGGAGTGGCGCGGTACAACAGGCAAGTGGAATCCAC
GGTTGCTGCTCCAACGATTACGAGTTGGGCTAATCCTGCTTGTATTCGTTTGCGACGAGC
ATCATATTCGGCTAAAGCATGTGGACCATCGCCGTGAAGATTGCGCTGTCCGAATCCGAA
TGTTTTCATATAGGTGGCGATAAGGTCAATGGCTGTGATTTCGTCAATTGTGGAAGGTCT
AGAAAGAAGGGGAAGGCATAATGTCAATCGTGTTGCTGTTTCCTGTGTTGTGTTAAATAA
TGAATTATTCATTTTCGTGTACCCACTCCAGCATATGGTCGTTGACCAGCATATGACACA
GCCCTTTCTTTTCCGCTGCCTTAATCATTGATGGGAATTGGGCTATAACTGAACCGGATA
GGGGGAAACCGGCTGCCTGAGATAGCGTTGCTCGCATGCGTAACAGTCCATCGGCGTAAT
CAGATGCGCAGGTATCGCATATTCCGTCATAAAGATCAACCTTCAGTGCATCAAATTCTT
GCTCTCCGTTTTCTATAACATCCCGTAGATTCCTGCGCATTCCTTCCGCATCGTAAAAAT
ATTCACGTTGCTTGGCGTATTCAGGACGACATGTCTGAGGAAGATCGTCGGAACAGTTGA
TTGGCTTGTGCAAGTGATCGGCATAGGCGGCTTGCATCTGCGTGAGGTATGTCTTTTCAA
GATGATCATCTGGTTTATCCGGTGGAATTGGATAAGCCTTCCAGGGGACCGAAGAGCGCC
CAAGGTGCAATTTGCCGTTGTTGATGCGACCAGACGCCAGAGGTAAGTTTTCGAAAATAT
CGAATTTCGGCTGAAAGCTTATGCCGTCGATGAGAATGTCACGTCCACCGGCATTCGCCT
GGAGTATTGACAGAAGCCATTTTCCTGTGGCAGAAGGAAGCTCACTGATATCCGTAACTC
TAATATTTGCCTTGATAAGCTCCTTTTGAAAATCGGCAAGGGCATCAATGCTGATATCGC
AGCAAAGACGTTCTACTTTCGAGATATCTAGGCGCTGATAAAACTCGGCGGCTTTCCAGG
CAGGAATCTTCTTGCGACCGTTATAAAAACGAGTCAGATCAGTATCGTTGATTCCAGACC
AGACCCCGGTGGTAATAGTGGTCTTTCCGGGTTTGCGGTTTCGATGATGTTGGGGAAGTG
GATTTCTTAGACCGTCATCCTCTAACACAGCATCGAAGAAATCCTTCATAAATCCCTTTT
TGTGGTGGTCTACGCCAGATATATAAGGGTTTACGAGCTGACAGAAGACTCCCAGAGCAT
AGGTAGCAGTAGTTTCGGCCAAGTGAGTCTCCTTCTCGTCTCCATTTGTCTTCATCCGTC
GCCTTCCCATGAGGTCACTGTTCCTACGATGGAAGCCAGATTCAGACGAATAAGCCGGTA
AAACACTGGAATATCGCCAGTATACGCCGCTTACAGCTGGATCAGAGAAGCGCAACTTTC
GTCTATTGAAAGGATTTGAGACCAGACACATCGTAATTTCTTCTTCAACTCGATGTCATG
CGATAACCGGTTATAGAAGTAGGGCATTGGGCTGTTCATCCGTTGTGCCGCAGTGAAGCT
GACTGGGGCTTTTAACTAATCACATGCATGAGATCTGCCTGCTTATTCATGGTGACGCGT
CGGTTTTCTCCTGAACTGACGCGTCATGCTTATCCAGCAGGTTGGATGCTCATGTGGTGG
CCTATGCAAGCAGGTCTCGAAGACCCAATAACTGGGTGGGATCGAGACTGGAATGAGAAT
TTCATTGAAACATGAGGCAATGCGCGCCGGTAATGTGTCCGTAACTGATATATACAACTG
TTCGGAAGTGGAATTACGGACGATGGTTGAACGCGATAGATGTTTGCGCGCAATCCGTAT
GGGTTGTTCGCCACGTGATATTGCACTACGTACCCCTCAAACGATACTTCAGGAATTGTG
GAATGCGGAGGAACGTTCCGCTCACGCTTATTATCGATCGGACCGTGTCAGCGGAGTTAT
TTGCTCCTATGAGGATTTGGTTGGTGCAGGGCGGGAACCCCAGGGGTGTTCTGCTTCTTC
TGAGGATATTCTCTTATGCGCGGAGGATGCGAGAGAAAGAGCTAACTGTTTGCAAGCTAT
CTTTGCGGAGATCGAAAAACTGCCAGCAGGTCAGCGCAATATCGTCAGGGGTGTACTGGT
AAAGGGGGCATCTCAATCAGATATGGCACGAGAGCTGGGCGTGTCCCGAGCTGCGGTGTC
CAAACAGCTTTCAACGGCTGTGCGCAAAATTCGTGCCGCTATTCGCGACGAAAGCAAAGA
AACGAAGAACACGACAACATCAGCAGTTTGTGAAAGAAAGGAGCATTAATGGTTCATTTC
AGTGTTATCAGAGTGAAAGGAAGCCCGTCATATGACTTCGATGCATGCGGAGACATTTTG
GCTATGGCCAAAGCTGTAGGTGTCATGACGGAAAACATGCGCACTGATCGCTGCGACAAT
ACACAGTGTGATGGAAGTCGTTGTAAGGGAAACACTATGTTTCGGTTGGAGTTAGACACC
GAAAATCGCAGAGTTCATCGCAGACGCCATGCCAGATGAAACGCCCGAGGTTAACACCTC
GTGGCGAAACGGCAGTGCAGGTGAGGGCAGATATTGGGTCTGCCTTCAGCAACAGGTCCC
GAAGGAGGACATCATGACTGATCAGATGGTGCTGCAGACGCAGCAGTGGCTGAACAAGAC
ATACGGGAATGATCCCCGATTCAAGAAAATCAACCCGGACGGCAGAACTGGTTGGCCGAC
AATCTATGCGCTTACTCGCGCATTGCAGATTGAATTGGGCATCCAGTCCACTGCCGATAA
CTTCGGTCCTTCCACCCAGCGGTTATTCAAGCAGCGGTATCCGAATGGGGTGCGGCAGCA
GGCAGTTGCGGACAAGAGCACTTCCAACGTGTATTCCATCATTCAGGGGGCGCTGTGGTG
CAAGGGCTACTCCACTGGTGGCAACATCTCACAGCATTTCTACGACGGAACAGGTTCCGC
GATCAGGAAGCTTAAGGCTGATATGGGCATAGAGGGAGATTCCAGCGTAGACGTTGAGAT
CATGGGGGCGTTGCTCTCGATGAAGCAGTTCGTGCTGCTGGCCTCTTATGGCGGTATCGA
CTCCGTCCGTAGGGCACAGCAGTTCATCAACAAAGCATATCGTCCATACACGGGCATCAT
TCCGACTGATGGACTGTACGGCAGGGAGATGAACACGGCTCTTATCCAGGTGCTTCAGTC
GCTTGAAGGTTTTTCACCCAGTGAGGCAACGGGGAATTTCGGCAACGGAACTAGATCTCG
TTTGAAAACGATAACAGCAAATAACGCATCCTCTAATGAGTCGTGGGTCTGGCTCGCCAG
CACGGCTTTGGCGTGTAATGGGATCGGGGGCGGGCCGACCTTCGTATGGACGAGCACGTT
CGCCAATATCGTGAAAGCGTTCCAGGAGCGTTATGCCATTGCTGTGACGGGCTCTATTGA
TTCGACCACGTGGATGAGCCTGTTGACATCTAAAGGTGATCCTGACCGTCCGTGTGTGGC
CTGTGACACTAGGTTCGAAATTACCGACGCCAGGTTGGCGACGTTGAAGGCAGACGGGTA
TGAAATCGTGGGACGTTATCTGACGGAGCCTGGCCAGTCGTCGTTGGCGCCCAAGGATTA
CTTTAAGGCCATCCGTCCGGGTGAGCTCGAGCGCATCACTCGGGGCGGCATGCGGTTCTT
CCCGATCTTCCAGGAGTACTCCACGAAGCTGGAGCATTTCACCCCGGCAAACGGCGCTGC
TCATGCCAAGACCGCTCGTGAGGCGGCGCAGCGTCTTGGCATCCCTCCCACCCATATCTA
CTTCGCTGTAGACTTCGATGCGACCGATGACCAGGTGACCAGCAATATCCTGCCATACTT
CCGTGCGGTTTGTTCGTCTCTTGGTGGTGGATACGGAGTAGGGATTTACGCGTCCCGCAA
TATTTGTTCCCGCGTCATCGGTGCGGGATGCGCGAGTAACGCGTTTGTGTCCGACATGTC
GACGGGATTCTCGGGCAATCTCGGCTTCCCCATCCCGGACGGTTGGGTCTATGACCAGTT
CACCGAGATTGACGATTACAAGGGCCAGGGCTGGGATCTGGACCGTGTTGCCTATTCCGG
GAAGGTATCAGCATGCGCTTCACTGTTGCCTGCCGTGCCAGTGCCTGCGCCTGATCCCGA
TCCCGTCTCGCCAGAAACGGATCCGCTGCTAAGATGGGTCGCCGTCACGGAGCAGGAGTG
TCGCAAAGCCCTTGCCGCTCTGGGTACCCAGGTAGCGGTTTACGAGGACAGCATCGGTCA
ATTCATCCTGGAATGGCTCCGCAAACCTGAATACTGGTCGGAAGGCGGTAGCGGGACACA
AGCAATGTGGCACGCATATACTCCTGAAGTTTCGACTCCGCCCGACTTGGACGCGGCGCG
TGTGGTATGTGCCAATGTATGCGAAGCACAGCCTTCAATTAAAGAGAAACTGCCATCGAC
TCGAGATGTTGCACACATGGCTGCAACTGCTCTCGGATACCTGACATGGGGTATCGAAAA
CAATCCAGCCAAATATGGTCTAGGCGATTTAGGTGGCTGGCCTCTCGACTTGTTGCAGAT
CTGGGGTGCCTATCGCCGTGACGGCAAGCATGCCGACTTGGCAGCATGGCTCTATAAGCA
CCTTGGGAAAGATGAAGGATTCGGGTACGATGACGTTCTTGCGGATGCAGATGCATGGCT
AATTGCTTCTAGTATGAGGAAACGATCCGGTTCGACGGTTCTTTCTGCTGCTATGCGTGA
AACGTTTAAGCAGAGTGAGACCCATCGTATCGTTCGATTCTACGACGAACGTTTTGCATC
AAGCGCAGATAATGTGGTGAGTGCATATTCAACAATGGCGGACGGTCTTGATGCACTTGG
TTTGACAAATATTGGAATGAGCGAAAGCATCCTAAAAAAGGCTGCCGGTACAGACAAGCT
TCCTGATAAGCAGGAAGCTGAAGTGAGTGCTCGGGCGTTCGCTGCATTCATTGATCAGCC
AAGACGGTAGCTCGCATAATGCATTATGTGTGGGCAGATGTGTCGTCTGCCCACACATTC
GCTGTTGTGCTTTCGATTTGGAATTCCTCTGCCAGATACGGGGAAACTTCTAAAAGGCCG
CTATGCCGAGGAAGAGTCCTGTAATACCGGTGGCCATCAATACGATGATGGTGATGATTC
CGGCGAAGATGCGTACAGGAAGGGTTTCTTTTCCATGGTTTGATGGGCTGTCCGCAACTA
ATCTCATTACTCCAGCTGTAACCCAGCAAACTGCGCCCAGGACTAGTGCCAGGAATTCTC
GACACCATTCCGTTTCAAGTGCGGGAATGCCGACGATTGATGACGGGTCGCTTGCCAGTC
TTGGCGGAATAGCGCATAGGATACGCTCCAATATCAGGTAAGGGGTATCAAAATGGATCA
GAGTCAAAGCGAATGGGAGCTGTAGCGCCAGTCCTATCCACCACAGCGTGCGTCGGATGG
TCGCGAGTCTGTCGCCCGGCCTAGTGTCCGGCTTGCCGCCTTCGCCCTCCGTCCCGGCAC
CGTCCGCGGGCGTGTGGTCCCCCTCGTGCGCGTCCGTCGTCCCGTCCGTGTCCCTTTCCG
CGTCCATATGTCCCCCTCCGATCATCCGAGTCTGTCGCTCGGCCCGCGCGCCCGTTCCGT
GCGCGCCGTCGCCGGCCAGTCTAGGGCCGTGCGACGCGAACGGGGAGGCCCGCGCCGTCA
ATCGGCACGGAACCTCCCCGTTCATCAAGCGGTCGGACAGCCGCGGATCAGCCCGTGTTC
CGCAGGCCGGCGGCGACACCCGAGCAGGAGTGTCACAAAGCCCCTGCCGCTCTGGGTACC
CAGGTGGCGGTTTATGAGGACAGCATCGGTCAACTCATCCTGCAATGGCTCCGCAAACCT
ACGTACTGGTCGGAAGGTAGTTCCGGCACGCAGGCACTATGGCATGCATACACACCGGAG
CCGGTTACTCCCAGCGAATTGGCCTTGTCGCGTCAGGCATGCGGTGTCGCATGTGATGCA
CAGCCTGTCATCAAAGGCACGCTGCCCAATCGGGACATCGCCCATATGGCTGCCACATCC
TTGGGATACTTGACATGGGGCGTTACGAACGATCCAATGGACTATGGTCTCGGTGATCTG
GGCGGATGGGCTCTGGATTTGCTGCAGATTTGGGGAAGCTACCTGGCGAATACCCCGAAA
GAGGACCTGGCGTCATGGCTGCACGCTCATCTCGGCGAGCAAGACGCTCGTATGGGATTC
AGTTACAGCGATGTTCTCGCGGACTGTGATGCATGGTTGCTGGCGCGGTCCATGCAGAGC
AATTCTTCCGAAAGGTCTTTGTCCACCGCTATGCGGGACATGTTCGCGCAAAGCGAGACG
AATCGAATTAAACGGTTCTATCAGTCCCGGTTCAAGGGAAGTGCGGACAACCTGGTCATC
GCATTTCGAAAGCTTGTTGATGGAATCGATCTTGGAATATTCGATAACGTATCCGGAAGT
AAAAAAGCACTGCTCATTGCGTCACATGCAGACCGACTCCCGAGTCAAGCGGAGGCTGGT
ATATTGGCATTATCCTATGCTGAATCTCTTGAAAATCCGAACCGTTAATCAATCATGATT
GTGATCGCATTGCGTGGAATGATTCAGCCATTCCACGCAATGCGCCTCTGGTAAAACGTC
ATAGAGTCATTAGAGCGGAAAGTAGCGTTATCACAAGAACGGGAAAGACCATGACCAGCA
CGAGAAACGATATGATTCCCACAAGGACATGCGAGGCGGAAGAGGAATGATCACGAAGTT
CCGGATATACAGATCGCATATATGAACGCACGCCAAAGATGACAAGCGCCGCAATCCAGC
AGACTACCCCCATAATCAATACTAAGGTAAGTCTACGTACATACTCAGTTGCCGTAGTTA
AATTCATGCACGAAGAGGAAGAGAACGTTAAGACTCTGCAGATTATAGTATCATCATCGC
CATTGGCGCCCCATTCCGCCCACAAAATAAGTGCTGGTGAAAGCAGCAGTAATCCCAGCC
ACCATAGCACGCGTCTGGCCTTGCCCAAAGCCACATAGCATCTACTCGCCTTAAGGAATT
TGGTAGCTGCTTTCGGTGCCAAAGCATATTTCTTGCCGGAAAAATTTTCTGACGTATCTT
CCAGGCCATGTTTTTTCCCAATGTCATCGATCATAGCCGGATTCGCTTTGCAAATGTGGC
GTTCGTTTCCGGCATCGCCCTCCGCCTTGATGCCGTCCGTTGGCCCGGTGCTCCCGCGCT
CATTCGATGGCTTGTCCATGTCCCCTCCGATCATCCGAGTCTGTCACTCGGCCAGCGCGC
CCGTTCTATGCGCGCCGTCGCCGGCCAGTCTAGGGCCGTGCGACGCGAACGGGGAGGCCC
GCGCCGTTTATCGGCACGGAACCTCCCCGCTCGCTTTTCCCGATCGGTCGGCCGGGAATC
AGCCCGTGTTCTGCAGGCCCGCGGCGACGCCGGAGACGGTGCACAGGATGAGGTAGATGA
ATCCGGCCTGTTGGCTTTGCGAGAGCTCTTCCTTGTCCACCTTCTTGCGCAGCGACTTGA
GCGCCAGCACCTGAGTGACGGACAGCGCGTCCACGTATGGGGAGCGGATGCGGATGGCCT
GGCCGAGCACGTGACGGTGCTGCAGCGGCCACTTGTCGCCCACGATGGCCAGAACCCACT
TGCGGGTGAGCTCCATCTCGTTGAGTACCTTCTCATTGAGGTCCTCGCGGTCGCCGAGGG
CAAGGTACATCCTGGCGATGCGCTCATCCGTCTTGGCGATGGACATCTCGATGTTGTCGA
TGAAGGTGGAGAACAGCGGCCATTCCTCGTAAGCCTGACGCATGGTCTCCAGATCGCCGA
ACTTCTCGCATGCGGTGCCGAGACCGTACCAGGCGGCCAGGTTGATGCGGGCCTGAGCCC
AGGAGAAGATCCACGGAATCGTGCGCAGGTCGTCGAGCGACTTGGCGCCGAGGCCACGCT
TGGCCGGGCGGGAGCCGATCGGCAGCAGGCCGATTTCGGTCAGCGGCGTAACGATCGAGA
ACCACGGGGCAAAGCCGTCGGTGTTCAACAGGTCGAGGAAGCGGTTGTGCGCGGCCTCGT
CGAGCTGAGCGGCCATGTCGGCATACTTCTCGGTCATCTCGGTGTTGCGCTTCTCCACGC
TCGGCGCGGACTGCAGCAAGGTCGCCGCAGCCACGGACTCGACGTGGCGGATGGCCAGCA
CCGGGTTGCCGTAACGGGCGAAGATGACCTCGCCCTGCTCGGTGAGCTTGAAGCGGCACT
TGACGGAACCGACCGGCTGGGCGAGCACCGCGCGGTTGGCGGGGCCGCCGCCACGACCGA
CGGCACCGCCGCGGCCATGGAACAGGGTCAGGTCGATGTCGTGCGACTCAGCCCATTTGG
CGATGCGCTCCTGAGCGGAGTGCAGGGCCAGCGTGGCGGAGGTCGGGCCGGCGTCCTTCG
AGGAGTCGGAGTAGCCGAGCATGACCTCGAGCTTGTTGCCGGTGGCCTTCAGACGAGCCT
GAACCTCGGGGATCTTGATCATTTCCTCGAGCACGTCCACCGAGTTCTGCAGATCCTCAA
GCTGCTCGAACAGCGGGATCACGTCGATGGTGGGCACGTCCTCCGGGTGGGAGAAGGCCA
AGCGGTTGAGCTCGTAGACATCCTTGATGTTCTGGGCGCTCTTGGTGAAGGAGATGATGT
AGCGGCGGGCGGCCTTGAGGCCGTTGCGCTTCTGGATGGCACCGAGGGCGCGGAAGGTGT
CGAGCACCTCGTGCGTCATCGGCTGCAGTTCGCCGCGCTCGCCGTGCAGGCCGTGCTCGC
GGATATCCGCAAGGGCGCGGGCGTGCACCACGGAGTGCTGACGGAACTCCATCTCCACCA
TGTGGAAGCCGAAGGTCTCGGTCTGCCAGATCAGATCCTGCAGCGGGCCGTAAGCGGAAC
GCTTGGCACCGGCGGCGGCCAGCGAACGCTGGACCACCTTGAGGTCGGCGAGGAAGTCGT
CGCAGGAGTGGTACATGAGGTCGGCGTCGCGCTCGATGGTGTAGTGCAGACGATCGGCCA
TCACCAGCATGACCGCGCGGTGCATCTCCTTGGTGGAGATCAGGGCGGCCTTGTCGGTCA
GGCGCTCGCTCATTTCCTTCTGGTGGCTCCAGAGGCTCTTGAGCTCGGCGCTCGGCGGCG
TGGTCTCGGCTTCCATCGTGAGGTTGCGGCCCACGGTGCGGGTGGCTTGCTCAAGGGCGG
CGATCACGTGATCGGAGAACTTGCGGGCCACGGCGCGGCTCACCTTGGCGGTGACGTTCG
GGTTACCGTCGCGGTCGGAGCCGATCCAGCTGCCCGGGTGGAAGAACGCGGGGCAAGCGG
GCTCGACGAGACCGGCCTTATCGCCCAGGACCCAGTCGTCGAAGCGACGGTAGACCTTGG
GGATGGTGTTGAACAGCGTGTTGTCGAAGATGTCGAGAATCGTGTCCGCTTCCTCAACCG
GGGTCGGCTTCTTCAGCGCGATCGGAGAGGTGCGGAACAGGGCGTCGATCTCGTTGTAGA
GACGGCGCAGGCATTCCTTCTTATCCGAGCCGCCGAGGCGCTTGTACTCCTCAAGCAATT
CGGAAACGCGGCGAATCTTGCCTTCCACGGCCTTGCGACGGGCCTCAGTGGGGTGCGCCG
TGAAGACGGGGTGGAATTCGAGCTGGTTGAGCAGTTCCTTGGCCTTGGCCGGGCCAGTCT
CATTGATGAGCTGGTGGTAGGCGACGGTGAGCTCGTTGATCGGGTCGACCGCCTGGTCAA
CGGGCACGTTGTTCTCGCGCTCGTGGAGCACGGAAACGCGGTAGTTCTCCTCGGACAGGT
TTGCCAGATGGAAATACGTGGCGAACGCGCGGGCCAGCAGCTGGGCGTCGTGCAACGTCA
TGTTGTCGATGACGTTCACGGCCTCCTTCAGGCCATCCTGGTCGGGGTTCGGATCCTTCA
GCTCGGCGAAATGCTCGGCGCTGGCCTCCACCGCGTAATGACGCACGGTGTCGAACGTAG
ACAGCAGTTCGGGGTTGTATTCGCCCAGTACGTTACGCAGGATCTCAAGACACAGATCCA
TGTCGTACTTCAGGCTTTCGGGAAGATCATGCTCCTCCGGGCCCTTTCGGCCGGTCCCGG
TAGTGACGATGGCGGCGTCAGCGGGAGTGATCTGTTCTTCAGGTGTTGCCATATAACCTC
CTTTGCCGAATAACAGGTTGCTCGGTCTACTGGTCGTCTGCGGCTCCTCCGCAGTTGTTG
AGACCAGTCGTTGCGAGCCCACAGCCCATATTCAACGTGGTTGTTGTGTGGGCAATAGTG
TATCCCCGCGAAATCGCTTTTTACGTTACGAAGTCCATATAGTGCGCCAAGTTGTCCACC
TATAGAGACCGAATATCGGACAGCATATGAGACACTGTCCGATTCGCGGAAGATTTGAGC
GCCTTACGATTGCTGGCGGGGAAGGCAGGGAGTAGTAATGAAGGATGTGAGCGAACAGAA
GAAAAAAAGTGCGCCCGAAGCGAAAGGCGCAACGGCTGTACGTAAATTCCACACCCACTC
CATTCCGCTGGACATGGAAGATATTGCACGCGATTGGGAAAAACCGGTGGTGGACGCCGG
TATCGCCGCCAAAGCCAGCGTGATTGTACGAGTCGGCATGTTGGACCTGGGAGCCGGCAC
CGGCTCCTTCCGCGTGCGTGAAATGATGCACCGCATCGCCTACCCGCTGGGCGTGCACGT
ACGCGCCGACGTGAACCTGACGGATATCGAGGCCACCTGCACGGATGGTCGTAACCGCAT
CACCGAAGTCGTGGATTTGCCGAGTACCGGCGTGAACACCGAACGTATCTGGCTGCTGGA
ACATTTCGCCGACTGGTTCTCCGTGAATCTCGGCAAGGGGTCGATGTATCACGTCGATTC
GCAACTGTCCGATGGCGTGGTCAAGCATTTGGACGAACGTGACGCTTCGCAGTATTCGGC
CGATCTGGCCAAGCGCCTGCGCGAACGTGCCAAGGTCGAGGCTGAGGCGGCCAACGGCAG
CGTGGACGAGGCGCTGGATCTTGCGTCGAAAACCAAGGTACTCGTGACCTCCGTGGCCAA
GTCCTTGGACGATGACAATGAAGAAGCCCACCGACTTTTGGCGGACAGCGCGGAAGTCAC
TCCGGTCGAAGACAAAGCGGCCGAAGAGAAGGCCTACGACGATGCCGAAGTGTTTACCGG
TGACTCCAATGAGTCGGTTGAATCGGCGAACGCGGCGAACGGCGCAACCGCCGAAAGCCC
TGCTGCAAGCAGTACGAAGCGTAAGAATCGCGTGCCCAAGGAATACGCCGAACACTTCAA
CGAGCGCTCCGACGAAGAGAAGGCCAAGGGCGGTATCACCGTGCGGCAGGCGCACGAGCG
ACTCGATCTGATTGAGCGCCGCAAGCCGCTGTACAAGCCGTGGTTCTCCGGTCTGGCCTC
CGCCCTAGCCTGCGCGGCCTTCGTGTTCCTGCTCGGCGGCGGCCCATACGACATGATCGG
TGCGTTCGTGGGCGCGGGCCTTGGCCAGTGGATGCGTCGCCGGCTGTTTGCATACCATCT
GAACCAGTTCTTCGTCACCTTTGTGTGTGTGGCCGCGGCGGCGCTCGCCTGCACCGGCAC
CCTGCGACTCATCGGCATTTTCGACCCAGTCGCGCTCTCGCACGATACGGCCTACATCGG
CGCCATGCTGTTCGTGATCCCCGGTTTCCCGCTCATCACAGGCGGACTCGACATGGCGAA
AATCGACTTCCCCTCGGGCATCCAGCGCGTGGCGTACGTGCTGTGCATCATCCTGATGGC
CACGCTGGCAGGCTGGGCCGTGGCCGTGATGGTGCACCTGCACCCGGAAGGCTTTGAGCC
ACTGGGGCTTGACCCGTGGGTCAACGGATTGCTGCGATTCGTGGCGGCGTTCGTCGGCGT
GTGGGGCTTCTCCGTGCTGTTCAATTCGCCGCAGCGCATGTGCCTGACCGCCGCCCTGAT
CGGTGCGATCACGGACACGCTGCGCTTGGAATTGCAAGACTTCAACGTGGCACCCGAGAT
GGCTACCTTCATCGGCGCGTTTCTGGCGGGCATTCTGGCATCGGTGTGGCGTTCATCCGT
GCGACGTGGCTGGCTACCGCCGCACCTCGGCTACCCGCGCATCTGCCTGACCGTGCCGTC
GATCGTGATCATGGTGCCCGGTCTGTATATGTATCGTGCCATGTGGTACCTCGGCAGCTT
CCAGACCATGAATGCGCTGGACTGGGCGTTCCGTGCGTTCATGGTGATTATCTGTCTGCC
GATCGGCTTGGCGATGGCCCGCGTGGTGACCGACAAGTCCTGGCGCTACGACATCTGACC
GTCATCTTGGCTCTCCTCAGGTGGGGGGAGCTCGGATAAAACAGCGTCTCAGTATGGAAA
CGGTGGAAGGTGCTTGAGCCCTTGTATCCACTACCATCAGGCGAAGTGCGTTGCGGCCGT
ATTCACGGCTGTGACGGTCTGTATGACGCCGCTCCGGCGTCAATCGCATATCAGCACATA
GTTCTGCCATGGCGGTAGCCGCTTGGCGTCATGATTGAGGAGGGGCGCAGTTGGCCAACG
ATTTCTGGATTCTGCTGGCCATGGTCATCTATTTTGCGGCCATGCTGTCCATCGGATTCA
TCTACTCCAAACGCTCCAACTCCTCCTCCAAGGAATACTTTGCGGGCGGGCGCGGCGTGG
GGCCGTGGCTCACGGCCCTGAGCGCCGAAGCCTCCGACATGAGCGGCTGGCTGCTGATGG
GCCTGCCGGGCCTGGCCTACTTCACTGGTGCGGCCGACCCGATGTGGACCGCCGTCGGAC
TGGCGCTCGGCACCTATCTCAACTGGAAGCTTGTGGCCCGGCGACTGCGCCGCTACTCGG
TAGTGACCGACGATGCCATCACCATTCCTGACTTCTTCGCCAAGCGTTTCCATGACAAGA
AGGGCGTGATCTCCACCATCGCGGCCGTGATCATCCTGGTGTTCTTCAGCGTGTACGTGG
GCAGCTGCTTCGTGACCGTGGGCAAGCTGTTCGCCACGTTGTTCGGTTTCGACTACCACG
TCATGATGATCATCGGCGCGGTGGTCGTGTTCGTCTACACCGTGGTGGGCGGCTACTTGT
CGGTGGTGATGACCGACTTCATTCAAGGCATGCTCATGTTCTTCGCGCTCGCGGTGGTGT
TCATCGGCACCGTGGCCAGCGCGGGCGGTGTCGACAACACCGTGGAATTCCTGCGTGCCA
TCCCCGGCTACCTGTCCGGCACGCAGGTGGCCGCGCCCAAGCTGGACCCGGCCACCGGCC
AGCAGCTCGTCGAGGCGGGCAAGGCCGTGTTCGGCGCGCCCTCCGACTACGGCATCATCA
CCATCATCTCCATGCTGGCGTGGGGCCTGGGTTACTTCGGTATGCCGCAGGTGCTGGTGC
GCTTCCTGTCCATCCGCAGCGTGGAAGAAGTGCGCAAGTCCCGAATCATCGCCACCTCCT
GGTGCGTGATTTCGCTGGGTTGCGCAGTGTGCATCGGCTTGGTGGGGCGTGCGATGATGC
CCACCGAACTGCTGACCTCCACCGATGCGGAAACCATCTTCATCGTGCTGGCGCAGACCC
TGCTGCCGAGCTTCATGTGCGGCGTGGTGGTCTCCGGCATTTTCGCGGCCTCGATGAGCT
CCAGCTCCTCGTATCTGATCATCGGCGCTTCGGCCATGGGCGAGAACATCTTCCGCGGGC
TGCTGCACCGCAAGGCCACCGACAAGCAGGTCATGATTGTGGCCAGGGTCACGCTGGTGG
TCATGTTCCTGTTCGGCATTCTGGTGGCATACGACCAGAACTCGTCGATCTTCCAGGTGG
TGTCTTACGCGTGGGCCGGGCTTGGTGCCTCATTCGGCCCGTTGATGCTGTGCTCGCTAT
ACTGGCGTCGCGCCAACAAGGCCGGCGCCGTGGCCGGCATGCTGTCCGGCACGGCGGCCG
TGCTGATCTGGCACAACCTCGTCAAGCCCTTGGGCGGCGTATTCGCCATCTATGAGCTGC
TGCCGGCGTTCATCATTTCGCTGCTGTTCATCGTGGTGGTTTCGTTGCTGACCGCCAAGC
CGAACAAGCGCATGCTCTACGAATTCGACCACTACATGGACGATCCGCTGCCCGGCACCC
TGCCGTCCGGCACCGTGCTCGTCGACGAGCCCATGGAAGCCATGGAGTCCGAGGTCCGCA
GCGGCAAATGACACGTGCCTGCTGTGCGGTCGGCTCGTATGGCAGAGGAGTGGCTTTTTT
GTGGTTCGGCAGGAACCATTGAGGCCAAAACGGACTTCGAGGGGCTGATTTGACGTTCTG
GAGAGATCTACTTCCGTTTCAAGGGGCTGATGCCTGAGTAGACGCGGCTCCAAAACGGCG
GAATGGCGTTGACGTAAGGGCATTGATACACGTGGTCTACCGGATGATCAGCCCCTTGAA
ACGGAAGTAGACCTCCGGCGGAGGCCAAATCAGCCCCTTGAAATGGGTTTTGAATACCGT
AGCGCGGTGCGGACGGTGCGGACTGACTCTACCGGGCTTATTATTCCTGCGTCGTCGGAA
TAATTGGCAGCAGAGGCTCGAATTTCAGCCGTTTGTACAGTGGAATACGGCGTAGCTTTC
GGACATCGCTAATTTGCTGGGTAGTTTGCCGCATCGTGAGCTGGACTGTTTTGCCCGTAA
CCTCCTGTATCCTTTCGGCAACTCTTCGGGCAAGGGCCTCTTCTCCCGCTTCGTCGCCAA
TATCTAATTTGGTGACTTGAATGTACTTCCAGCCAGCATCTTCGATCATCTGGCGGCGTC
TCGCGTCATTCAGCCATTGCCCGGCATGATGAGAGCCTTCGTATTCGATACATATCTTGA
ATTCAGGGTATGCAAGATCGAGATATATGGGTCTGGTGTTGTTTCCTACGAATATTGGAT
AATTCACCTGCGGGCAATTCAGACCGTATTTCAAGAGAACCAAACGAGTTCGTGTTTCCA
TGGAGGAATCTGTGCCCGCGCGCGCCAAAAGTAGGGCGCGACGGCATTTGTTATACCCGC
GGAACAAATACGAATTGGTGCCATTCTCTTTGTCGGCTCGCACCTGGGCCTCGGCCTCAT
CGAGATACAGAGAAAGGGCGTCGATGGTTGTTCTGCAGAGCCTTCGATCTCGTCGCATCA
TGGAATCAGCGAGAACGATGAGTTCTTCAAGTTCGAGATACGTGGAGAACATGGCCCATG
TGCAAGCTGGTGAAGTGCATGTGAATTGTCCCTCGATTATGACCGTGTCTAGTGGAAAAG
GCCATACAACCACTTTGACCCCCACAATGTGCCGTTTGTCATTGGCGTGTGGAACCGCAA
CAATGGTTGTAGTTGCAAGGCCTCTGTGTTTGCTTGATATGCGGGGTACTTCAATTGACA
AAAGCTCCAACGCTGTTGTCAGGGCATAGGGTGGGCGCCATGCGCTTCGTCGTTGAACAT
CTGCGCACGTCTGCATTCGTTGGTACTTCTGCATTGTCAGCTCGGTCAATGCCGTTGAGC
TACCCATGATGATCACCCCTTCGTGATGTTCGCTTTGTCCTCGCAGTGTAGAGTCCGGCT
ACCGGCCCTGTCTACCGCCCCAATTTTTCGGTGGATAAATGTGGATAAGTCGGTGGATAA
ACTATGGGTGTTCATCGCAGTTGCAGGCCATCCCGCAATTACATGGAACGTAGGGGTTTG
CAGGCAGCCAGCGGGAATCGCCGTCGACGGCGCGATTCAACTTGGACGAATCTCCATGGC
GTTCATGCAAAGGTGGCATGATGGCCGGTATGAGTAGCTTGGTGCGTATTGTCAATGCCG
GTGTTCCGGGGTCTCAGGACCGCGTGGATGTGGTGCTTCGCGATGGGGTTGTTGCGTCTG
TCGGCCCTGCTGGAACGGTCTCGGCTTCGGACAGCACGATGCAGACTAAGGCGCATACGA
CATCGTTGGAATACGCGACGAATGCCATTGCTTCTGGCAGCGTCTCAATCCCAACGTCGG
CCGCCGCACCCGCCGACGAAACCACCATCGACGCCGACGGCCTGTGGGTTATTCCCGGCC
TGTGGGACTGCCACACGCACTTCACGCAATGGGCTAAGACGCTGGGCCGACTGGACCTCA
TCAATGCCCGTTCCGCCGCCGAAGCGATGGACATGTTGCGCCGTCATCTGGATGAGCGCC
GCGCCGCCGACACGCTTGACCCAGATGCCTTCGTGGTGGGCATGCGATTCCGTCACTCGC
TGTGGGCCGACGACGAGCAGCCCACACTGGCCGCAATTGACGCCGTGACCGGCGAACAGC
CGGTGGCCCTCTCCAGCGCGGACATGCACTGCGGATGGGTGAATTCCGCCGCGGCCCGCA
GGCTTGGCGTACATGTGGACGAATCCGGTCTGGTCGGTGAACTCGAATGGTTCAACGCCT
ACACCGCCTTCGACAAGGCGCCGGGCGCTGCTGAAGAGACTGACCGTCTGCTGCGCGAGG
CCGAACAGGACGCCGCAAGCAAGGGCGTGGTGGGCATCCGCGATTATGAAATGGCCGAAA
ACATCGATACATGGATCAATCGTTTCGCGGCCGGCATTAACGGTTTGCGCGTGGACGCCG
GTGTATACCCCGAGCGGTTGCGAGCCGCCATTGACGCGGGTTGGCATACCGGCAAGGAAT
TGCCGGGCAGCGCCGGGCTTGGCCATGTGGGCGCCATGAAGCTCATCTCGGACGGATCGC
TCAACACCCGCTCCGCCTACTGCTCCACGCCGTATTCGGGCATCGAGCCGCTGACGTATG
GCACGCTGAGCTACACGCCGCAGCAAATCGAAGACTATATGCGCCTAGCCACCGAGCATG
GCTTCGACATTGCCTGCCACGCCATTGGCGACGAAGCGAACACCATTGCGCTCAACGCAG
TCGCCGCCACGCACGTACATGGATCGATCGAGCATGCGCAGATGCTCAAACCCGTCGATA
TCCCGCGTTTCGCCGAGCTGGGGCTCACGGCCAGCATCCAGCCGCAGCACGCCATGGATG
ACCGCGACGTCATCACCCGTTTCTGGGCCAACCCGGCCGGCATCCCTTATCCGTTCAGGG
CCCTCCACGACGCCGGTACCACGCTGCGCATGGGCTCGGATGCGCCCGTGGCCCCGCTGG
ACCCGTGGCTGGCCATTTCCGCCGCCGTGCTCGGCACCGAAAGCTCTGACCGCGAGCCGT
TCCAGCCCGAGCAGTGCCTCGATGTGCATACCTCGCTGGCAGCCTCGACCGCCACTGGCC
GTGACCGCCTTGCATCCGGCGACCCGGCCGATGTGGTGTTGCTGGACGCCGACCCATACG
CCGCCGATACTCCGGAAGCCATGCGCGCTATGCCGCAACACGTCGTAATGACATTGCTGT
GCGGGGAGCGTACGTATTGATGCAAGCCATCGGCATGAAGTGAACAGAGGTCCGTCTTGA
TAGCCGCGTTGCACGGAAAAACAAGAAATCCGCCCCTCGAAGTGAAGATAGGACACAGCA
GACGCCGCAATACAAAAACGCCGTGTCAGTTGCCCAGTTGGGGCTGACACGGCGTCTTGC
TACGAGCGGCGGGAAAATCAGTACTTCATGCCCATGGCCTCGCGCACCTGGTCGAGGGTC
TCCTCGGCGATGGCGTTGGCGCGCTTGTTGCCGTCGTGCAGGATGTCACGAATGGAATCC
ATGTCCTTGGCCAGCTCGGCGCGGCGCTCGCGGTGCGGGGCCAGGAACTCGTTGACTGAT
TCGATGACGTATGCCTTGAGCGCGCCGGCGCCGGAATCACCGATCTCCTCGGCGATGTCC
TTCGGGTCGCGGCCGGTCACCAGGCCGGCGGTGGTCAGCAGGGCGGAGACCTGCGGGCGG
GCAACCGGGTCGAAGGTGATGCGGCGCTCGGAATCGGTCGGGCTCTTCTTGATGAGCTTG
GCGGTTTCCTCGGCGGTGGCGCCCAGCATGATGGAGTTGCCGTACGACTTGCTCATCTTG
CGGCCGTCGAGACCCGGAATCTCCGGTGCCTCAGACAGAATGGCGGCCGGCTCCGGGAAC
ACCGGGTTCTTCTTGGCGTAACGCTCGTTGAAACGGCGGGCGATGGTGCGCGTGATTTCC
ACGTGCGGCAGGTTGTCCTTGCCGATCGGCACGACATTGGCCTTGCAGAAGAGGATGTCG
CACGCCTGATGCACCGGGTAGGTGAGCAGCAGACCGGTCAGCGCGTGGCCGGACGCCTCC
ATCTCGGACTTCACGGTCGGGTTGCGGTGCAGCTCGGCCTCGGTGACCAAGGACAGGAAC
GGCAGCAGTAGCTGGTTCTCGGCCGGCACGGCGGAGTGGGTGAACATCATGGTCTTGTTC
GGATCGATGCCGGCGGCCATGTAGTCGAGCACCAGGTTCAGCACGTTGTCTTGGATGTGC
TCGGTGGTGTCGCGGTCGGTGATCACCTGGTAGTCGGCGATGATGATGTTCGTGTTGACG
CCGCGCTCCTGCATGGCGACACGCTCACGGATCGAGCCGAAGTAGTGGCCGAGGTGCAGC
CGGCCGGTCGGGCGGTCGCCGGTCAACATGGTGAAGGACGACGGCTTGGCCTCCAGCTTG
GCGAGCGTTTCGTCCGAACGCTTTTTGGCCGCGAGGAAGCTCGCGCTCATCTCATTGCCT
GCCGCTGTCAGTTGCTGCTCGTCGGTCATGCGAAAATCCTTTGAATATGCCCTAAATAAA
CGCTTTTTATGGTAAAAGTGTGAGCCGACAACGAACAAGCCACTATTAGTGGTACTCTCT
ATTGTTGATGAATCGAACAGCACAGTAATCGCAGGGGGTCAGATGGGCCGCGGACGTCAA
AAAGCAAAACAGCAGAAAATTGCCCGAAAGCTCAAGTACCTGACCACCGATACCGACTAC
GATGAGCTGGCAAAAGAGCTGAGCGAGCAGGAGCCGGGAATGGGCTCTCCTGACCCGTTC
GCCGACATCGATGACCAGTATGCGGACAAGGATGTGGATTCCGCTGCTGATGACCACGCT
TCCGGTGCCGCCGAGGCAGCTCCCGCTACGCAGGAGGATGACCTCGACGAGTACGCCAAG
TGGGCTGCCGAAGCCGCCGCAAAGGCGACCAGCGGCGAGTTCCCGGCCTCCGCGCCTGCC
GCACCGAAGCCGGCCCCGCGCAAGCCGATTCCGATGCCCATGCCTTCCGCGCTCAAGCCC
AAGAAGAGCTGAACGCCGGTCTTCTCGTAATAATCCCCTTGTGCTTGGTTGAGCACAAGG
GGATTTGTGGTTATGGCTGATGGTGCCGCCGCTGGTGGCTTACTTACGCTTCGCGCCTCA
CAGCGGCAGCAGGTCGCTCAGGTCGTCGCGCTCGCCGACCGCGCTGATGTGGCCGGCGTC
CTTTTCCTCTGCCCATGTGGTGATGCCGCAGGCCAGCCGCAGCCAGACTTCCGGGTCCAG
CTCGATGACGTCCGGCGGGGTCAGGTTATGCGGGTCCGATTCCGGGCCGTCCAAGATTTT
GACCGCCCCCCACGGCGCGACACGCACCTCCACGCCAGGGCCGGGTGCGCGCCGCTCCAG
CAGAAACAGCGAGTAGCGCACGGCCATCGCCCACACCGGGCGTGGCAAGACAGGGGAGAC
GGTCAGACGATGTGGTGTGTTGTCCGCCAGCTCCCGGGCCGCGGCACGCCATTGCACCAG
CGCGTCATGCCCGCGTTTCAGGTCTTTTTCAAGAATTACTGCCATGTATCCCATCATGGC
ACCGGAGCCGGAAGATCTTCCATAATGCAAACGATGGCATACGGTGTGATGCGGAATATC
GGGGCATGTGCTACGCTCTAAATGAGAACGTATGCAAGAACGCTCCGCCATCGTCGTTAC
GGAGAGTTCATGCTTACGTTTGTGCGACGATACCTATCGCGCGGCATAATAAACACGGGC
ACTTATCCCGGAAGGAAAGTCAGAATGACCGAAATCACCGCACCGAAGTCTCCTGTCACG
GCGGAACAATTCGCCGACGAGATTCGTGAACAACTGAAATACACTCAGAACGTCACCACC
GAGCAGGCTACCCCTGCTGACGTGTATGTCGCCGCATCCAAGGCCGTGCGCAACCACCTT
GCCGACTCCTGGTTCAAGACCCAGGCCGACACCGTGAACGGCAACACCAAGGCCGTCGGC
TACCTGTCCGCAGAATTCCTGATGGGTAAGCAGCTGCGCAACGCGCTGCTCAACGCCGGT
CTGACCGAGCAGTTCGACAAGGCCGTGGAAGCCCTCGGCTTCAAGGTCCAGGACGTCGTC
GACGCCGAATACGAGCCGGGCCTCGGCAACGGCGGCCTCGGCCGTCTGGCCGCCTGCTTC
ATCGACTCCCTCGCCTCGCTGGGCGTGCCGGCCTTCGGCTACGGCATCCAGTACAAGTAC
GGCATCTTCAAGCAGGAGTTCGACAAGGACGGCAAGCAGGTCGAAACCCCGGACTACTGG
CTGGCCAACGAAGAGCCGTGGGGCCACATCGACTACAACCGCGACCAGAAGGTTTCCTTC
GGCGGCAAGGTCGTCGAGAACGCCGACGGCACCAAGACCTGGCAGCCCGCATGGTCCGTG
CGCGCCGTGCCGGTGGACTACCTGGTCCCCGGCTACAAGTCCGGCCGCGTGAACACCCTG
CGCCTGTGGAGCGCCAAGAGCTACGACGAGTTCGATCTGCTCGCCTTCAACCGCTCCGAG
TACATGGAAGCCGTGACCCCGCAGGTCAAGGCCGAGAACATCTCCAAGATTCTCTACCCG
GAAGACTCCACCAAGGTCGGCAAGGAACTGCGCCTTGAGCAGCAGTACTTCTTCGTCTCC
GCCTCCCTGCACGACGCCATCCGCGTCTTCTACCCGGGCCAGGACAAGCCGGATCTGACG
ACTTTCCCGAACAAGATCGTCTTCCAGCTCAACGACACCCACCCGGTGATCGGCATCCCC
GAGCTCATGCGCATCCTCATCGATGAGTACGGCTACGACTGGGATACCGCGTGGTCCATC
ACCACCAAGACCTTCAACTACACCTGCCACACCCTGCTGCCGGAGGCCCTTGAGGTCTGG
CCGGCCAGCCTGATCGGCGAGCTGCTGCCGCGTCACCTTGAGATCATCGAGAAGATCAAC
GCGCAGTTCGAGGACGAGCTCAAGTCCAAGGGCGTCGACAAGAACACCATCAAGGACATG
GCCATCTACACTGGCGACGCCGTGCGCATGGCCTACTTGGCCACCTACGGCGGCTCCCAC
GTCAACGGCGTGGCCGAGCTGCACTCCCAGCTCCTGAAGGACGTCACTCTCAAGAACTTC
TCCGACGTCTACCCGGACAAGTTCACCAACGTGACCAACGGCGTGACTCCGCGTCGCTTC
GTCAAGCTCGCCAACCCGCGCCTGTCCGACCTCATCACCGAGGGCCTCGGCACCGACAAG
TGGCTCTCCGACCTGGAGATGCTCAAGGGCCTCGAGCCGCTGGCCAAGGACGATGAATTC
GTCAAGAAGTTCGCCGCCGTCAAGAAGGCCAACAAGGTCGACTTCGCCGCCTACGCCAAG
CGCGAGTACGGCTTCGAGCTCGACCCGAACACCATGTTCAACACCATGGTTAAGCGCCTG
CACGAGTACAAGCGCCAGTCCCTGAAGATCCTGTCCGTCATCTCCACCTACGCCGACATC
AAGTCCGGCAAGGTCAAGGCCGAGGACGTCACCCCGCGCACCGTGTTCTTCGGTGCCAAG
GCCGCCCCGGGCTACTACCTGGCCAAGATGACCATCCAGCTCATCAACAACGTCTCCCGC
GTGGTCAACAACGATCCGGACGTCAAGGGCAAGCTGGCCGTGTACTTCCCGTGGAACTAC
AATGTGCGCCTCGCCCAGCACCTGATTCCCGCCACCGACCTCGACGAGCAGATCTCGCAG
GCCGGCAAGGAGGCCTCGGGTACCGGCAACATGAAGTTCGCCCTCAACGGCGCGATGACC
GTCGGTACGCTCGATGGCGCGAACGTCGAGATCCGTGAGCGCGTCGGCGCCGAGAACTTC
TTCCTGTTCGGCATGACCGTCGACGAGGTCGAGAAGAAGTACGCCGAGGGCTACAATCCC
GCCTCCTACTACGAGGCCGACCCGCGCCTGAAGCACGCCATCGATATGGTGGCCGACGGC
ACCTTCTCCAACGGCGACCGCAACGCCTACTCCCCGCTCGTGGCCGACTGGCTGACCAAG
GACTGGTTCATGACCTTGGCCGACTTCTCCGCCTACATGGACATCCAGTCCGAGATCGAG
GCCCTCTACGCTGATGAGCTCGAATGGAACCGCAAGGCCCTGCTCAACGTGGCCAACTCC
GGCTACTTCAGCTCCGACCGCTCCATGGAAGACTATTTGGAACGTATCTGGCACACTGCT
CCTCTGGCCTGACGGCCGCCGGAGCGGCGCGCCAGCTACGTGCTGGTTTCTACCTCGCGG
CTGTCGCCGCTCGGCGTCGCCTACGGGAAGCCCACCGGGCTTCCCGCTTAACGGCTCCGC
GTATCTGGCACACTGCTCCTCTGGCCTGACGGCCGCCGGAGCATAAGAAGCCCCGCAACC
GACATCCATCGGTTGCGGGGCTTCTTGCGTTGAAAGACCGCCCTATCAGGCTTCGGCCGG
GGCGGCTTTCGCCTCGTCATCGGCCTCATCCTCGGCCTTATTCAGACCTAGGTCGACCGG
CGAGGAGCTGTTCTCCCACGGCTCCTCCCACGGATCGTAATCCGGGTTCTGCTGCTTGTA
GATGTACAGGCCAACAAGCGCGGCGAGCAATCCGCCGAACAGCAGCGCGAAGAACTTCCA
ACCGTTAGAAGACTTGTTCTCCATGACGGCTCCTTTCCCTAGGGATCGTCTGGTCGGTAT
GCCCATTCAGACCGACTCTGCTCCCTATTCTAGGCCGCTGTTTGTGACGATTGGGTGGAA
TGACATTCGTGGGCGATTCATCCGCGCCCGTCTGCCCTTGGCCGGCTCGGCATCTTCGCG
GCGCGTGGAACGCATCCGAGACCTTCGATACAGTGGGCTGCATGCATATTCCTACACAAC
GGGAGATTCGATACCAGTGGGAGCGCGGTGGTCCGGTGATGACCTGGGCGCTGATTGTTG
CGTGCGTGGCAGTGTGGCTACTGGAGGTATTGTTGGGATTTATTGCCCCGGGCCTGAGGG
CTTGGTTGATGTACCTCGGCATGGCGGCTCCGGTCAGACTGGTGGCTGAGCCGTGGACGC
TCATCACCTCGATGTTCCTGCATGCGCCGAACTCGCTATTGCATATCCTGTTCAACATGA
TTGCTCTGTATTCCGTGGGCCCAGTGCTGGAACGAATGATCGGCCACTGGCGGTTCTTGG
GACTGTATGTGATTTCCGGCCTTGGCGGCTCCCTGGGACTTATGGTGTGGGCTGCGGTGG
CTCCGGGAGGCATCGGCTGGCAGATGGCAGCCTATGGGGCTTCTGGAGCCTTATTTGGCC
TGTTTGCATCATTGCTGGTGGTATATCGCCGTATCGGCGCCGATATCCGCTCCATGTTGA
TCTGGATGGCGGTGAACTTCGCCTTGCCGTTCGTGGTCGGTGGCGTGGCGTGGCAGGCGC
ATGTCGGCGGCTTTGTAGTGGGTGGAATACTCACATGGCTGCTGGTGGGTGGTGTGCCGG
CGTGGCGCGGTAAAAGCCTGAAATGGCGCATGCAGGTGTACGGCTGGGCCATGGTGGTGC
TGGTCATTGCGTTGATTCTGTTGTGCAATATGGCCAATCCTTACGGGTGGATGAGTTTCG
GCTCCCTGCACTGATATGGCTTGATATGGCTGTAAAAAAAAACGATTGATGCCGGGTATT
GCGGAACATGCAGTGCCCGGCATCAGTGTATGTGCGGAAAGCGGCGATGTGGATATCGTC
GTTCGGCGAGTGGGTGTGTGCCGTATGAAGATATCCACAGTAATGAGATGCGCGCAATGA
CGAGTTATCCACGATAATGAGTTATCCACAATGGTGACTTGTGCACAAGTGTGTAGAAAA
GTGCATAAGACTGTGGATAACTTATGTGGATAAGTTAGGAATGCCGCGGTATTATTGGGT
TTGTTGCAGTGGATAACTCGGGTGTATAACTGTTCCCTCGCTGTGGCGATGTATGCCAAG
CCAAAGTTATGCACGAGATATACACCGAGAAACGCCGCTTATCCACCACTTATCCACATG
GTTTTCCACATTCGGTGGAAAACTACATGGGTGTAATTCATCCACAGGCTGTGGATAACG
TAGTGGATAAGTCGTGGATAAGTGGTGGATAGCTGTGGATGAACAGGCTAAGGCACGAAA
AAGGCCGACCTCCGCATACGGGAGGTCGGCCTTTCTCATAAGAATTAAGGACAACCTAAC
GATAGAAAAAAACAATCTACCGATAGATAAGCGCAACGAGCCGGAACTCAGCGCCATCCC
ATCGTCATCAGGAATCCGATCATGATCAGGGCGAAGCCGATGCCGAGGTTCCACGCACCG
ATGTTCGGAATCGGCCAGGAACCGGACGGGGAGAGGTAGTACACCACGCACCAAATCAGG
CCGATGATCATAAACGCGCAGAACAGCGGCACGAACCAACGCGGGTTCGACTTGGTGCCC
TTAATGGTTTCTTCAACGCGCTTGGTGTTCTCCGCCTGGCGGTTCATCATACGCTGCATC
TGCGGGGTCAGCGTGGCCTTATCGGCAGTGGCGTTGAGCACGGCCTGCACCTGCTCCATA
TTCACGCCGTAAGCCGCGCCTTCCTCGGCAGAAGCGTTCTCTGCGTTCTGCTCGGTGTCT
TTGCTGGCGGTCTCGTCAGCAACGGTGCTGGATGAGGTCTCGCTCTGCCAGTCCTTCTGG
TTGTTCGAGTCGGTTTCGTGCAGCTCTTCGTCAGCCATCAGCATAGTCTCCATTCAATAG
GCTAAAAGTCATAATAGTGGCTACACTCGAAAGCGGCGACCAGAGTCGGCAAGAAGACAG
GAAATTCATGGCCAGACATGTAGGTAAGCACGGTGCACGGCACTCCCTATGGGGTGGTGT
CGCGGTATTCGTCGTCATTGCCTTGACCGGTTTTCTGCTGAGCACCAACGTGAGGGTCAA
TCGTACGGTTGCCGCCACCAACGATACGGCCGATCTGGTGGAGCAAGGCGTGGACGAGGC
CAACCAGCTGCAGCAGGACGTCAGCGATCTGACCAAACAGGTCGCCAATCTTACGGACGC
GCTCAAGGCCGATGGCACCGATGGCACCGACAGCACACAGAACCAAGGCAAGGACTCCAG
CAATGTGGATTCCAGCCTGATGCTGCCCGCGCTCAGCGGCAGCGGCGTAACGGTAACGCT
GGATGATTCTCCGTTGTGGGAGAACGCAGTCAACAACAACGGCACGACCGCCAATATCAA
CGATTACGTGATCCACCAGCAGGACGTCGAATCGGTGGTGAATGCCTTGTGGGCCGGCGG
TGCCGATGCGCTGATGATTATGGATCAGCGGGTGCTGTTCAATTCGGCGGTCATCTGTTC
CGGCAACGTGCTGTCGTTGCACGGTAAGAAATACTCGCCGCCGTTCACCATTTCCGCGAT
TGGTGACCCTCAAAGACTTCGCGCAGCGTTGAACGACTCCGAAGCCATTACCATTCTTAA
GCAATATGTGACCGCGTTTGGCATTGGCTACAAGGTGGAGAATGCCGAGGACCTTCAGTT
CCCCGCTACCGCCGCCTTGCTGCAGCAGTTGAAATATGCCACGGTCGATACGTCAAAGAC
CACAGATGAGGAGCAGACTCAGCAATGAGACACGGCAGGCACAACAGCGGCGTACCGGCG
CCCATTGATCTCGCGTCCGTGTCGGACGTACAGCCCTTCCCCGAGGACGATGCCGCACGA
ATGGCGGCAGACCCGGCCAACGCCAGTAGGGCAAGGTCCCGTCGTGCCGCAGTACGCGGC
GCGTCTTCGCCCCAGCGGAGCCCGGTCTGGCAGGCACTCGGCATCTGCGCCGAACTGCTG
ATTACCGCTGCCGTGATTTGCGCCCTGTACATCGTCTGGCAGATGTGGTGGACCGGTGTC
GAGGCGGAGCGAGCCCAGAACGAAACCACCCAGTCCGTCGACTGGAGCGACCCCAGCAAC
AACGGGGGAACGGTCACCATCGCCAAAGCCCAGGAGGGCGATGCGCCGGTACAGCCGAAA
GACGCGAAATATGGCGACTTGATTGCGCAGATCTACATTCCGCGCTTCGGCTCCCAATGG
CACCGCAACATCGTGGAAGGCACCACGCTCGAGCAGCTCAATCGCCACGGTCTGGGCCAT
TACGACACCACCCAGATGCCGGGGCAGGTCGGCAACTTCGCCGTCGCCGGCCACCGCAAC
GGCTACGGGCAGCCGTTGGGCGATGTGGACAAGTTGCAGGAAGGCGATCCCATCATCGTT
CGTACCAAGGATTACTGGTACGTCTACCACTACACCCGGTACGAGATTGTGCTGCCCACG
GACGTGCATGTGATCGCCCCCAATCCGGAAGACTCCACTGCCAATCCCACCAAACGCATG
ATCACACTGACCACCTGTGAGCCGAAATACTCCACCCCCACCCATCGATGGATCAGCTAT
GGTGAGTTGGCGTACTGGGCCAAAGTGTCCGACGGTGTGCCCAAAGAGCTGGCTACTACT
GATTCGTCCGGTGCAGTGATGTTCTCCACCACCGAAACCCCCTCGATCGCTTCCCGCATT
GGCTCGCTGGACAAGGTGGTATTCGGCGCGCTGGTAGTGTGGCTGGTTCTGTTCATTGCC
GCTGCGGTGGCATGGCGCTGGCCGGTGCTGCGCGAGATTCGCGCGGGTGAGCGTCGCCGT
CCGGATGCCAGCATCTATGGCGGACTGTTGCGTCTGCAGCCCGGCGTGGCACCGATTCGA
TGGTTGCTGCTGGCTCTGCTGCTGTTCGCAGCCGCCGCGGCGCTGTTCCAGTGGGGATTC
CCTTGGGCCGCCGCCAATATCCCATTCCTACAGCAGATGTCGAACTTCGTGGCAGCGAGC
TGACGGCATCCTAGTACTATGGCTTGCAGTACACGTCCCTCAAGGAGAGCCCTATGACCG
ATTCCGCGCATATTTTGGTGGTGGATAACTACGATTCCTTCGTCTACACGATCGTAGGCT
ATCTGCAAACCCTTGGCGCCACTGTTGATGTGGTGCGTAACGACGCTATCGACCCAGCCG
CGCCGGGTGTACTGGACGGTTACGATGGCGTGCTGATTTCTCCCGGCCCTGGTGCTCCGG
CCGAATCCGGTGCCAGTGAGGATATGATTCGCCTGTGCGCGGCCAGCGGCGTGCCGATGT
TTGGTGTGTGCCTGGGCTTGCAGGCGCTCGCTGAGGTGTACGGCTGCACTGTGGACCATG
CGCCCACCATCATGCATGGCAAGACCAGCTTGGTGGAACATATCGATGACGAGATTTTCG
AGGGCGTGGCCAACCCCATGACCGCCACCCGCTACCATTCGTTGGCCGTCGAGCCCGATT
CGGTGCCGGATACGCTGGTGGTTACCGCGTGGACGCAAGGCGACCACATTATTCAGGGCG
TGCGTGTCAAGGGCAAGCCGATGTACGCCGTGCAATTCCATCCCGAATCCGTGATGACCC
AGGACGGCTACCGTCTGCTGGCCAACTGGCTCAAGGTCTGCGGCCAAGACAACGCCGTGG
CCAAGTCCGCCGGCCTCCAGCCCAAAGTTACGAAGTAGCTTTTCCGCGCGGCGATACTCT
CCCCGGAATGTGTCGCTAGAACGAGGCTTGCGTACTGGTTTTGCGACGCTTCCCGGGATT
GTTGCGCTGGGATAGCTCTTTATACAGCAAAGGGGAGGGGCGCAGAAGCCCTTCCCCTTT
GTGTTGCGTGTATGTGTTGCGCTATTTGCGTTGCATATGCGCAACACATACACGCCCGGC
GCTTACTTGCTACTCACCGGTTCACTCACCGGTTCCGCCCCCGTTGCCAGTACCGTTGCC
ACCGTCTCCGGTACCGGTACCGCCGCCAGTGCTGCCGGCCTTCGTGGTAATGGTGACGGT
CGATCCCGCATCTACCTGGCTGCCAGCGCCAGGATTGATGCTGACTACCACAGCGGTGCT
GCCGGTTGGACCATTGGCCTGAGCCTTGAGGCCCACGGCCTTGAGCATGAGTTCGGCGGT
GACGTAGTCAGTGCCAGCGGTGATATTCGGCACAGCGACCTTCTCCTTGCCCGTGGACAC
CCAAATGGTGATGAACCCGCCCTGTGCGATGGAAGAGCCCGAATCAGGGCTTACACGGGT
AATCAGACCGGCCTCCACCGTATCGGAGCTCTCCTGCTCCACAGTGAAGCTGAACTTGCC
CTCATACTGCTGTAGCACGCTGTCCTTCGACTGACCGACCAAATTGCTCGGTACGGTGGT
CATGCCGGAAGAAACATATATGGTGATGGTGGTGCCCTTGGGAACCGACTGACCGGCGGC
AGGATCGGTTTTCGTCACCATATCCTTGGCGATGTCGGCGCTGTCTTCGGTTTTGACGGC
GGCGTTCACCTTGAACCCGGCGCTTTCCAGAATGCTGCGCGCCTCTTCCTGGCTGCGTTC
CTTGACATCCGGAACCTGAGTGGACTGCGGGCCTGCGGAGAACCACACCTTCACGGCAGA
TCCCTTGGCCACCTTGGAGCCGGCGTCCGGGCTCATCTTGGTGCAGGTGCCTTCCGGCTC
GGTGGAGTCGGTGTCTTGCTTTTCGGTCATCTTCAAACCCGATGCCTTGAGTTTGAGCTC
GATGCTGTCCTTGGATGTGGAAGCGTTGCACACCTCAGGGATGGTGACGGTGTCTTCCGA
GGACTTGTTGCCGGAGCCGTTCATGGCGAACACGATGCCCACAATGACAAGCACTGCAAC
AATCGCTGCGATCACCGAACCGATGATGATCTTCTTGCGCTTCTTGGCCTTGGCCGCCGC
CGCACGCTGCTGCGCACGGGACTGCAACGCCGCTGAGTTGGCACCATTGGCCGGTGGAAT
CTGCTCGAACTGACCGGTCACCGGGTTGAATGCTTGGGTGGGTTGCTGATGCGGTTCCAC
CGGCGTGGTGGGCAAATCACGTTCGGCTTCCTTGCGGGCCTTCATATTCGACAGGTCCGT
CAACGGGTTGAACGCGGCCGCCACCGGCACGCCGCCGTTCATGTAGGTCAGGATGTCGGT
CTTGAATTCGGAGGCCGTGGCATAGCGATTCTGGCGGTCCTTGGCCATGGCCTTGGCGCA
GATCGAATCCCACATCTTCGGCAGCCCCGGCACCACGGCGGATGGCGGCGTGGCGACTTC
GGAAACATGCTGGTAGGCGATGGCCACGGCGGAATCGCCGGTAAACGGCGGGCGGCCGGT
GAGCATCTCGTAGAGCACGCAGCCGGCGGAATACAGGTCGGAACGCATGTCGACGGTCTC
GCCGCGCGCCTGCTCGGGAGAAAGGTACTGTGCGGTGCCCACCACGCCCTGCGACTGGGT
CATGGTGGCTGCGGAATCGTCCAGAGCGCGGGCGATGCCGAAGTCCATGACCTTGACCAC
GCCCTGCTCGGAAATCATGATGTTGCCGGGCTTGATATCGCGGTGGATAATGCCCATGCG
ATGCGAATAGTCGAGCGCGTTAAGCACGCCCAACATCACCTGTTCGCAGTCGCGCTGGCT
GAGTGCGCCGTTGACCTTGATGATGTCGCGCAGGGTCTGGCCCTTGACGTATTCCATGAC
GATGTATGGCAGACGCTCGGCATCGCCGCTTTCGGAAGAAACCAGTTCTTCTCCCGAATC
GTAGATGTTCACGATGTTCGGGTTGTTCATCTGGGCCACGGCGTGTGCTTCGCGGCGGAA
ACGGGCCAGGAAGATGTCGTCGTTGGCCAGATCGGCGCGCATGATTTTCACGGCCACGGT
ACGGCCCAGACGGGTGTCAAGAGCCACGTGGACCTCGGCCATGCCGCCACGACCGATGAG
CTGGCCAAGCTGGTAGCGTCCGCCGGCCAATGCGGTGGGCATACTGGTGCTCATTGCTTA
TTCCCTCCCAATCTTGAGGCCGGGGCCTCCAAAACAATGCGTGGCGTGCTGGTCACTCGG
CGCGGCAGTCGATTGCCGGACGTGGCCATGGCGGTGTCGGCCATTTCGGTCTGCTGATCC
AGCAGACGGCGTTCGATGCGTGCCAGCGTACGGGACACCACCAGCGCGTCTTTCGGGCGA
TCCAACGGGTCCTTGGCCAGCATTGACATGACAAATTCGCGTAACTGGACGTCCACCGAG
TCCGGCAGCGGAGGCACGGGATTGTTCACGTGCGCTGCGGCGATATCGACCGGAGTGGTG
CCGGTGAACGGACGATGCCCGGCAAGGCCCTCGTACGCCACTACGCCCAGTGAATAGATG
TCCGATTGCGGCGTGGCCTGCTGGCCCTGCGCCTGCTCGGGGGAGATGTATTGTGCGGTG
CCCACCACCATGCCGTCCTGGGTGATCTGGCCTTGGCCGGTGGAGTAGCTCACGCCGAAA
TCGGTGATCTTCACTTCGCCGGTGTCGGAAACCATGATGTTGGCCGGCTTGACGTCACGA
TGAATCACGCCGTGCGAGTGGGCCACGAACAGGCCTCGCGCGGTCTGAATCAGGATGGGC
AGCAGTTCGATGGGATCCATCGCGCCCTTGCTATGGAACAGATCCGCCAACGATTTCGAG
GGGACGTATTCCATAATCAGAAAGCCGATGCCGTCATGCTCGTAGTATTCGAACAACGCA
GCGATGTTCGGGTGCGCCAGATTGGCGGAATTATGGGCTTCGGCACGCAGGCGGCGCAAC
TTGGCCTCGGCGTTGGTCACGTCCGAGCGCAGCGCCTTGATGGCCACTTCACGGCCGAGC
TGAATATCGTAGCCTTTCCAGACCTCGCCCATACCGCCTTGCGCAAGACGCGAATCAAGA
CGATATCGGCGGTGAATAAGCTGTCCTTCGATAAGTTTCACTGCTGCAAAGCCTCCTGCA
TCATCGCGCGCATGATCGGGCCAGCGGCGAGCGAACCGTATACATCTGTGTTATGCACCA
ACACCGCGACGGCGATTTGCGGATCGTCCGCCGGCGCGAAACCGATCACCCAGCCGTCGA
TGGCAGAGTTGTCGGTACCGATTTGTGCGGTACCGGTTTTGGCCGCCACCTTGATGCCGT
CGATGGCCAGCTGCGGATTGGCCTCGGACACCACGCTTTCCATCATCGTGGTGAGCTTGT
CTGCGGAATCCTTGCTGAACGCATTGGCCATGGTCTGCGGCTTGGTCTGCGAAAGCACGG
TGAGATCGGCGGCGCGCACACGATCGACCAGCGTGGGCTGCATCAGTTTGCCGTTGTTGG
CGATTGCCTGCGCGACCATCGCCATCTGCAACGGCGTGGCCGTGGTGTCGCCTTGGCCGA
TGGACGCCAGCGCAAGCTTGTCGTCGGTCGGATCAGAGGGGAATGTGGACGCGGTGGCCG
TCATCGGGGTGCCCGTGGATTCGGTGCCGTCAATGGTGATGGTGCTGCCGAAACCAAGCT
TGGTGGCCATGTCCGAAACCTTGCTCGCGCCGAGTTTCACGCCAAGCTGGGCGAACGCGG
TATTGGACGACCATGCGACGGCCTCTTGCAGGGAGATCTGCCCGTTGACGCCATCGGCCT
GTGCCTCGGCGTTCGGCAACTGTGTGGCGGTTCCCGGCAAGGTATAGCTGGCGCCCGCAG
GAATCTTCGTGTCCGTCTGATAATCGCCGGTTTCCAGCGCAGCCGAGGCGACGATGGTCT
TGAACGTGGACCCTGGTGGGTACAGCTGCGAGGTGGCGCGGTTGATTAGAGGGCTATTTT
GGCCCGCAGAAAGTTCGTTGTAGGCCTGAGACGCGGCTTTGGTGTCATGGGTCGCCAGTT
TGTTCGGATCATAACTGGGCGTGCTCACCATGGCGAGGATACGACCGGTGCTGACTTCGA
TGGCCACCGCCGCACCATCGCGCGTACCGAGCTGATCGTAGGCAACCTGCTGCAGCTTGG
GGTCGATGGAGGTTTCGATGGACGCGCCCTGATCCGTAGCGCCGGTGAGCATGGCCTTGG
CCCGCTGCCAGATCAATGAATCGGCCTCACCGTTGAGCAGCATGCTGCGGGAGGCTTCCA
GGCCGCGATCGGCGGTCTGGTTGATGGAGAAGAAGCCGGTGACCGGAGCATACAGCGGAC
CGTTGGAATAGGTGCGCAGGTATTTGAACGCGTCGTTGACCGGCTCGGATTTGGCCATGA
CCGTGCCGTCCGAGGCCAGAATGGCACCGCGGTAGGCGCCGAGCTGGTGGTACAGCGAAC
GGGCGTTGCGCGGATCGTTGTTCAGCGCGTTGGCCCGTACCGCCATGATGATGGTGGACG
ACAGGCCGAGAATCACGAACAGCGCGACCACGGCGGTGAAAAGCTGACGAAGATATTTGT
TCATACGCGAGTGCCTCCGTTAACGGGAGGAAGCGGGGGAATCGTGCCGGTAGGCGTGTA
CGGTTCATCGGCTTCGGCATACGACGGAGTGGTGGTATCCACGATGGGGTCGTCAAACGA
TTTCGACTCGGACTGCGACGCCGTAGCCGACGCGCTGCGAGGCTGAACGATCGGCTCAGT
GGCGCGGGCCCGGGCCTCAAGTTCCTTGTTGCGCAGCACGGCCAAAGCCTCGTACTGGAA
CGTATCCGAGGTCAGCTCCGGCTCGGGCGCATTGGCCGAATTCGAGATGATGATGAGCAG
GGTCGCGAGAATATAGTTGGCGATCAGACTGGAGCCACCGGCCGCCATATAGGGCAGGGT
CAGACCGGTCAGAGGAATCACCAGCGTGATGCCGCCGACCACGGTGAACACCTGGAAGGC
CATGGTGAACACCAGTCCGGAAGCGAGCAGCTTGCCGAAGCCATCCTTGATTTTCATGGC
GGTGATAAAGCCGGAGGCAATGATGAGCAGGTAGAGCATCAAAATGGCCAGGACGCCCAT
CAGACCGAGTTCCTCGCCCAGAGAGGCGTAGATGAAATCGGAGTTCGCAAACGTAACGAG
CGAAGGATGGCCTTGGCCGAGACCGGTGCCGAGCATGCCGCCTGATGCCAGGCCGAAAAT
GCCGGTGACCAGCTGCCAGGAGCCGCCGGGGGTCTTGTTGTATTGCTCGTTGCTAAACGG
GTGCAGCCAGGCATCGACTCGCTGACCCACGTGGCTGAACATGCCTGCGGCCAGCACGGC
ACCCGCGGCGAACGCGATCAGACCGATGATGATCCAGCTTTTACGGCCGGTGGCCGTGTA
CAGCATGGCCACGAACATGGCGAAGAACATAAGCGAGGTGCCCAGATCATGCTGCATGAT
GAGCACGCCCATCGAGGCGATCCACACCACGATGATCGGGCCGAGATCCTTGATACGCGG
CAGCTGCAGACCGAGCATCTTCTTACCGCCCACGGCCAGCTGGTCGCGATGATCGAACAG
GTAGGCGGCGAAGAAGAACGCAAGGAACAGCTTGGCGAACTCGCCCGGCTGGAACTGGCC
CAGTCCCGGAATCCTGATCCAAATGCGCGCGCCGTTCACTTCCTGACCGACAAACGGCAG
CATCGGGGCGAGCAGCAGCACCAAGCCCACCACCATCGACACGTAGGAGAAGCGCCGCAG
CACGCGGTAGTCCTTCAGGAAGATGATGAGCAGCGCGGAAAGCACGATGGCGATGCACAG
CCAGATCAGCTGACGTTGGGCAACCGCCCAACCTTCGCTCTGGTCGATGCGGGCGATCAT
GGTCACGCCAGTGGCGGTCAGCAGTAGCACGCAAGGCAGAATCGACTGGCTGGCGTACGG
CTGGAAGCGCACAATCAGCCCCCACAGCACCAGAAACAGCACTACGACCAATGCCAGCAT
GCCGGCGTATTGCATAGGGAATTCGCCGGCGGTGCGCTGGAACATCTGGATGAACGCCAA
CGCACTGATTGCCATGGCAATCAGCAACAAAGAAATCTGACGTAGACGGGTAGCGATCAT
TGAGAATCTCCCGTGGCCGCGTTGTCGGCCGCTCCGATACCGGATTTATCCGAGGAATCG
GATGAGCTTGACGAACCGGACTTGTCTGACGAGGAGCCGGACTGGCTGGACGAATCCTTG
GTGCCGTCCTTGGAATCGCTCTGGGAACTGTCTTTGGAACTGTCCGGGGAATTGGACGCC
TCGGCCTTCTTGGCGGCGTCGGCTTCCTGCTGCTTGGCCAGTTTGCGCATTTCGGTGCGG
ATAATACCCACATGCGACTGCGCTTCGTCCAACGAACCGACTGTGATGCCTTGGCTCAGC
TGGTCACGCCATGTCTGAGGCAGGTCCGCGGTGGCGATATTGGTGGTCTGCACTTCGTGC
GAAAGCTCAAGTCCAAAGAGATTGGTCGGCACGCCACGATAAATGGCTACGGTGCCGTTG
CTATCTCCCACGTAGTAGTGCGTCTGGCTCCACGTGTACGCGCCCCAGCCGGCGCCGGCC
AATGCCAGCACGGCAAGAATGCAGGTAATAATCACCGCAAGCTTATTGCGGCGCTTCTTG
GTGCGCGTGGCCTTCTTCTGCTCGACCTGCTCATCGCGGATGGCTTTGGCCACATCCGGG
TCGTTGGGGTCGGCGGACAGGCGCCCATCCGGCTTTTGCACCACCGGAATCTCACCGGTA
TCGGGATTGGCTCGTTCACCGGTCTCCTCGCGGACGGTGGACGGCTGCACCACGCGTGTG
GACGACGGTTTGGCCGTGGTTTGCGTGGTCTCCGCCTCGTGCGCGCTGGCGGGCTGAATC
AATGCTGCGGCGCGCTGGGCGGGGGAATCATCCTCACGCAGTGCGGGCGCGGTAGCCACC
GGCTCGTTGACGATGTCGGCAATCGGCTCAAGATTACGGCTGGCGGCACCGCCGACCAAC
GGCGTTTGGTGCGGCAGGTCGAACGCATCGGCATCCAACGCCAACGTGGCATCCGCAATA
ACGGCCGTGACATTATCGGTGCTGCCCGCCCGCAGTGCCATCTGCACCAGACGCTGCGCG
CATTCGCCCTGATCGGACAGCGTGGTCATCGTCTCTTCGATGGTGGAATCTTCCAGCACA
CCGCACAGGCCGTCCGAGCACAGTAGCCAACGGTCGGCGGGGTGGGCTCGGCGAACCGAA
ATATCCGGGCGCGGGTCAATGTCAAAGTCGCCAAGCACGCGCATCACGACGTTGCGCTGC
GGGTGGTTCTTGGCTTCGGACGGGGTGATACGACCGGTGTTGATGAGGTGCTGCACGTAG
CTGTGGTCGCACGTGATGCGGCTCAGGCGTCCGTCGCGCAGCAGGTAGGCGCGCGAATCG
CCGATATGGGCGATGACCCAGTAGCCGGCCACCAATGCCACTGCGGTAACGGTGGTGCCC
ATGCCGGCAAGCTTGCGTTCGCGCTTGGCCTTGCCGACGATGGCGTCATGCGCGGCCATA
ACGGAGGTTTCCATCATGCGGGAGATCGTCTCGACGTTGCCACCGGTGTCATCCTGCTCG
ATGTGGGCCAGCGACCGGATGGCGATGGAGGATGCCGTATCGCCGCCGGCGTGACCGCCC
ATGCCGTCGCACATGGCGATGAGATGCTCGCCGGCGAAGGAGGAATCCTGATTGTTCGCG
CGCACGGTGCCCACATCGGACACCGTGGTGGAATACAGGAACAGCGGTTGTGAAGCGGCG
GATTTTGGCATGCGGCTACCTCAGTTCGAAGGTGGTGGCGCCGATGCGCACAGGAATACG
AGCGGGCAGAATGGTGGGGCGGTTGATGCGCTGCTGGTTGACCACGGTGCCATTGGTGGA
GTTCAGGTCTTCAATGGCCCACTGCCCGGAGCGCGTGTCACGGTAGACACGGGCATGGTG
GGAAGACACGAATTCGTCATCGAGCACCACGGTGTTCGAGGCGGCGCGGCCAAGCGTGAT
GTCGGCTTCGGCCAGCGGCACGGAGCTGCCGGCAAGCGGACCATCGATGATGACCAACAG
GGTAGGCTGCGCCGAGGCGGCGGACGACGCGGAAGCGCTGGGCTGGCGATGCGGGCGCGG
CGCAGCTGCCTGCGGCGTTTCGGCCTTGGCCTTATGCACTTCACGCTCACGGCGACGACG
CGCGCGCGAAGGTCGCGGACTGAACGTCTCGATGTCCTTGCGCAGCGAACGTACGGCCAG
CCAGATGAATATCCACAGCAGGATCAGGAATCCATACTTGAGCAGGGCGAATGTCAGTTC
GGTCATAAGTGGACGACTTTCGGGCGTGTGCTCGACTACTCCTGGGCTTGGGCGGAGGCC
CAGTACAGGATGCGGGTACGGCCGATGGTGATGGTGTTGCCGTCGAGCAGCGTGGCGGCG
GGCACTTGGTGGCCCTCCACGTACGTGCCGTTGGTCGAACCCAGGTCGCGGGCGATCACG
CCGTTATCCGTGATGTCGATTTCCAGGTGCTTGCGGGAGATGCCCGGATCGTCGATGACG
ATATCGCAACCGGAACCGCGGCCGATTACCGTCTTGTCTTTGGTGAGCAGGTACTGGTTG
CCGTTCACCTCGAGCACCGGGCTATCCTCGGTCTGCGCATCGGTGGTGACCGGCACGGCA
TTGCCCTGCACGGATTCGGAGGTGAGGTTGAAGTTGCCCTTGGACAGGTCAAGGTCTTCC
TCGAAGATCACGATCACCGGTCCCACGAAGGCGTAATGCTGGCTCTTCGCGTACTCGGTG
AGGTTATCGGCCAGTTCGTTGGCCAGGGTCTCGCTACCCCATGCCTCGATACGGTCGAAG
TCAGGAGTACTGAGCTTGAAACGGTATTCATTCGGGGCCACCGTGCGGTCACGGCCCACG
GGCATGGCCTCGGCGTCAATCTCGCGCTCCAAGGCGCTGGAAAGATCGACAGGCTGCAGG
TCTTTGGAGCCAAACTTGGCGAATACTCCGTTGACTGCACCCTCCACGCTTTTTTCAAAA
CGGTCGAGAACGCTCATAGTCCTCCCTTTCTAATCTTCACCCATCCTACGCGGTGATGGG
AATATGAGACAAAAAACCGGTCTTTCACGTGACGATGAGTGCAAAATATCCAAAAATTCA
GGGCGGAAATGGGTGCGGCGCACCACCCGAGGTGCTTTACCGGTGGAGCACCTCGGGTGG
GATGCGCGTGTTATCGATCTGTCAGGCCAGCGCGTCGCGCAGGAAATCGCGCTGGAGAGT
GAGCAGGTTTTCGGCCACGGTCTCGTCATTGGTCATATGGGTGATGCCCGTCAACGGCAG
GAAGGTGTGCGGGCGACCCGCCGCCATCAGGGCTTGCGAGAGGCGCAGGCTGTGGGCGAT
GGTGACGTTGTCGTCGGCGAAACCGTGGATCAGCATAAGCGGGCGCTCGAGTTTCGGTGC
GTCCTGCACGATGCCGTTGCGGTAGTAGACATCCGGGTCGAGGCCCAGATAGCGCTCGGT
GTAGTGCGTGTCGTACAGCGTCCAATCGGTGGGCGGGGCGCCGGCGCATGCGGCCTTGAA
CACGTTCGGCGCGTCCAGCACGGCCAGTGCGGACAGGAAGCCGCCGTACGACCAGCCGAT
CATGCACACCTTGTCGAGGTCCGGCATGGGAATCGCCTCCCGCTGGCGGGAGGTGGCGCG
AAGCGCCGGTGGGTGGTTCTCGGCGTCTGCCTGATCGCCCGCAGCCGGCTGTGCCGCACG
TGATTCCACATCGGCGTTGAGCCGGGCGACGGCCTCGGGCAGGGCGTTGACGGCCTCGAC
CTGATCGGCCAGCGTTACGTCCTTCATATCCTCGAAGATCTCGCGGTCCCATGCCGGGCC
GCGGCCGGTGGTGCCACGGCCGTCTGCCGTGACCACCAGGAAGCCTTGGTCGGCCCACCA
CTGGCCCTCCCAGTAGAAGGACTGCGAGGCGATGACCTGCTGGAAGCCGGGCCCGCCGTA
CGGCTTCATCAGCACCGGCAGCTTCTCGGCGTGCGCGTACGGGCTTTCCGGGCTCGGCGC
GATGATCGCCGTGTACAGCTGGTGCTCGCCCAGTCGCGTAAACGTGACGTTCGGTGTAAA
GCCGGGTTTGGCCGCCGTGGACGCGATAGTGGCGCTCTGTTCTCCCAGAATATGCCGCAT
CTGGGCGCGGGCGGAACGCATATCGCGGCCGGAGACCACGATGCCGCGCTCGCCGCGCGA
GGCGGTCCACTGGCCGGGATCGGTCGTGACCGGCGTGATCGTGCCGTTGTAATCGATACT
CACCACGTCGAAACTGCGGGCGTCGTGGTCGCCGAATACGGACTCGGTGGCGGCCGCATC
GGCCCAAGCGTCCGGCACCTCAGGCGCGATTTCGGGCGCGCGCTGCACCACGGCCAGCAC
ATCCTCGTCGGTCACGGCGAGCACCGTGCGCACGTTCCAGCCAGCCGGCGTGAACGGGCG
GCCGTCCATTGTCAGACGGTTGGTGTCCGTGGCCATATCGTTGAGCGAGCACACCAGACG
ACCATCCGGCGTGTAGGCGGGCGTGCCGTGAACCAGGTCGATCCACTGCTCGTTCGCGTG
CTCCTCAAGCACACGCGTGGCACCCAGCGCGGCCCCATCCGCCGCGACTGCCACCTCAAG
CACCTGATCGCGGGTCTGACGGCGGTTCTGCACCAGCACCAGCGGATCGTGGCCGCGACG
CCAGTTCACGGCGGCCACATACTCGTACGCCTCGCGATCCCAATCCACATCGGCGTTGCC
GGTGATGCCCGCGTACCGGTCGTTCTCATCGAACGCCAGCGTGATCACGGTCAGGTACAC
GTCGGCGTTGCGGGTCAGCGCGCGCGGGTAGCGGCGGCCGGCGTCCGGCTTCTCGGGGTC
GGCCGGATCGCTGATGTACCAGGTCGGCTCGTCGGCGGTGTCGAAAGACTCGAACAGCAC
ATGCTGCGAATCCGGGGCCCACCAGAAACCGTCGTACCGGTCCATTTCTTCGCCGGCCAC
GAACTCGGCCAGACCGATTTTCCACGTGTTTTCGGCCGGATTGCCGTCCTCATCCTCCAC
GCTCACGCCGTAGACCGCGGTGATGCGGTCACCTAGCTCGCCGCCGATATCGACCAGCAT
CAGGTAGCTGCCCGTGGTGTACAGCACATGTTCGCCATCCGGGGCGATGCGCGGGTTCAG
CACCGGCGTGTACATCGCCGGGTCCTCATCGAGCCATTCGCCGGCCAGTTCACGGGTGTG
CGGCTCGGGTGCGCCGGTCTCGTCATTCCAATCGATGTCGGTCAGGAACAGGCGGCCGTT
GATGGTGAACACGATGCGATTGCCGTCGTCATCTGCGGAGTATCCGACGATGCCGGTGCC
GCCTTCGCGCGCACGCTCGCGGCGGGCCTTCTCCTCGGCCGGCACGTCCTCGCTGTCGGC
GGTTGCGCCCAGCAGTTCGCGCGGGTCGGCCAGCTTGGTCTCATGGTGTTCGCCGGACTC
GTCGAACCAGCTCAGCCACATTGCGGTCACCAGATCCTCGGGGCCGTCGGAGCGCAGGAA
CAGGGCCCGCGAGCCGTCGCCCACGGTCTGTGCGGAGCGCGGTGCGCCGCAGCCGAAGCG
CAGCGTGCGCGCCCGGAGGCGTGGGAAATGCTTGATTGCGTCATTGACATCATTGGTTTC
GCTCATACCTCACAACCTACGCGCCTGTGCGGTCAGTGGCGCGCAGGCTTGCGACGCATT
CCCGGGAATGTGTCGTGGTGTGGGTGCGAGGTGTGGGCGTGAGGCTTGTCCTAAGATGGG
AGCCATGCAGGTGACGATGATCGACGAAAACAAGTACGCCGAAACGATGACCGACGTGGT
GCTGCCCGCGCTCGAACAATGCTGCGAGGAGGGCTGGTTCGATCCGTCCGCCGCCGAACG
TTCGGCCGGGATCGAGCCGCTGTCCGGCATTATGGACACCGGCGGCCGCTCGGGCCAGCT
GCACTACCTGTGCTACGACTCCGCCAAATTCGACGCGATTCGCGAGCAAGGCGCCACCGC
CACCTTCCGCGGGGCCATCGTCATCAGCCACGGCTTCACCGAGTTCGCCGAAAAGTACGA
CGAGCTCGTCTGGTACTTCCTGCTTGCCGGCTACTCGGTGTGTGTACTCGAGCATCGCGG
CCACGGCAAGTCCGCGCGCGACGTGGACAACCGCTGCATGGTGTGGATTGATGACTGGCA
GCGCTACGTGGCCGATCTGGCCGGCTTCGCCGAAACCATCGGCCAGCAGTACGCGGCCGG
CATGCCGCTGAACCTGTTCTGCCATTCGATGGGCGGCGGCATCGGCGCGGCCGTGTTGGA
GCGATACCCCACCCTGTTCGACAAAGCGGTGCTCTCTGCCCCGATGATCGCCCCCGCCAC
CGGCATGCCGCTGGGCGTGGCCCGTGTGCTGGTCGGCGCGCTGTGCGGACTCGGCTTCGG
CAAGAAGCGCGTGTTCGGGCAGTCGGGCTTCACGCCGGAATTCTCGATGGAAGGCAACGA
GGGCGCTTCCGAAGCGCGTGAACGCTGGTACTTCAAGCTGCGTTGCGAGAATAGCGAATA
CCAGACCTACTGCGCGGCGTTCGAATGGGTGCGCCAAGCGTTGAAGCTCAACCGGGCCAT
ACTGAATCCGTCCGCCTGCGCCGAAGTGGAGACGCCGGTGCTGCTCTTCCAGTCCGGACG
CGACATCTGGGTACTCAATAAGCCGCAGAATCACTTCGTCCAACTGGTCAAGGACGGCGG
CGGCGAGGCGAACATCGTGCGCTTCCCCGAATCGCGCCACGAAATCTTCTCCATGCCCAA
CAGCACTTACAAGCCCTACCTCGAAAAGATCCTCGGCTTCTACGACGACCCCATGATTGC
CTGCGCCGCGTACTGATGTAGCTCTTCACCCATTGTTCACCGTGCGGTCACCTTGTGGCC
CGGCCCGCTTTAGATGGCGGGAGAGCCATGGAATTATGGGCATAATGTCTTCTCTCCGCC
GCCGCGCCGCCGCGGTTGCGGCCGCGGCATGTGCCGGCGTGCTCGCGTTGACCGGTTGCA
CGGCGTTCAATAATTCCGATGACGGCACAGCGGACGGCAACGGCACGTCCGCCACCACGC
AGACCTTCCAGCCGTCCGGCGGCAAACCGACTGCCACCCTGAGCATTGCCTCCGGCTCCG
AAAACAAGGAAGTCGCCGTCGCCATCCAGAAAGCGGCCGACCAATCCAACGTAGCCGTGA
CGATGCACTACATGGGTTCGCTGGAGATTATGAACGCGCTCAAGGCCGGCGGCCAGGATC
ACGACGCCGTCTGGCCTGCCTCCTCGATGTGGATTTCGATGGGAGACACCAAGCACATCG
TCAAAGACGCGGCCAGCACCTCCACCACGCCGATCGTGTTCGGCATCGCCAAATCCAAGG
CCGTCAAACTCGGCTGGGCTGACGACACCGGTGCCGCCAAGCCCGTCTCCACCGCGGACA
TCCTCGCCGCGGTCAGCGACGGCAAACTCACGTTCTCCATGACCTCCGCCACGGTGATCG
ACAGCGCGCTCAACGTCTACCAGACCGCGCTCAGGAAGCCCAGCTGGACCATTTGGGTGG
TCGATTACTCCGGTTCGATGTCTGGAGAGGGCAAGAACGGCGTGGTCAAAGGCCTGAACG
CGGCGCTCGACCCGGACCAGGCCAAGAAGTCGTACATCGAGCCCGCCAGCGGCGACGTGA
ACATTCTCATCCCGTTTGAAACCGAGGCCCACCGCCCGGTCAAGGCCACTGGCACAAGCA
CCAGCGACCTGCTGCATGAGGCCGATGCCACCGATGCCAGCGGCGGCACCGATATCTATG
AAGGCCTGCTGAGCGCGCTCGACGAGCTGCCCAGCGAGTCGGAAGCCTCGCAATACACCA
CCGCCATCGTGCTCATGACCGACGGCCGCTCCAACTCCGATCATCAGGATGAATTCGAAA
GCGCCTATAAGTCGCGCGGCCGTGATCTGCCGATCTTCTCCATCATGTTCGGCGATGCCG
ATCCCAGCCAGCTGAAGTCTCTCGCCACCCTGAGCAACGCCAAGGTATTCGACGGCCGCT
CCGGCGACCTCGCCGCCGTCTTCCGCCAAGTCAAGGGCTTCAACTGATGCTCCAGGTAAT
CTGTGGATTCGTTGTCGGACTGCTGCTCGCCGGGCTCGGTTTCGGACTGGTCGGCGGCGG
AGTGCCCGGCCTGATCGTGGCCGTGGTACTGGCCGCACTTGGGTATATCGCCGCCTCCAC
GCTCACCGAGCCGGAGCGACGCATCGGCAAAATGCTGGTTTCCGCCTTGCCCAACGGTCA
GAAGACCGCCGATACGATCGACGCGGCGAACGCTCAACTCAACTCGATCGCCATGCTCAC
CAAGCAAGTACGTGACCCAGCCGTCAAAGCCGAAGCCAACGACTTCATCGCCGCTACCAA
AGATTTAGTGCAATACGTGACCCGAGACACCTCCGCCTACCCGACGTTGCGCCACTACAT
CACCGTGTACGGCGAGCAGACCGAGAAACTGTTGCGCTCCTACGTGGACGTGGAAAGTTC
CGGCGCACGCGATCAGATAGCCACGGCACGAATCGAAACCATCGAGGCGCTGCAAGTGCT
CGAACAGACCGCCGCCGGCGAACTCAGCCGGGCGGTAAGCGCCAAGACGTTGGGCATTAC
GGCCGACTCCGACGCCATCCAACGGTTGGCCCGCATGGATGGATACGACGACGTCGCACC
TTCGCCTGTGCCTTCCTCGGCTGCTGATGAAGGACGGCATGCACCCAGTCAGACTCCATC
TGGCGGCCCGGCTCACCAGTCGGACCAGAAAACGGACGCACAATGAAACTCTCCAAATCA
AAAATCATCGGACTGATCGCCCTGCTTGCGGTAGTGGGCGTGGTCTGCGGCACGCTGGTG
TGGCGGCAATCGCAACCAGCACCGGCCGAACCGACCGAACAGGTGAGCATCACCGGCTAC
CTGGGCGGCGAGAAAATCGGCCTGTTCGATGACGCCAAGTTCAAGGCGCTCGCCGCCAAG
CAAGGCATTGCCATCGACTATCGCAAGGCCGGATCGCCGGCCATGATGGATACGGACCGG
AAAGGCATGGGTTACCTGTTCCCCTCCTCGCGCGCGGCCGTCGAATACGGCAATGCGAAA
GGCGTCAAGGCCCCCCAAAGCGACATCGTCTTCAACTCACCGATTGTGCTATACACGCAC
AAGGCCGTGGCGGACGGGCTCGTGAACGGCGGACTTGTGACCAAGGACGATTCTGGCGCG
TACCACATGGATATGGCCAAAGCCGTGGACGCGATGGTCGCCAACACAACCTGGGCCGAC
GTCGGATACACGGCAGGCTACGGGCAGTTCCGCATCGACTCGACCGATCCGGTGAAGTCG
AACTCAGGCAACGAATACGCGGCGCTTCTTGCCACGGTGCTCAACGGCGGGCAGCCGGCC
ATGGTCGATTCGGTGGCGCGCGACGGCAAGACCATCGCCTCCATCTTCGCCAAATCCGGC
TGGATGGAGACCTCTTCCGAGGATTCGTTCAACCAGTTCCTGACCTTGGGCGTGGGCTCC
AAGCCGATGATGGTGGGCTACGAATCGCAGCTGCTTGATTTGGCCGTGAACCAGCCGGAT
GCGTTCAAGCAGATCAAGGACGACGTGGTCATCGTCTACCCGACGCCGACCGTGTGGAGC
ACCCACACGCTGATGGCCTTGGACGAGAAAAGGCGGCACACTGCTGAACCTGTTGAAAAC
ACCGGCGGTGCAGAAGCTGGCGTGGGAGCGCCATGGCTTCCGCGCGGCCAACTTCGCCGG
CACCGATTCGATCAGCCGATTCGGCGTGGCCGGCACGCTCGACCAGATCCCGGCCGTATC
CGAACTGCCCAACAACGATGCCATGCAACACCTCATCACCACCCTCCAATCCGCGCAAGC
CAAACTCGTGGCCGACATCTCCATGTACGACACGATGTACACGCAGAACGCCCAGCAATA
CCGCGAGCTGAAAATGACCGTACTGGCCGGCAAGAAGGCGCTCGCCGACTTCAACGCCAA
CCAGCTGCCAGCGCTGGAGGCCGAGGCCGCCGCCAGTGGCGACGCCATGCAGGCGCAAGT
GCTGAAGAACTTCAAGTCCAAGCTCGACCGTTTTGCCAAGCGACTCGACGACCTCGACCG
CATCAGCGTGGTTACCTTGCAGACCGCGCCGCAGATCAAAATCATCCAGAACGCGGACCA
GACCATCGTGGACAAGATCGACACCACCATCTCCACCACGATTCCGGTGTGGAAGAGTCA
GATGGTGATCGCGCTGGGCCTGTCCAACCAGCGCAAGGTTCTCGACCTGCAGAACAAGGC
CGACGATGTGACCAACAAGCTGCTGGCGCGTAACGCGGCCGCCCTGTACAAGGGTGCAGT
GGACGCGGAAAAGGCCAACCAGTGTTCCGTGGTGGAAATCGACACGCTGGAGAAGATCAA
CGCCGAACTCATCGCCACCCTGAAGGAGACCGTGCAGATCCAGAAGGAAGGCGAGGCCAA
CCGCGAGGCCGCCCAGGTCAAGATGCGCCAAATCGAGTCCGACCTCAAAAACGCCTTGCT
CGAAAACGCCCAGCAGATGTGAGCCGTTCGCGCGCCAGCATGCTCCCGTTGGCGGAGTTT
GCGGGAACGTGCAACCATGCTCCCGTTGGCAGAGGTATATGAGTACGCCTACTGGTGTGC
GTATATATGCTCCCGCTGGCGGGAGCTGGCAGCCGTAAGACTGGCTGAGGGTGGTCACGG
CGCTCGGCTCGGCCGGCTTTACCGGCAGCCATTCCCGCCGCAATTTCTCTGTGGGCATAA
TCCCGGAATGATTGCCGCGCTCGGGAATTGGATGAAGTGAAGGTTAAAGGTTGAGAGCCC
GGGAGGGTTCCGGAACCGGCCACGATAACCGCTGCTAGCCCCGCGATACGGGTTGGCGGC
CGGCAGCCAAGCCGATTCTCTCCTAATCAAGGAGTACCGATTATGGCAATGTTTCCGGCT
TTGATGAATGACACGATGTTCTCGGATCTGTTCGATGATCCGTTCTTTGAGGGTTGGCGC
AACACGGACAACACGATGAGTGCCGTAATGCCCGCCAACATGATGACTACCGATGTGCGC
GAGACCGACAAGGGTTACGACGTCGACATCGATATGCCTGGCTTTAAGAAGGAAGATATC
AACCTTGAGCTCAACAACGGCTATCTGACCGTGTCCGCCTCGCGTTGCAGCGAGCATGAG
GACAAGGCTCCGGCCGCTGAGGACGAGGCTTCCGACAGCAAGTGTGCTTGCGCGTCCGAT
TCGGGCAAGTGGCTGCGTCGCGAACGCTACATGGGCTCCTGCTCGCGTAGCTTCTACGTT
GGCGAGGACGTGAAGGAGTCCGACATCCACGCCAGCTACCGGAACGGCACGCTGTGCATC
CAGGTTCCGAAGATGCAGGCCCAGCCGCAAGTCGAGTCCAAGCACCAAATCGCGATTGAG
GGCTGACGATACTTGATTCGTCCCGAAGTCCCGCTTCGAGTAGCTTTGCCCCCTCTGACG
AGGGGGCTCCCGCGAAGCGGGTGGGGGAGAGATAAATCGTAACCAAACCATGCTTCCCAC
GCCGTCTGCCCTACGCTTTCAACGCCGACTAACCTGACAGACGGCGGGAAACATAGCCAA
TGCAAATGCCGGGTAGGGATTTACCCTACCCGGCATTTTGCTGTTTCAATCACCGAACCC
CACCCTGTTCGCGCGCCGGTCGCGTGCCGTTCTGCCGCTGTACACATCCGATGGGTAGAG
TGACTTCGAAACGATGCGAGAGAGGCGGACATATGGCGAACGGCGCACAGAACGCAAGCG
GCACACCGGCACCGGCGGCAAGCCATTCCGGCGGCCACGTCGTATCCGCGCGCGCCACGA
CCATCGGCCTGATGGCAATCCTGCTGTGGAGCTTCATGGCCGGCACCGTGCGCATCGTCT
CCGAAAACTTCGGCGCCACGCTTGGCTCGGCCCTGATCTACACGGTCGGCGGCATCCTGC
TGCTGATGTTCCGGCGCCCGGCCCCGATTCGCGAGTTCCCCAAGAAATACCTGATTATCG
GCGGCCTGTTGTTCGTATTTTACGAATCGTCGATATCCCTCTCGCTGGGTCTGGCCTCTA
CCGACGCATCCTCGGTGGAAGTGAGCCTGGTCAACTATCTGTGGCCCACGATGATGGTGC
TGCTGTCGGCGGGCGTATCCCATCGCAAGCACGCGGTCGTCAAGGTGCTGCCGGGCGCGA
TCGTGGCCACTGCCGGCGTGGTGTTGGCGGTCGGCGGTAATTCCGGGCTCGACTGGCATG
CGGCCGTGCAGCATATCGCCGCCAACCCTTTGCCCTATGCGCTGGCGTTCGTGGGCGCGC
TCGCTTGGTCGGTGTACGCGGTGTTCACGCCAGCCATGAGTCATGGGGTGGACGGCACTT
CATTGTTCTTCCCCTGCGTGGCCGTGGCGTTGTGGATTATCCACTTCGCGTCCGGGCAGG
GGTGGCCGGCCGAGCCGCCGAGTCTGGTCGCATGGCTGTTTGTGTTGATTGCCGCGGCGG
CGATTGGCGGTGGTTATGCCTGCTGGGGCTATGGCATTCTGCACGGGTCTATGGAGCGGC
TGGCTATTGCGTCCTATGCCACGCCGGTGCTGTCCACCGGGGCCAGTGCGGTGTTGCTGG
GTTTAGCGCTGTCGCTGCCGTTTTGGTGTGGCGCGCTGCTGGTGGCCGTCGGATCGGTGC
TTAATTACTTGGTCAGTGCGCGCAAATAGCGGGGTGGCTTTGCTCATGGGGCGGTAATAA
TCCCATGGGGCGGTAAAACCCTCATGGGGCGGTATCCCAAAATGGCTTTATTCTGCCGTT
TCACAATTTCTTCAAACCGCCCCATGGGCCTTTTACCGCCCCATGGATAAATTACCGCCC
GATGGGCAGCAGCAACTTACTCGCCGCGACGCTCGGACGGGCGGCGAATCGGGTCAAGCA
GCGTATTCGGATCGGAGATGCCGAACATGCTGCGCCCGCCGGTGGATTCAGGGTGCTTGG
CGAGAACGGCCAGCGAAATCGCCCCCGGAATCATAATGATCACCAAAAGGGCCGCCAATC
CCCAGTTCACGAAGAATCCGAGCCCCAGTACGATGGCCACCACAACCACCACCGTGACGA
TAATCGTCAACAGTGCTCGACGTGGGTTGGTTTCCCTGGCCCAAGAGGTGCTGGCTGCGG
GCTTTGCTGTTGAACTGGCCGCGGCGTTTGTGGCTGTTGTGCCATCAGCCGTGACGGTCG
TGGGCCTTGCCGCCGCGCTCGTCGCGGGGCCAGTAGGGGCGTCAGACACGTTATCGGCGG
CATTGCCGGTCGCTGCTGGACGTTGTTCGTTTGCGTGAGTCATATCCACCAGCATATTCC
CTGCTTCCGGCTGAAGCTGGGACAAGCCTGCGCGCCGCTAATCCAGCGCCGACACTGGCC
TTGAACTGCGGGCGCCAGACCGGATGTGAACAGGCGCTGAACGGAGTCTGGGGAAACCAT
GAGAACTCGCGACAATTTTTGTGAAATTGGGTGACGCTCTATGAATCGCGCGCTAGTGTT
GCGTGAGCTTACAAGGCGAGGAGCCTGGAGCGCGGGGGTGAAGGATGAAGAACTCCGTTT
GGAAAACGTTCATGGAATTGTCTCTGGTCCGCGGAATCGTGCCGCGGACCGTGTTCGGAC
TGACCGCGATCGCGGCAATCATACTGATTATTGGGCTGGCATTGAGCAAGAGCAAGAAGC
GCGGCCGCCTGCACCCGCTGATTGTCTCGCTGATTGCCGCCGTGCTCGCCGGCGCGGCTG
GACTGCTGGTTGCATGGCTGGTGTCCGACGTGTTTATGGTGTTCGGCGTATCGCTGGGCT
GGCCGGTGATCTTCACCATCGCGGGCGGCATCGCCGGCGTCGGCTTCGTGATCGCCGCAG
CCGTGACCCTGCGCGGGGTCCGCCGTGCGCTGGCCGTCGTGCTGGTGCCGCTGGTGCTGC
TGTCCACCGCGCTCGGCGTGGACTCGATTTACGGCGAATACCAGACCATCGGCACCCTCG
TCGGCTACACGCCGTACGCCTCGCTCGGCTCAATCGAGGTACACAAGGCCGCGATGAGTG
TCAGCGACTGGCATAGCAAGGCGCGGAAGGGCAGCCTGCCGTCCATGCCCAGCCAAGGCA
AGGTGCTCACCGTCGACATTCCGAACGCCAAATCCAACTTCACGGCCCGCAAGGCGATGA
TCTACCTGCCGCCCGCCGCGCTGTCCGACCGTCCGCCGGCCTTGCCGGTGATGGAGCTGT
TGGCCGGGCAGCCCGGTAGCCCCAGTCGCCTCATCGACGCCGGCAACATCGCCGCCACGA
TGAATGCGTACGCCGCCAAACATGACGGGCTCGCGCCGATCGTGCTCGTGCCCGACCAGA
ACGGCGAGGCCACGCACAACAGCCTGTGCGCCGACACCACGCAAGGCAACGCCGAAACCT
ACCTCACCACAGACGTGGTGAACTGGGCCAAGAAGATGCTGCCCGTGGCCAAGTCGGCCC
GCATGTGGGCGATGGGTGGGTTCTCGCAAGGCGGCACCTGCACCACGCAGCTCGTCCCGC
GTCATCCCGAAATCTACGGCGCGATGTTGCCGGTGGACGGCGAACTCAAGCCGACCAACG
GCAGCGTCGGCAAGATGGTCCAAGAGTATTTCGCCGGCGACCGCAAGGCATACGACGAAC
AGGTGCCGGTCAACGCCATCGCCTCCAGCGGCACATCTGAGCAGGCGCTGTTCACCGGTG
CTGGCGAACGGGACAAGGAATCGATTAGCAACATGCGCACGATTGCCGCCGCCGCGCGCA
AAGCCGGCATGGAGGTCACCGAGCTGATCGTGCCCGGCGCCGGCCACGACTGGCACGCGG
TGCAGGCGGTCTGGCGGCCCGGTCTCGACTGGTTTGGCGAACGGACCGGCTTGGGCGAGA
TGGCGAAATCGTTGAAGGAGTACCCACAAGTGGAGGTGTTGCAATGAGCGAAGAATCGCG
TAAGCACAACAGTCATGCGGCGGAAAGCTGGCGCGAACTGGCCGGCGACGTGCGACAGTG
GGCGGACGGTCATCGACTGGCCATCACTGCCACGGTGGCGCTGGTGGTGCTGAACTTGGT
GGTGTGGCTGGTGGTCGCGATGGCCGGATTCGCGTTCCCGCTGCGGCTCGACACCAGCAT
GGCCGAATTCGATTTCGGCAAACTCTTCTGCACGCTGTTCTTGGCGCGCGGCGTCATCCA
GCTCATTCTTGATGCCGTGCTGTGGCTCGTCATGCTGTCAATCGCCGAGCCGTGGCTTGG
CCGCGCACGTACCGTCGGCACCGCGCTCGCCTGCGCGCTCGGCGGCGTGATCGTGGGCCT
GATCTTGTGTGCGGCGGCCGGATGGCTGTTCCAGGACTCCCAATTCGTCTCCCGCATGCA
GTTCGCCCTGAGCCCGCTGGTGTTGCCGGTCGGCGCGCTTATGGCGGCCAGCGCGTTCTG
CAGCCATCTGTTGCGGCGGCGTATTCGGCTGATCGGCTACGTGGCGATTCTGGTCGCGCT
GCTTTACAGCGGCAATCCTGGCGATTACTGCATTCTCGCCGCCGCGCTGATCGGACACGC
GGTCGGCCGCGTGATGGCCGGGTCGCCCGCGCACGCCGAAACCGGATGGCACTGGCTGCG
CAGCACCTCCTTCGAGGCGCGGCGCATGTTCGCGGCCATCGCCGTGGTGCTGGCGCTGGG
GCCGGTCATCGCCATCACCTCGCATAATCACGCGGGGCCGCTCAGCACAGTCGGCCTGCT
CATGAGTCCGGTCTCCGTCGACGACGGCACGCTCGCGCGCTGCCTGGCCGGCGCCACGCA
CAGCGGCTGCTTCCTGCAATTCGACCTGATGCGCGCCTCGATGCCCGGCGCGGTACTGCG
CTCGCTGCTGCCCACCGCCGTGACTCTGGTGCTGGCGTGGGGCCTGTATCGCGGACGTCG
GTTCGCGGCCACCTGCGCCGTGGCCATCAACCTGTTCACGGCGGGCGTTGCCATCGCCTA
TTACCTGGTCGTGCCGCTGAGCTTTGCGCCGGATGGCATGACCTCCCTGCTGCAGCACGG
CGCGATCACCGCCTGCGTGACGAACACCTTGCCGCCGCTGATCTTCGCCATCGCCTTGGC
TGCGGCAATGAAGCACTTCCCGATTCGCGTCGGCTGGCGCCGGCTGATCGGCGGCGTCGG
TGCCATCGTGCTGGTTCTGCTGGCGTGCGCCGCCGTGTACCTGATGTACGGCATTGCCCA
GCCGGACGCCTTCTCGCCGCGCGCCACGGCCTCGTCGCTGTTGGCCGAACTGCCGGGGCG
CTTCCTGCCCATCGGCTTCCTGAGCCATATGAAGTTGTCGTTCGTGCCGCGTACCCCGAT
GGCCTCGATCGTGTATCAGGGCGTCGGCCTGGTGTTCTGGATCGTGGTGCTGGTCGTGGT
GATCCGCTGGATGAGCGACGTGAGCGAATCGAACGAGCGGGCGCAGGCACGCGCCGAGCG
GCTGGTCGAAACCGGCGGCGAATCGATGAGCTTCATGACTACGTGGGAAGGCAACAGCTA
CTGGCTCTCGCCCACGGGCAAATCGGCCGTGGCATATCGCGTGCTCAACGGCATCGCCTT
GACCTGCACCGGGCCGTTCGGCGAGCCCTCCGAGTGGATGGACGACCTGACCGGCTTCAC
CCAGTATTGCGTGGAGCGGTCGCTTTCGCCGGTGTTCTACAGCGTGCATCGCGAACAGCG
CGACGCGTTGCTGGAGGTCGGCTGGAGCTCCATCGAGGTCGGCAGCGAAATGGTCGTGGA
CCCGCGCGGCTGGAAGACGACCGGCAAGAAATGGCAGGATGTGCGCACCGCCATCAACAA
GGCCAAGCGCGACGGCGTGACCGATGTGCAGTCCACGTTCCTGGAAGCGTCGCTCGATGT
GCGCGAGCAGATCGAGGACATCTCCGAGGAGTGGGCGCAGCTCAAGGCGCTGCCGGAAAT
GAAGTTCACGCTCGGCGGTGTCGAGGAACTGCGCGACCCGCGCGTGCGGCTGCTTTACGC
CATCGACGCGGACGGGCGCGTGCTGGGCGTCACCAGCTGGCTGCCCACCTGGCGCGACGG
GCGCATCGTCGGCTGGACGCTGGACTTCATGCGCCATCGCACCGACAGTCCCAACGGCAT
TATGGAGTTCCTGATCGCGCGCATGGCCGAGCGCCTGCGCGACGAGGGGCTTGCGGATCC
TGAGCATGCCGTGGAGTTCATGAGCCTGTCCGCGGCACCCTTGGCCGGCATGAACCCCGA
GCGAGACAATGCCCGGGAAGGTGGGGTGGCGGCCGGCGAAGGCACGCAGGTGCTCCAACA
CGCGCTGCAGATCGTGGCCGACTGGATGGAACCCGCCTACGGCTTCCACTCGCTGTTCAA
CTTCAAGCGCAAGTTCCAGCCCGCCGAAGCGCCGGTCTACGTGTGCTACCCGGACCCGGC
GGCGTTGCCGCAGATCGGGCTCGCGGTGGTGCGCGCCTACGTGCCCAGCGTGACGCCCGC
CGAAGTGGCCGGCATGCTCAGTACGCTGCGGTCGTGAAGGTGTGCACACGGGTACGCAGG
CTAGCCGATTCGAGCCTGAGACGGGGTATCTGCTTTCAGGAGGTACATTTGGCCTCTTGC
GGACAGCTAACTGCCTTCAAAGAGATACCTAAACTCTGAAATCCCGAGTATGAGCGTTGC
AATGACGGCGTTTGTACTCGGGGTTTCCCGTATTCAGTACCTCTTTGAACGGAGAAAGCA
TTCTGCAGAAGCCCGAATGTACCTCTTTGAGCGGCGAAAGCCCAGCGAGAAGGGCGCAGA
AGGCGCTATCTCCGTTTCGAGGGGTTGATTTGGCCTCTCCGGGAGGTCTACTCCTGCTTC
GAGGGGCTGATGGCCGAGTATTCACGCTCCAAAATCGGCGGAATGGCGTTGACGCGGATG
GGCTTTTACATGCGGTCTAGCTGCCGACCAGCCCCCTTGAAACGGGAGTAGACCTCCTGC
GAAGGCCGAATCAGCCCCTCGAAAGCGGTTTTGCCGGTGCAGAGGTGTCGTTGACTGCAT
CGCGAGCCGCCTCGACGTAGTAACGTGGGGCGCATGAGCGAACGTAACGAACACAATGAC
GGAAATACGCAAACCGCATACTTCGCCGGCGGCTGCTTCTGGGGACTGGAGCGCTACTTC
CAGAACGTCGACGGCGTCACGGACACCACGGTCGGCTACGCGCAATCCACCGTCGAATCG
CCGACCTACGAGCAGGTATGCGCGGGCGGCACGGATGCGGCCGAAACCGTGAAAGTCGAG
TTTAACCCGGCACAGGTCAGCCTGCGGACGCTGACATTACTGTTCCTGGAGGTCATTGAC
CCGTTCTCCGTGGACCAGCAGGGCGAAGACCGCGGCCGGCAGTACCGCACTGGCATGTTC
TACACGGACGAGACGCAGCGCGCCGTGTATGTGGCGGCCTTGGAGCAGCTGGTCGACCGC
CAGCCGCAGCGCCCGGCCGTACTGGTCGAACCGCTGCGCAACTTCTACCCGGCCGAGGCA
CATCATCAGGACTATCTGGTGAACAATCCCGGCGGCTACTGCCATGTGCCGATCGCCGCA
ATCGCGAACGTAAAACGCCGTCAGAAGTACGTGGAACGCATCTGGGATCTGACGCTTGAG
CAGTTCGCGGTCACACAGAACGCCGCTACCGAGCGCCCGTTCGTCAACGAGTATGACGAG
GAGTTTGAGCCCGGCATTTACGTGGACATCGTCAGCGGCGAGCCGCTGTTCTCGTCGCGA
GACAAGTTCGATTCCGGCTGCGGCTGGCCCGCGTTCTCTCGCCCGATTGCCGGTGACTTG
CTGACCGAGCATGAGGACCACCGCATTCCGGGCCGCGACCGCATCGAAGTGCGCACGTCG
GACACACAGATTCACTTGGGCCACGTGTTCACCGACGGCCCGGCCGACCGCGGCGGCCTG
CGCTACTGCATGAATTCCGCCGCCCTGCGCTTCGTGCCGCGCTCGCGCATGGCCGAGGAA
GGATACGGCGACTGGATTTCGGTTGTGGATGGGGATGAGCAGGCATGAGCATGGAGAATA
TTGCGGGCGCTCGCAAGCCCGCCAAGCGTGAGGATGAGCACACGGTCGCCGGCGAGCATC
GCATGATGCGCCGCGCGTAACCGTGGCATCGCCGCCACGTTCGTGTCGCATAATTGCTGC
CCGGCCACGTCATAATTCGCCGTGCCGCGTGGGAGCGCTGTGGCGGCTACGACGAGTCGA
TGCGCGGCGACGCCACCGCCAGTCAAGCCTTCATGGCCCACCCCACCTACGGCGACGGCG
GAATGGCCGCCGCCGTACGGTTGAGGAGCTGATGGTCAGCCGGCTAAATGCCGATAGAGC
TCTGGATCGATTGGCCGGGCCAAACGCAGGACCGACAGGGTGACCTTCACACTGCCCTGT
CCGGTTGCGTCAGGCTTGGTGGTGAGCTGAGGATTCTCAAACGCAGCGACGTGGCCAACG
TAGTAGTACTTGCCATCGGCCTCTTCCGCCTTGCGCATGACGAATAGCGGGACGAAATGT
GTGTGGTCCCAATTCGGGCCAATGCCGCTAAGCGCCCATCGGAATTCCGGAGACTGCGGA
GTGCGTCCGTTCTTGCTGAAGTATTTCATTTCCTGTGTGCTCAGGAATTCATCCTCGTAT
TGGCTGGCCGCGTATTTCACGAAGATGGGCATGGTGTTGGTTTCCTTGTCGAGCAGGTAA
CCACCCACGTTTTGCGGAGTGTTTTCCTTCTTCCATCCGCACAGGCGCATGACGTCAGCC
ATGGAATATTTGCGCTCGTACAAGAACATGTGGTCGAAGACCTGTTGCCTGGCGGCGGCC
TCGCGGAACATATCTCGGCAATTGGCCATACCGGTGCGCAAAGTGTCCGCGAAGAAGATG
CGGAACGTTCGGTTCGTGGCAAGTATGTCGGCGAATCTGCTGCTCAACCGATATGCGGTG
TCGCTTCCTGTGCCGGTGCTGTTCAAGGTTTCGACCAATGGCTGGTTGCCAAAACGATTG
CAGTTCGGGCCGGTGAAATATGAATAATCGAGCACGCTGATCGCAGAGTCGAATTGCGCG
TCTGAACCATCGGCCAGCGGGAATTCAGTACGAATCGCATCGAGCAGTTCGCTGCGGCCG
ATTGACGAGCCCGCACTCCAATGCTGAGGTACGTCGTCGTCGAGCCGTTCGCTGACGAAA
TGGCATAGCTGAGCAAGAATGACCAATTCGTGCGGTCGCAATCCGGGCAGCAGCAGCTCC
GCTGCCATCTTGAGTATCGCGTCTTCAACGTCGGTCACCGGCTCCAACTGATCCTCAAAT
GTCGCTTCATGATGTTTGCCTTTGCCCAGGCTTTTTTCACGGGAACGCACGAAATCAAGA
TAGTTGCTGCGCTTCGATGCGATGGTATACGGCAGTGAGGGGTCGTAGTTATAGATGTCC
GTAAGCATGGGGATGCGGCCCAGCTCGTAACGGACTTGGCGATACTGTTCGGACAGCTTT
TTCATGTCGGACCAGTCGGCGGTGTCCAAAGACTTAAGGATGCGCTCCTTGGCGATCGGG
TCGAAACTGATGGACGACAGGCCGATTGACTTTCGCTGCAGGTTCTTGCGAGCCCTGTCG
CGGTCGCCAGTGTTGCCGTATAACGCCACCGGAATCAGATAGTTGTTGTTGTAATTGCCG
ATGAAATCGATAACCACAACGCTTTCTTTGTGAGGGAATTTGCGCAGTCCGCGCCCGAGC
TGCTGCGTGAAGATAATGCTGGATTCGGTGCTGCGCAACATGACGATTTGGTTGACGGCG
GGAATATCGACTCCCTCATTGAACATATCGACAGTGAAGAGATAGTCGAGTTCGCCTTCA
GTGAGCTTGCGGACGTATTCGTCTCGCTGCGCTTGGGACACGGGCCTGCCGTCATCGTCC
GTGCTGGTAACGGCAGCGGTGCGATAGGGGCGTTCATCTTGTTGATTCCACTGCTGGTTA
AACAGCTGGGACAGCTTATGGGCTTCCTCCTGTCGGCTGCAGAACACGAGTCCGGTGACC
GGAATGTTGAACTGCCCATATTCCTGCAACTTGTCAATGATGTAGCGGACTCGCTTTTCG
GTGGCAAGCTGCTCGATCTCGTACTTGAGCTGTTTCGAGTCCTTCGCATCAAGACCCTTG
GAGACATCGAGACGATGGGCGATTCCATTCGGATCGTCGTCGGAGCCAAGGTATTCCGCA
ACGCCGTAGTAGTGGAATGGACAGAGCATGTTCTCGTCCAACGCCTTTTGCAAGCGAATT
TCGTACGCGATGTTATGCCCGAATAGCTCGAAGATGTTGATGCCGTCGGTGCGCTCTGGC
GTGGCGGTCATGCCGAGCATGAAGTCGGCATCTTTGAAATGATTGATGACGCGCTGATAT
CCTTCGGCTCCAGCGTGATGAACTTCGTCAACCAGAACGTAGTCGAATTCATCGGATTTG
AATTGCGCCAAAACCTCCGGCTGCCGCATCGTCTGTACCGTGGCGAATACGTAGCGGCGG
TCCTGTTGCTTGCTGGTGCCTGAATACAATCCCAATTCGGATTCATCACAGCCGAGCACC
TTTTGGTAAGAGTTCATTGCGGTTTGAAGAATCATCTGCTGTTGGGCGATGTACAGCATG
CGCTTCGGCTGGCATTCGCGTACGTCGAATGCGGAAAGGTACGTCTTTCCGGTGCCGGTG
GCCGACACGATAATTGCGCGGTGCTCGCCTTGTTCACGAAGTTTCTTGAGATTCGCCAAC
GCCTCCTGTTGCATGGCGTTTGGCTGAATGTCATGCCCCTCAAACGACTGCAGAATCTCA
TGACGCGGTGGGGCGTATTTCTTGAAATCTTCCTCATACTGTTTGATCCACTCTTCGGTC
AGCGGAACGGAATCGGCCACCTGTGAGTCGATTTCATCCTGGAACTGCCCGACCAGCTCT
CCATCCGCCAGCGATGAGACTTTGAGATTCCATTCGCGTTGCGTGGTCAATGCGGCTCCA
GTGAGATTGGAACTGCCAACGTACAGGTCGTAATAGGGCGTACCGTCTTTCATGCGGCGA
GAAAAGATATATCCCTTTGGATGGAATGGCTGTCCTTGAGCCATTGCGGCCACTGAGGCA
TTGCGGGAGCCTTCCCACACGCGAACGTCAACACCAGTGGTGTTCTGAAGATGCAGCAGC
TCCCAGAATGCCCTGGGATCGTTGAAATGATTTTTCGTTGAGGTAATCAGTGTGCCCGCT
CGGGTCGCTGTTTCATGGTGACTTCTGAAGTCTTCAAATAAGCTGAGCACGGCCTCAGCC
GAGACGAATGCGACAGAAATGTCGAAGGAATCGCTAGTAGCCAAGGAATTGCCGATTTCC
TCGCGCATGGTCAATCCACCGGGGCGATTTGCGATGAGGGTCGGCTTATATTCGCCGGGA
GCATCTGAGCGCGGCTCGATCAGACCTGAGATGACATCTTCGAGGATTGAGGGTGTCGGG
CCAGGATCACTATGTTGCGTGTTGGCCGGAGAGCTTGAGGTGCTGGCCAGATTGATAGAC
ATGTTGTCTTGTTCCCTTGCGATTCGAATTGTTTGTTGATGACTGCATGACTGCATGGCT
GCGCTATGGCGCATTCATCGGAGCGTCAGCTGTTTGCTGGCGATAATCGCGACTGCTTCG
CGATCTACCGGAGCCCAGTTCAATGTCGGCATATCGGCAGGATTCAGCCATCGGATATCA
GTATGCTCGGTGAGATGCGGTGTGCCGGCGATGAGGTGACAGACGAATGTAGTGAGCCGT
ACGGTCCCAAAGTCGTAGGCGTATTCGCTGGTGCACACTTCTTCCGCGACTTCAACTTCG
CATAACAGCTCTTCTTCGATTTCGCGGTGTAAAGCCTGCCGCGCTGTTTCATGAGGTTCG
ATTTTGCCGCCGGGGAATTCCCAGTATCCGGCCAACGACTTCCCCGGACCGCGTTGTGCA
CATAGTACGGTGCCGTTGGTGACGATTGCGGCTCCCACGACGTTAATGATTTTGCGTTCC
GGATCCATGAACAACCAGGATACAACGCTTCAAGATCCACAAGCGATCCACGATCCTCGA
CAGTTTCGCAAGAACGATCCTGATTCAATCGGAACTACTGGAATCGCAGTGTTCTAGGGC
ATTTGTGGAACGAAAAGAAAGGCTGATCAATGGTGAATGAACGGCAGACCGATACGTGTG
CGGACGTGATGTACAGGCGTGAACGGCAGAGAGGCTGTGGCGAAGCAGGGCTGGACTTCG
CCCCTTTCATTCCCTCACAGGATGAAGTTGATCAGCAGATGAGCGCATTGGATGACAAGC
TTGTGTCCAAGGCTCAGGAACAATACGCGAACCGAGAAATCTATCCTTTGGACGAGTGCT
ATCAGTTGGACGGGTCGACGTTTATCTCAGCCGAGGCGTTTGAAGAGATTCTTGGCGACG
AGCAAACGCATTATATGGCTTGGAAAAACGGCTGTATTGATAAGCTGTCCATTGATTATT
GGGAGATGCCGGATGTGATGGCCTATCTTGTGGAGCGCAGCATTGCGGAAGGTGACGGCG
GTGAATGCTGTTATACGGATGCTCAGCCGATTGATTATGCGGAAGATTGTGCGTACTCGC
CCAGCGAGATGTTGGAGTGCTTAGGCGCCAATTGGCAAGAGCAGGGTGTTGCCGATGATG
GTTTGAGTTACGCGTTGTACGGGCACCCGAATATCAATGTCGAGAACGTGTCCGGTTCGA
TGATGGTCGTATCGACGGAGCAGCCTGGGCTTTCGGTGATGGTTGATTATCGCAGCGGAA
TTTGGGTGGTCCAGCCGTTTGCCCATGACGAGTCATTTGGGTCTGCGATTCAGTTTGGTG
AGCGGCTTGCGCCCGTTGAGGCTGGCCTTTTGCGGCCCAATGTCTATCAGCATTTTTTGG
AGGCGAAACATGCGTTTGATTACGCAATCGCGTGGATTGAAGATGTTGGGGAAGGCGCTC
TCGACTATTGTGGTAGCCAAGAGAAGCGATCCGTTTCCGAGGTGAGATTCGGGAGCGATC
CGACTCTCGGCAGTGATTCATCTACGCAGACAAGCCAAAGGAGCCTCGCCATGATTCTCG
TCACCACCACCCCGTCCGTCGACGGATACACCATCACCAACTACCAGGGCATCGTCTTCG
GCGAAGTGGTATCCGGTGTGAACATGTTCAAGGATCTTGGCGCGGGCCTGCGCAACATGT
TCGGCGGCCGCAGCCAGGGCTATGAGGAGGAGCTGATGCGCGCCCGCAACGAGGCCATCG
CCGAGATGCAGCAGCGCGCGGAGGCGATGGGGGCGCACGCCGTGGTCGGCGTGGACATCG
ACTACGAGGTGCTCGGCGCCGACAACGGCATGCTGATGGTCACCGCGTCCGGCACCGCCG
TGCAGATCGCGCGTACGGCCTGAGTCCATCGAGCACAGCCTGGGCCCGGACTCGTCCATC
GAGCCGGGCTTTGTCGGTTATCGTGACGCATTGCACTGACGCTCATGACCATACGAATCG
AAGCATACGACCGGCTGCCCGACGCGGCCCGCGCCATACGCGAGCAGGTGTTCATCCGCG
AACGCGACTGGCGGCCGGAATTCGATGAATGGGATGCCGCGTCCGCGCATCTGCTGGCGT
TCGATTCGGTCGATTCGCCCGATCGCCCCGGCCCGTCCGCGCAATCGGCCTCGCCTATTC
AGTCCGGCCAGCCCGACCAACCCGGGCGATACATCATCGCGCGACTGGCGGTGCTGCCCG
AGGCGCAAGGCAGGCACATCGGCTCGCGGCTGCTGGCCGACGCCGAACGCCGCATCGCGC
AAGCCGGCGGAGCCATGGCCGCCGTGCACTCGGAAAACGACCACTACAAGTTCTACGAAC
AGCGCGGCTACCGGCTCACTGACGAGGTCTATGAAGGCGGTCGTCACGGCTGGCTGGTCA
AGGACTTGATTCTTGGCTCCGAGAATTAAGGGCCGCTGTCTGTCCCGCGCCGTGTTCAAA
TCGCTGCAATACAGCGAGTTCGAAGCATCCTGTATGAATTGCTGGACGACTACAGCGCGC
AGACAATCAGATAAATCGCCACGACGTGGCAGGCGTACCCGATGACCGTGCCCAAGTGAA
ACACCTCGTGGAACTCGAACCAGCCGAGAACGGGGTTCGGCTTGCGCAGCGCGAAGCATA
CAGCGCCGGCGATATACGCGGCGCCTCCGCATGCGATGAGTATGGTCGCAGCCGGACCCA
CTGCGGGAGCCGTCCATAGCTGCGGAATAAGCGTCACCGGCGCCAATCCCAGCACAACAT
ACACAGTGGTGAACACCCAGTTCGGGGTGCGCAGCCAGACGATATGCAGTATCGTGCCGA
TCGCCGCGGTCACCCAAATCACCGTGAGATATGGCCGGCGAATCGCCGGGCTGAGCGCGA
ACAGCACGGGTGTGTTGGTGCCGGCGATGATGAGGAAGATGTTCGAATAATCGATGCCGC
ACAGTACGCGAGTCACCTTCGCGCTGCGCCACGGCACGACGTGCAGCAGCGCGCTGTTGC
CGAACAGCAGCATGGCCGAGGCACCGTACACTGCGCAGGCCGCTTTGACCGAGCCGGCCG
GCGCGATGCAGATGAGTACGATGGACGCCGCGATGCACAGCGGCAGGGTGGCGAGGTGAA
GCCATCCGCGCAGTCGCGGCTTGCGATTGCCGAATGCATCCACGGGGACGATCTGGCGCT
TGATCGCCTTCAGTGCGGCCTTGGCTTGGCGGTAGCGCGATTGCGCGGCCCTGTATCGGG
CCGATGCACGGTCCAGTGCGGTGGGGTTGGCGCTTGCGCTGGATTTTTGACTCGCGGTTG
CGGAAGGCGCAACTGTTGCGGCGGAAGCCATGGTTCGTCCAGATGGCGTGCTGATGGAAA
CGCTCATACTGATCACCTCGCTATGGCCGGCGACGCTCTCCCGACCACTAACCTACGCTA
CCGTAACCTAGTATAGGCCCGCGCAATAATCAAGGTTGATTTCGTAATGCTTACAGTTCT
TCCGTGGTGTGGTATTCGGTGGTGCGGTTGCGGAATACATCGCCGAGTCTGTGAACTCGT
ATTATGCGTGTCTGCTGGGTCCGACTTGTGTCGGTTCCTGATTTCGGATTGCTGCGAATG
ATGCGCCCGACGCCGCCCCGCCAGTTGCCGGATTCGTACGGCTCGGCCGTTCGGCCGAGC
TGGTCGTCGGTGACTCCAGATACTTCGTTGGTTTCGTCTCGGTTCATGATGTTATGTAAT
GCTAGTTTATGGCGGATGGAAAGTTGAGGAAAGTTAAATCTGCTTCATGGGCTTCTCTCT
GATCTGTATTTGTCCCGGTTCATATGTCAATCGTTTGACCTGTCGACCGGGGCAGAATCC
GCTGTCCCGGTCGGCGATTTCGGCTTGTTTTCGTGAACCGGGACACTCCGGTTTCCTCAA
CTCATATCGTCTGGCAGACGGAATCGGCGGAATAAGGCCGATTCTGGAATTGGCACGTTG
TCCCGGTTTTCGCATAAATCGATTGACATTTATACCGGGGCAACAAAAATTGTCCCGGTT
TGCAAAGATCGCCCGAAATCGCGAACCGGGACAGCGGATTCTGGCCTGGCTTGAACGTCA
AACGATTGATGCAGGTACCGGGACATTTTCCGCCACGAAAGTTGGGCCATAAGTCTCAAG
TCCTAAGCCCCCCCTGAAAAACGGCGCTTGCCCGAACAAAGCAAAAGGGCTGGAACCTTC
CGATTCCAGCCCTTTAGTTGCTGGTGCGAGTGGGGGGAGTTGAACCCCCACGAGCATACA
CTCACTGCCACCTGAAGACAGCGCGTCTACCATTCCGCCACACTCGCAGACAATCGACTA
ACTTACACCCGGCTGGGTAATCATGCAATCTTCGGCGTGTCGCATGGGAGGCAGGGATAT
ATCGCTTGTGGGTCTCCTGCGGGCGCCGTGATCTTTGAGGGTGGCGGCACTCCCCTCAGT
CACTTCGTGACAGCTCGTCCGCAATTAAGGACGGGCCTTGCCTGCAACCTGCTGGTTCGA
CTATCGTCTCACCTTCGACTACAAACAGCCCACTGGGCTGTTTGTTTAACGTCTCAGCCT
CAGCGAGGGGAGCAGAGAGAAGTTCGGCACAAGCCGCAACGAAGGAGAAAAACTCACAAC
CCTGGCCGGCGCTCGCCGTTGCCGTAGAAGTGGGCCAACGCTTCGTCGCGGAACTCATCA
AAGTATCCGCCGTCGATCGAGGCGCGGATGTCGTCCAGCAGCTTCACGAAGAAATGCTCG
TTGTGAATCGTGGCCAACGTGAAGCCGTTGAATTCGCGTGCGCGAAGCAGGTGGTCGACG
TATGCGCGCGAGTAGTGACGGCACGTGTAGCAGTCGCACCCTTCCTCCAGCGGCCCGAAA
TCGAACTTGTGCTGGGCGCGCTTGATGTTGTACCGGCCGGCGCGCGTGTAGATCGCGCCG
TTGCGGGCGCAGCGCGCGGGGGCCACGCAGTCGAAGGTGTCGCCGCCGTTCTCCACGCAC
GCGAAGATATCGTCCACGGAGGCGATGCCCAGCACATGGCGCGGCCGGCTCTCCGGCATC
GCGTCGCAGATCCAGGCGCAAGTGTCGCCGATGACGCGTTTCTCGATCGCGCCGCCGATT
CCCACGCCGTCGAAGTCCAGAGAGGCGATTTGCGAGGCCGCACGTCGGCGCAGATCCTCG
TAATTCGCGCCCTGCACCACGCCATACAAGGCCTGATAGGGCTTGCCCAGCCGCTCAGCC
GTCAGCCGCTGGTGCTCGTCCACGCATCGGCGGGCCCAGCGGAAGGTGCGCTCCACCGAG
TCCTCCTGGTAGGAGCGGGTGTTCATCAGCGTGGTGAGTTCGTCGAACGCGAACATGATG
TCTGCGCCGATTTTGTGCTGGATGCCCATCGAAATCTCAGCGGAGAAACGATGTGCGTCA
CCATTCAAAGGCGACTTGAACGTCACGCCGTCCTCATCCACCCAGGCCATGCGCTCCTTG
CCCTTGGCGATGATGTCGTCCGACTTCATGCCGGTCACGTCCATTGCCAGCGTCTTCTTG
AAGCCGACGCCCAGCGACATCACTTGGAAACCGCCAGAATCGGTGAACGTGGGCCCATCC
CAGTTCATGAAACGCGCCAAGCCGCCGGCCGCGTCCAGCACGTCCTCGCCCGGGCGCTCG
AACAGGTGGAAGGCGTTGGCCAGCAGGCACTGTGCGCCTAGATCCTTCATCTGCTCGGGC
AACACGGCCTTCATCGCGGCTTGCGTGCCCACCGGCACGAAGGCAGGCGTGCGAATATCG
CCGTGGGGCGTGTGAATGATGCCGGTGCGGCCGTATCGGGCACCGTCTCGCCCAAGCCCG
CTGGCCGTGGATGGCAGGCGGGTGATCGTTTCGAAATGGAAGGCGCTGCGGTCGCCGGGC
TGTCCGGGCTGTGCGCCCAACGGATGTTCAAGAAGGCTGATCGTCATATGTTCACTTTAG
GCAGAAGGGCCAGAAAAGGGCCGGAAATTGTGAAGAACTCGGTTTCGAGGGGCGGATTTC
GCCGCTCCCGAACGTCTACTTCCGCTTCAAGGGGTTCCCGGTCAAGTAGGCCGGCTGCAA
AAATGGCGGAATGGCGTTAAATGAGGGCCCTTGATACTCGGAATTGACCGCGCGAACAGC
CCCTTGAAGTGCAAGTAGATGTTCCCGAAACAGGAAATCAGCCCCTCGAAGCCGAGATGC
CCATAAGACTCTGCGATGATTACGCATAGACTTTCAATCAACGTTCAGAAAACCTCCAGA
TTGACTGCCTTTACTACTGAGGTAGCACACGAGAAGTGGCAATGGGCAAGTGCCCGAATA
GCCGCCGAACAGACGTGATAGGAATTTAGGAAAAGGAGCAGCAATGGCTGACGAATTTAA
CCCGCAGGGCGTCGACCAGACCCCGCGGAATAACGAAAACCCCAATAGTACTGCCGATAC
CGGCAACGCCGAGCCGAAGAACCCGTTTGTGGGTGGCGACTCGGTTGATGCCGGCAACGC
CAGCGATTCCAGCGAGCAGCAAGCCCCGGTTTCCTCGGCCGCCCTCGCTGCCGATCAGCA
GCCTACGCAAGCCGCTACCGACACTGCCGCCACCGAGCCCATCCCGGACTACGCCTCCGC
CAAGGGCGAGAGCACGGTGGTCTCCTCCTCGCCGGCTTCTCCGGCAGCGCCGGCCGCAGA
CCAGACCTCGGCCACAACTCCGCTGTACCGCCCGGCCCCGGAATACGGCGCTTATGGGCC
GACCCCGACTCAGGCACAGGGCCAGCAGGGCGGCCAGGCCGGCAACAATGCCCAGCCCAC
GCAGCAATTCCCGTTCGGCCAGCCTGCACAGCAAACCCCACAGGGCCAGCAGGGCAACCG
CAACCCCTACTACACCAATAACCCGCAGCCGCAGGGTAACGGCAATCCGTTCAATCCGCC
CACGCAGCCGCAGCAGAACAACGGCAACCCGTTTGCCAGCCAGTCCGGTCAGAATGGCCA
GAATGGCCAGCAGCCCCAGCAGGGCGGTCTGTTCGGTTTCGGCGTTCCCGGTACCGGTAC
GCCGAACGGTCAAGGTCCGACCCAGCCGGGACAGCCCGGTCAGCCCGGTCAGCCCGGCCC
CGCCAAGCAGGGCATGTCCAAGACGGCGAGCAACATCCTCATCGCCGTGGTCGCCGCCGT
TCTGGCTGCGGCCCTCTGCCTGGGCCTCGGCTACGGTGCCCTCACCAGCGGCCTGATCAC
CTTGCCGACCAGCAACTCGCTTACCAACGTCAGCTCGAATAAGTCCGGCTCCGGGTCCGC
CACCGCCAAGAGCGGCGAAGCCCCCGACTGGCAGACTGTCGCCAGCGATGTCTCCGGCTC
CGTGGTCTCCATCCAGACCGCGTTGAGCAACGGCACCGCCAAGGGCTCCGGTGCCATCAT
CGACACCGAAGGCCACATCATCACCAACAACCACGTGATCTCCGGTGCCCAGCAGATTCA
GGTGACGCTTGCCAACGGCAACATGTATTCCGCCACGCTCGTCGGCACTGACGCCACCAC
CGATCTTGCGGTCATCAAGCTCGACAACCCGCCGAGCGACCTCAAGGCCGTGGAATTCGC
CGATTCCGACAAGCTCGCCGTCGGCGAGAACGTGATGGCCATCGGCAACCCGCTCGGCTA
CGACGACACCGCCACCACCGGTATCGTCTCCGCCCTGAACCGCCCGGTGACCGTGACCGA
CGACAACAACAACGAGATCGTCACCAACGCCGTCCAGATCGACGCGGCCATCAACCCCGG
CAACTCCGGCGGCCCGACCTTCAACGCGGCCGGCCAGGTGATCGGCATCAACTCCTCGAT
CGCCTCCACCGCCACCTCCTCCGACTCCGCCGGCTCCATCGGCATCGGCTTCGCCATCCC
GTCCAACCTCGTCAAGCGTGTGGCCGACGAAATCATCAAGGACGGCAAGGTCAAGCACGT
TGCCCTCGGCGTGGTCATCAAGTCCGACACGGTTGAAGCCGACGGCGTGACCCGCGGCGG
CGCGACCATCACCAAGTCCAGCGCCACCGGCAGCGCGGTCGTCTCCGGCGGCCCGGCCGA
CAAGGCCGGCCTTAAGGAGGGCGACACCATCGTGGCCTTCAACGGCAACGCCGTGAACAA
CAACTACTCGCTGCTTGGTTACGTTCGTGCCGCGGCTTTGGGAGACAAGGTGACGCTGAC
CATCGTGCGCGACGGCAAGACCATGAATGTGGACGTGACGCTCGATCAGGAGGAGTCGTC
GGTGAACGGTTCGTCCGGCTCCGATTCCAACGGCAACAGCCAGAATAACCAGAACAACCA
GAACGGCAATGGCCAGAACGGTTACGGTAATGGCAATGGCAACAGCGATGGCGGCACCGG
TGACGGCGGCGGCTTCTCCGACCCGTTCGGCCTGTGGTAAAGCCGACTCGACAACGTCAC
ACGGTGTTGAGCGGTAACCGCTGAACACCGTGTCGGACAAGCAAAGGCCCGTGACAGTGA
GCAAACTCCTGCCACGGGCCTTTCGTATGCGCGATTGTGCCCCGCGCCCATGCCGCCAAC
GCAGTTTCGATATCCGGCATGTCGCGCAACGCTCGTTGATAGGGTAGGCCAAGCACTGAG
TTCGGGCGACGTCCTGAACACAGCGCATAATTCAATACAAAACTGAATACATTTCTTTAC
GCCGTGTATCGGAAGGTTGCGCGGGAGCCGAGCAAAGCGAAGCCCCAGGCAAAGCCGCCG
GTGGGTTAACAAGGCGTGACCGTAGCGCCGATTGCGCGGGCCACGCTTGCCGTACCGCAA
TCGACTCCGTATACGAGCGTAAGGAGCAATGATGAGCAGACTCATCAGATTCTTCACCAA
AATTCTCGACATCTGCAAGCTTGTGCCGATGCTTCCGGTCGTCGTCATCGCCGCAATTCC
GTTGGCTTTACTGGGCGATTGGCGTCCGTGGGGCAATGCGATGGCGATTCCGGTACTCGG
CAATCCGGGTTTCGGCCAGTGGCTGGTTATCGCACTGGTGCTGGTTATTGTGATTGACAC
TGTGCGCGGCATGATTGACGATTTGCGTCATGGGCAGGTTGGAGTCGATGTGCTGGCCGT
GGTCGCGATCCTCTCCACCGTGGCCGTCGCCGAATACTGGGCAAGTTGGGCGGTGACGCT
GATGATCACGTCCGGCGAGGCCATTGAGGAATACGCCCAAGCCAAGGCCGAGCGCAGTCT
GACCGCGCTTATGGAAGCCGCGCCGCAAACCGCGCACGTCGTCAACCTGCCTGGCGTGGG
GCGTGGGTTTGCTGCCGATAAGGGCGATTCGTCCGATGGCTTCCGGCGCGTGGGCTCGGC
ATCGGCTGCCGCCGCCGCGCACCGCTTCGACACGGTGCCGGTCGAGCAGGTGCAGCTGGG
CGACGTACTCATGGTGTTGCCGGGCGAAACTGTGCCGGTTGACGGCGAACTGCTGTCCGG
CACGGCCACGCTCGACCTGAGCAATATCAACGGTGAGCCGGTGCCGCGTGAAGTGTTCGC
CGGCGCCCGCGTGATGTCCGGCGCGGTGAACGGCTCGACTGCATTGACCATGCGCGCCAC
CCAGGTGGCCGCCGATTCGCAGTACCAGCGCATCCTCGAGCTCGTGGCCTCCGCGCAGGA
GTCGCGCCCGGCCGTGGTAAAAACCGCCGACCGCTTGGCTGTGCCCTTTACCGTGCTCTC
GCTGGTGATTGCCGGCGTCGCATGGGCGGTGTCCGGGGTGCCGACGCGATTCGCCCAGGT
GCTGGTGCTGGCCACGCCCTGCCCGCTGCTCATCGCCGCACCGGTGGCATACATCGCCGG
AACCGGACGCCTCGCCGCAGCCGGCGTGCTTATCAAAGCGCAGGACGTGCTGGAAAATCT
CGGCCGCGTCACGCAGGTGTTCTTCGACAAAACCGGTACGCTCACCGTCAAGCAGCCGCA
GGTGGTGCGCGTCGAGATGTTGCCCGGCGCTGCAACCCGTCTCAACGAAGACCATGTGCT
GATGATGGCCGGCGCGGTGGAAAGCTACTCGGTGCACATCCTGTCCAAAGGTATCGCCAA
GGCCGGCGCGGAGGCGCTGGCCGGACTGCGCCAGCGGTTCGAGGATGGTCAGCGCCTATG
CCCCGAGCCGGAGGCCAGCTGGCCCGGCCATGGACGGGAGTATCCGGTCGTCAAGAACAT
CAATGAAGACGCCGGCAAAGGCGTTTCCGGCGAGGTGAACGGCCACGCGGTGCGCGTTGG
CCGGCTGTCTTTCGCGGCCGCCGGGGAGGATGGATTCTTGGCGGTCGGCGAGGCTGTTCC
CAGTCGGTCTGAGGATGACCTGCGCACACGATTTGGGCTGCTTCAGCCGGACGAAATGGC
GTCGTATGTGTCTGTTGATGGTCAGCTGATCGCGCGCATTGTGCTGCGCGACGTACCGCG
TGCCAACGCCAAGGCAGTGCTCGCCAAACTGCATGAGTTGGGCGTCACCGAGCTCGCCAT
GCTTACCGGTGACAAGCGGGCTTCCGCCAATATCATTGCCAGCGAAGTCGGCATTGACGA
GGTTCACGCCGAACTGTTCCCGGAGGATAAGGTAGCCGCAGTCAAGGCCGCTACAGGAGC
CGGCAAAACCGTCACGATGATGGTTGGTGACGGTGTGAATGATGCCCCGGTGCTCGCTGT
TGCCGATATCGGCGTGGCCATGACCGATGGCACGTCCACCGCCGCTTCCGAAAGCGCTCA
GGTGGTCATTATGAATGACAATATCGCCGCCGTGCCGCGCGCCATCGCCATTGCACGCCG
CACCAAGCGCGTGATGCTTCAAGCCGTAATCGCGGGCCTTGTGCTTGCCGCCATCGGTAT
GATCGCCGCCGCGTTCAACCTCATTCCAGTGGTCGTCGGAGCCTTCCTCCAGGAAGCCAT
CGACGTGGTGAGCATCCTCTGGGCTCTCACTGCTCTGATTGATCGGGATTGATTAAGATA
AACCGGAATTGATTGGAGCCGCATCCGGATTATGTGCAATATAACAAGTTGATATCAATA
TTTTGTGTGTGCTTACCGGATGCGGGCGCCGTAGGTGGCAGTCTATTAGACTAAAGGCTG
TTTGCAGCATCATTTAGGGGCATTGAGGCCCTTGCCAGAGGAGTCGATATGTCAGAGGGT
GAGGAAGAGCTCAATGTGGGCGCAGTCCGTTTGGAGGAAGTGGCATCGGCGGCTAATGTA
TCGCTGTCCACTGCGTCCAAGGCCTTGCGTGGAAAGCCTCACGTCAGCGAGAAAACCCGT
ATTCGAGTGATTGATGCTGCGCAGAGGTTGGGCTATAGCGCTGCAGAAGCTATGGCATCG
ATGGCAAGGTTAAGCGTCAGGGATTCTCACGGCGTGCAGGATTTTCGCGTTGGCATCATT
GGCGTTGATATGAAAGGCGTCTTTTCCCCGACCATTCTTATTGGAGCGGAGAATGCGTTT
CAAGCGCGCTCAGCCGCAGCGCTGCTGTTCAATGCGTCAGGCAATGAGGCATTGTTCCAC
AGTGGTATTGAACGAATGTTGGTGCAAGGAGTGTCGGGACTGTTGATTATCAGCAGGCGT
ACGGATCCGGTGCCATACTACGTGGATTCTCCGGTACCTGTGGTCTACGCCTATGGCCCG
TCCCGTGATCCCGATGATTGTTCCGTGGCACAAGACAATGTGGAATCAGGGTGTTTGGCC
GTTCGCCACCTTCTTTCCTGCGGGCGCACTCGTATTGCGATTATTGCTGGCGACTCCGAG
TACTCGGTTGCACATGAACGGATGCGGGGTGCGCTCAAGGCCTTGCATGATGCTGGATTA
CAGTTGGTTGGCGAAGCGCGGTTCGGTTCATGGGAAGCGGAATGGGGGCGCGCCGCTGCC
CGTCTGCTGCTCAATGACGGTGCTGCATTCGACGCAGTGATATGCCAAAACGATGTGTTG
GCTCGTGGCTGCATCGAGGAATTGGAACGTAGCGGATGTCGCGTGCCGCAAGACGTAGCG
GTTATCGGGCACGACAACAGTCCGGATTATGTGTCGTACGCGCATCCGTTGCTTACTTCT
ATTGATGACAACAACGAAATGCTGGGGCGTCAAGCTGCCCTATGTCTACTGGATGCGATT
GCGGGGCATCCTCACCATGGTGTGGAGCGTGTGCCGGTGAAGCTAATCCAACGCGAGTCA
ACGTTGCCGTTGGATTGATAACGTCACCGGATAGGCGGCAGCAGCCGGTTTACATCTTGC
GTGGCATCATCCAGACCTTTGCGAATATCATTGATGCCGGAATCCCGTACAAGGCCGTGA
ACGTCGATGTTGCTTTGTTCGCTCAACGCTTGGCCGCGTACGCGCATGCTATGGATAAAT
CGTCCGGCCTTGCGTGCGTAGTCGGGCAGCTTGTCGGGGCCTACCAGCACTAAAGTGATG
ACAAGAATCACCATGAGTTCCGTGCCCGAAATGCCGAACAACATATTATTCTCCTTCTGC
AGTTATTGTTGCAGGGGCTTCCTGTTTGCCGGTGCGCTTGGCTTTGCGCGCCGCGCGAAA
TGGTAACGCGGCGCGCATTTTATGTAAAAGTTTGAGAAGTTTGGGTTCTTCGCCCGCCGC
GCGCATGACTTTCCATAGCTGGATGTGCTCGTATACTGCGCATACGGCTATGGCTGCGAA
ATAGATTGCGATGATGGGCAAGGCGAGTGCACATAATGTGCCTGGGTCGCCGGTTGGCGT
GGCCACGGCCGCGAAGATAAACGCTATGACCGTTGCGAGACGCCACTGCTTCAACCATGT
TCGTGTTTCGACCGCATTCATCATCGTCAATGCCACCATGACTGCGGGTAGCAGGAATGA
GAGGCCGAAAGCGACTGTCATGCGCAGAATGAAATCAAAATAGACGTCGGCGCTGAGCAA
TGTGGCGGTGTTTGCGGGGGCAAAGCCGGTAAGGATCGCCACCGCTTGGGGCAGCAGATA
CCATGCCAGTCCGGCTCCGGTGAGGAACAGCGGCACTGAGGCTCCGATGAATGCAACCGC
GGTCCGGCGCTCTTTGCGCTTCAACCCTGGATTAATGAATGCCCACACTTGGTATGACCA
CCACGGGCAGGAGGCCGTCAGACCAAGGAAGAACGCAATCTCCAGCTTTACGTTGAATGC
GGAGACCACGCCATTGAATGTGATGCTCATCAGTCCCTGTTGCTGCCCGGCCGCCGTCAG
GAACGGCTGTTGCAGGATACGAAACACCTGATCGCTGAACATCCATCCCACCATCGACAT
GATGATGATGCCGGCAATGGCCCGAACAAAGCGTTTGCGAAATTCGACAAGATGATCGGC
CAGAGGCATCACCGCATCGGGGTTGCGAGGCTTGCGCGTTTTGGACTTGCGCCCTACACC
CCGCTTCCACCGGCGTGTAGGGCGTTGCGCACCCGCGCTGGCCTGCTGCGTGGCCTCGTG
TGAGTGATCGATGAGATCGTCGAGGTCAAGATGTGTATCCCGATCGCCGGGATGCATCGC
CGGTGCAAGGGGTGCCGGAAGCGCAGGGTTTCCGGGAACCGTGCTCATCGCTGTTCGGCT
CCGGTTGCTGTAGTCGGGGCGGCGGTGGCGTTCATCGTGACGGCTTGGGGTACGGCGGGA
GCGGGAGCCGGTGCTGCCGCCGGAGCTGGGGCAGGGGCGTCGCTGACTGTATTGACGGTT
TGTTGTGTTGCCGGGTCATCGGTCTTGGTCTCGGCACGGAAAATCTTCATCGATTGGCCA
ATGCTTTTGGCTAGCTCAGGGAGCTTCTTCGCGCCAAACAGCAGCACGATGATAAGTAGA
ATGATAATGAGCTCGGTGGGGCGAAGATTAGGCATGATAGTATGTCCTTCCAATTTCTGT
GTTGTGACAGGGGAAGGGTATACCTCATTAACGCACCAATTTATCAGTATAGCGAGGAAT
GGTGTGTTGTTCAAGTTGAAGTGCGGTGTTGCGTTTGAGCTGCTTGTGAGAGTTGCTCGG
GAACATGTTAATTTGAATGCATTTACTGTGTTATTGGTGAGCATATGTGTTTGGGTTCGT
TGGTTTTCGCAAGAGGAAAACAAAAGGAAAATTACGAAAATAGCATGGCTGGAAATGCTG
ATAAAGACTGATTTTCATTGGTATTGTGCGCTACGAAAACCAGAGAAAAAATGAGTGAGT
CGCTTTCTTTGACGCATGGTGAGAATCGTCTGTTTGAGTTATTGTGAACGCGCACAACGA
AGACAAGCGGCATGGAGGGCGCGCAAAAACTCGAATAATCGCATATGGTAACTGTTTGCT
TTACCGTCATCTCTCCCATACATACATGACGACGGGGACGCACCACAATGATGTGATGGT
AAAACGGGCAGTACCAGACGATTCCGAGTATGTGTGTGCCATCCACTGACGCATCTTACC
TGCGTCGTCGGGCCATTGAATGGATTAAGTGCATTGAATGGTTGCGAATGCGGCAGAGTG
TCTTCGTCCGTCATGCCTCGCAATGAACGCGCGGCAGTCCAACGAAGGAGCAAGATGAGT
TCAACGGAAGCAACAAACGGCATCTCTCGCCGTGCTGTGCTCGCAGGCGCGGCCGCCATC
GGCGGCACCATCGCCGTGGCGAGTGCATTGGGTACAGGAGTGACAACGGTGCAGGCAGCG
CCATCCGTCGCTGGCACGGCAGGTGCAACGGGCGCGAACGGCGCGGGCGGCGTGGCCGTT
CCCGCAGCGCAGCGCACCACGAAAAGCGCGAAGACCATTACCGACGCGCCCGCTCTGCCG
GGCTGGAAGGTAGCTCCGTTCCCTCTGCGGAACGTCGCCATCACCTCGAACAGCGTGTTC
GATCGTGCCAAGGAAGGGATGCTCGACTATGCACGCAACTATCCGGTAGACCGCTGGCTG
GTTTGCTTCCGTGCGCAGGCGAACCTGCTGCCTAAGGACAACACGACGCAGCCTTCCGGT
GGCTGGGAGAACTTCCCCAGCGGCTCGCTAGACAAGGCTGTTGAACAGCAATGGGGCGAT
GCCGAATACACGCGTGGCCAGAACAAGAACGGTGCTGATGGTCTGTTGCGCGGCCACTTT
GCCGGACATGCATTGCACATGCTCTCCCAAGCGTATGCCGAAACGGGGGAGGAAGCGATT
CTCAACAAGATCAACGAGTTCGTCTCCGGCCTGAAGGAATGCCGAGATTCCCTGCGCGAG
ATGAAGTATAACGGCAAAGCCCGCTACAGCCACCCCGGCTTCCTTGCCGCCTATGGCGAG
TGGCAGTTCAAGGCATTGGAGGAATATGCTCCCTATGGCGAGATTTGGGCACCGTGGTAC
ACGGAGCACAAGATTCTTGCCGGTCTGATTGCCGCTTACGAGTTTGCCGGTAATGCCGAC
GCGCTCGACCTGGCTGAAGGCATCGGACATTGGACCTATGCGCGTCTGAGCAAATGCACC
AAAACCCAGCTGCAGAAGATGTGGGACATCTACATCGGTGGTGAATACGGCGGCATGAAT
GATTCGCTGGTGGATTTGTACAACGTCTCCAAGGACAAGGACCGTAGCGAATTTCTTAAG
GCCTCCGCATTTTTCGACACTGACAAGCTCATTGACAACTGTGGTGCTGGTGTCGATATC
CTCAACAACTTGCACGCCAACCAGCACATTCCACAGTTCGTCGGTTACGCCAAAGACGCG
GCCATGGGCGACGCGGATATCGATGCTGATGCTCGTGCGCGTTATCTCAAGGCCGTTGAG
GGGTACTGGGGCATGATTGTGCCCGGCCGTATGTATGCTCACGGTGGTACTGGCGAAGGC
GAGATGTGGGGGCCGGCACATACTGTGGCCGGCGATATCGGCAAGCGCAACGCGGAATCC
TGCGCGGCATACAACATGCTCAAGGTGGCTCGCTATCTGTTCTTTATCGAACAAAAACCT
GCCTACATGGACTATTATGAGCGCACGATTCTCAACCATATTCTCGGAGGTAAGTCCCGT
GACCTCGATTCCGGCACGGCCCTCACGCCGGGCAACTGCTACATGTACCCAGTGAATCCG
GCTACGCAGAAGGAATATGGTGATGGCAACATCGGCACTTGCTGTGGCGGCACCGCTCTG
GAAAGCCACTCGAAGTACCAGGATTCCATCTACTTCCACTCGACGGACAACAAGGAACTG
TACGTCAATCTGTTCACAGCTTCCACACTCGACTGGACCGACACCGGCCTGAAGCTCGCA
CAGGAAACCAACTATCCGGAGGAGGAGACCTCGACGATTTCCATTACGGCCGCGCCGAAG
AGCGCCGTCACCTTCCGCATCCGCATCCCCGCGTGGAGCAAAGGTGCGAAGATCGAGGTG
AACGGCAAGGCTATAGATGGCGTCACCGCTGGCGAATACGCCACCGTGGCCGGCAGCTGG
AAGGTCGGGGACAAGATCGTCGTCACCATCCCGCTGCAGCTGCGCACCGAGTCGACTGAT
GACCGCAAGGACATCCAGACGCTGTTCTACGGTCCCACGGTGCTCAACGCGCTCAACCCA
TCCACCAAGTTCATCCAACGCGGCTTCTACGAGCGCAACGGCTTGGATGGCACCATCAAA
CTGGGCGTACAGAAGAAGGAAGGCACGAAGAACTACTTCATCATTGACGGCGACGAGTTC
GAGCCCGCCTACAACGGCGACAACACCCCGTACCACATGTACTTCCAGCGCAAGGACGAG
TATGTGGGCTTCGCAGGCAAGCTCACCGATGTGCTGAACCCGAAGCGCCCGGCTGCACAG
GACCGTAGCGAGAGCACGCTGATGGATGACATCTGGGCGGGCGCGCCGTTCAAGGACCGT
GCCGCCTTCATCAAGAAGGTGCAGGAGGTCACGAAGACCTATCAAGACGAGGGGCTGCTT
TCCAGTCGTGATCGTCAGGTGGTTCTGCTTGCCTCCGCTCGCGCCAAGATGAGCTGACGT
TTTCCTGCGACCAAACCGTCTCCCGTAGTGCACGACACGGCGGGAGATGAGTGATACAAA
CCATAACGCCTAACAGAAAGAATATTATGACCATCGAAAGCACTACTTCGGCCGTGAAGG
GCGGTGTGGCGAAACGATTCGCCGCACTGTTCGTAGCTGCGGCCACGCTGCTGGCTGGCG
GTGTCTTCTCCGTATCGGCCGCGCCGAGTGCACTGGCGGACGACGCTGAAACGAATGTTG
CGCTCAATGCAGAAAAAGGCAACGACAATGCACCAGACGTTCAGGTCAGCTATGTCACTG
GCTGGAACAGCACTGCTGCCATCAATGACGATAGCTTGGACGGCAACGCCAGCTATGGCG
GTTGGGGCACTTGGGGCAACACCAGTGCCAGCGAAACTGCCACTTACACATGGAATCGCG
CCGTGACCACGTCCAAGTCTGTGGGCTACTACTGGACGAACGTCAAGACCGGTGATGGTG
GCGTGCCGCTGCCCAAGGATGTCTCGATTGAGTATCTCAATGCTGATTCCGGCCAGTACG
AGACCGTGCCGAACCTGAAGGTGGACAAGACATTCCCCGCCGACGACGAGCTCGACGCCA
CCAACCCGGTGTATGGTCCGTATACCTACACCTTCGACCAGGTCACCACCAAGTCCATGA
AGCTTGTGGTGAACAAGAAGGCCAATGACAACAAGGGTATTACCGTCACTGAGTGGCAGG
TGTTTGGTACCAGCGCTGCACTACCAGTGGATCCGGGCGACCCAGGTGCTTTCTTAGACG
TGCAGCAAGTTGCCGTGCGCACCACGCCGGGCGTGGACCCGACCTCGAAGTTGCCTGCAG
AAGTGTGGGCGACACCTCAAGATGGTCCCAGCATTAAGGTTCCAGTGACTTGGGAAACCG
TTCCGGCCGACGCTTATGCTACAGCTGGTACTACCGCCGAAGTCAAGGGCACTACTGCTG
CCGGTACCTATGACAACATCAAAGTTGCGGCCGGTCAGGCGACGGCCACTATTGGTGTCT
ACGACCAGCTCAACACCGAGGTGACCGACGCGGAGTACGTCTCCACCATCACCGCTCCCG
GTGTCAAGCCGGTATTGCAGGATACCGTGGCGCTGACCTACGCTGACGGCTCGGTCGAGT
CGGGTCACAAAGTGACTTGGGACAGTATCCCGGCCGCCGAGTATGCTGAAGCCGAACAGG
TCGGCTTCGTGGAAGGCTCTATCGAGGGTGTCGGCAATATCAAGGCGGAAGGCACGTTCT
TCGTCGTCGCGCCTTCCGACCCGAAAGCCCAGCCGATTGTTGCTATCGATTTCGACTCCG
CGGCCCCCGGCTCCGGCTGGTACACCACTGCCCCGAAGTTCACCATCACCGCGCAGCGCG
GCGTCTCCACCGTGCCGATAAAGACGATCGAGTACAAGATCGGCAAGGGCGAGTGGACCA
GTGGCAAGGGCCCGATCAGCGTGACCGCGCAGGGTTCCGTGACCATTTCCGCCCGTGCCA
CCGATGAAAACGACAACAGCCGCGAGGTCTCCCAGACCATCAAGGTCGACACCAACGTGC
CGGTGGTCACCGCTAAGCAGGAGAGCAAGAACGGCAACGATGTGGTCGTCTCTCTCACCG
CTGATGACGGTGCCGCAGGCTCCGGCGTGACCCGTGTGCTGTACTCCACCGGCCCGTCCA
GCAACCCGAAGTCCAACGAGAACACGATGTGGGGCACCTACACCGACGAGGACAAGGTGA
AGGTGCAGCTCTCCGCTGACCACGACACTTACGTGCACTTCTATGCGCAGGATGCCGCCG
GAAATGAGTCCGACTACGCCAACATCAATCTCGGCAAGGGCGAAGCCGTGACCCCGACCC
CGACTCCGTCTGTGGATTCCGTTGCCGTCTCCGGTGATGGTGTCAAGGATGGCAAGCTGG
CGCTGGTCGCTGGTGATACTGCCCAGTTGTCGGCCGAGGTGAAGGTGACCGGTGATGCGG
CCAAGACCGTGGCCTGGAAGTCCTCCGACGCGAAGGTCGCTACTGTGGACAAGGATGGCA
AGGTGACCGCCGTTGCCGAAGGTACGGCGACCATCACCGCCACCTCCACGGTTGACGAGA
ACAAGTCCGCGTCCGTCGAAGTCACGGTAACTAAGCCCGAGGCTCCGGTTCCGCCTGCCA
CCGATGAGGAGCGCAAGCCTCTTACCGACAAGATCGCCGCTGTTGAGAGTGAGAAGCTCA
ACCAGAACGACTACACGGCTGATTCGTGGAAGGCATATGCGGATGCACTTGCTGCCGCAA
AGCAGGTAGTCAAGGATCCGGCCGCAACCGCACCGCAGGTGACCGCTGCGCTCAACAAAC
TCACTGCCGCACACGATGGTCTCGCCAAGAAGGATAGCGGCGAAAAGCCTGAACCGCAGA
AGCCCGGTCAGCAGAAGCCTGGGCAAAACCAGAAGCCTGACCAGCAGCAGAAGAACGCTA
CTACCACTGCCCCCACGGGTAGTGCGGTGGCTGCCGTTGCTGCGGCCGTAGTTGTGCTCG
GCGCGGCTGGCGCCGGTCTGGTTATCTGGCGCAAGCGCCGTGCCTGACGTGAGGCTATTG
CCCCTAGGCTAATAACAACCCAATAATTGAATACAGGTCTTATACCTGAAGTTGATCTGC
GTCGCACTGGCTTGAACCCGAATCGATGTTCGGGCTAAGCCTGTGCGGCGCATTTCGTTG
CGGCTGTGTTGCTCATAATCCGGTATCGGAGTTATTCATTAGGTCGGTTTGACGTTTATT
AGGTCGGTCCTTGGTCGGAGCGGCCCTTGAAACCCCGCCGTTCCAAGGGATGGCTTCAGC
ACCCTCCGACCTAATGAACGAAGAAATGGCCTAATGAATGCAATCGAGGTCGTAAAGAGC
CGTTGGAGGTGACGTCTTCAGTGTCATCAAGGGATTCGCCGGTTGTGCAGTATTGTTATT
GTTCTGCGGCGGCTCTTTACCGTCGGCCTTCTAGCCAATCGAGGGCGGAAGTGACGCGGA
TTCCTTGTGAGACATAACTATGTTCAACCCGACTGGTTACGTACTGTCGCTCACACGGTA
TACCGAGAACATTGCCAATTAAAGTGAGGTGCCGAGCGAATCGGTCATGATAGGTTTGTC
CGGATTTGATTTCTATGAGCATACGGTTGTTAGGATCGGTGAAATCCAACAAATCCACCT
CGACCTTGCTGGCATCGCGGTAGAAGAATAATTGTGGCTCCTGATTGGCGTTCAAATGCT
GTTTCATGGTTTCCGCAATGATGAGGTTTTCAAATATATCGCCGAACTTGGGGTGCGCAA
CCAGTGCTTCGACCGTCCGAATGCCCAAGAGATGGCACAGCAAGCCAGTGTCATAAAAAT
AGAGTTTCGGCGTTTTGACCACCTGTTTGCGTGCGTTCGTGTAGAACGGTATGAGATGGA
ATGCGATGTAACTTGATTCCAGAATCGACATCCATGCCTTTACGGTTCGCGGACTTACAC
CAAGTTCATTGGCGATGTTGGTGTAGTTTATGAGTGCTCCGGAACTGAGTGCGCAAAGAG
TCAAGAATCGGCGGAAGTCAGCCAAATTGCGTACATCAAGATATTCGGAAACATCACGTT
CGATATAAGTGTCGATGTAGTTCGAGAAGAACAGATTGAGCGGCATTCTCGTGTCGTAAA
TGCGTGGATAACCGCCTTGCAGCATAAACGTATCCGGAGTAAGGGCCTGATCCGCCTTGC
ATGCTTCTTGGAATGAGAACGGCAATAACTTGACCAATAGGAAAACCCATAATCTGACAT
TAGCAGTGCTCGTAGGTTTCCCAAACGCACAAACTATGGCCTAATACACAGAATTCCCAC
CACCCTCCCTCTGTTGCAACGGAAGGCTTTGCGTTAGGCTAGAGCGCGTGACTGAATCTG
TGAATACTGAACTCCGCATTGCTGTAATCGGCGCTGGCCCGGCCGGCGTCTACTCATCCG
ATATCTTCCTGCGCCAGCTCAAGAAGCTGGGCGAAGAACTTGGCCTCGGCACCGAAGCGC
GCATCGACCTGTTCGAGAAGCTGCCGGTGCCGTTCGGCCTGGTGCGTTACGGTGTGGCCC
CGGACCACCCGTCCATCAAGTTCATCGCCTCCGCGCTTGAGAAGACGCTCGACAACCCGA
ACATCCACCTCTACTGCGACGTGGAATTCGGCAAGGACGTGACTCTTGACGACCTGTTGG
CCCGTTACGACGCCGTGCTGTTCGCCACCGGCGCGGTCAAGGACAAGCCGCTGAACCTGC
CCGGTGCCGACCTTGAAGGCGTGTACGGCGCCGCCAAGTTCGTCGAATGGTATGACGGCT
ACCCCACCGGTGCCCGCGAATGGCCGCTTACGGCCGAGAACGTCGCCGTAATCGGCGGCG
GCAACGTGGCCATGGACGTGGCCCGCGAACTCATGCGCAACGCCGACGACCTCAAGGTCA
AGACCGACATTCCGGACAACGTGTACGAGGGCATCGGCCAGAACAAGGCCAAGGTGCTCC
ACCTGTTCATCCGCCGTGGCGTGGCCCAGGCCAAGTTCAGCGTGCAGGAACTGCGCGAGA
TGGAGAAGCTGCCCGGCGTGCAGCTCATCATCAACGAGGACGACTTCGATCTGGACGACG
AGACCATCGAGGTGGCCGGCAAGGACAAGCTCACCCGCCAGATGGTCGAGGAGCTGTTCG
CCATCCGCGAGATGGCCGAAGACATGGAAGACGACGGCGACGTCGACTTCGAAGGCAACC
CGGCCGACCGAAAGTACTACGTGCACTTCAACTCCGCCCCCACCGAGATTCTCGGCGAGG
ACGGCAAGGTCAAGGCCATCCGCGTGGAGCGCACCGAAACCGGTGCCGACGGCAAGATGC
ACCGCACCGGCGAGTTCACCGACTACCCGGTTGAGGCCGTCTACCACGCCATCGGTTACA
AGCCCGCCGAAGCCCCCGGCATTGCCTACGACGAGCACGGCGCCCACCTGGCCAACGCCA
ACGGCGACGGCCGCATCACCACCGAGGCCGACGGCGGCGAAGTGCGCGACCGCCTGTACG
CCACCGGTTGGGCCAAGCGCGGCCCGGTGGGCCTGATCGGCTCCACCAAGTCCGATGCGC
TCGCCATCGTGACCAACATGCTCGAGGATCTGGCCAAGGCCGCTGAAGGTGGCCGTGTGG
CAGCCGACCGCGACCCCGAATCCATCGACCGACTGCTGGCCGAGCGCGGCATTCGCCCGA
TCGACTTCGCCGGCTGGAAGAAGGTCGACGCTTTCGAGCGCGCCGAGGGTGCCAAGGAAG
GCCGCGAGCACAAGAAGGTCATCGAGCCCGACCAGATGCGCGAGCTCGCCCACGCCTGAC
GGCCCGCCCACGCCCGTCCGGCATTCGTCCGGCATTCGTCCGGCATTCGTCCACCCGGCC
GCGCCCCGTGCGGACGCGGCCGGGCTCGGGGCCGGACGGGCCGGGCGAATATGGGACATT
TCTCGCGGCGCATATCCAGCAATCATTCAGCCTGCGATTTTAGTGTGTGCATTATGGATG
CCAAAGTACGGGTGCACGGCCATTTCAACGGCCTGAAGACAACGCTGCTGTTTGCCCTGA
TGTGGGCCATCATCATGCTGATTTGGTGGGCCACGGGCGGCAGTCGGCAAACCCTGAGCA
TCTATATTGTCATCGGCCTGATTACCACGTTCGGCACCTACTGGTTCTCCGACAAACTCG
CCATCGCCTCCATGGGTGCGCGGGAAGTCAGCGAACAGGAAGCCCCGGAAATCTACCAGA
TCGTGCGTGAACTGAGCGCCAAGGCCGGCAAGCCGATGCCGCGCATCTACATCGCCCCCA
CCATGAGCCCGAACGCCTTCGCCACCGGACGCAACGAACGGCACGCGGCTGTCTGCTGCA
CCCAAGGCATCCTGCAGATTCTCAACGCCCGTGAACTGCGTGGTGTGCTGGGCCACGAAC
TTATGCACGTGTACAACCACGACATCCTGACTTCCGCCATCGCCTCTGCCATGGCCACTG
TCATCTCCTATCTGGGCTATTCGCTGATGTATTTCGGTGGCGGCTCGCGAGACGACCGCG
ATAGTTCCGGTGGCCTCGGCCTGATCGGCGCATTGCTGAGCGTGATTCTCGCGCCGATTG
CCGCGTCTTTGATCCAGATGGCCATCTCCCGCACCCGCGAATACGACGCCGATGAAGACG
GCAGCTTGCTCACCGGCGATCCCGAGGCCCTGGCTTCCGCGCTGAACAAGATTTCCTACG
GCGCACAGACCGCGCCGATGCGCAAAACCGCCGGCACCCAGTCCGTCTCCGCAATGATGA
TCGCCAACCCGTTCTCCGCGGTCGGTTTCTCGCGCTTGTTCTCCACGCACCCGCCGACCG
ATGAGCGCATAGCGCGTCTCATGCAGATGGCCAACGAAATGAACGGCACGCCGATCGCTC
CGCCCACCTACTCCACGCGCGTCGGCAGGTGACGTGCTAGGATAACTATTCGTGCCTCGT
TTGGCTGAGCATGCTCGTCACGTGAGGTGCAGCAGCCGTAAGGCATGCGGACATAGTTCA
TCGGTAGAATGAAAGCTTCCCAAGCTTTAGAGGCGGGTTCGACTCCCGTTGTCCGCTCCA
TTGATTTTCAATGATTTTCATTATTTCCGGGAAAGTGTCGCGCACGATCGCAAAACTACG
CGCTATTTGAGCGCTTTGCCCGCGGAACCCAGCTGCCGGCAAGCCTCGACCACGCGGGCG
GACATGGAATCCTCAGCCTTACGGCCCCAAGAACGCGGATCGTAGAACTTCTTCTCGCCC
ACTTCGCCGTCGATCTTCAGCACCTTGTCGTAGTTCTCGAACACGTGGTCGGCGATTGGA
CGGGTGAAGGCGTACTGGGTATCGGTGTCGATGTTCATCTTGATCACGCCGTAGCTTACA
GCTTCGGCGATTTCTTCCGGGCGTGAACCGGAGCCGCCGTGGAACACCAGCTCAAACGGC
TTGCCGTTGGGGAAATCGACTATGCCGGCCGCGCTAGGCAACTCGCCTTCGGCCACCGCG
CGCGCCACACGCGCCTGAATGTCGCCGAGTAGCGACGGACGCAGCTTGACCACGCCGGGC
TTGTAGGCGCCATGCACATTGCCGAATGTGAAAGCGGCCATGTACCGGCCACGTTCGCCC
AAACCCAGTCGGCGGGCGACTTCGAGGCCATCTTCCGGAGTGGAATACAGCTTTTCATTG
ATTTCGGCGGAGTGACCGTCTTCCTCACCGCCGACCGCGCCGATTTCGATTTCGAGCACG
GTGTGCGCCTTCTGCGACTTGTCGAGCAGTTCCTCGGCGATGTCCAGATTTTCCTTGAGC
GGCACGGTGGAGCCATCCCACATATGCGACTGGAATGTAGGCTCCTGGCCTCGTGCCACC
TGATCGGCCTCATGCGCGAGCAGAGGACGCGCCCACTCATCCAGATACTGCTTGGCGCAG
TGATCGGTGTGCAGAGCGATGGTGATGTTCGGGTATTTCGCAGCCACTTCATGTGTGAAA
GCCGCCAGCGCCAGCGAGCCGGTAACGCGATCATTGACCCCCCTGCCGGAGACGTAGGCC
GCGCCTCCCACGGAAATCTGGATGATGCCGTCGGACTCGGCGTCTGCGAAGCCCTTCAAC
GCAGCATTCAGTGTCTGTGAGCTGGTTACGTTGATGGCTGGATAGGCGTAACCGCCTCGG
CGGGCGGCCTCGAGCATTTCGGCATAGCGTTCCGGTGTTGCGATCGTCATGGCTTCATTA
TCGCGCGAGGCATGCCCTCTAGGCCCCGTTCTTCAACCTGTGCGCTGTGCGATTGGTCAC
AGCATCGCCTCGTACGAGTAGAAATTCGTCACCCATTCCGGGTTGTCGCGCCTCCAGCCT
CGCCCTGCGTGAGACGAAACTTCGCAGGGTAGAGGGTGTAAGGTAGTCTGTTTCCGGCGG
AATCGTGCGAATGCGGAGGTGCATCATGCCTGGAATTGTTCTTATCGGTGCTCAGTGGGG
CGACGAGGGTAAAGGCAAGGCTACCGATCTGATCGGCACCAAGGTCGATTACGTCGCGCG
CTTCAACGGCGGCAACAACGCGGGCCATAGCGTGGTGGTCGGCGATGAGTCGTACGCCCT
GCATCTGCTGCCCTCCGGCATCATCAACCCGAACCTGACCCCGGTGATCGGCAACGGCGT
GGTCGTGGACCCGGAAGTGCTCTTCGAGGAGATCGACGGCTTGGAATCCCGCGGCATCGA
TTGCTCCCACCTCAAGGTGAGCGAGGCCGCACACATCATCGCGCCCTACCACCGCACACT
CGACAAGGTGACTGAACGCTTCCTTGGCAAGCACAAGATCGGCACCACCGGCCGTGGCAT
CGGCCCGGCCTACGCGGACAAGATCAACCGTGTCGGCATCCGCGTGCATGACCTGTTCAA
CGCCGACCATCTGCACGACAAGGTGGAGGCCAGCCTGCACCAGAAGAACCAGATGCTGGT
CAAGCTCTACAACCGTCGTCCGATCGACGTGGACCGGACCACCGAGGAGCTGCTGAAGCT
CGGCGAACGCCTCAAGCCGTACGTGGCCAACACCGGCCTGATTCTCAACAAGGCGCTTGA
CGAAGGCAAGACCGTACTGTTTGAAGGCGCTCAGGCCACCATGCTTGACGTGGACCACGG
CACCTACCCGTTCGTCACCTCTTCCAACCCGACCGCCGGCGGCGCCTGCACCGGCACCGG
CGTGGGCCCCACCAAGATCACCCGCGTAATCGGCGTCTCCAAGGCCTACGTCACCCGCGT
GGGCGAAGGCCCATTCCCCACCGAACTGCTGGACGAGTCCGGCGAATGGCTGCGTCAGCA
GGGCCACGAGTTCGGCGTGACCACCGGCCGCCCGCGTCGCTGTGGTTGGTTCGATGCGGT
CGTCAACCGTTACGCCTCCCAGGTCAACGGCCTGACCGACATCGTGCTCACCAAGCTCGA
CGTGCTCACCGGCCTGAAGGAGATTCCGATCTGCGTGGCTTACGACGTGGACGGCGAACG
TCACGACGATATGCCGACCGATCAGGCCGCTTTCGCCGCCGCCAAGCCGATTTACGAGAC
CATGCCCGGCTGGGACGAAGACATCTCCGACTGCCACTCCTTCGACGAGCTGCCCGCCAC
CTGCCAGGCCTACGTCAAGCGTTTGGAAGAGCTGAGCGGCTGCCGTATCTCCGCGATCGG
CACCGGTCCGCAGCGCGATCATGTCATCCAGATCAATTCGCTGGTCGACTGACCGTCTGC
AACGAATTTCCCGGCTTGACTGGTAACGACGCGGCACATGATATCCGCCGGCTGATTCCG
CGATTCGACCACTTGAAGTGGAAGATGGCGGCGGCCGGCATAGTCATTGGTCTGGTTTCA
GGATTGCTGGTTGTCGTATACCGTCTCGGCATCGAATACGGCACGGATGCGTCCCGTTGG
ATATATGCGCGGATTCGCGAGACCCCGTGGCTGATTGCGCCGTGGGCGGTTGCCGCGGTG
GCGGCCGCGCTGGCGATCGCGTGGATGGTCGGCAAGGAGCCGATGGCTGGTGGCAGCGGC
ATCCCGCAGACCAACGGCGTGGTGATATGCGGCTTGAAGATGCGTTGGCAGACGATTCTG
CCAGTCCGTTTCGTCGGTGGACTGTTGGGCGCGTTGTTTGGTCTGTCGCTCGGCCGTGAG
GGGCCGTCCATTCAGATTGGTGCGTCGGGCGCGCAGTGTGTGTCCCACCGTTTGCGCGGC
CGCCGCCGTGAGGACATGCAGGAGCATTATCTGGTCACCGCCGGTGCCGCGGCCGGCTTG
TCCGCCGCGTTCAGCGCGCCGCTGTCCGGCATGATGTTCGCTTTGGAAGGGGTGCATCGG
AGTTTTTCCCCTGCGATTCTGATGGGCGCCACCGCCGCATCGCTGACCGCCGATTTCGTC
TCAAAATACTGTTTCGGTCTGCGTCCGGTTTTGGATTTCGGTGATATCGGTCAGCTGTCG
TTGGAAGAGTATGTGTGGCTGATTCCGTTGGGATTGGTGGCCGGTTTGGTTGGTTCGCTG
ATGAACCGCTCGTTGCTTGGCTTCCAGACGCTGTACGGCAAACTGCCGGCATGGAGCCGC
CCGATGATTGCGATTGCGATCGCGTTGCCTGTCGGCATCTGGTTGCCCGATGTGCTCGGC
GGCGGCTCGAATCTGATTGATACCGCCGAACATGCGCGCGTCGGCTTGGGAATGCTGTGT
CTGCTGTTCGTGGCGAAGATGCTGTTCACATCCACGAGTTTCGGCTCAGGCGCGCCTGGC
GGTATTTTCATGCCGATTCTTGCGGTCGGTTCGTTGGCCGGCGGCATCTGCGGTGAAGTG
TTGCATCGATTCGGTGATCTGCCATCCGACGCAGTGGCGGTGTTTGCGGTGTGCGTGATG
ACGGGCACGCTCGCCGCGTCCGTGAAAACGCCGATCACGTCGATTCTGTTGGCTGTGGAG
ATGTCTGGAACGTTGACGCACATGCTGCCGGTCGCGGCCGTCGCTTTCGTCGCGCTGTTG
GTGTCCGATTTGCTGCGCACCAAACCGATTTATGGGGAGTTGCTGGAGCGGTACGTGCGC
GCGCAAGGCATGCAGATGGCGATCGCAAGCCATGTGGGCAGCGGCATTATGGAACTGCCA
TTGGAAATGGGAGCGATTGCGGACGGCAAGCGGGTGCGTGACGTGCGTTGGCCGTCTGGG
TGCCTGATCATCGGCCTGCGTCGCGGCGAAAGCGAGATCGTGCCGCGCGGCGATACACGG
CTGCGTGCCGGCGACTATCTGGTGGTGCTGTTCAGTGGCGAGGAGGAGCGCGAGGTGCGA
CCTGCGATGCGGCGGCTGTGTGATGCCCGGCTTGACTGAGCCTGGCTGAATTCGGCTGGA
CTCTGGATGTACGAATCTGCGGAATCGGACATCCAGGGTGCATACGTTGGCGCTCCGTGT
AAACTCATATGCGTTAGGAAGGCGGCAACCGCGGCCCAGCTCGTTGTTGCACGGCCTATG
GGCGGAACAACGCTGTCCGCGGAAGGCCAGTACAGGGGGAGCGCAATGGAATCGCAAGAA
CAATCGCCGGGAGACGTGGTGACTGCGGGTGAGGACTCACATCCCATCACGCAGGCAATC
GACACTGTTGAGGTGATGCATGCTGGTGCAACCGCGCCCGCCGCTAACACCATGGATCCG
CCTACGATTCCCCTGGCGCCGATGAAACGTATGCAGGCGCGGTTCAATCCGCTCGCCGAC
GGACTGATGTATGTTGTGGTGTTCGTCGGTGGATTTGTTGGAGTCGGCTGTCGGCATGCG
TTGGATATGCTCCTGCCGTCGGTCAGCGGGACGCCATTCGTTGTGGGCACGTTTGTGTCG
AATATGGTCGCCTGCTTCCTGTTCGCGATGCTGAACGAATTCATGGCGACCGCTTCGTGG
CTGCGTCGCCGGGTGCGGCAGGTTGTCAGCCGTGGCGTTGGGCTCGGCTTGCTCGGCGGG
CTTTCGACGATGTCCGGCGTGATGCTGGAAACGATGGAAGGTCTGCACGAGCGGCATATC
GCCAGTGCGCTTGGCTATCTTGCGGGAAATTTTGCAGGCGGTTTGCTCACTGCCGCCGCC
GGCGTGGTTCTGATGCAGGCACTGCTGTCACGGAGTACTCGAAAGCGGGTTCGGGGTGCG
TTTTCAGCTGTTTCCGTGTCCGATTCCGCCGAATCGGACACGCAGGGCGTACGCCATGTG
AAAGTGGCCGACGTGGCGCGTTCTGCCGCGCAGGCCGCAATGGAAGCCGCGCAGGCGGCG
CAGCAGGCCGCGCAGACGGCCCAGCAGATTGCACAGACGGGACAGGTTCCGCGAGTCGAA
ACGCCAACCGTGCCGCCGACTGCCATCCAGCCTATGCAGACAGGCCACGTTCCGCAGATT
CCTCCGCTGGTCGTTCCTCAGCTGACACAGTCATCGCAGCCGTTGTTGCGCGAGCCGGAT
ACTTCAGACTTGGGGCAGCTGCCCGAGCCGATTCAGCAGTCGCAACCAATCCAGCAGCCC
CAGCAGCAGTCGCAGCCAATCCAGCAGCCGGCCAACCCGCTTCCACCCAGCTTCGAGCCC
AAACCGATCACTGCGGAGATTTCGCTTGTCGCCGACCCGACTACCGGGGAGGTGCGCTGA
TGATGTGGATGATCTGTCTGTTCGGCGGTCTGGGAGCCATGGCCCGTTACGTGCTCGACG
TGTCAATTCAACGAGGCTGGAACCGCGAGAATCGAAGAACGAACCGCAACTTCCCGCTAT
CCACGCTCGTCATCAACGGCGTCGCCTCGCTATGCGCGGGCATCGCCATGATGTCCTACT
ATTCGCAATCGGTGGATATGGACACGGTCATGATGTTCGTTGTCGGATTTCTCGGTGGTT
TCTCAACATTCTCCACGGCGCTCAACGAAGTGGTTTCATTGATTCGCCAGCGTCGTTTTA
CGCTGGCTCTGGGCTATGGAATAGCAACCGTCGCGGTGCCTCTCATTTGCGTGGCCGCCG
GTTTCGGCATTGCGCTGCTTGCCAATCCGGCGTAATTTTCACGTTACACGGACGGTCGCT
GAGTAACGTGAAAGAAATCTGAGCGCCACCGCCATCAAGGCCGCCAGTCCGGATGCAACG
CTGGTGATTGCATTCGACCAGACCAAGCCGCTGCTGAAGGCCTTCGCCTCCGCAGGAGTC
GACACTAAGAAGCTGTATTTCGTTGCCGGACTGTCGAACAGGTTCGAGAGAATGTAAATG
AATGTAATATTTCGTGGTAAGCACGTGAGCATACAACGATAGAACAGTGATAACGGGGAA
GGTGCGATCATGGTCGGCATGCGCGATGTGGCGAAGAAGGCCGGGGTGTCTCTGAGCACC
GTCTCGCTGGTGGTGAACGGCAACGGGTACGTGTCTGATGACATGCGCGAACGTGTGCGC
AAAGCCATGCAAGCCCTCAATTATGTGCCGAACGAGCTTGCCCGCAATCTGTATCATGAT
TGCACGAATCTGGTCGGCGTCATCGTGCCTACCATCCGCCACCCGTTCTTTGCGACGTTT
ACCGCACATCTGCAGCATGCACTCGCCGCGCAAGGATTACGCACTATGCTGTGCTCTACC
GCAGATGAGGCGGATGGCGAAATCCAGTATGTCGACATGTTGCGTCGGCACATGATGGAC
GGCATCGTCATGTGTGCGCACACTTCGCATCCCGGCGATTATTGGACGTCGATTCATCGC
CCGATCGTCGCGTTCGACCGTGTGCTTGGAGACGGTATTTCGTCAATCGGATCCGACCAC
GAGCAGGGTGGGCGATTGATTGCGCAGATGCTGATCCGCAATGGTGCCAAACATGTGGTG
ATGATTGGCGGTCCGCGAGATCAATTCTTCGATTTGGCTGCGCGCGGAGAAGTCGAGGAA
GGACCGTTCGATTTGGGAAAGACCACGTTCCCGACGGTGCGCTACTACCTCACGTTGGAA
CAGGAATTGACCTCCGCAGGCGTGAAATACGAGTATGTTGAAGCTGGCGAAGTGATGGAT
TTTGCCGGCTATCATCGTGCGGTCAGCAATGCGCTCGACAAGGTGACGACCGACGGCGTC
GATGCCGTGGTCAGTTCCGATATTGGTGCATCGTTCTGCGTGCGCGAAGCGTTGGGCCGT
GGAATTTCCATTCCTGACGAGCTGCAGATCGTTGCCTACGATGGTACGTATTTGACTGAT
TTGGCCGGCATGAAGCTGACCGCGGTCGCGCAGGATTTCTCGGCGATCGCACAGTCGGCG
GCCGACCATATCGTGCAGGCGATTGCCAATGAGGAAGTGGCCGCGGCTAACGCTTCACGC
AAGAACATCCCCAAGCCGTTCGAGCCGAACGTGCTTATTCCCATGACACTGGTGCCAGGC
GATACCACGCGTTGATACTGTGCGTCTTCATGCGTGTGCCCGGTGTGGATCGCATCGATT
TCAGCGGCGTCCACAACCGGCGAACGCCCGTCGATAGTCGTGCTCATCATCCGACTTGTG
CACATGTGTCCGATTCTGCCGAATCGGACGTCTGAGTTCCGAAAAATGTGTTCTGTGTGT
CCGATTCTGGAGAATCGGTCATGTGTGATGTGAATTGGGATGTTTGGATGTCCGTTTCTG
CAGAATCATCTTTGCTCTGTACTCGTTGATTCGCAAATACGGCGCATGGCTCGTCATACC
GGCCATGCTCGGCGGCGCGGCCTTCCTGGCGGACTCGGTGCTGACGCCGGCCGTGTCGAT
CTCGTCCGCCGTCGAAGGCCTGAAGACGCTGCCGGCGTTGGAGCATCTGTTCACCGAGAA
CAAGGATCTGACGATGATGATCACCGCGGTGATCATCGTGATCCTGTTCGCCGTGCAGTC
GCGCGGCACCGAATCGATCGGCAAGGTCTTCGGCTCGGTGGTGATGGTCTGGTTCGCGTT
CCTGGCGATCGTCGGCGTGGTAGCCATCGGCAACGACTGGTCCGTGCTCGCCGCACTCAA
CCCGTACTACGGCATCAAGTTCCTGTTCAGTCCGAATAACGCCACCGGTCTGGCGCTGAT
GGGCACCGTGTTCCTTTCGACCACCGGCGCCGAGGCGCTGTACTCGGATATGGGCCACGT
GGGCCGCGGCAACATCTACTTCACCTGGCCGTTCATCAAGGTGGCGCTGGTGCTCAACTA
CTTCGGCCAGGGCGCGTGGATGCTGCGCAACCAGAACAACCCCGAACTGGCCGACGCCGA
GGGGATCACCCCGTTCTTCCAGATGATGGATCCGAACGTGCGCTATGTGGCCGTCGTGCT
GTCGGCCACCGCCGGCATCATCGCCTCCCAGGCGCTGATTACGGGCGCGTTCACCATGGT
CTCCGAGGCCACCGGCCTCAACTGGATGCCGCATCTGCAGGTCTGTTACCCTGCCCGTAC
CCGCGGCCAGCTGTACATTCCGGTCGTCAACGTGGTGCTGTGCGTGGCCACGCTGGCCGT
GCTGCTGCTGTTCCGCGATTCGGAACATATCTCGGCGGCCTACGGCTTGGCACTGACCAT
CACGATGATCACCACCACGATCCTGCTGGGCATCTACCTGTGGCACCGCAGCAACAAGTT
CGGCGCCGTTGTGTTCACCATCGTGTTCCTGGCGATCCAGGTCCTGTTCTTCGCCGCCTC
GATGGCCAAGTTCCTGCACGGCGGCTGGTTCACGCTGCTGCTCACGCTGGCGATCCTCAT
GATCATGTACACGTGGAACGAGGGCACCAAGCTGGAGCGCTCGCAGCGTCGGCACATGAT
GCCGAAGGACTTCCTCCCCGCGCTGGACAAGCTGCACGGCGATAGCCGCATCCACCGGTT
CGCGGACAACATCGTCTACCTGACCAGCGATCCGGACCTGAAGCGTCTCGATACGGACAT
CTTCTTCTCGATCTTCGCCGACCACCCCAAGCGCGCCCGCGCATGGTGGGCGGTGGCCGT
CGAGACCACCGACGAGCCGTTCACCCGTGAGTATTCGGTCGAGAGCTTCGGTACCGACTA
CCTGTTCCGTGTGCGCATCCGCCTCGGCTTCAAGGTCTCGCAGTCCATCCCGGCCTACCT
GCATCAGATCATGCACGATCTGGAGAAGACCGGCGAGCTGCCGAACCAGCAGTCGATCTA
CCCGAAGCTTGACGCCGATCCCGGCATCGGCACCATCCGCTACGTGGTGATCCACAAGGC
GCTGATGCCCGAGTCGAAGGTCTCCGGCCGTGGCGCCCTCTCGCTGCAGATCAAGTACGC
GATCCGCCGCGTGGCCGGTTCCCCGGTCAAGTGGTTCGGCCTGGCGCCGTACAACCCGCT
GGTCGAGGTGCAGCCGCTGTTCGTGTCCACGCGCCGCCCGCCGCGCCTGACCCGCGTGGC
CAGCCAGGCGCCCAAGCGCGAGGGCTGAGCCGGCAGGCCGAACAGCCGGTGCGAGCCGGG
TGGCCTAATGGCATGTCAGGGGGCCGCGAACCGTCATCGTACGGTTCGCGGCCTTTGCAT
ATGCGAATGATGCAGAGTGGGCGGTACTGCTTGTGAATGTAGCGGGTGGACGGGTGACGT
GGTTGATGCCTTTTGCCGTATGTTCACGGTGGCTATGCGTCGGATGGGACTGTAATTCGA
CTTCTTGGGATCTTTTTTGCTGCAGTGGTGCGCCAAAAGGTCTCAGCCGTCTCTGCGCCA
CGCCTTCCGGCAGTCAGTACAAGGTTGTACTACACTGGTGGCTGCCACACGGATGTCCCC
GGTCGCCCGCGCCTCCGCGGTACATCGTTGTATGGATACGTGTCACGTATGCAGAGTGCA
TGCAGATATGTAGAAAGGAATCCCATGCCCCAGCAGGACCATCTGACCGCACGTCTCGTC
GTCGATGACGATTTTGAGGTCGCTCCGGTCAACAATCGTCTGTTCGGTTCGTTCGTCGAG
CACCTTGGCCGTTGCGTGTACACCGGCATCTACGAGCCCGACCACCCGACCGCCGACGAG
CACGGCTTCCGCAAGGACGTCATCGACCTGGTCAAGGAACTCGGCGCCACCACCATCCGC
TACCCGGGCGGCAACTTCGTGTCCGGCTACCGCTGGGAGGACGGCATCGGCCCCAAGCAG
GAACGTCCCCGTCGACTCGATCTGGCCTGGCATTCCAGCGAAACCAACGAATTCGGCCTG
CACGAGATGGCCGAATGGCTTGAGGCCACCGGCGGCAACGAGCTGATGGAGGCCGTCAAC
CTGGGCACGCGCGGCCTGCAGGAGGCCCTGGACCTGCTGGAGTACGCGAACGTGCCCGGC
GGCACCGAGCTGTCGGAACGTCGCCGCGCCAACGGCGCCGACAAGCCGTTCGATATCCGC
ATGTGGTGCCTGGGCAACGAGATGGACGGCCCGTGGCAGCTCGGCCACAAGTCCGCCGAG
GACTACGGCATGCTCGCCGCCTCCGTGGCCGCCGGCATGCGCCAGATCGATCCGGATGTG
GAACTGGTGGTGTGCGGCTCCTCCGCCCATGGCATGCCGACCTTCGGCAAGTGGGAGCAG
ACCGTTCTTGAGAAGACCTACGAGAACGTGAACTTCGTCTCCTGCCACGCCTACTACCAG
CCGTTCTTCAAGGAGGACGGCACGCGCGACATGGCCAGCTTCCTGGCCTCCGGCGTGGAT
ATGGACGGCTTCATCAAGGACGTGGCCGCCACCATCGACGCCACCAAGGCCCATCTGAAG
AGCGCGCACGACGTGTACATCTCGTTCGATGAATGGAATGTCTGGTACCAGGGTGAGGAG
CCGAGCAAGACCCCCGAGGGCATCGGCAACTGGCCGGTGGCCCCGCGTCTGCTGGAGGAC
ATCTACACCGCCGCCGACGCCGTGGTGTTCGGCGATCTGATGATCACGCTGCTCAAGAAC
GCCGACCGCGTGCGCGCCGCCAGCCTGGCGCAGCTGGTCAATGTCATCGCCCCGATCATG
ACGGAGCCGGGCGGCCCGGCCTGGCGCCAGACCACGTTCCACCCGTTCTCCGTGACCGCG
CGCCTGGCCAAGGGCGGCACCGTGCTGGAGCCGAAGCTGTCCGCCGGCACCGTGGATACG
CCGCGCTATGGCGAGGTCGACGGCGTGAACGCCGTGGCCGTGCGCTGCGCCGACGGCTCG
CTCGCCGTGTTTGCGGTGAACCGTTCGCTCGAGGCGACCGCCGAGTTCGAGATCAGGCTG
CAGGACGGCGCGCAGCCGGCATCCGTCGAGGCGCAGACGCTGCACGACGACGATCTGTTC
GCTGCGAATACGCTCTACGACCAGAACCGTGTGACCCCGCACGCCAACGGGTCGGCCATG
TACGATGCCGAGTCCGGCGTGGTCCGCGTCTCCCTGCCGCCGGTGAGTTGGACCGCCCTG
CACATCAAGTGACGCGATGGGCCGCGCGGTCCGTTCCGGAGAAGGACGGATCGCACGGCC
CTTGCTTCCCGGGCCGGGCGGAAGGGACCGGACCGGCCGGGGAAAACGCGTTATGCTGGA
ATCAGACGGGCGTTCCGCCTGAACCGTGCGGAACATGCCCGATGGTGCGACGAGAGGGGT
GCTGTGGCGAAACGGGTGACCATCACCGACGTGGCGCGCGAGACGGGCGTCTCCATCAAA
ACGGTGTCGAATGTGCTGAACAACACCGGCAGTATGCGCCCGGAGACGCGCCAGCGTGTC
CAGGATGCCATCGAACGCCTCGGATACCGCGTTAACGTGTCCGCCCGCGCCATGAAAACC
GGCGGCACGAAGCTCATCGGACTGGCCATCACCGATTTCTGCCAGCCGTTCATGCCCTAT
CTCGCCGACAGCATCGTGGCGGCGGCACGTTCCCGCGGGTACGCGGTGATCACCGATACC
TACAACAGCGCCGGCGGCTTGGCGCAGGCGATCCCGGAGACGAAGAAGCTGGCCGCGGAC
GGCTGGATTTTCTTCATGGGCTCGCCGATCACGGATCGCACGATACTGCACCAGCCGTAT
CCGTTGGTGATTGTGGGCGATTACGATACGCAGGGACTGGCCGATTGGGTCACGATGCCG
AACGTGGAGGCCGTACGCACCGCGGTGGGGGCGCTGCTGGATTCGGGATGCCGTAGGATC
GCGTTGATCGGCGGCACCGCGGAGAACGCATGCCCGGATGCCGACCGCGAGTCGCGGCCC
GAAACCACCAGCACGATGCGTACCCGCGGCTATGTGTTGGCCCATGAGGAGCGTGGCCTG
CAGGTCGATTGGCGGCTGGTCCGTAACGCGGATTGGGTGCAGTCCGGCGGCCGCGATGCG
GTGGCGGGGCTGTTGGACGATCCGGATGCGCCGCGTCCGGATGCGGTCATGTGCCTGAAC
GACGCGCTCGCCATCGGGGTGATTCATGAGCTGCAGCGGCGCGGCGTGCGCGTGCCGCAG
GATATGCAGGTCATTGGGTTCGACAACGTGCCGGATGCCGAGTACTGCATGCCCGGATTG
ACGACGATCGACCCGCATGTGGATGATTACGCGCGACATGCCGTGGATATGCTGATCGCG
CGCATCGAGGGGTCGGCGGATCCGTTCCGCACGTATGTGACCTCCTACGATCTGGTGCGT
CGTGCCTCGACGTGTTGACGGCCCGGCGTTCGCCTGGACATGGGTCTGTGACGGGCTGCT
GTCGCCTCTCCCGTGGCGTATTCCGGGAGAGGCGACATGCGGGCTAGGATCGGAGCAGCA
CCTCCGTCAGCGCTTGACGGACGGCGCTCGGCATATGCGAATCGGAGCAATCTTCCATGT
CCGGCCCGCTGACGTGCTCGAGTGAATCCATCGTGGCCAATGCGTCGATGCCGTTCTCCG
CTATGGCGGCATAAGCCTGTTCCTTGGTCAGATATCGCATTTCGGCATGCCGAAGGATGT
CGAAGACGTCTTCCATGCGGGGATCGGGGGCCATCGTCGTGTCGCCGATGGTGACACGTA
TCTCGCTGCGGGTGGATACGTCGGCGACCGTTACCTGCAATGTGAGGGTTTCGGCATCAT
ACCGGCGATCCGAATCGACGGATGCGCCGTCGGCCTGTACGGATATGTCGCTGTCGGTAA
TGCCTCGGAACAGGAAATCCCATGTTCTCCGGGCCGGCAGAGCGTGAACGTCTCCCTGGG
CTGGCGATACCGTGAGTGCGGATGTGGCGCCGTCCTTGCGCCATCGATAGGTGATCGCGG
TGGTCGCCGGGGTGATCTGCCGAGAGTAATGTCCCGAATCCTCCATCAGCGTGAAGTCGC
CGTCCGCTCCGGGGAAGACGATGATCTCCAGATGCTGCGGGTTGTCGACGGAGTTGATGG
AATCCCCCTCGGACAGGGGCTGCATCGGCACGATGCCGCCGGCCTTCGCGAACACGGGAA
TTCCGTCGAGCGGACGCCAGACGGTCATGCGCCGTCCGTTGGGCGAAGACGCGCTATACC
GGCGCCCGGTGAAGAAGTCGAACCAGTCGCCCTGCGGCAGCCATACGTCGGCCTTGCCCC
GTCGGGAGGATTTATCCATCGGTTCCGTGATGGGCGCGGCCAGCAGTTCGGTGCCGAACA
TGTATTCGTTGGGAACGTGGTATGCGGCGTCGATGTCGGGCGATCCCCAATACATGGGCT
CCACCAGGGGAAGGCCTGTCCGGGATGCGCGCCAGTTCATGGTGTGGAGGTACGGAATCA
TGCGATGGCGCAGGCGGAGCGCATCGTCCATGATCGCACGGAGGGGGTGCGGATGTTTTT
TTGGACGGTCAGGCGGCCAGTCCAAGACTTCTGCGGTATTGCACGGGGCTCATCCAGTCC
AGTGACTTCTTGATCCTGGTTTCATTGTAGTGGGTCAGGTAGGCGGCCAGGCGTTCGCGG
AACTCCTCGTAGCCCACGCCCCTCCAGTCCCGCCCGTAGAATAACTCGTTCTTGAGCCTG
CCGAAGAACCCCTCGGCGGCCGCGTTGTCCGGGCTGCATCCCTTGGCGCTCATCGACCGG
ATCAGCCCGTGCTCCTCGCAGATGCGGATCCATTCGTCCCACCGGTAGTGGCAGCCGCGG
TCCGAGTGGATGATTGGATGTTCCCCGTCCCTGAGCGTGGCGACCGCGTCAAGGAGCATC
CGGTTCGCCATGTCGGCGTTCGGGGAGCGCGACAAGGTCCAGGAGACCACCATCCCGTCG
AAGCAGTCGACCACCGGGGAAAGCCAGCACTTGTACCCGTCCATGGTGAACTGGGTGACG
TCCGTGACCCACAGCATGTTCGGCGCGTCGGCGTGGAAGTCCCGCTCCACGAGGTTCGCC
GGGGCCTCGCCGATCTCGCCGGCGTAGGAGCTCCACCGCTTCGGCCGCTTCAGGTACACG
GGCCGCATGGCCCCCTCGCGCATGATCCGCCTGACGACCTTCTCCGAGACGACGATCGGG
TCGGACTCGTCAAGGCGCAGCATGCGGTGGATGGTCCGGTATCCCCATGCGCGCCCACCC
TGCTCGAACAGGCCGGCGACGCGGGCCCGCAGCACGGCGTACCTGTCGCCCGCGGCGATC
GCGCCGCGCTCGTAATAGTAGGTGCTGCGTTTCAGCCCCACGGCCTTCAGACAGGCCGCC
AGGCCGAATTCACCCCTGATCGCGTCGACGACCCGCGTCCTCTCCCTGTTCGTCAGCATG
GACGGGTCGAGGCGCGGGTCGTCGGCTTTTAAAACATCGATCGTCTCCCGCATCACCGCG
TTCTCCAGCCGCAGGACCTCCACCTGCCGGCGCAGCTCCTCCACGTCATCGCCGGCCGCG
GGCATCGGTTCGGCCGGCATCGGCGCGTTTCTCCTGTCCATCAGTCCCAGTATCCCCTCG
CTCCGGTAGCGGCGCATCCACTGGTACACGCTCGTCGGCGTGCAACCCGCGTCGCGCGCC
ACGCGGGCGAGGGGCTCGCCCTCGAGCGCGCGTCTGGCCGCATTCGTCTTGCATTCCAGC
GTATACGAACGCCTGCACGCGCCCGTGATCTCGTCGGCCTCCGCGTCCAGCATCGCGTTC
AACAGCTGTTCGACCTTCTCCGACACCAACCGGTCCAGCTTCGTCTCGAGCATGTTCTCG
TCGACCTGTAGAATCTGATTCGGCATGGTTCCGTCGCCTTCCTAAATAGGTTGATTTGGT
TTGGCGACTGAAATCGTACCCGGACGACGGACCATGTCTCTCAACTCAAGCCTCAACCAA
AATGCGCAACAAACCGGGCGTTATCAATCGGACACATTGGAGTCGGACAGGCTAAGCTGC
ATAGAACACCGCATCTAATCGGTTCGACACGCGCATTTCACTGCGCGACTGGACATTGAC
GTCCCTTTCGAGGTAATATCGAACCGGTTCGATACATACGTGAGTATGCAAATACGTAAA
CAACAAACAGGCAGATGCGCACGCAAATTGCACCCGCGCCCATGAGCCAAGGGAGGTCCC
ATGAAAAACAAAGTGCAACTCATCACATACGCCGATCGTCTCGGCGATGGCACTCTTAGC
TCGATGACCGACATCCTGCGCACCCGCTTCGACGGCGTGTATGACGGCGTGCATATCCTG
CCGTTCTTCACTCCGTTCGATGGTGCGGATGCAGGCTTCGACCCGATCGACCATACCAAA
GTCGACGAACGTCTCGGCAGCTGGGACGACGTCGCCGAACTCTCCAAGACCCACAACATC
ATGGTCGACGCCATCGTCAACCACATGAGTTGGGAATCCAAGCAGTTCCAAGACGTGCTT
GAAAAAGGTGAGGAATCCGAGTATTACCCGATGTTCCTGACCATGAGCTCCGTCTTCCCG
AACGGCGCCACCGAAGAAGACCTGGCCGGCATCTACCGCCCGCGCCCGGGCCTGCCGTTC
ACCCACTACAAGTTCGCCGGCAAGACGCGCTTGGTCTGGGTGAGCTTCACCCCGCAGCAG
GTGGACATCGACACTGATTCCGCCAAGGGTTGGGAATACCTGATGTCGATCTTCGATCAG
ATGGCCGCCAGCCACGTGCGCTACATCCGTCTCGACGCCGTGGGCTACGGCGCCAAGGAA
GCCGGCACCAGCTGCTTCATGACCCCCAAGACCTTTAAGCTCATCTCCCGTCTGCGCGAG
GAGGGCGTCAAGCGCGGCCTTGAAATCCTCATCGAGGTTCACAGCTACTACAAGAAGCAG
GTGGAAATCGCCTCCAAGGTGGACCGCGTCTACGATTTCGCCCTGCCGCCGCTGCTTCTG
CACTCGCTGTTCACCGGTCACGTCGAACCCGTGGCCCACTGGACCGAGATCCGCCCGAAC
AACGCCGTCACCGTGCTCGATACGCACGATGGCATCGGCGTGATCGACATCGGCTCCGAC
CAGCTCGACCGCTCCCTCAAGGGCCTCGTGCCCGACGAGGACGTCGACAACCTGGTCAAC
ACCATCCATGCCAACACCCACGGCGAATCCCAGGCCGCCACCGGTGCCGCCGCGTCCAAC
CTCGACCTCTACCAGGTCAACTCCACGTACTACTCGGCCCTCGGCTGCAACGACCAGCAC
TACTTGGCCGCCCGCGCCGTGCAGTTCTTCCTGCCGGGCGTGCCGCAGGTCTACTACGTG
GGCGCGCTCGCCGGCCGCAACGACATGGAACTGCTGCGCCGCACCAACAACGGCCGCGAC
ATCAACCGCCACTACTACTCCACCGCCGAAATCGATGAAAACCTCGAACGCCCGGTGGTC
AAGGCCCTGAACGCCCTGGCCAAGTTCCGCAACGAACTGCCTGCATTCGATGGCGAGTTC
AGCTACGAGGTCGATGGCGACACGTCCATCACCTTCCGCTGGACCGCCGCCGACGGCACG
TCCACGGCCGCCCTCACCTTCGAGCCCGGACGCGGCCTCGGCACAGACAACGCCACCCCG
GTTGCCAGCCTTGCCTGGAGCGATGCCGCCGGCGACCACGAAACCCGCGATCTGCTCGCC
AACCCGCCGATTGCCGATATCGACTAACCGTTGGCCCATAAACGCCACTCCGCTGTGCGC
GCTCCAAGTAGTGCGCCCGGCGTAAGCTGGGTTCATGGAGAGCAAACCGCCCGCAGTGCA
CTGAAGCCAGTGCGCCCGGGCGGTTTTGCGTATGCGGGGTTGAAGGTCATGCTCCTGCGG
GCGCGGCCCAAGCATCCCGCCGGAATCGACGAGACGAGCAGCAGAACAGAGAAAGAGCAG
CATCATGTTGGAACCGTATGTGCGTCCGGGTATTGATGATCGCCCGGATTTGGACAAGGT
CCTAAGTCCCGAAGACAAAGCCGCCGTGGCCAGACTGGCCATCAAGAATCGCCGCCGCCC
GCCCGAAGCCTCTGCGGACCAGCCTGAGGCCCAGGCTGTGCGATTGGCTTCCGCCGGTTC
TTCGGCAGCCGCTGCTGCAGCCGCCAGTGTGGACACTCCCGCGCCGGATATGTCGTCCGC
CTACCTCGACATGCGCGATCCCATGGTCGCCGTCAATGGCCAACGCCCTACCGCAGGTCA
GGTCTCCCGACTCAACTGGGGTTTCTTCGCTGCTTCAATTCTGGTCGGCGCACCTTGGGT
GGCGTTGAACACCATTGCCATGCCCAACGCGATTGCGCGTACGTTCGGCTATGACACTGC
TGTTGCCGGTCATATCGCCATCAATCCGGCCACTGGCCGCCCGTTGCCCGTCGCCACCGA
ATTGGCGATGCCCCTGGCCGTGTTGGTGATTGTCGGCGTAGTGGCCTCCATGTTTGCGAT
GCCGCTGATTTCAGTGTTGTCCGACCGCACACGCACGCCATTGGGCCGTCGTACCCCGTG
GATGGTTGGCGGAGGTCTGCTGTGCGCGCTGATCACGCTGATTCTGGGGCAGAATATCGG
CATCATTGTGCTTTGTATTTTCTGGGTGTTCCTACAGTTCGCCTATGCGATGCTTTCCGT
GCCGTTGACCAGCGCCATCAGCGAACGGGTGCCCGACAAGTTCCGCCCTCGCATCGAACG
CTGGCATGGCATCGGTGTGATGCTCGGCCAAGCGCTTGGCGTGTGCATGGGTGCGCTTGG
TGTGATGTTCAATTCGTTTGCGCCGTTTAGTTACACCGCCGTGCTATTTGCAGTGTCCGG
TATTGCCACCGTATTGATTCTGCCCAAGGAGCCTTCTAGCGCTGAGCAGCCGAACCAGCT
TTTTGACCGCAGTCAGGTACTTGACCAATTGCGCCCGCCGGCCCACGCTCCCGAGTTCTC
CCGGGTGTTCGCCGCCCGTACGTGCATGATGGCCGGTGTTGGGCTGACCGGTGTGTTTCT
GTGGTATCTCGTACGTTTCTGGGTTTATGGCAAGGCCGTGGTACTTACGTCCGCGCCGCT
GACCATTCCGGCCGGATTCCTCATTGCCGGTATGGCTGTGGCCACATTGATCGGTGCCGC
GCTCGCCTCCTGGGCCGCCGGGCCGATTTCCGAGCGAATCGAGGAAAAGAACATTCCCGT
GGCCCGTGTGGTGGCCGGTGCCTGCCTGCTGTATGCGATTGGTCTGGGGCTCGCATGGGG
CCTTGGCGTCTGGTCCACCGGCACTGCCCGTGAAAACGGCATGCTGCTGTTTGCGTTGAT
CTCCGGATTCGCCTTCGGCATTTACGATTCGCTCGGACTTGAACTGGTGATGGACTCTTT
GCCCGACCCGCGCCGAGCCGGCCACGACCTCGGCATTTATGCGCTCGCCAACTCGGCCGG
TCTGGCGCTCGCCGCCATCATCGGCGCGCTACTGGTGAACGCCTTCGAGCATAGCTTCGG
CTATTACCTGCTCTTCCCGTCCGCCATCGTCATGGTGCTGCTGGCCGGAATCGTCACCCT
CACCACCAAATCTGCCGAATAATAAACCGGTTCGAGTACACTGGTCAGCAGTGATCCAGT
CCAGTACTCGCAGGGGAGCAAAACCATGGTCGGCATGCGCGACGTAGCCAAAGCGGCAGG
GGTGTCCTTAAGCACCGTTTCGTTGGTGGTCAACAACACCGGCTACGTCTCGGCCGATAT
GCGTGCCAAAGTCGAGTCCGCGATGCGCCAGCTCAACTACATTCCCAACGAGCTGGCCCG
CAACCTCTACCGAAACCGCACCAACACCATCGGCGTGATCATGCCGACCATCGCCCACCC
GTTCTTCTCCACACTCACCGCGCATCTGCAGCGCGAGTTCGCCGCGCGCGACCTCAAAAC
CCTGCTCTGCTCCACCGCCGATACAGACAAGGGCGAGAGCGAGTACATCGACATGCTCCA
GCGGCACATGATGGACGGCATCATCATGGCGGCCCACACCGAGCATCCGGCCGACTACTG
GACCTCCATCCATCGGCCAATTGTCGCTTTCGACCGCACGCTCGGTGAGGGTGTGCCGGT
CGTCCGGTCTGATCATGAACAGGGAGGCCGTCTGATTGCGCGCCAGCTCATCGATTCCGG
CGCGCGCCACGTGGTGCTCGTTGGTGGCCCGCGTTCCCAGTTCGCGGAAGGCACCACTTT
CCCCACGATTCGCTACCATCTCACCGTCGAGCGTCTGCTGGCTGAGGCCGGCATTGCCTG
CGATTATGTCGAAGCCGGCACCGTGGCCGACATCGCCGCCCACGAAGCCACCGCATGCGC
CATTTTCGAACAGTATCCTGATGTCGACGCCATCGTCGGCTCCGATGTGGTGGCATCCGT
GGCATTGCAGGAAGCCTCACGACGGGGTATCGAGGTGCCTGCTGATCTGCAAGTCATCGC
CTATGACGGCACTCTCATGGCCGAAACCGCCGGCAAACGCCTGACCGCGATTCGACAGGA
CTTCCCGGCCATCGCCGCCGCGCTCGCCGTCCGCATGGACTCACAGATCGCCGCCGACGG
TGGCCCCGCCTCTCCGTCCAAGAACGATAGCGCTTCGAACGTTGACACCCAACCCACTCC
CGAAGAAGTCATCCCCGTAGCCCTCATCCCCGGCGAAACCACCCGGTGACTCCTATCTTG
GCTCCCCTCTCTGAGGCTGAGCTGTGAAGCAAACAGTCCAGTGGACTGTTTGTAGGCGAA
GGCGAGCCGGGAGGCGAGCAGGCAGACTGCGGGCGGTAGCCCGTCTGTAATTGCGGCCGA
GCTGGCGGCGTAGGCGACTGAGGGGAGCCGAGTCACGGCCGCCCACAGTCACCCATCTCA
CATGACTCCTACGTCACAATGTCCACAATGTGAACCCTTGCTGGATTGGCAAGACATACA
AACCTATGTTTACATTCCAGTTCAGGTCGAACGGCCTGAGGAAATACCGAAAGGAGGCCA
CGCGATGACTGGATTCAATGCTTCTGCGTTTGTATCCGCACGAATTATTAGCCCGTCTTC
GCTGGCGGACTAATTCGGCACTGATGCTTGAAGCCCCGTCAACGAAGGCAGGGCCAATCA
AGCTGACACAATCGGCACGGCCCTGCATGATGCGGGGCTTTTTTTGTTGCGCTCACAAGG
CTTACGGCAGAATCCCGCAGACGGAAACGGTAGCGGACAGTACACGGCAACAACACAGCG
ACAGAACAACAACCTCCCTGTGGGGCGAAATAATCGCCCGCCGATGAGAGTGAACGAGAG
CAAAACAGGAGTAACAATGACTGCAGCAGTCGAAGAGACTGGCTTAGGGCAGGCGGCAGG
TAAAGCCGCTACCTTGGTACGCGATTCGGTCAAGACCGTGATCGCCGCGTCGATGGTCGG
TACCGCCATCGAATTCTATGACTTCTACGCCTACGGCACCGCCGCGGCAAACTACTTCCC
GCACATCTTCTTCTCCGCGAAGGACAACCCCACCGTCGCACTGCTGATGAGCTTGCTGAC
CTTCGCCGTCGCCTTCATCGCCCGCCCGCTGGGCTCGCTGATCTTCGGCCACTTCGGCGA
TCGCATGGGCCGCAAGACCACGCTGGTCGTCAGCCTGATGACCATGGGTGTCGGCACCTT
CCTGATTGGCTGCCTGCCCACCTACGATCAGGTCGGCGTTGGTGCAGTCGCCATCCTCTG
CCTGCTGCGTTTCATCCAGGGCATCGGCCTGGGCGGCGAATGGTCCGGCGCGGCACTGGT
CGCCACCGAGAACGCGCCTGAAGACAAGCGCGCACTGTACGGCTCCTTCCCGGAGCTCGG
CGCCCCGATCGGCTTCTTCCTGTCCAACGGCACCTACTTCGTGCTCGAATCCTTCAACAA
TCAGGACGCGATGCTGGCTTGGGGCTGGCGTGTGCCGTTCCTGCTGTCCGCCATCCTGGT
GATCGTCGGTCTCGTGGTCCGCGTTCACATGGAGGAGACCCCGATCTTCCGTATGGCTCA
GGAGCAGAAGAAGGTTGTCAAGTCCCCGCTGACCGAGGTCTTCCGCAAGTCTTGGCGTCA
GGTGCTGCAGGCCACCTTCCTCGTGGCTGTGACCTACACGCTGTTCTACACGCTCGCCAC
TTGGTCCCTCGCTTGGGGCACCAAGGAGCAGGGCGAAGGCGGCGGCAACCTTGGCTTCAC
CAACCAGGAATACCTGCTCATGCTCATGATCTCCATCTGCGTGTTCGCCCTGTTCATCGT
GCTGTCCTGCCTGTACGCGGACAAGATCGGCCGCCGTCGCGTGCTGACCTTCTCCTCCTG
CGCGCTCGTCGTGTTCGCCGTGCTCTTCCCGTTCCTGCTGGACGGTGGTCTGGTCGGCCA
GAAGAACTTCTTCGCCAACATGGTGTTCCTGTGCGTCGGCTTTGCCCTGATGGGCATCGC
CTTCGGCCCGATCGGCGCCTTCCTGCCTGAGCTGTTCGACGCCAACGTGCGTTACTCCGG
CTCCGGCATCGGCTACAACCTGGCCGCCATCGTCGGCGCGGCTTTCGTGCCGACCATCGC
CACTTGGCTGAGCTCCCACTGGGGCGTCCACTCCGTGGGCCTCTACCTCGCCGTGATGGC
CGTGTGCTGCCTCGTCTCCGTGCTCACTTGCAAGGAGACTAAGGACGTTGACTTTACCAA
GTGACGATGTTCACAACGTGAAAAATCTCAATTCCACGAAGTGAACCCCTGCGAGGCTTT
TCCGGTGCAACAGGACTAAACCTGCATATCGGAAAAGCCCACAAGGAAAGCCACAACAGA
ATATCGCTCAGCGAAACCCCGCAGAGCACAAGAAAATTTCAACCCCCATAAACAAATAAA
TAAAAGGAGCGCCAAAAATGGCAGCAACTATCTGGTACGAGAAGGACGCCGATCTGTCCG
TGTTCGATGGCAAGAAGGTCGCCATCTTGGGCTACGGCTCTCAGGGTCACGCTCACGCAC
TGAACCTGCGTGACTCCGGTGTCGACGTGGTCGTCGGCCTGCGTCCGACCTCCAAGTCTG
TCGAGTTCGCCAAGGAGCAGGGTCTTGAGGTCAAGCCGGTTGGCGAGGCCGTCGCCGAGG
CTGACGTTGTGATGATCCTTCTGCCTGACCAGTACCAGGCCAAGGTCTACAAGGAAGAAG
TTGAGCCGAACCTGAAGCCGGGCGCTGCCCTGGCGTTCGCCCACGGCTTCAACATCCACT
ACGGCTACATCAAGCCGTCCGAGGATCACCCGGTCTTCATGGTCGCCCCGAAGGGCCCGG
GCCACATCGTTCGTCGTGAGTACGCCGCTGGCCGTGGCGTCCCGGTCGTCGTTGCCGTCG
AGCAGGACCCGGACGGCAAGACCTGGCCGCTGTGCCTGGCTTACGCCAAGGCTCTGGGCG
CTCTGCGTGCAGGCGCCATCAAGACCACCTTCACTGAGGAGACCGAGACCGATCTGTTCG
GTGAGCAGGACGTCCTCATGGGTGGCATCAACCACCTGTGCGACCTCGGTTTCGACGTGC
TGACCGAGGCTGGCTACCAGCCGGAGATCGCCTACTTCGAGGTCTTCCACGAGCTGAAGA
TGCTCGTCGACCTGGCTAACGAGGGTGGCCTGAACAAGGCTCGCTGGTCCTGCTCCGACA
CCGCTCAGTACGGCGACTACACCTCCACCGTCATCACCGACGAGACCAAGAAGCGCATGC
AGTACCAGCTCAAGCGCATTCAGGACGGCTCCTTCGCCAAGGAGTTCATGGACGACCAGG
CCGCTGGCGCCCCGAAGTTCAAGAAGCTGCAGGAAGAGTACTCTCACCCGCACCTCGAGA
CCGTCGGCCCGAAGCTGCGCGCCATGTTCTCCTGGAACAACGCCGAGGCCAAGGACAAGG
ACGAGGCCGAGTCCTTCAACGGCAAGATCGCTCGTACCCAGGTTCAGTGATTGCCGCCCC
TGAAGGGGATTTAAGCTAGCAAACCGCCGTTCCCGCCCATACGGGAGCGGCGGTTTTGTG
TTGTTGCGCGCAGCGAATCATTCTCAATAACAACTATGCGCTGATTTCTTGCAGGCAAAC
GAACACCGAATATGCAAGATCGTTGATATCTCAGCCTTTCCCCATATGTGGGATTGTGCG
ATTCTGTTCAAAAGGGTGCAGAGTTGTTATCGAGAATCGTTCTCTGCACACGGCTGTCCA
TACTCCAATAGTGACCTAGCTCACGTTGTGGACTCCAGCGGGGCTGCGACGGCGTTCTCG
GTAGGATTGAACTCGGTTTGAAGGACACAATCCTCGCAAAACAGGACTTATCTGCACACC
GTAGATACCCCCGGCGCCCAGCGGCGCCACAACCCACTACTGAAAAGGAGTGCCAATAAT
GGCAGCACAAATCTGGTATGAGAACGACGGCGATCTTTCCGTCCTCGAAGGCAAGAAGGT
CGCAATCATCGGCTACGGTTCCCAGGGCCACGCCCACGCGCTGAACCTTCGCGATTCCGG
TGTCGACGTGGTCGTCGGCCTGCGTCCGACCTCCAAGTCGGTCGACTTCGCCAAGGAGCA
GGGCCTCGAGGTCAAGTCCGTGGCCGAGGCTTCCGCCGAGGCCGACGTGATCATGATTCT
GGCCCCCGACCAGTACCAGCGCACCATCTGGGCCAACGACATCGAGCCCAACATCAAGCC
GGGTGCCGCTGTTGCGTTCGCTCATGGCTTCAACATTCACTACGGCTACATCAAGCCGTC
TGAGGATCACCCGGTGTTCATGGTTGCCCCGAAGGGCCCGGGCCACATCGTTCGTCGTGA
GTACGCCGCTGGCCGTGGCGTGCCGGTCGTCGTGGCCGTCGAGCAGGATCCGCGTGGCGA
CGGCTGGGCTCTGACCCTGGCCTACGCCAAGGCCCTCGGTGCCCTGCGCGCCGGTGCCAT
CAAGACCACCTTCAAGGAAGAGACCGAGACCGATCTCTTCGGCGAGCAGAACGTGCTCAT
GGGTGGCGTGAACAAGCTCGTCGAGATGGGCTTCGAAGTCCTGACCGACGCCGGCTACCA
GCCGGAAATCGCCTACTTCGAGGTCTGCCACGAGCTCAAGATGCTCGTCGACCTGATGAA
CGAGGGCGGTCTGAACAAGGCTCGTTGGTCCTGCTCCGACACCGCCCAGTACGGCGACTA
CGTCAACACCGTCATCAACGAGGACTGCCGCAAGCGCATGGAATACCACCTGCAGCGCAT
CCAGGACGGCTCCTTCGCCAAGGAGTTCATCGACGACCAGGATGCCGGCGCCCCGCACTT
CAAGGAACTGCAGGAGAAGTACTCCAACGAGCGCATCGAGACCGTCGGCCCGAAGCTGCG
CGCCATGTTCTCCTGGAACAAGGATGGCGTCAAGGATGCCGACGAGGCCAACTCCTTCAC
CGGCAAGATCGCCCGCGCCCAGGTTCAGTGATTCTTCCTTGGCTCCCCTCGGGTGAGGTG
CGCACGAACAGCGAGCCGGCAATCGCAGCCTTCAGGCTGTCCGTGTTGCAGTACGCTGGC
GCGTAAGCGCCTGAGGGTGGTCCCCAGTGCATACCAAAAGGCCGCCGCTCCGATTCATTC
GGAACGGCGGCCTTTCGCTTATTCCAAGGGATCTACTTGATAACCCACGCAGAAGTGTCG
GTGGGGAGCTGGCCTTCGGGGGTCAGCGGGCCGGACGCCAGCACCACGGAGCCATCGGGC
AGCGCGACCGGGGCATTGCCGAAGTTGGTGATTGAGGTGAACACCCGCCCGCCAACCGCC
GCGCGGGTGTACGCCACCACATCGTCGCCCATGTCCACCTGCTCGGCCGTGGTGTCGCGC
GTGGCGGTCAGCGACTCCTGGCGAATCGCCAGTGCGGCGCGATACAGCGCGAGCATCGAG
TCCGGGTCGGCTTGCTCCACGTCCACCGCGTAATCCTTGAACCACAGCGGTTGCGGCAGG
TGCGGGTCGGCGGCCGGCGTCACGCCCTCAGCGCGCGTAGCCGGCGAGAAGCCGAAGGAA
GCGCCCGTGCCGAACTGGCCGGCTGCGCACAGCGGCACATGGTTTTCGCCGGTACCGTCA
TCGGCCGGAGCCGGACGGCTGAAATCGGCCAAGGCCGGCTCATCGGCGGCGGTCCACGGC
AGCGGCACGCGGCAGCCGTCGCGGCCCTTGTCCATCGTGTTGCGGGTGGTGTGGAAGGCG
GTCGGATCCTCCAAGTGATCCCACGGAATATCGGCCACCTCAAACAGGCCCAGTTCCTCG
CCCTGATAGATGTATGCGGCACCGGGCAGGCCGAGCTCCATCAGCGCGGCGGCACGGGCA
CGGCGGGTGCCGAGCTCGCGGTCTTCGGGATATGTGGTGCCGTTGCGCAGCAGCCAGTCG
TGCGGCAGCTGGTGGTAGGGCGCGCCCTTGACCTGCGGCAGACCGTAGCGGGAGGGGCTG
CGCGGCACGTCGTGATTGTTCATGACCCACGTGGTGGTGGAGCCGCCGGTTTCGGCCGCC
GCCTTAAGACCCGCGGCGATGGCCTTGCGGAACTCGTCGGCATACCAGTTGGCTTGCGCG
AAGTCGAAGTTGAAGGACTGGCCCAGCTCGTCCATCGAAGCGTACAGGTGCTGGTGCTCG
GGCACCACCCACGCCTCGGCCACGGCAAAGCGCGGCGGGTCGTACTCGTTGAACACCTTG
CGCCATTCGCGGTAGATATCGTGCACCTCGCGACGGTCGAACAGCGGGTGGCTGAAGTCA
TGATTCAGCACGCCGACCACGCTGTATTCGCGGCCGAGCTCTTCCAACGGCTTGGATTCG
AGGTCCTTGGCCAGGCCGTTCGCCACGTCGATGCGGAAGCCGTCGGTGCCGTGGTCGGAC
CAGAAACGCAGGGTCTTCTTGAACTCCTCGTGGATGTCCGGATTCTTCCAGTTGACGTCC
GGCTGCGCCTTATCGAACAGGTGCAGATACCACTGGCCGTCGGCCACGCGCGCCCAGGCC
GGGCCGCCGAAGAAGGATTGCCAGTCGTTCGGGGGCAGTTCGCCATGCTCGCCGCGGCCG
TCGCGGAAGATGTAGCGGTCGCGCGCCGGGGAGCCGGGCTCGGCGGCGAGGGCCTCCTGG
AAGAACACGTGCTTGTCGGCGGTGTGATTGGGCACGATGTCCACGATTACCTTGATGCCG
GCCTCATGCGCGGCCTTGGCCATGGCGTCGAAGTCGTCCATGGTGCCCAGTCGCGGGTCG
ACGTTGCGGTAGTCGATCACGTCGTAGCCGCCGTCCGCCAGATCGGAGGGGTAGAACGGG
GAGAGCCAGATGGCGTCCACGCCGAGGCTCTTCAGGTAGTCCATTTTCTCGGTGACGCCG
GCGATGTCGCCGATGCCGTCGCCGTTAACGTCCTTGAAGCTGCGCGGGTAGATCTGGTAG
ACGACGGCCTGCTTCCACCAGTCGTCATTGAGGTTATTTGCGGTCATGCCGATTCCCTCC
TGTTCCGGGTGCGTTGTGGTTGGGTTGTTCCGGTCGCGCCCGAACTGCTGTGTGAAGGCC
CAACCGTTGTATTAATGATGATAACGATATCATGTGAATCACGCATGCAAAAATCGATTT
ATCGGCGTTTTGCGGTGGTAACGTGGTCACGCCTGCGCGGGCGCTGCTGTCGCGGCAGGC
GGCGCGGTGGTTTCGCGCAGTATTAGCGGAGTGTTCGGCCGTACGAATGCCGGTTCGATT
GACTTGCCGGCAATGGCATCCAATACCATGTGCCCGGCAGTCGCGCCCATTGCGAACGGG
TCCTGATGCAGCGTGGTCAGTCCCACGGCGGCGGACAGGGTGGAATCGTCGAAGCCGATG
ATGGAAATGTCCTGAGGTACCCGCCGCCCGTATTGACGCAGGCGATACAGCACGGGCGCG
GCCATTTCATCATCCTCAAAACAGAAGGCGGTGATGCTGGGGAAGGCGTTCAGTACGGCG
TTCAATGCCGCGTTGCTTTCGCCAAGACCGCGTTGAATGCTCAGGGGCGTTAGCTCGATC
CCCGGATGGGCGGCAGCGGCATCAATGACGCCCTGCAAACGAGCCTCGGCACTGTAGCGC
ATATTGGTTTCGGTCGGTGCGCTGCCGACGAACGCGATATGCCGGTGGCCGAGTGCAATC
AGGTGCTCGATAGCCGAACGTGTGGCGGCGTAATCATCAATGCTCACGCCTGCGTCGAAC
CCATCGGTGGAGGGGATGTTGATGCCGACAATCGGCACGTGCATATGCTTCAGTCGCTCC
ACTTCAGCCGGTTCGATGTCGAAGGAGCTGACAATCACCGCATCCGCATTGCGCCGCACG
GGCAAATCCGCAAAGAAGTCGTGGCGCTCGGCGGCGTTGCGCATGGGGTAGGGCACAGTG
TCGTAGCCGGAGGGGCGCAGCGCCGAGTCAAGACCGGCGAAGATGTTCGAATTGAACCAA
CTGGCGATGGTCTCGCTGGCAAGCAATGCGATACGGAACGATTGGCCGGATTTCAGGGCG
GCGGCCGAGCGAGAGACTGAGTAGTCGAGCTTTTCGGCCGCGGCCATCACTCGGTCTCGA
GTCTCGGGAAGCACCAGATCCGGCTTGGCGAAGGTTCGGGACACCGTGGATACGGAAACG
CCGGCCTCGCGGGCCACTGCCTGAATGCTTGCCTTGGTCATATGCCGTCGCTCCTTCGCC
GTCGCGAACAATCATTGTCATGACAACGATAACATGCCCATAACAAGTCGTCGTCTTCGG
CTATCTCGATTACGAGGGGCTGATTTAGACCAATTTCCCATTGCCGGAATCGATCACCGC
TTCTCTCGGCGCATCACGGCGGCTAGGGACTGCACGCGTGGCAGGTCGAAGACCTCGTCG
GTATGTACCACGTGGCCTGAGCTGTCCGCCAGCGGCACGCGCCAGTTCGAATACTCTCTG
GAAGTGCCCGGCTGATTCTGGGAACGGCATTCGCCCACGCCGTCCACCAACGCTGCCTGC
AGCAGCAGCGACGGCGTATCGGTGAGCATGGCGTGCATCGCTTCCACGATTTCCTGCACA
TGGCCTTCCACATCATCCGCCACGGTCTGCGAGATATAGCCGTTCTCCACCAGACGGTTC
ATCATGGCCGTGCGTTCGGCCATCGCCGAGGCGGCGAACGCCTCCACCGGCTCGCTCAGG
AGATGCAGCTCCTCGCGTAGCTTGACGTGTTCGAAGTTCAGGTAGCCGGCGGTGGGTGGC
AGATCGTGCGTGGTCACCGAGGCCAATGCCTGCTTGCGGTAGTCCTCGGGTGCGCGGTAC
GGGTCGCCGGCGTTCGGCGAATCGTCCACGCGGTTGAACCATTCCACGTCAGTGCCGAGT
ACGCCGTGATCTGCCAGAATGCGGCGCACGTAATCCGGCACGGTGCCCAGATCCTCGCCA
ACCACCATGCCTCCGGCGCGCGTGGCTTCGATGGCCAGTACTCCCAGCATCGCTTCGTGG
TTGTACGTTACGTATGCGCCGTTGAGGGCGCCGAGCCCCTGCGGAATCCACCACAGGCGG
AACAGGCCCAGCACATGGTCGATGCGCACCGCGCCCGCGTGCTCGTACATCGAATGCACC
ATCTCGCGGTACACCTGGTAGCCGGTGGCCTCCAGATAGCGTGGGCTGAACGGCGGCTGG
CCCCAATCCTGGCCCTGCTGGTTATAGAAGTCCGGCGGGCAGCCGACCGTGACGCCGCCG
GAGGCGAAGCGTTCCGGATTGGCCCAGGCATCCGCGCCGAGCCCGTGCACGCCCACGGCC
ATGTCTTGCATCAGACCCAGTGTCATGCCGTGGTCCAGCGCCTCCTGCTGCGCGGCGTTC
ACCTGCTCGGCGGCAATCCACTGCAGCCAGCGGTTGAACTCGAACAGGTCGTGGTGCTCC
TCGACGAGCTGGCGCACGGCCGGGTCGTCGATGGTCTTCTCGAAGAACCAACGGTTCTCG
CCCCACGGCGCGCCCCATACCTCGAAGCACAGGCACCAGGTGGCGAAGGAATCGAGGTCT
GGGCCGGCGGTGGTCTTGAAATGCTCGAATTCGAGCTCGCGCTTGTTGTTGCGGCCCGCG
TCGAAGATCAGGCGCAGCGCCGGGCGTTTGGCCGCCCACGCCGCGTTGATGTCCATCGGG
TTCGATTCGTCGTTGCGTGCGGCCACTGAATCATGCAGCGCATCCACCTGCGCTCGGATA
TCGGCCGGCAGCGTGCCGTATTCGGGGATGTCCTGCGGGCGGATGTACGTCACGTTGAGG
AATCGGCGCGATTCCGGTAGATACGGCGATGGCTCAAGCGGCGGAATCGGCGCGCCGGCG
TGAATCGGGTTGATGAGCATGAAGTCGGCTTTGGACTTGTCGGCCGCGTCCGCCAGCAGC
AGCTTCAGATCGCCGTAATCGCCGATGCCCCACGATTCGCGGGACCGCACGGAATACATC
TGCGTCATCCAGCCCCACCGCTGGTGCTCGGCGACCGCCTCCGGCACGGGAATGCGCGCG
GGGGCGGCGATGATGGCCGCCTTGCCCTCGCGCCCGTCCACCGTGACGGTCAGTGTGTGG
TAGCCCATCGGCAGATCGGGGGCGATGGTCAAGTCCGGCTTGCCGGAATTGAGGTTCGGC
AGCAGGGCAAAGTGGCCAAACGCGGTGCCGTCCTCCAGCTCGATGGAGGCGGTGATGTCC
GCGTCCGACGGGCAATTCAGGGTCAGGCTTGTCGGCTTGCCGGTGGTGGCCACGATGGTG
GGTGGTAGCAAACGTTTGCTGTTTTCGGCCTCAAGTTCGGTCATGGAACGTTTTATGGCC
TCGTCGCTGGAGGCGTCCACATCGAGGGCCTTGAGCACGGCGACCAAGGCCTCGTCGCTG
ATTTCGGTGTAGGTGCCGAGCTGGTCGATGAACGAGGTGGAAAGCCCGCATGCTTTGGCC
AGCTTGACCAGCGGACGGGCGAGTCGTTCCGTGCTTTCCGCGCGCTGCGGGGCACCGGAA
GCGGCGTCGTTGGTGGTGTCTGCGATGGTGCCGGTGCTGGTCGCTGCGTCGTTGCTGTAC
GCGTCGGTCATGATGACTCCTTGCTTGCAAATTGGGTACTGCTAGTCGTTTGCATTGCTG
TTCGAGGGCCGCTCTGCGTTGAGGTTCCGGCAACCTGACAGACCAATGTTCGAGCTGTTC
TGCCTCTACCGTAACTCATATTGACAACGATTGCAATACATTCGGTGAGTTGGACGAGGC
TAGAGGTGTTGGTGTTTGTCGTGATGGCCCGTTGACTATCCCCAGTCGACTTTGCCGACA
GCCTCGCCGGCGGAGGTGAGGTCGAACGGGTTTAACCAAACACGACGAACGATTGCGGGG
AGAGCGTCAGCTGCCCGCCGCTCACGGCCGGTTCACCAAGACTGAGCAGCACGTCGGCGT
CGGAAGAGAGCTCGTCCGGCAGGTATTCCGTGAGGAATGAGGCGATTGAGGCACCTGAAT
CGGCGTTGAAATAACTGGAATCGCCTTCGTGCTCCATAGGCGTGTCGGTATTGCGCAGCA
ACAGGTTGTAGCCGTTCGGGTGGCCGTCCCGGCGCCAGTCGAGGTAGAGGTCCATGTCGA
AGCCGGCCTGCATCGATTCGTTCGGATGGCCTGGACGCCATCGGCGGACCGACCTGGGTG
GATTCCGATAAGGCGGCCGTATGGGTGACCAACTGGGACACCGAGCGCAACGGCTCCTCG
CTCACCACCCGTGACGGCACCAGCTACCTGCTCGCCAACGCCTTCATGCTCGCCTACGAT
TACGGCCAGCCGCACATCTTCTCCGGCTACTACTACGCCGGCGTCGACGACGGCGCTCCC
GGCGCCACCCGCACCTCCGTGCCGGACATGACCTGTCCGACCGACGGCATCGAAACCGCC
GGCACCTGGCACTGCGCGCAACGCTGGACCGCCATCCGCGGCATGATCGGCTTCCGCAAC
GCCGTGGCCGGCACCTTCACCGCCACCGTGGCCAAGGGCTCGGCCGTCGCCCTATACGCC
GGCGCGACGCCCGCAAACTGGGCCGGCACCCGGAAATACGATCCGTCCGATCCCGCCTGG
TTCACCGGCGAAACACCGCATAAGGGCGATGACACCGCCGCCAAGTCCGCCGATTCCGCA
GCGTCCGCCAAGTCAGGCGACGCCAAGTCCGGAAAGGCAACGTCCGATGCCATCCGCCGC
GCCGCAACGCTCGCCGCCATCCTCCTGCCCGTCATCGTCGGCGTCACGTTCATGGCGATA
GCTCGCAGGAACGGCAAAGCCCAGTCCGACAACAGCGGCCCGAATAACGACTGATTCGGC
CCCGCTCAGCCGCGCACCCGCGGCGCGGCGGTGGAGTCGCGTACCAGCAGTTGCACGGGG
AAGATCTCGTGCGGCTGGTCCAGGGTGCGCCCCTCGATAAGGTCCAGGGCCTTGCGCGCG
GCGGCGACGGCCATGTCGTACGGCTTCTGGCGCACGGTGGTCAGCCCCACCTCGCCCGAG
AACGTGCTGTTGTCGAATCCGGTGACGGACAGGTCGGTCGGAATCGCCATGCCGCATTGG
CGCAGGCGGAAGAACAGCGGAATCGCCAGCGAATCCTGATGGAAGCACAGGGCAGTCGGG
GCGTCGTCGCGCGCGAGCAGCGCGGTGAGGGCGGCGTCGACCGGATCGTCGCCGGCCTGC
ATGTCCATCGTCTGGCCGGTCACGCCGTCCAGTTCGCTGCACGCCTCCAGGAATCCGGTG
ACGCGGTTGTGCGAGCTGAAGCCCATCGTGGCATCGAACGTCTCGTACAAATACAACAGG
TTGCGGTGGCCGAGCGTGGTCAGATGGCGCACGATCAGCCGGATGCCGGCCTTGTCGTCG
ATGCCCACGGAGGCGGTGAACCCCTGCGAGGCCGTGTTGATGCCGATGAGCGGGATCCGC
GTGGTGTTGAGTCGCCTGATTTCGGCCGGGGTGATGGCGAACGACGAGACGATGACCGCG
TCCGCGTTGCCGCGCACCGGCAGTTCGTCGAAGAACTCCTCGCGCGCGCCCGCGTCGCCG
ATCGGTTGGATGACCAGATCGTAGCCGGCCGATCGCAGCACTTCGTTGAGGCCTTCGATG
ATGCGCGAGGTGAACCAGTCGAGCTTGCTGCTGCCCACCAGCAGCGCCACGCGGTGGGAG
CGGCCCGATTTGAGGATGCCGGCCATGCGGGATACCGAGAAGTCGAGTTGTTGGGCGGCC
TCCATCACCTTGGCGCGCGTTTTGGCGGAGACCATGTCAGGGCGGGAGAACGCGCGGGAG
ACCGTGGCGGTGGAGACGCCTGCTTGCCTGGCGACGTCCTCGATGCTGGCTTTCATGGCC
CCTCCCGGTTTTTCAAAGTTGACGGTGTGACAAACTTCTCTTCATTGTAAATCATTGCAG
TACGTTTTACGACAGTCATAGTGCAATGGGTTGCGATATTGCGACACGCCGAAAATATAG
ACCAATATGGTCTCAATAGCTTTGGAATGTAACAGGTTGCAAATGTAACGGTTTGCATGG
CTGAGAAAGCCGGGTTGCCGAACTAGTTCGACACCCGTATGCTGAACCGTGTTCACTTAG
AGCTTGCGAGGAAGTAAGGGAGATAATGAAGATCAAGAAATCTCTCGCCGCGCTGACTGC
AACCGTGAGCATTATGGCACTTGCAACCGGTTGCAGTTCGAGCGGTTCGTCAGGCGTCGT
CGACACCCAGGCCGACAAGGGCCTGGCCGTCATGGGCGACACCATCACCTACGACCCCAA
CCACTTGGTCAACGACGGCCAGCCCATCGAACTGGGCTACTGGTCCTGGGGCGACGAAAG
CACTGACCCGGTGATCTCCATGCTCCACGAGTACGAGAAGATCCACCCGAACGTCACCTT
CAAGATCTCGCAGGTGGCTTGGAGCGACTACTGGGTCAAGACCCCGCTCTCGCTCAAGGG
CAACAAGAACGCCCCCGTGCTGTTCAACGTCCACAACTCCGAGGATGCCCTGCTCCGCCC
GCACGCCGTCCGCCTCGACGGCGCCAGCGACTGGCGCATCTTCCACCAGGTGGTGCTGCC
GATGAGCCGCAATTCCATCGCCGCGCTCGCCATCTTCACCTTCCTGTGGAACTGGGAGGA
CTACCTCTGGCCGTTCCTCATGATCACCGATGACGACAAGCAGCTGTTGTCGGTGGGCCT
CAAGATGTTCTCCGGCCAGTACGGCACCGATTACGGCGGACTGTTCGCCGCCACCTCCGT
GACCATCATCCCGGTGGTCATCGTCTACCTGGTGTTCCAGAAGCAGTTCATCGCCGGCAT
CGCCACCGGCTCTGGCAAGTAAACCCGGCCGGTTTCGGCCGAATCCGAACCGCGCCGCAG
TCTCCCACCAGTCCCGGGGAGCCGCGGCCGCATCACTCGTATCATCGTGAATAACCGTAC
AGAAGGGGTAACCATGGCACAGTCACCACAACTCAAGCAGTCGTCTCCGACCTCGCCCGA
TCCGCAGGACTTCCGCCTCGACGCCACGCCGGCCATGCGCGCCGACAATGTGGTGTCCGG
CGAGCACTGGCGCATCGGACTCATCACCGATTCGCTCGTGCGATTCGAATGGTCCGATTC
CGGCGTATTCGAGAACCGCCCGACCCAGACCGTCCTGAACCGCGATTTCGGTAGCCCAGT
CGAACGCCGCGTCACCGAGCGTGACGGCCGCGTCATCATCGACACCGCGGCCCTGACCAT
CGTCTACGACCAGCAGCCGTTCAGCAAGGAAGGCCTGAGCGTGGTCGTCAAAGGCGTGGC
CGACACCCAGTTCAACACCTGGCATTACGGCGACGCCCAGCGCGGCAACCTCAAAGGCAC
CGCCCGCACGCTGGACGAGGCGGACGGCGCCATCGAGCTTGACAACGGCGTGATCTCGCG
CGACGGCTGGGCCGTCATCGACGATTCCGCCGCCAACATCATCATCGAAACCGACACGGT
GAACGGCAAGGCGAACCCGTTCGGCACCTGGGTATCCCCGCGCGCCACCGCCGAAACGGA
CTTGTACTTCTTCGGCTATGGCCACCGCTACATCGAGGCCGTACGCGACTTCTATCGCCT
GACCGGCCCCACGCCGCTCCTGCCGCGCTTCGCCATGGGCAACTGGTGGAGCCGCTACTA
CCGGTACACGCAGGACGGCTATCTGGCCCTGATGGACCGCTTCAAGCGCGAGGGCATCCC
GTTCACCACCTCCGTGATCGACATGGACTGGCATCGCGTGGACGACGTGGACCCGAAGTA
CGGTTCCGGCTGGACCGGCTACTCGTGGAACCGCGAACTGTTCCCCGACCCGCCGGCCTT
CCTCGCCGACCTGCACCGGCGCGGCCTGCGCACCACACTGAACGTCCACCCGCGCGACGG
CGTGCGCGCGTTCGAGGACGCCTACCCCGAAGTCGCCAAGCGCGTCGGCATCGACCCGGC
CACCGAGGAGAACGTGGAATTCGACCTCACCAACCCGGACTTCGTGGACGCCTATTTCGA
CATGCACCACCGCATGGAGGCCGAAGGCGTCGACTTCTGGTGGCTGGACTGGCAGCAGGG
CGGCGTGACCCGCGAGAAAGGTCTCGACCCGCTGTGGATGCTCAACCACATGCACTACCT
CGACTCAGGGCGCGGCGGCAACTGGCCGCTCACCTTCTCCCGGTACGCCGGCCCCGGCTC
CCACCGCTACCCGGTCGGCTTCTCCGGAGACACGATCGTGACCTGGGAATCGCTCGCCTT
CCAGCCGCAGTTCACCGCCACCGCTTCCAACATCGGGTATGGCTGGTGGAGCCACGACAT
CGGCGGCCACATGTTCGGCTACCGCAACGAAGAGCTGGAGGCCCGCTGGTACCAGCTCGG
CGCGTTCAGCCCGATCAACCGACTGCATTCGTCCAACTCGCCGTTCTCCGGCAAGGAGCC
GTGGAACTTCAACCGTGACGTGAGCGCCGCGATGGTGGACGCGCTGCGTCTGCGCCACGC
GATGATGCCGTACTTGTACACCATGAACTACCGTGCCGCCGAAGCCGGCCGTCCGCTGGT
CGAGCCGATGTACTGGCAGAACCCGGATACGCCGGACGCCTACGAGGTGCCGGACGAGTT
CCGCTTCGGCACCGAGCTCGTGGTCGCGCCGATCGTCTCCCCGGACGATGCCGCCGCCTG
CCGCGGCCGCGCCGACGCCTGGCTGCCGCAGGGGGAGTGGTTCGACTTCTTCGACGGCCG
CCGATACGTCTCATCCGACGCCGCCGGCCGCCGACTGGAGGTCTGGCGCTCGCTCGACCG
CACGCCGGTGTTCGCCAAGGCCGGCGCGATCGTGCCGTTGCAGGACGTCGCGGAATCCGG
CGAAGCGGTCAACTCTATCGCCAACCCGCAGGCCCTGCGCGTGCTGGTGTTCCCTGGTGC
CGACGGCTCGTTCGTCATGCGCGAGGATCGCGGCACGTGGGGCGCCACCAGCGCCGACAC
CGCGATAGCGTTCACGTGGGGCGGGGCCGATGCGTCGCCCAGCGCCTTCACCGTCGCGCC
GGTTACCGGCGATACGTCCGCCGTACCCGAGTCGCGCGACTGGACGGTCGTGTTCCGCGG
CGTCGCGCCGGTCGATGCGGCCAGCGGCGTGCGTGCATGGTCCGGCGAGGCTCCGGTCGA
GGCAACGGTGGCGTACGACGAGGCGACCATGAGCCTGACCGTGTCCGTCACCGGCATCAG
CTCGGCTGCCAGTCTGCGCATCGAGATTCCCGGCGGTCTGCGCATCGCCGACAATCCGGT
CGAATCGGACGCGATGGACCTACTGCTGCACGCCCAGATGCTCTACCGCACCAAGGAGCT
CGCGCTGCAGGCGGTCCACAAGCTCGGCATCGGCGCGATCGGCGCCCTGCGCACCATGAA
CCGTGGTCCGCGCTACGCCAACGATTTCTGGATCACCGACATGCCCGATGCGGTGGCCGG
CGCGCTCGAAGAAATTCTGCTGCGCAGCTGAGCCCGGTTGCAGTTTTCTGCAACATCCGG
GTGCGCCCCGGTATGCGGCGATAAGTTCGGCATGGTTGCCGAAGGGCGTGGCATACCGGG
TGCAGTGCGTGGGATGGCCTTCGCGATTGCACTCATCGTGCGGTCAGTGGAAAGGAACTT
TTCATGCACAAGGTGAAACAGCACAAGGGCGTCGCGGTGGCCGCCGCAGTCTGCGCGGTC
GCGATGGCGGCCTCGCTCGCGACCCACGCCGGCGCGGCCGGGGACCGGCGTTATTGACTG
GCTGGCGTTATCGAGTGATTGGCGGTATCAATTAGCCGGCGTTATTGATGAGCCGGTGTT
GTCGATTAGCCAGCGTTATCGACCGGCACTGAAGCATGCAGTACCCACTGCCCGCGTTTC
TCCCGCACATCCCAATCCCCGTGCGCATGCAGCACACGCTCCCGATAGTACGCAAGCCCG
GAATGCCGCCCCTCAAGCGTCGTGCCACCTTGACGTGGGCGGTCCGTCACATCAATGGTG
ACGTGGTCCTGAGCGGCGGAAACCAGCACCACGTAACGCTGCGTCGGATCGGCATACCTG
GCGATATTGCCGAACAATTCCCGCAGAAAATCGGCGACAAACACTGTGTCTGAGTTATTC
AGCGCATCGATGCCCCCAGCGACAATAACGTCGCCGACACACCCCATGCGCCGCAATCGC
GCGCCGCCGCTGGCAAGTCTGATGGCAAGGCTGATGGCGCGCCCCAGTCACCCCTTGCAG
TTTTCTGTATAAGTGGATTTTGGCTCCAAACGCACCACTCCGTCATCGCCGTCAGTCACT
CCCACAAAAAACTTGAGCCAAACATACTCAACTTTTTGTGTTGAAATTGGGAATAGAACT
TGCCAAATGGAAGTTGAGTGATGTAGGCTCAAGTTTGGAAGGTCCAAGAGACGACCAATC
GGAACTTGGGCAAAGAACGTAAGAACAAACGAGTAATTAAGGAGCACACATTATGGCACG
TGCAGTTGGTATCGATCTGGGAACCACGAATTCCTGCATCGCAACTCTTGAAGGTGGCGA
GCCCACCGTTATCGTCAACGCTGAAGGCGCGCGCACCACGCCGTCTGTGGTGGCCTTCTC
CAAGTCCGGCGAGATCCTCGTCGGCGAAGTGGCCAAGCGTCAGGCCGTGACCAACGTTGA
CCGCACTATTTCTTCCGTCAAGCGCCACATGGGCTCCGACTGGACCGTCGACATCGACGG
CAAGAAGTGGACCCCGCAGGAGATTTCCGCGCAGATCCTGATGAAGCTGAAGAGGGATGC
TGAGGCCTACCTCGGCGAGCCCGTCACCGACGCCGTCATCACCTGCCCGGCATACTTCAA
CGATGCCCAGCGTCAGGCCACCAAGGACGCCGGCAAGATCGCCGGCCTGAACGTCCTGCG
TATCATCAACGAGCCGACCGCAGCCGCTCTGGCCTACGGCCTTGAGAAGGGCAAGGAAGA
CGAGCGCATCCTGGTCTTCGACCTCGGCGGCGGCACCTTCGATGTCTCCCTGCTGGAGAT
TGGCAAGGATGACGACGGCTTCTCCACCATTCAGGTTCAGGCCACCAACGGCGACAACCA
CCTCGGTGGTGACGACTGGGATCAGAAGATCATCGATTGGCTGGTTTCCGAAGTCAAGAA
CAAGTACGGCGTCGACCTGTCCAAGGACAAGATCGCGCTGCAGCGTCTGAAGGAAGCCGC
TGAGCAGGCGAAGAAGGAGCTCTCCTCCTCCACCTCCACCAGCATCTCCATGCAGTACCT
GGCCATGACCCCTGACGGCACCCCGGTGCACCTGGATGAGACTCTGACCCGTGCGCACTT
CGAGGAAATGACCTCCGACCTGCTGGGTCGCTGCCGCACGCCGTTCAACAACGTGCTGCA
CGACGCCGGCATCTCCGTGAGCGACATCGACCACGTGGTGCTCGTCGGTGGTTCCACTCG
TATGCCCGCCGTCAAGGAACTCGTCAAGGAGCTCACCGGTGGTAAGGAAGCGAACCAGTC
CGTGAACCCGGATGAGGTTGTGGCTGTCGGTGCCGCCGTGCAGTCCGGCGTCATCAAGGG
CGACCGTAAGGACGTCCTGCTTATCGACGTGACCCCGCTGTCCCTCGGTATCGAGACCAA
GGGTGGCATCATGACCAAGCTCATCGATCGCAACACCGCCATCCCGACCAAGCGCTCCGA
GGTCTTCTCCACCGCTGAAGACAACCAGCCGTCCGTGCTGATTCAGGTCTACCAGGGTGA
GCGTGAGTTCGCTCGCGACAACAAGCCGCTGGGCACCTTCGAGCTGACCGGCATCGCTCC
GGCTCCGCGTGGCGTCCCGCAGATCGAGGTCACCTTCGACATCGACGCCAACGGCATCGT
GCACGTGTCCGCTAAGGACAAGGGCACCGGCAAGGAGCAGTCCATGACCATCACCGGTGG
TTCCGGCCTGCCGAAGGACGAGATCGACCGCATGGTCAAGGAAGCCGAAGCTCATGAGGC
TGAGGACAAGAAGCGCAAGGAAGACGCCGAGACCCGCAACCAGGCCGAGGCCTTCGCCTA
CTCCACCGAGAAGCTCGTCAACGACAACAAGGACAAGCTCTCCGACGACATCGTCAAGGA
AGTCACCGACAAGGTCAACGCTCTGAAGGAAGCCCTGAAGGGTGACGACACCGAGAAGGT
CAAGACCGCTCAGACCGAGCTGATGACCGCCGCCCAGAAGATCGGCCAGGTCCTCTACGC
CCAGCAGGGTGCCGAGGGTGCTGCCGCTGGTGCTGACGGTGCCGGCGCTTCCGCTGGCTC
CGCCTCCGGTTCCGACGACGACACCGTCGAGGCCGAGGTCGTGGACGACGATGACGACAA
GGACAACAAGTGATGTCCGAGTTCAACAAGGACGACTACCTGAACGACCTGCCGGATCCC
TCAGATGCTGAGGCTGCCGCTCAGGCCTCTTCAGGGGCTGACGCCTCCGCCGAGTCCGGC
TCTGCGCAGGATTCGGCTGCCCAGGCTCCTTCCAATGAAGGAGCCGACGCGGCTCCTGCC
GCAGCTGAGGGAGAGAAGACTGGCGAAGGCCAGTCCGATTCCGCAGACACCCTCACCCCG
CTCGGCAAGGCCAAGAAGGAAGCCGCAGACTACCTCGAAGCCCTGCAACGCGAACGTGCG
GAGTTCATCAACTACCGCAATCGCACGCAGAAGGAGCAGGAGCGCTTCCGCCAGCACGGC
ATCATCGACGTGCTGACCGCGCTGCTGCCCGCCCTCGACGATATCGACCGCATTCGCGAA
CACAGCGAGATGGACGACTCGTTCAAGGCCGTCGCCACCAAGATTGACAAGGCCTTCGAG
AAGTTCGGTGTCGAGAAGTTCGGCGAAAAGGGCGAGGACTTCGACCCCACCAAGCATGAC
GCGATCCTGCACAAGCCGGACGCGGATGCCGAAAAGGAAACGGTTGACACCGTGGTCGAG
GCCGGCTACCGCATCGGCGATCGCGTAATCCGCGCCGCCCGAGTAGTAGTAGCCTCCCCG
CAAAACTGACATCCAGCTCGCTGCAATGAGTTGATATTTACCTTGGCTCCCCTCTCTGAG
GGGAGCCAATCATAAAGACTTTTCTAGAAAGGAGACATGAATGGCTGAAAACGAATGGCT
CAGCAAAGACTTCTACAAAGTCCTTGGTGTCTCCAAGGACGCTTCGGACGACGACATCAA
GAAGGCGTACCGCAAGCTCGCCCGCAAATACCATCCTGACGTCAACAAGACCAAGGAAGC
CGAGGAGAAGTTCAAGGACATCTCCGAAGCCTATGACGTGCTGAGCAAGAAGGAAGATCG
CCAGAAGTACGACGCGATTCGTCAGTTCGGCATGGGCGGTGCCCGCTTCGCCGGCGGTTC
CGGCGGCTTCGATGCTTCCGGTTTCTCCGACATCTTTGGTTCCATGTTCGGCCAGGGTGC
CGGCGGCAATGGCTCGCGCATCCGCTTCTCCACTTCGGGCGGCGGCCCCAACAACATCAA
CGACATCTTCTCGATGTTCGGCGGTGCTGCAGGTCAGGGCGGCCAGCCGTATGGCGGCTA
CGGCCAATCGCCGTACGGCAATGCCGGCGGCTATGGCTATGAGGAGGCCCCGCGCCCCGA
AAACGGCGAGGACCGCAACTCCAAGATCAGCCTGACCCTGCGTCAGGCGGTCAAGGGCGC
TACCGTGTCCCTGTCCGTGGACGGCAAGAAGTTCAAGGCCCACGTGCCTGCGGGCGTCAA
GGACGGACAGAAAATCAAGCTGGCCGGCAAGGGCAAGCTAGGCATCAACGGCGGCAAGGC
CGGTGACCTGTACCTGCACGTCACCGTCAAGCCCGATGCCACATTCTCGATGCGCGGCCA
TGATATCGTCATGGACCTGCCCGTCACCGTGGGCCAGGCCGTGGCCGGTGGCAAGGTCGA
GGCCAAGGATATCGACGGCAATCCCGTTACCTTCAAGGTGCCGGCAGGCTCCAGCTCCGG
CGCGGAAGTCAAGCTCACGGGACTTGGCGTCCAGCGCAGCAACCAGCCGGGCGATCTGAT
CGGCCGTGTGCAGATCATGGTCCCCGCCAAGCCGGGTCTGGCCGTCAAGCACGCCGCCAA
AGAATTCGACGAAAAAGCCGGCGACTATCTCAGCCTGTAATCAGGAGGTGAACAATGGCG
CGGTTAGCCAACCAGATGAAGCAGTTATACGCGATGTGCGCAACCGCGCTCGTGATGGGC
AGGGCCGATCTCGACGGAGCCGATGACGTCGGCTTCGACATCGAACTGCCCATCTTCACC
GTCGGCCAGACCGCCGAGTTGGCCAACATTCACCCCCAGACTCTCCGTCAGTACGACCGC
CTCGGTTTGGTTCGTCCGCAGCGCACCGATGGCGGCGCACGCCGCTACTGCCTGCGCGAC
ATTGCCCGCCTGACCCGAGCTCAGCGCCTGAGCCAGGATGAGGGCATCAACCTTTCCGGT
ATCGCGCGCATTTTGGTCCTCGAAGAAGAGAATCGCCAACTGCGCCGCGAAGTCAAACGC
ATGCAAACCGGCGACCAGGAGAGCGTTTTCGCCGCAGGCCGTGACGGCAATATCGTGGAG
ATACAACGCTCCAACCGCGCCCGCCTCTGGCGCAACGCCATCCGCCGCGAAACCCGCGAA
CTGCCCGGCCGCGATACTGCCGCCGATATCGCTGCCGGCGCCACCGGCGACTCCAACTAC
ACTCCCGCCGACTCCAAGTCCATGGTCCTGTGGGGTTGGTGAGTCTGGCCGCATTGCTTC
GATTCCTTCTCCATTCGTAAAACTGTTTGTTATCTCACATCGGGCAGCTGCCGAAAAGCA
CGAATCTTCTTGACGGAGATGTCAAGGTTTGTTACGGTGACGTGCGAAAACCGATTCGTA
AGGGGTGCTTTAGGCTGAGACGGTATGTGCCGAACCCTTCGAACCTGTGAGCTAACACTC
GCGTAGGGAATGCGACGGTTGAACTCCTCTGTTCGGCTCGGCATCCCATATGCGCGTTGA
GAGAGAGGAAGCGTATGTCAATACGCAAGGAGCTGACCGCCCAGAACGTACTGCTGGGTT
TCCAGCATGTGCTTGTTTCCAACGTCTGGCTTGATCCGGTGTTTGTGGCCGGAGCAATCG
GCTTACCTATTGCCCTGTCGTCGAACATGATTAACGCCATCTTCATCGTCTCTGGTCTGG
TTACTTTGGTTCAGGCCACTCGGCTGGTTCGCCTGCCGGTGGTGCAGGGGCCGTCAGCCG
CGTTTGACGCGTTGATGATCGCGGCAGGTACGGCCGGCATGCTGGGGGCGGCGAGTTCGT
CCATTCTCATCGCTTCGCTTGTGTTCCTGTTGCTGTGCCTGACCGGTGTGATAGAGCGGA
TGCGGTTCCTGTTCTCTCCGATGATTTCGGGCGTGGTCATCTTTATGGTCGGTGTCTCGC
TGTCTGGATTCACGCTGAGCGAGTTTCTAGGCGGGGCTCCCGGCGACAAGACGTTCGCCG
ATCCGCACATCCTGACCGTGTCGATTCTGACCACGGCGATTGTGCTTGTCCTGTCGTTGC
TCGGCAAGGGCCTGCTCAAGTCGTTCTCATTCCTCATCGCGCTCGTCGTCGGCACCGTGG
TCGCCGCAGCGTTTGGCATGGTGGACTTCTCTCCTGTGGCATCCAAGGGATGGTTGGGCC
TGCCGACCTTCCTGCCCTACGGTCCGTTCACATTTGACTGGAAGATCTTCATCCCGTTCT
TCATTGCCTACATGGTTGCCGTCATGGAAGCTCTCGGCGTCTATCAGGCGGCTTCTGAGA
TTCAGGGCACGTCCCTCGAACGCAAGCAGGTGCGCTACGGTCTTGCCGGCGAGGCGGCCG
GTTCAGCCATTTCCTCGCTGATTGGTGGATTCACCACCACCGCCTACCCGCAAAATGTCG
GCCTGCTCAACCTGACCGGCGAAGGCAAGTTGCGCACGCGCACGCCTGTGATCATCGCCG
CTGTGCTGTTGCTGATTCTGGGCTTCGTGCCAAAGGCGGGCGCGTTGCTGTCCGTCATTC
CCTCGGCAGTCGTCGGAGGCATTTTCCTGCCGGCTGCGGCCAGCCTAATCGTGACCGGCC
TGCGCGCCCTGCGCAAGGTCGCTGATGACGAGCGCCGTCAAACGGTCATCGGCATGTCTC
TGTTGCTCGGCATCGCCCTGCCCAAGGCGCTCTCCGGCCTGACCGGCGGCGCAAGCGTGT
TCTTTGGCAACAACATCATGGTCGGTGTATTCAGCGCCATCATTCTCAATGCGCTTTTCG
TCGCTCTTCCGGATTTGGTGGCGAAGCATCGTGCGCCGGCGTCCGTGGATGTTCCAGCAG
CCGATCCGGCGGATGGGACTGGCGCTGCGGCGTACGATGAACGATAATGCTGGTTGATAT
TGGATATTGACAGGAGCGATGCAATGACTGATGTGATGGATGACGCGCGTCGTATCAAGC
GCGGGATTCTGGATTTTATCCATACCTATGGCTGTGAGCAGGCCCCGGAAGAGGCGTTTG
GTGCGTTGGCGCGCGACGTGTTCATCTATCAGTACACGTATGATCTGCCGTACCGTCGTT
ACTGCGCGGCTAAACGCGTCACCCCCGCAACGCTCAAGGATTGGCGGGAGATTCCGCCGA
TGCCGGTGGACGGGTTCAAGCACCTTGACCTTTCGACCATACCGACCGAGCAGTGCGAAG
CCGTATTCATGACGAGCGGAACCACGCATGGCGGCAAGATGCGTGGGCGCAACTTCCATC
CCGATCTTGAGGTGTGGGATGAATCAATGATTGTGCCGTTCCGTCATTTCATCATGCCGG
ATCGAGAGCGTATCCGCATCGCCGTGATTTCGCCGGCATGGGACATGAACCAGAACTCCT
CCCTGTCGCGCTACCTTACCAAGGCCGTGGAGTGCTGCGGCAGCGAAGGCAGCGGTGTGT
TCTTCGACGAGCATGGACTCAAGTTCGATGAAATCATCGCCTTCCTTAACCGTGCGGTGT
CTGACGGTGAACCGGTGATGCTGATGGGTGTCTCGTCGTCCTATCTGTATCTGTTCGATT
ACCTGCATGAGCATGATCTGACGTTCGCGCTGGCCCCCGATAGCCGGTTGTTCGACACTG
GCGGCTTCAAGAGCACTAAGCGCGACATCACCGAAGACCAGATGCTTGATGAGCTGGAAC
AGACACTGGGGGTGCCGCGCCACCACTGCGTCAACATGTATGGCATGACCGAGTTGAGCT
CGCAGATCTATGACCAAAATATTCTGTCGTGGTATACGGATGGCACCAGCAACTATCTCA
AGGCGAACCCCGCCTGGGTGCGCACGGTCTTCCTCGATCCGGAAACGCTGACTCCCGTCA
AGGATGGTGAGACCGGTGTGATAGCCCATTACGACCTTGCCAATTGGAATTCATGCATCG
GTATTCTGACCGAGGACCTCGGCCATCGGACCCCGGACGGATTCCTGCTGCAGGGCAGGG
CGAAGGGAGCCGAGGCTCGTGGGTGCTCAATCGCGGTAGACGAGGTCATCAGTGCCAACC
GTTGATGAATCCGTGAGTCAGGCCATTGATGTCTTCCACCTGCCCTCGGGAGTGGATGTT
TCGGATTACGAAATCTATGAGGTCGCCACATCGGATGGGGTGAAGCGTTTGCGCTATCCG
CGACTGGATGGCTCAAAGGTGACTTCCCTTGCCAAGCAGCTTGTCGATGTTCGCAACCGC
ACGCTTGCCGCGATGAGTGTCAACGATATTCTCGACATCGTGGCCGACGCGGCCCAACTA
TGGGCCGATCCGGATTTTGAGCTGCGGCGTCAGGCTGAACTGCTGATTCCCGCAATCACC
GGATATGAGCCTGACATGGTGCGGATTGAGCTCAAACGGTATATGCGCCAGTTCAGGCGT
CGTGAACTGCTCCGGTTCCTTGACTCCGAAATCGGTCAGCCGTCTATGCTCGACGAATTC
CGGCCGAACAAGGCGGGGGGATACTCTAAATATGTGGGCCCAGCGCTCACCTATCAGGTG
TTCTCCAGCAATGTGCCGGGGATTCCCGTGTGGAGCATGGCGATGACCCTGCTGGTCAAA
GGCGCGATTCTTGGCAAATCTTCATTTTCCGAGCCGGTGATGCCTGCGTTCTTTGCTCGC
AGCATTGCGATGGTCAATTCCGACCTCGCTGATGCCATTGCGGTGGTTCCATGGAAGGGC
GGCTCGCAGCAGCTCGAGGATTCAGCCATCGATGCGGCCGATGCCGTGATTGTTTACGGT
TCTTCGCAGACTACCAAATTGATTGCGGGCAAAGTCGCCGGGTCCAAGCCCTGTCTAGGT
TACGGAGCAAAAGTCGGGTTGGCGTTCATTGGCCGAGAGGCTTTGCGTCCTGATACCTAT
GCCGATACCGTGCATCGTGTGGCTGTTGACATCGCCACATATGACCAGCAAAGCTGCCTG
GCTCCGCAGACCGTGTTCGTGGAGACTGATGGAGCCCTCACCCCTCGTGAAGTGGCTCAG
CTGCTCGGTGGCGAGCTTGAGAATCAGCAGCGCAAATATCCGCGCTCCGTATTGAGTGAC
GCCGAGAACGTGGCCATTCAGCGGGCGCGCACCGACGCTGAGATGAGAGCCTTGATGGGC
GGGAAGGCCGCGGTGTTCGCCAGTGGCCATAGCACGGCATGGTCGGTGCTGTATCGAGAA
CTTGACGGTAGCGGTGCCGACGAGGATGTTGCTTCGCTGATGTCGCCGTTGAACCGCACC
GTCAACGTGGTGGCGGTGCCAGATTTGTTGGACGCTGCCAGAAGACTGACTTCCTGCCGT
GGCTGGCTGCAGAGCTGCGGTGTCGCTGTGGATTCAACCAGACTGTTTGGTCTTGCAGAT
ACATTGGCCGAGGTCGGTGTGAATCGCATCTGTCCGCTCGGTGAGATGGATCGGGCGAAA
TCCGGCTGGCATCATGATGGGGGCTTCAACCTCATCGATCTGTTGCGCGCGGTGGATGTC
GAACGCGGCAGCGACGCGTACAGCGATTCGTTCGATATGGATATGGAATAGGCCTGTGCT
GTTGCGGGCAGCAGAGGCTGGTAGCAGGGCGAAAGGCAAGGGTAATGACAGAGCAAAGCG
ATATGGCACGGCGTCCAATGGTGAATCTGGATGGCAGAACAGCGATCATCACCGGTTCCG
GCAAGGGCATAGGAGCGGCTGTGGCGAAATGCCTGGCATCGCACGGAGCCGCTGTCGTCA
TCAATTACGTACATGACGCCGCCAGCGCGCAGCGCACCGTTGAAGACATCCACTCGCTGG
GAGGCTTGGCTATAGCTGTACAGGCGGATGTTTGCGATGAATCGCAATCTTCCAAGCTAG
TGGGTACCGCTGTCGACTCATTCGGCGGCGTGGACATCTTAGTGAATAATGCTTTCGGAC
GCTTCTCCTTTGACCCGCGTCGCCGTTCCACTTTTGCTGGAGGCGATTGGGATGAGTTTA
GCGCACAGATCGAGGGATGCCTGCATGGTGCATATCTGATGTGCTCACATGTGGTGCCGC
TGATGCGAGCCCAGACCTCCGGGCGTATCATCAACATCTCCAGCAATCTGGTCGATTCGC
CCATCGTGCCCTACCATTCGTATATCACTGCCAAAGGCGGCTTGGTCGGCATGACCCGCT
CTCTGGCCCAGGAGCTGGGCGGCTTCGGCATTACCGTTAATGCCATTGCCGCAGGTTTGA
CGGCCGGAACCGCATCCAGCGCAGCCACCACCGAGGATGTTCGTGAACGAATCATTGCCA
TGACGCCTCTTGGCCGCCTTGCCCGTCCCGATGACATCGCCGGAGGGGTCGCGTTGTTGG
CGTCCGACATGGCCGGCTTCATTACCGGACAATGTCTGCACGTCGATGGTGGGCTGACCA
TGCGCTGAGGCGCAGGGGCGGTGTGCTGACGCGCTATGGTTGTCGCATCCGATTGGTGCA
ATGGAATGCAGCAAGAGTAAAGGCGCCAATTGGCGTGCGGGCATGTGGACGGAGGTAACT
ATGCTGCTCAAAGCCGTGTTCTGGGATTTGGACGGTACTCTCATCGATTCTGAGCCGCTC
TGGCATGACGGTGAGATTGAGATCGCGCACAACAATGGCGGCGAGTGGAACGAGGACCTC
GGTTGGGAGTGCTCCGGCACTCCGGTACCACACGTGGCAGAGGTCATGATTGCGCATGGC
TGCACATTGAGCGTTCCCGAAATCGACAAGCAGCTCAAGGATTATGTGTTCAAGGCGGAG
GTCGAACGTCTGCCGTGGATTCCTGGTGTGCAAGACGTGCTGCATTCGCTCAAGGAAGCC
GACATCCCATCCATGCTGGTCACTACTTCGCCTCGCCGCATGGCCGAGAACATCATGAAG
CAGGCTGATGGATTGCTTGCCGGCTACGTCTGCGGCGATGATCCGTACGAGCACAAGCCG
AGCCCTGCCCCATATCTGGCCGCGGCTGAGAGACTCGGCATCGCGCCTGAAGACATGGTC
AAGTGCGTGGTAATGGAAGATTCCTCATCCGGTCTGCGCTCCGGCGCCGCCTCGGGGGCC
ACACTGATTGCGCAGACTGGCTGGATTCGCACCGACACTTCCGGCCTTGGCCAGTTTGCC
TCCATCGACTCGTATGAGGGCATCGATGCGGCCGCGCTGGACGCCTTTGTGCGGCAGCGT
TTGGGGGAGTAGAAATTTCGTTTGTATTGCGGAGTTTGTGTGGGAAACCCCAGTCGACCT
GATGTTATAGGCCGGCTGGTAGGGTATTTGACGGTTTGCATATAACTGTCTGGTTCATTG
GGCTGGCAGCTCAATACAAGATTTAGGACTCATAGGAAACACATGGGCTTCGTTAATTTC
ATCATCGAACTGCTGAAGGATCCGCGTGCCGCGATTGCCGGTTGGATTGCCATGGGCGTG
GCGCCGACCCTCGGATTCATCTTCCTCATCGTATTCATCGAAACGGGCGTGGTGTTCTTC
CCGTTCCTGCCCGGTGATTCGCTGTTGTTCGCGGCCGGCGTGTTCGCAGCCCCGGATGCT
GCGACCGGCAAGGCCGCGCTGCCGCTGTTCTGGTTGCTGCCGGTGGTTTGGTGCGCGCCG
ATTATCGGCGACCAGTGCAACTACTTCATCGGTCATTTCTTTGGCCGCCGTATTATCCAA
TCCGGCAAGGTGAAGGCGCTGACTCCTGAGCGACTGGCCAAAACCGAGGGCATGATTGAA
AAGTGGGGCCCGCTGGCTGTGTTCCTGGGCCGCTTCTTCCCGTTCATTCGTACGTTCATG
CCGTTCATTTCCGGTATTTCCGGTATGCGTTGGAGCCGTTTCACGCCGTTCTCAGTGCTC
GGCGGCCTGTGCTGGTCCACGTTGTTCACGCTGCTGGGCTACTTCTTCGGCAACATTCCG
GCCGTGCAGGATCACTTCGAACTGGTGATCGTGCTGATTCTGCTGGTTTCGCTCGCCCCG
ACCATCATCGGTCTGCTCAAGGCCAAGTTCGGCAAGAAGAAGCCGGCCAAGGTGACCGAT
GCTCAGTTGGACGTCATGGAAGACGGCATCAAGAACCTCGATAAGTAAGCAAGGAATGTA
GATTACCACATAAGGAATCGTCGTGAAAATGAAGGCCCTGACTGTGCATATGAGGTCAGG
GCCTTTTCTGCATGAGATGGGCGTGAAACAACAGCGTGGTTATCCACATTTGTCGTGGAC
GACATGCCGGGGTGTGGATAACTCAGCAAGCTAGAACCACAATGGTCGATTCGTGTTGAG
CATTGAACTCGGACACGTTTCAATCGGCTTATGAATAGCAACACCACACCCCGCGTGGCG
CGTAGGATCACCTCGCCAGCGGTAGCACCTCCGGGCATTCCGCTGCCCACGGACGATGCG
CCGATTCCAGCGCATCGCTACTACACTCCGCCGCCCAGGCCGTTGGCCTCATGCGAACGG
CAGAGATCGGGCGAGGCTCCGGCACTCGCCCTAACTACAGACACCAGCTTCCATAACATT
GTGACGATGACGTCAGGTCATGGAGGCGTGGGGTTGAGTGTCATGGCTTCCATGCTTGCA
TGGACATTGGCGAGACGTGAACACAGCTGCGCTCTCATAGACGCTGATTTCGTGGCCGGA
TGCCTTGACCTGCTGCTGGGTGTAGAACGAGAGCCGGGTTTACGATTCAGCCAAGTCGAC
GCACCCCTCGGCCGCATCGAGGGCGATGCGATGAACCATGAGCTGATGATGTGGGAGGGT
GTGCGAGTACTTCCCTATGACCCTTGGAGCGCGCGCCAGCCTGACTGGTGGGAAGTTCAA
GCGGCCATTCGAGCCTTGGCGGAAACGAACGACGTTGTCATCGTAGATGCCGGTCAGGGT
GGACTCATTGAGACCGTACCCGATCTGCGCAGTGGCATGCAGGTGATTGCCGCGGAATTG
TCGGTGATGGGGCTGGCCAGAGCCAAGTCGCACCGGTCCAGACTGGATTCATGGGGCTGT
GAAGCGCCACATATCGTCGGCGTGGAACCACGTGGCGCTCCACGTGGGAGAGGCCACGTG
GGTATTGGTGAGGCGCAGGACTATTTGACTGCCACGGTATTGGGGCCTGTCAAACCAAGT
GTCAATCTGTGTGGAGACGTACTGGAAGGCCTCGGCATCAGATCGGTGACCAAAGGCAGC
CGCAAAGCCGTGAGCTTGCTTGCCGATCTTGTCGAGCAGGCCATTCGCCCGGTTTCGGGA
GCTTCTTGCAAGGACCGGTGATGCGGTATGGCTGCCGTAATCACTCGGGCTGATGAGCCC
GGCGCAGTGCCCAGAACTGTGTTCTTCGGTCTATTGAATGATGTGGCATCCGACCCGCAG
GTTACCGATCTGGCGGTGACCTGTGATGGCCGCGTTTGGGCGGACCGCGGCAACGGCATG
CGAGAAACAGTATTGCGTGTGCCGTTTCGCTCGCCGCAAGTAGTTCGAGAATACGCCGTC
CAACTGTGCGCGCAGCTTGGGCGCAGACTGGATGATGCCTGCCCGATAGCGGACGCCGCC
AGTCCAGACGGCATCCGCGTGCATGCGGTGATTGCCCCATTGGTGCCACAAGGTGCCGCA
ATCTCCATACGGTTCCCTGACAGGACCATGGCATCGTTGCGACATCTGAGCCAATTAGGT
GTATTCCCGGCTGCTTGGCTGCCGATGTTCGTGGGACTGGTGCGCAGACATGCCACAGTG
CTGATTACCGGCGGAACAGGCGTGGGCAAGACCACCTTGCTCAAGGCGCTGCTGGCGCAA
TGCGATGTGAACGAGCGCATCGTCACCGTAGAGGAAGTTCGTGAACTGGGGGAACTGGGG
CGTGGCGATCATGTGTCGTTGGTAACGCGCGAGGCGAATGTGGAGGGCGTCGGAGCCATA
AGTCTGACGGACTTGGTCAAAGCGACGTTGCGAATGCGCCCCGACCGCGTGGTGCTGGGC
GAATGCCGTGGCGCGGAAATCGTCGACCTATTGCGCGCGTTCAATTCTGGTCATCACGGT
GGCATGACCACTGTGCATGCGGACGGCGTGAACCGAGTACCGTCCAGGCTGATTTCGCTT
GGATTACTCGCCGGAGTCAGTCCACAGGCGTTGGCCATGCTGGCGGCAGGCGCTTTCGAC
GCGGTGGTGCATTTGGAGCGAGTGAACGGACAGCGGCGTATCACGCAGATCGGCGAACTG
CGTGTAGCACATGGTGAACTGGCAGGAACACCGCTGGCGGTATGGAATGGCTGCCATCCT
CCTCGGTATGCCGCCGAATGGGGGCACTTCATTGAACGATGGGGCATCGTTCCCGGGCCG
AGTGGTGGTGGGTGATGATGTGGTGTGCTGTTCTGGTGGCGCTCGCCGTGCTGATATGGC
CGGGGAACAAGTCCGGGAGGCTGTATCGGCTGGCTTACCGCGGGCGTGCGGTCGATTCCG
CAGCCATAAACGAACCTCGATATGCCGGCTCACCTCGCGTGGGCGTTGCGCAGGTGATTA
CGTCCGCCATCGCGCGATTGCGAGGTGGCGGCACATTGGTTGAAGCATTCGAGGAACAAT
CCAGCAGACGCTTCGCCACTCAGCGCATTACTGTGGAACGGCTCATAACGGTGTTCGAAC
AGCGGCGTCTGCCCGACGAATCACCAGCGCAGGTACTTGAAGCTGCACGCGGGGTCACCG
CCGCAGCGGTTTTGAGCGATGAGCTCGGTTGCCAAGCAGTGCCATGTCTGGAAGCGGTAT
TGACTGCTTACCGGCAGATGAGGCTGATGCAGAACCTGCGATCGCAAGCATGTGCCGTTC
CTAAAGCCACTGTGGGGCTGCTGAGCGCGCTTCCGGCCGTCACTGTGGCATTGGGCGAGC
TTCTGGGAGCTAGACCATTGGCGTTCTTGCTTGGATCGCCACGCGGTGTGGTCTGCTTGG
TATTAGGGGGATGTTGTTATGCTGCCGGCTTGGCATGGATGCGGGCATTGTTGAAAGGCA
GCGGATTATGAGTACGGTGTGGGTACACGCCGCGGCAGGCTGTGCGGCGATCGCTAGTTG
GCTGTATAAGGCTCCGTCTCGTCATGACAGCCGCTTGCCGGGCGAGGAACCGGTCGTAGC
GCATGATTGCGGGTCGTCATGGACCATACTCATATTGCGTATGTTGCAGGTGTCCTTGCG
TCAGGGCTCCTCGATTCCCCGGGCGCTTGACATGGTGGGCAAAGCCGTCGGCGGCGACTG
CGGCGCTCGCATGAGCGAGGTCGGGAGCTCCCTGGCCAGAGGGGTTCCCTGGGCTGATGC
GTGGCATGCCGCTATGGCTGTTCAGCATGAGGGTGCGCCAGCTGATAGTTCATCCGGAAA
ACGTACCAGCAGAACGCAACGAGATCTTGGCCTGCTGCAATCGGCTTTGGAATCGTCATG
GACGCATGGCGATATGCCTGGCGTGCGCCTCGAATCCGCCATTGAACAGCTGGACCGTGA
CGAGCGTGCCGCCATCGAACGGAATGCCGCGAAGCTGTCGGTAAAGCTACTGATGCCTAC
AGGGCTATGTTTTCTGCCGGCATTCGTGCTGGTAGGAGTCATTCCGGCGATTGCGTCCTT
CATGATGTGAATATAGGCGTGAACTGAGTGCGCTTAGGGTGAATCTTGTTGTATTGCTCG
GTATTGCACTTGGCTGCGTTTGGTTATCCACATTGGTGGTGGACGACACGTCGGGGTGTG
GATAACTCGGCAAGCTAGAACCACATACCCCGTTTTCCCTGGTGCATGAAGCGTTGATAG
TCCACAGTGGTATGCACCCCGCGTCAACCCGGCGCGGGGGCCAACCACTCACACACGCAT
GGGGAAGGTGCGAAGCCACTGCGCAGCTTCCCCTCCTTACCGAAAGGAACGCCAATGAAT
ACCCCTATCCCCGTCATCGTCGACGGGCAGGCCGGCATCTTTGCGCACAGCAAGGCTCGT
GTGGCCACGCTGAACGCCAAGGCGAAAGAACGGCTATGCCTCATGGACGCACGCATCCGC
ACCCTCATGGCTGAGCCCGAAGAAGGCGCGGCCACTGCGGAATACGCAGTCGTACTCGTT
GCGGCTACAGGCTTTGCGGCGGTGCTGGTCGCCATCCTGAAGTCGGATGCCATCAAGACG
TTGCTGACCAACATCATCAAACAGGCTCTGAAAGTCGGGTGACAGCCATGAAGACCATGA
CATGCCGGTGGCGGCTCGCCAGACTGCCGCCAGACCTATGCACGGGATCGGCCACCGCCG
AATTCGCAATCGTATTGCCCAGCATTATCGCCATCGCCGGGCTGATATTGGCAATAGGAC
GTGTGGTCATCGTTTCCATGGACTGTCAAAGTGCCGCGGCAGCGGCTGCACGCGAGTTTG
TGGTTACCGGTGACGAATCATCCGCGCGCAGCATAGCTGCGGACGTTGCCGGGGGAGAGC
CCCACGTCAGCATTGCCCACGACGGCCAATCGACGAGTGTGACGGTCGAATGTTCGGTAT
TGCCCGGTCCGCTGGATGTAACTCCAACGCGGGTTACCGGCAACGCTACGGCGATAAGCC
AATAACGGTCGGCTGGCTGGGCGGCCGCAACAGAAAGGAACTGCGGTGCAGGGAATGCGT
TATGAGGAGGGATCGGGCACGATGGCCGGAGCCATGCTGGTTATGGTGGTGGGCATTGCG
CTCGCGGTGGCGGCAAGTGTGGGCAACCTCATGATCTGCCAGAACCGAGCGCGTTCCCTC
GCCGACCTTATCGCCTTTGACGCCGCGTATGCGCTGTGGCATGCGGATATCGGTGATCCA
TGTGCGCTCGCCGCCAACATGGCTGAAGCGAATGGTGTAGTTTTGGGCTCCTGCTCCGTG
CGGGATGAAGACGTGTTGGTAACCATCAAGGTGGAAACCATGGTCCTGGTGGCATCATCC
GTGGAGCGGATGGCTCGGGCCGGACCGGTGAGTTGTACGGAAGGAGACAATTATCACAAT
AATGGACCGTAAAGCACCGATACTCTGGCGGGCTTCTGGGCCTTTGGCTAAGGTGAGAGC
ATGAGCGAGAGTGAACGCAACGAGCGCCGTCGCGTGGTGGCCATGGTGGGCAACCCCACT
TCCGATAAAGGCCGTGGCGCTAAGGTGGACGCGCAGGTATTGGGTCTGCTGGAGGAAGCC
GGCCGTGCCCATAACTTTGATGTCATCGACATCACCGGCACGAGTTTCGACGATTCCCTG
AATCAGGCGCGTGAACGCGCGCACGAGTACGACTATCTCGTAGTGGTCGGTGGCGACGGC
ATGATCGCACTTGGAGCGAACGCCGTGGGCTGCAGTGGCAAGCCGTTGGGCATCGTGGCC
ACGGGGTCGGGCAACGATTTCGCACGAGGACTGAAGCTGCCGGTCAACCGTATCGAAACC
GCAGTGGAAGGTATCGTCGGTGCTATCGTGCGCGGATCACACATCGATGTGGACATGGGA
CGCGTGACCTCTTTGGACGGCGGCTATGCCGTGGATCCCTCCACTGGCGAGGAGTACGAG
TACCAGGAGAGCAAGTCCGCCGAGCATCCGATTGACCGGTACTATGCGGGCATGCTGTCC
TGTGGTCTTGACGCGAGCATCAACGACCGTGCGAATCATTCGCATCTGCCGACCGGCACC
ATGCGCTACTTTGCGGCGGTGCTGGTGGAGCTGACGCATATGAAGCGTTATGGTTACCAC
ATCAAAGCCACATTGGCGGACGGGACCACGGATGAACGAGACATCATCACACCATTGCTG
ACGATTGCGAATTCGAGGCATATCGGTGGCGGCATTGAGGTCTCGCCGTACTCCTGCTTC
TCCGATGGATTGTTGGACCTGGTGTGGATGGACCACGTGCCGAACTTCGGCGAATGCGCG
GTGGCCATTTCGAATGCCTATAACGGCAAGCTACTTGCTTCAAAGGTGTTCGGCTGGAAA
CGTATCCGTGAAATCGAAGTCACGCGGGCAACGGAAGGAGACGAGCCGCCGGTGCTGATG
GCGGACGGCGAATATATCGGGCATTTGCCATTTAGGGTAGTGGCCGAGGACTGCGCGTTG
CGCGTGCTAGTGCCGCCGGCCGTAGCCGCCCGTGAGGTGGATTCCCGACAGGAAGTGCTC
AACGCCATTGCCCGAGATGGTCGCGATCCCGTGACCGGCCAGTTCGCGTGACCCGATTAT
ATTGGCTCCCCTCATTAGGCTGAGCCGTAAAGCAAACAGCCCAGTGGGCTGTTTGTAGGC
GAGGGTTCGACGATAGTCGAACCAGAAGAAAGTCAGCCGTAGGCTGTCCGCAATTGCGGA
CGAGCTGGCCGCGAAGCGGACTGAGAGGAGTGCGGGAGAGCGGTACCAGAGCCAATGGCC
GTCAGACCTCAGACGACATAGCTTTCGATATGCAGCGTCTGCGCCATGACCTCTTTGATG
GTTCGGTCGCTGATGTTCAGATGCGAGCGAATCAGCGAGATAAGCCCCACAATCAGTGTG
AAGAACGTCTCATGGACGTTGGTGATTGGCAGGCCATGCATCTGCTCGAAATCACGTACG
GTGGTCTGGGCAATGTAGTCGGCAATACGGTCCGCCGCGCGGTCAATGAACTTGATATAC
AGTTCGGCGTTGCCGTCTTGGATCATACGGTTTGAGAAGGGGCTCTCGTCGGCGATCAGG
GAGCGGAGCACATGCACGATGTCGTCTAATGCCTTGTTCACGTTGCCTGTTTCGCGCGCT
TGGTTCCACTGCTTCAACGTGGTGAGGATTTCGTCGATGACGTTATCGAGTACTGCGTCA
GCTACGGCTTCCTTGTCTTCGAAGTAGTGGTAGAACAGCGAACGCGTCATACCGACTTCG
CTTGCGATGTCGGAAACGGTGATTTTGGAGAAGCCTTTTTCCAGACACACCTTGCGCGCG
GCTTGCACGATGGCGTCGCGCCGGGCATCGCCGCGGGTGGGGCGTTTCTCGTCGAGGGTA
TCGCTCATGGGTGCCTCCTGACCACAACCGTTATTGACACTATGTTAATACAAAGAAAGC
GGTTAATAACAATAAAAATGCGGTAACCGTTGTCAGGTGAATGTCGTTGGAATATAAAGA
GTTTTCCGATTCGGCAACTATGAGCCCGGTTTATCTTGACTTTTTATCGGTTAATTCTGA
GGGCAAAGGTAGGTTAGTAGCTATGGCACTTGCACTGTATCGTCGCTATCGTCCGGACAC
CTTCGAAGGGGTCATCGGCCAGGACCAAGTCACGGTCCCGCTGATGCGCGCCTTGGACGA
GGGCAAGCTCACACATGCCTATCTGTTCTCAGGGCCGCGAGGCTGCGGCAAAACCAGCTC
CGCGCGTATCCTGGCCCGTTGCGTCAACTGTGCCAAAGGGCCGACTTCCCACCCCTGCGG
CGAATGCGAAAGCTGCAAGGACCTGGCCACCGGCGGTCCGGGTTCCATCGACGTGGTCGA
AATCGATGCGGCCTCGCACAACGGTGTGGATGATGCTCGAGAATTGCGAGAACGCGCTGG
TTTCGCCCCTGCGCGCGACCGCTATAAGATTTTCATTCTCGATGAGGCCCACATGGTCAC
GCAGCAGGGCTTCAATGCGCTGCTTAAAATCGTTGAAGAGCCGCCTGAACATGTGATGTT
CATCTTCGCCACCACCGAACCAGACAAGGTGATCGGCACCATCCGTTCGCGCACCCACCA
CTATCCGTTCCGTCTGGTGCCGCAGGAAGTCATGGGTCCCTACCTGGAGACGATCTGCGA
CAAGGAAGGCATCAAGCCCGAGCCCGGTGTGCTGAAACTGGCGATGCGCGCCGGTGGCGG
CTCCATGCGAGATACCCTGTCCGTGCTTGACCAGCTGATGGTTGGTTCGGTCGAAGGCGT
TATCACCCATGATGCCGCTGTAGCCCTGCTCGGCTTCACGCCGGAGGCACTGATCGGTGA
GGCCGTGGATGCGGTAATCGATCACAACGGCGAAGCCCTGTACGGCGTTATCCAGAAAGT
CGTGGTCGGCGGATTCGATCCGAGACGATTCGTCGAAGACCTACTGGCTCGTGTGCGTGA
TCTGCTGGTGCTTACGTTGGCCGGGGACCGTGCGGAATCCGTGCTGTCCGACACGGCTGA
GGCCGAGGATATGGACGATCTGCACCGCCAAGCCAAGGCGCTGGGACTGGGCGCACTGAC
CGCAATGGCAGACATCATCAACACTACGTTGGGTGCCATGACCGGAGCCATTTCTCCGCG
TATGCGCTTGGAACTGCTGGCCGCGCGATTGTTGGCCGGCAGTGAATCAGGCTTTGCAAC
AGCCGCTCCCGCGCCAGCTTCTTCTGGTATGCCGCCTGCGGCTGCTTCTTCGACTTCGAC
TACGCCAGCCGCTTCCGGTATGGGTGCCAGTGGTTTTGCCGGCGCATCGCGAGGCGGGTT
TGCCGGAGCCTCACATGGCGGATTCTCCGGTGCTGCACGCAACCAGCAAGCAGCCGCGCC
TCAGAGCACCGCTTCCCATGAATCTGTTGGAGGCAATGGCCCTGTCAACGGCCCGGTCAG
CGACCGACCCGCGGGCTCTCTGTCTGTGCAACCTGCTGTAGCAACTGCTGCTGCCGGTGC
CGCTCCTGCCGCCAATGCCGGGTGGGGCGCGCCCGCCGCGTCGCCGGCCGTCCCGGCTCA
ACCGGTGACCTCGCCTGCGGCATCGGATAATCGGTCCATCGACGAGAAGTGGGATGCAGC
CGTCGCCGCTTTGCCGGAAACCATTCGTGAATATGTGTCACGAGACAAGGTGCCGACCGT
AAAATTCGGCCCCAACCGTAAGGGTCTGCCTTGCTTGTCGATGACGTTCGACAAGTCGCT
GAGCCAGCACGCTTTCGCCTTGGCCGTGGATAACAGCGGTAAGAAGGCGGCGGCCGTGGT
GATGGATGCCGTGCGCAACGAGTTCGGCGCCAATGCGGTTATTGCACCTTCTGCGGTCGC
GGCGAATGGCGAGCGAGTCGAATCCGTCAAACGTATGAGCCCGGAGCAATTGGCCAAGGT
CAAGCAGCAGATTGCCATGGCCAAGGCTGGATTGGCCGCGTCGAGTTTGGGCGCGAGCCT
GGGCATTCATATGGGGAGCGAGACGAAAGCTCCGAAGCCGACTGCAACAGGCCAAGCCGA
GGACGCAGACGACAGCCATCGAGCCGGACAATCCAGTGCATCCACGGCAGCGAAGAACTG
GAGTGACGATGACCCTTGGGCCAAGCCGGCCGTAAGCAACGCTTCGCCGCAATCTGCAGA
CGGGTTCGCGCCTAACGAGCCCGCTGCTACGCCTGCGCCCGAAGAGCATCACAAGAAGCA
TGTTGCGGTTCCGGACATCAGTGACGGTGTTGATCCGTGGGCCGCTCCGGCTGCTCCTGT
TGCACCCACTGCGTCCGTTGCGTCCGCTGGACCCACTGGACAGTCCACTGGGCAGCCAGC
CACCGCATCTTCCGTTACGGCAGTTGCCGGCGCGAGCGACGATCCATGGAATCAGACGCA
GTCTCAGGCCGCGGTCTCACCGGCGTCGCAACCGGCCGAAGCCGACCCGTGGAACCAGCC
ATATCAGCAGTCTCCTCACGATGATCCGTGGAATCAACCGCAGGGGAACCATGCTCAGGC
GGCTCCGCAGCCAGGAGACGACCCGTGGAATCAGCCTCAGTCCCAGACTCCGGCTTCTTC
GGTTCCTCAGACAGTGTCGGGCAATATGTCGGGCGATGACCCGTGGAACCAGCCCCAATC
GGTTCCGCAGCCGGCTGCCGGCGATGACCCGTGGAATCAACCGCAGGCAGTTCCACAATC
GGCTCCGCAGGCCACCCCGCACGGTGACCCGTGGAATCAACCGCAACCCGCACAGCCGAC
CCCGAATGCCGACCCGTGGAATAGCCAGCCCCAGCCCCAGCCGAAACCACAACCGCAAGT
CGCGGCCGAGGATGACGAATACTCGATGAGCGACCAGTCGCTCGGCGAGGCGACGGCCAT
GAATCTCGACGATCTGAAAAAGCTATTCGAGGTCAAAAAAGTCGAGCAATTCGCGGCAGA
TGATCCGAAGAACCCCAAGAACATCCAGCCTGCCAAGAAGCACTCGGATGAATAATGAGG
ACGAATAACGAGGAATACCCATGGCACTTGCTTATGACGGCGCAATACAACGACTGATCG
ACGCTTTCGGGCGGCTGCCCGGCATCGGGCCGAAGGGCGCGCAGCGTATCGCCTTCTACA
TGCTGTCCGCGCCCGAAGATGAAGCGCGCGATTTGGCCGAGGCCATCGAAGAGGTCAAGG
CCAAGATCCGCTTCTGTGATATTTGCGGCAACGTGTGCGAATCCAGCCCCTGCCCGGTAT
GCGCCGACCCGAGACGCGACCGTTCGGTGATCTGCGTGGTCGAAGAGCCCAAGGATGTGA
TGAGCATCGAGCGCACGCGCGAATACCACGGCCTATACCATGTGCTCGGCGGCGCAATCA
ACCCAATGGCCAACGTTGGCCCTGCCGACCTGCGTATTCCCGGTCTGCTCAAACGCTTAG
AAGGCGATGAGGTCAAGGAAGTGATTATGGCGCTCGACCCGAATATTGAAGGCGAGGCCA
CCACCAGCTACTTGACCCAGCTATTGCGACCCGTAGGTGTCAAGGTCACCCGACTTGCCA
GCGGCCTGCCGGTGGGCTCCGACTTGGAGTATGCCGACGAAATCACGCTGGGCAGGGCAC
TGGCCGGTCGGCGCGAGGCCTAAGCCAGCGTATCATTGGCGCTTTCGCCCTTGCGGCGCA
TCCACGGCCAGAATGCGCCGTGGCGGATGATGCGCGCGGCCTTGTGGCGTCGTGCCAACC
AGATAATGAACAGTCCTGCCGCCAGTATGCCTAGACCAACACCAAGGGCGATATTGCGCG
CGTCAAGCACGTCATTCGGCTCGGGGGCCGGCATCGGAATCGCCACGCGGTGCCCGGAGA
TAAGCAGTCGGTGCGTGTTCACGCCGTATGGCGTACAGGTCATCAAAGTGACGCGATCCT
CACCCGGCACGATCTTGAGCTTCGACGTGTCATCCGGCAAAATCACCGAAATGCGGTCCA
CTTTGTAGCCCAAAGTTTCGCCCATGACTTCGATGTAGAAGAAGTCGCCCTCTTTCACCT
CGTCCAAACGGGTGAACATCAGCGCTTCAACCAACCCGCGGTGCCCGGTAATGACCGAAT
GGGTGGATTTACCTCCCACCGGCAGCGACGTGCCGTACAAGTGGCCGGCACCAGAAGCCA
GTGCTTCCTCGGAAGTGCCGTGATAAAACGGCAGATTGATGGACTGCTTGGGCACCTTGA
TTGTGCCCATCACGCCGTTGCCGGTATTAAGCAGTGACTGGTATTCCTTGTCTTTCTTTG
AGGCGGAATCCTCGCCGCTGGCTTGGGATCCTCCTTGAGCGGCGGCGAACGGATCGACGG
CTTCACCCAAGATAGGCTGGCCGGATTCAGCGAGCTTCTTGTTGTATGCGCGGGCCGCCG
TGAGCTTGTCTTCCGCCTGCGGGTAAGGCCAGCCAGCTACTTCTTTGGCCGTGGTGGCTG
TGGTGGCGGCCAAGTTGCGGTCGGACTCGAATTGCAACGCTAGCGGGAAGCAGGCCACGG
CGATTGCGGCGATCAGCAGCACAATGGTGATGATGCGCATCGCCCACAGGTTGCGTTGCA
GGCGTCGGCGCTCGGCCACGAGATCGCTGATATCGATGACTTCGTCAAATGGTGTTGGAA
CGAATGCTGCGGGCTCGGGCCGCGCTGAGGAAACGTTGTCATTTGCAGATGCGTCATCCG
GCATGGCCGCGTTGTTTTCCCACATTTTCTGTGAGGCACGCTTACTCGTCGAACGTCGAT
GCAGCAATGCCATAGTCGCCTGTTCCTTCGCTTGATCTGCTCATGATTTGCTTATACAAG
ACGGCCGGGTCCGTCTTAGTCGTGCATGGCATAGGTGCTGTCGCAAATGGCAACACCGCA
CGCGCCACACTGCGAAACGTTACTCCGCACCAAGCCTTTCATGCAACATGCCGACGGGGC
CATATAGGGGCAATGTAGGGGGCATAAGAAGTCTGAAAATGCGATACGAACAACGTTGCT
ACGGCTGTCAGTGATGCGGCTTACTTCGGACAAGCCGTTGAGATGCAAGGGGATGCAAAG
GATTGCAAAGTATGGCAACATGATAAGTCGCAGCGTCGGCGATATTTGGCAGAGCTTTCA
AATAGGGGGGGTATGAATGCATAAAGAGGGAATATGTTACCTCGATAAAAGAGGCGCTAT
TGCTGTTTTCGTGGATGTCGGTTCGTCGTCGAGCCGTTGGTTTCGTAGGCGTGAGGGGCG
TTCCCGCGTATTCTGTTTTCCGACCAAAGAAATGAATCACGAAGAACGCCTGAGCAAAAG
CTCATTCGCCGGATTGCCGAACGTCAAAGGCGCGGTTGCAGAGGATGCGCGGATCGCGGA
TTCGCCGCTGCGTTCCGAATTGGCTAGTGTGATCAGAGAAAAGATGGCACTGTCTGGGCA
TCTCTCTTTTTAGGTCAAGGAAAAGGGTCTGGCGATAGGCGGTGATGACGCCCATCGTGT
TGGTGGCACTGTTGCTGCAAAAAGGAAAAGTCTAGTTCGTAATCTAGTGTCCAACTTCCC
TAATAGGAATGGTCCAACTTCCACAACGAAAATAGTCCAACTTCCACAATTAGAATGGTC
CAACTTCCGCAATAGAGTGATTTATAGGTTGATGTTTCGACGGTTTGCGGGAGGGCACAT
ATGGCAGTGGAGAGCTCGGAGATTCAACGTGGCGAGTACCTTCCTCGAGTGGCTGATGGG
TTGCTGACTCAGGCATTGCAGTCTTCTGGTGCCGTTCAGATTAAAGGTCCAAAATGGTGT
GGCAAGACTGCAACGGCAGAAAGGCAGTCGGCGAGTCAGGTCTTCATGCAGGACCCGGAT
CGCAGTGCTACGCTGTTGGCCTTGGCTGATACAAAGCCTTCTCTCATCCTGCGAGGTGAG
GAGCCGAGACTCATTGATGAATGGCAGATGGCCCCGCAATTGTGGGACGCGGTGCGTTTC
GCCATCGATCGAGGGCGCGGTCGTGGCCGATTCATCCTAACTGGATCGGCGACTCCTCAA
CAGGAACCAGCTCATTCCGGAGTGGGAAGAATTGCCCGATTAACCATGCGTACCATGTCC
TTATTTGAATCGCAGGAATCGACGGGCGTTGTTTCGTTGGGAGAGTTGTTCGATGGCAAC
CATGATGTTTCGGGTTTCTCCGATTTCGATATTGAAAACACCGCGTTTGCGCTATGCCGC
GGTGGCTGGCCTGAAGCAGTAGTCGAATCTCGAGTAAATGTTGCCTTGCGCATGGCCGCG
GATTATGTCGAAGAACTACTTGATTCTGACATCAATCGTATGGATGGTATAAAGCGCAAT
AAAACTTGGATGCGTCTGATTATGCGCTCGTATGCGCGCAATATTTCTTCTCAGGCGTCG
CAATCCACTATCGCGGCGGATATGCAGGGTGAACCGCCTTCGGAAGGTACACTCTCCGAT
TATTTAGATGCATTGTCGCGAGCTTGCGTAACTGAAGATCTTCCAGCTTGGAACCCTCGT
TTACGTTCTAAGACTGCAGTGAGAACGAGCCCAACCAGACACTTCAGCGACCCGTCGATA
GCTTGTGCGGTACTGCACGCGACCCCGGAGAAACTCCTTAATGATTTCGAGACCTTTGGC
TTGCTGTTTGAGTCCATGTGTATTCGCGATCTGCGTGTGTATGCTGATGCGCTTGGCGGA
GATGTGTTCCATTATCGGGATAAGACGGGATTGGAATCTGATGCGGTCATTGGCCTGCAT
GATGGACGATGGGCTCTCATTGAGGTCAAGCTCGGAGAAAAGCAGGTTGATATTGCGGCG
GCCCATTTGAAAAAGTTGGCTGACAGAATTGATCAAGATCACGAAGGCCGTCCGTCATTC
TTGATGGTGCTGACCGCTACGGCTGCCGCTTATCGCCGGGATGATGGGGTATTGGTAGTG
CCGTTGGCCACGCTTGCTCCGTGAGCTCGTATCGTGCGTTTGACCCATCGTTCCCAACAC
AAAAGGAAAAGGCCCGGGCTGCGGGACCGGGCCTTGAAAAGGAGAGAGGAAGAAGAAGGT
ATTCAGTTATGGGGTCTGCGGAAACCTCGCCGGTTTGCTTTCGTTTGCCGGTAATTGATA
GTTAACCGCTCGAATCTCAAAGGATGGATGCGGCTGCCTCAAAGAACCACCGGTGAAAAC
TTGAATATTTGCTGAACAACGTAGGCCATGCCCGTGTCCACATGTCGGCGCGGGGTCGCG
GGGTGAACGCGGCAACCTTTATAATCGTTGCGTTTGCGTAGAATATTGAGCAAACTCCCC
CTAAGAGAAGAACAAAGGACAGCAGTGGCTCTCATCGTGCAGAAGTACGGCGGTTCGTCG
GTCGCCGATACCGAATCGATCAAACGTGTGGCCAAGCGCGTTGTTGAGACGGAAAAGAAG
GGCAACAAGGTGGCCGTGGTGGTCTCCGCCATGGGCGACACCACCGATGACCTTATCGAT
CAGGCGCTGAGCATCGACTCCAACCCGCCCGAGCGCGAGATGGACATGCTGATGACCGCA
GGCGAGCGAATTTCCATGAGCCTGCTGGCCATGGCCATTCACGCCGAAGGCAGCCGTGCC
CACTCCTTCACCGGTCAGCAGGCCGGCTTCTTCACCGACGCCCGTTACGGCGCGGCCCAC
ATCAAGGCCGTGAGACCGGACCGCGTGAAGAACGCGCTCTCATTGGGAGACATCGCCATC
GTTGCCGGCTTCCAGGGCATCAACGCCAAGGGTGACGCCACCACGCTCGGCCGCGGTGGT
TCGGATACCTCCGCAGTGGCGCTTGCCGTGGCGCTCGGTGCCGATATCTGCGAGATCTAC
ACTGACGTGGACGGCATCTTCACCGCCGACCCGCGTATCGTGCCTTCCGCCCGCCGCATT
CCGTCCATCGATTACGAGTCCATTCTGGAGATGGCGTCCTGCGGCTCCAAGGTGCTGGCA
CTGCGCTGTGTGGAATACGCTCAGCGTTTCAACATGCCGCTGCACGTGCGTTCCTCGTTC
TCCCGTCGCCCCGGCACATTGGTGGTGCCCGACGGCATTGACCCGCGTACGCTGCCGAAC
CTCGACTGAGCGCGGCTACAGCGAACGATAATCGTAAGTAATTTCAAGCAAGACAAGGCA
AGACATGACTGAAGAAGAAGCGAAATCCATGGGCGACCTGTTCCCTGACCTGGGCCCCGA
GGCACCGGTGATTTCCGGCATTGCCCACGATCGTTCCGAGGCGCTGGCCACCGTGCGTGG
CGTGCCGAACGAGCCGGGTATGGCCGCCAAGGTGTTCACCGAGCTGGCCACCGCCGGCGT
GAACGTGGACATGATCGTGCAGGCCGGCGCATCCGTCGGCACTGCGGACATCTCCTTCAC
CGTGCCCGAATCGGCCGTCAAGCAGGTTCAGAACACACTGCTCGACAAGCAGGAAGTGCT
GGGCTACCACTCCTTCGATGTGGACACCAACGTAGGCAAGGTGGCCGTGGTGGGCGTTGG
CATGAAGACCCATGCCGGTCTGGCCGCCAAGTTCTTCCAGGCCCTGAGCGATGAGGGCAT
CAACGTGCTGATGATTTCTACCTCCGAGATTCGTATCGCCGCGCTCGTGCCGCTCGATCA
GCTCAACGACGCCGTCAAGGCGCTGCACACCGCATACGGTCTCGATGCCGATCAAATCGA
AGCCGTGGTGTACGGCGGTACTGGCCGCTGAGCCACTGAGCCGCGTTTTTGCGGTATATA
CGACGAAAGCCCTCCTTGCGGAGGGCTTTCTCAGTTTCGGACTCAGTTTTAACTACTTCT
TGGTGATGTAGCCGAGAGCCTTGAGCATTTCGGCGCATTCAAGGGCACCGCCGGCTGCAC
CACGCAGGGTGTTGTGGGCCAGACCCACGAACTTCCAATCGAAGATGGAATCCTCACGCA
GACGGCCGATGGAAACGCCCATGCCACCCTCGTAGTCCACGTCGAGCTTGACCTGCGGGC
GGTCATCCTCGGTGAGGTACTGGATGAAGTGCTTCGGTGCGTGCGGCAGCTCCAGCTCGG
AAGCCTTGGACGTGTAGTTCACCAGACGGTCGATGAGCTCTTCCTTGGTGGCCTTCTTGC
CGAAGTTCAGGAACACGGTGGCGGTGTGGCCGTTGAGCACGGGCACGCGGATGCACTGGG
AAGTGATCTTGAGGTCGCCGTCGAACGGCACGATCTCGCCCTTGGCGGCGTCCACATGGC
CGAACACCTTGAGCGGTTCCTTCTCAGACTTTGCTTCCTCACCGGAGATGAACGGGATGA
TGTTGCCCACCATCTCGGGCCAGTCCTTGAAGGTCTTGCCCGCGCCGGAAATCGCCTGGT
AGGTGCTCACAACCACCTCGCGCGGCTCGAATTCCTTCCACGCGGCCAGCGCCGGCGTGT
AGGCCTGAATCGAGCAGTTCGGCTTGACGGCGATAAAACCACGAGTGGTGCCCAGGCGCT
TGCGCTGGTGCTCGATCACCTCGAAGTGCTCCGGGTTGATCTCCGGCACCACCATCGGCA
CGTCCGGGGTCCAGCGGTGGGCGCTGTTGTTGGAGACCACCGGGGTCTCGGTCTTGGCAT
AACGCTCTTCAATGGCGCGAATCTGGTCCTTCGGCATGTTTACCGCAGAGAACATGAAAT
CAACACCAGAGGCCACGGACTCGGCATCGTCGCCATCGACGACCACCATGTTCTTGACAT
ATTCGGGCATCGGGGTTTCCATCTTCCAACGGTCGCCGACAGCCTCGGCATACGTCTTGC
CGGCGCTGTGCGCGGAAGCGGCAAGCGTGACCACCTCGAACCACGGGTGATTCTCAAGCA
GCGTGATAAAACGCTGACCGACCATACCGGTGGCACCAAGGATGCCGACCTTCAATTTTT
CGGACATGATGACCTCTATGACCTCTGGGTTTCGATGGATTACTTACGTCGGACGGCCGT
CATGCGGGTGGCCGTAAAACAATGCAATTGTACGAAACACGCGGAACAACGGCAGTGGTC
TTCCCAGATGGTGGCTGCCCAATGAAGCGAAGGCGATGTTCTACACTGGTAGCCATGTCT
ATCGCATCAGTAGAGGCCCAAAAACAGCTCGACCGTATCGTGGCTCTCGGCTACCCGGAT
GTGGCGGATATTTCCGCCGCCGCATTCCGCTCGCTGGCCCGACCTCTGATCGGGGCGCTC
GAGCATTCCGATTTGGGATCGAACATCCTGCTGGTGCCCACGCGTGAACTGGTTTCGCCT
GAGTCGCTGATTGCACGAACCTCCATCAATCGCATGGCAGGCTTCACCACCATGCCGCCG
CGTGACATCGCCAGCTTCCTGCCTCAAGACGGCTTCATGCCGCCGGAAGGCCCGTTCTAT
CTGGTCGTCAATCCGCACACCGGCACGTGCTATGTCAATCGCGAGCCGGATGTGGCCCGC
AAACTTATTGACTCCGATGAGCGCCTGCCGCTCACCCTCGAGGAAGGCTTGGCCATCGCC
ACCCAGCACCCGGAGTGGCTGCTGGAAAAGAACGGCTTCAATCTGCTCGGCTCACGCTCC
GCAGACGGACGCGTGCCGAGCATCTGGATGAGCCAGAACGCACCGCGACTGGGAGCCGTC
TGGCCCAATTCCCGCCATACTTGGCTGGGCAACGCGTATTGCACGGCCCGTCGCGGGGTG
AGTCTGTTCCGTTAAAGCGATTCTCCTCAAAAGACAAGGTCGGCAAGGTGGATGGCGACC
GCCCGTTGTCGGCGCATGGGGAACCGTAATGAAAGTCAATAAGGATGGCACCTTCTCCGG
CTCCTACCACGACTCGGATATGGGAGCCACGGGAGACGGCTATCTCATAGGAAACGACGT
CGATACGCTGAACGGCAAAGCATTGCTCAACGTGACGAGCGGAGCGGATAAGGGATACAC
GTTCTACGATTTCTCGTAGTGATTCAGCTGCCGTGCGGAGCGGCGGGGAACGTGAAGGAC
CGGCGCGTATGCTGTGCGAAACAGCATTACGTCCCTAGACTGGTGAGGCATGACGAACCT
GCGATTCCGCGAAGACGGCAGCTTCCGCGTGCTGCAGATGGCCGACATCCAAGACGGCCC
CAACGTACTCCCCGATACCATCCGCCTTATCCGTGAGGCCATTCGCAAAGCCGACCCGGA
TCTGGTGGTGTTCACCGGCGACCAGATTCGCGGTTACGATCCTGCCTACATCGACACTTT
CCTGCGCCGCCGTGGCGAGGAACCGGGCGCTCGCGTGCGTGCGGTCACCGAAGTCGAGGC
CAAGCTGCGCGGAATCAAGCGGCGGGCCAGAAACCGCGTGAACAATCGTCTGCTGGCCAT
GAAGTCTGACGGCAGCAATCCCGACGTCCAACAAACCGCGTCCACCGCGTCCACCACGTC
CACGCTGGTCTACTCCACAACATCCGATCCACAGGATGTGCCGACGACTTTGGACGAGCT
CATGGACGAGACCCGTGACAAAGTCCGCCGCACGTTTGCCGGCTTCCTTGGCCCGGTCAT
CGAAGCGGAAGTGCCGTTCGCCGCCACCTACGGCAATCACGATTTCCAGTGCGGCATCCT
GGCCGACGAGCAGGACGGCATCTACCGCGAATTCCCCGGCTGCCTGAACCCGGTCGACAG
CCTCGAGCCAGGCACTTTTGCCCTGCCCATTGAGGCTTCCGACGGATCCGGGCGCGTAGC
TATGTCCGTCATGATGGTGAATTCCGGCGATTACGCCGGCAAGCCTGAAGAGAACGACGC
CCAATACCCGGCCTATGTGGTCAATCCGCGCGGTCTTGATTTGGCTGATTCCGATGGGTA
TGGCACGCCAAGCCCCGAGGCGATCGATTGGCTGGGAGCCGTACAGTCCGAACTTGGCGA
ACGCAACGGCGACGGTAAGCCGGTGCCTGCCATCGCCTTCCAGCACATTCCGCCGCAGGA
ATTCTACGATTGCCTCAAAGAGGTTCCCGCATGGACGCCGAACGCGGTGGAAGGCGCACG
TACCCACGCCGGCCATTGCTACGTGCTCAACCATGAGATTTGCCGGCCGGGATCGCGGCT
GGGTGAGGCGATTGGCTGTGCGGACGAGAACGTCGGTGAAGTGGACGCCTTGCGTGAGGC
AGGCGGCTACTTCGCGCTGTTCTGCGGTCACGATCACAAGAACGCCTTCGTGGGCCACGC
GCATGGCATTGATTTGGGCTACGCGCCTACCTGCGGATTCGAATGCTATGGTCCCAAGTC
GCGCTATCGCGGCATCCGCCTGTTCGAATTCCATGAAAGCAACCCGGCCGGCTACGTGAC
CCGCATGCTCACCTGGGGTGATCTGGTGGGCCGATACTCCAGCAACGAGGTGCGCGTCTG
GTTCGAGGACCACTGCGTGACCGGTGCCATCAGCATGCGTAACGAATTGCGCCGCCCGCA
GGTATTCGCAGTGCTGTCCGGTGCCATGAGCCTCGGTTTTATGGCCGTCATCCGCTCGTT
GGTGAAGAAGCGGTGACGACCATAAAACCGGTCAATACATCAATTCTGCTGATACGGCCT
GAATGCGGAATAGGTGGCATCCTCGTCGTATAGCAGGTTATCGGGCTCTTCCGATTTTGG
CGTGTAGGGGCATGTGTCAGAGGTGGGTTTGGATGGCGTGTCTGAAGCCGCCGGCGTGCA
GCAGGCTTCTGGTGATGTAGTTGTCGAGGTTTGCGGAATCCCAGGGCTATGCCCCTGAGG
GTCTCGAGCCTTCCGTTGATGGCCTCGGTGGGCCCGTTCGCGCTGTGCTCCCAGTCGAAG
AACGCGAGGACGTCGCCCATGCGCCCCCACGCATAGCTGTAAGTAGTAGTGCTGCGTCGG
AACGCTAAGTGTGCTGGCGTATTGTGAGATGAACGGGATGTTGGAATGGGCCGTCGCTAG
GATAGAGGAAGTTATGCATGTTACCAATGCGTAAACGAATATCCAATAAGCGATTGTATG
AATGGTTCACACAGTAAAGGAGGAACAATGGGTCAGGATCAATCATCCGTTTTTGATCTC
GCAGCGGTAGCCGCAGCGTCCAATGGGGGGAACAACGACCCGCTGCTGCCTCCGGCGCGA
TTCATTGGCGATCCGCAGAAGCCGAGTCGTATGCCGTACAACAAGTACGCCGCCTACGAC
AAGCAGATCCCGTTTGATTACCCGGAGCGTACGTGGCCGGGCAAGCGACTGCAGCGCGCG
CCGCGCTGGTGCTCCGTCGATCTTCGCGACGGCAATCAGGCCCTCGTCAACCCGATGGAT
TCCGAGCGCAAGCTGCGTTTCTGGAACCTGCTCGTCTCCATGGGATTCAAGGAGATCGAG
GTGGGCTTCCCGTCCGCTTCCGAGACCGATTTCGACTTCATCCGTATGCTCATCGAGCGT
GAGCTGATTCCGGACGACGTGACCATCGTGGTACTCACCCAGTGCCGCGAGCACCTCATC
CGCCGCACTTACGAGGCGCTCAAGGGTGCCAAGCGCGCCATCGTGCACTTCTACAACTCC
GTGTCTGTGTTGCAGCGCGAGGTCGTGTTCCGCAAGAACAAGGAGGAGATCAAGAAGCTC
GCCACCGACGCCGCCGAACTGTGCAAGGACCTCGAGAACGAGGCCAAGGGCATCGACCTG
TACTACGAGTACTCGCCGGAATCCTTCACCGGCACCGAGCCGGAGTACGCCGTCGAGGTG
TGCAACGCCGTGATCGGTGTTATCAAGCCGACTCCCGAGCACCCGATGGTCATCAACCTG
CCCGCCACCGTGGAAATGACCACGCCGAACGTGTTCGCCGACGAAGTGGAGTACGTCTCC
ACCCACCTCGACGACCGTGACTCCGTGGTGCTCTCCCTCCACCCGCACAACGACGAAGGC
ATGGGCGTGGCCGCCACCGAGCTGGCCGTGCTGGCCGGCGCCGACCGCGTGGAAGGCTGC
CTGCTGGGCAACGGCGAGCGTACCGGCAACGTCGACTTGGTCACGCTGGGCCTCAACTGG
CTCACCCAAGGCATCGACCCGCAGCTTGACCTGTCCAACGTGCCCGAGATTCGCAAGACG
GTTGAGTACTGCAACCAGATCAAGATTTCCGAGCGTCACCCGTACGCCGGCAACTTCGTG
TTCACTGCGTTCTCCGGCTCGCATCAGGACGCCATCAAGAAGGGTCTCGAGGCTCGTCAG
GTGGCCGCCGAGCGTGCTGGCGCCGATCTCGACAGCTTCGTGTGGCTTGTGCCGTACCTG
CCGATCGACCCGAAGGACATCGGCCGTACGTACGAAGCCATCATTCGCGTCAACTCGCAG
TCCGGCAAGGGCGGCATGGCCTACCTGCTCAAGACCAACCACAATCTTGACCTGCCCAAG
CGTCTGCAGATCGAATTCGACAAGATCGTGCAGAACTACGCTGACACGACCAAGAAGGAA
GTCAAGGACGAGGATATCTGGCGTCTGTTCAAGGACGAGTACCTGCCGGTCGAACAGTCC
GGCATGACCGCCGCCGGTGTGGTTGTGGGCGATACTCATGACGCCTCGCTCGTGCCGTGG
GGCCGCTTGAAGCTGCTCAAGGTGGCCGTCAGCTCCGGTGAGGATGGCTCCGACACCGTG
CTCAAGGCTCGTCTGCTCGACCGCGGCGTGAACGTCGGGGTCGATGCGCCCGTGGAGCGC
GAGGTCTCCGGCATCGGCAACGGTCCGATCGCCGCTTTCCTCAACGCCATTTCCAACTTT
GGCGTTGACGCCTCGATTATGGATTACGTGGAGCACACCATGTCCGTCGGCACCGACGCC
ATGGCCGCCTCGTACGTGGAATGCCAGGTCGGCGAGGCCGATGACGCGCAGATCGTGTGG
GGCGTCGGCATCGATTCGTCGATTACCACTAGCGCCCTGAAGTCGATTATCTCCGCCATC
AACCGTTTCCAGCGCAAGCGCTGAGCGCTAGCAGAGCAAAAACAAGGCTCCCTCTGATTG
CATCAGAGGGAGCCTTGTTGTCTGTGTTTTACTTACTACTGGGTGACGCCGTTGGTGCCG
GTGTTCCCGCCGGTGCCTCCGGAATTACCATTATCGTTGCCGGTATTGTTCCCGTTGTCA
CCGCCGGTATTGTTGCCGGCGTTGCCATCTCCGCCGGTAGTGGTGCCGGGATAATTCGGG
CACTCGGTGGAATAGCTCGGATTGGCGAGGCACTGCTGGGCGAACTCCTGAGCCTGCTGT
TGCTTCTTGGCTTCCTCTTCGGCCGCCTTCTGCTGTGCGTCCTGCTCAGCCTGCTTCTGC
GCGTCTTCGGTGGACTGCTTGTTGGTGTTGTTGGACAGGCCGCTGCTCTGTCCCTTGCCC
AAGCCCCAAGTGCCGTCGGAGCCGCCGATCTTGCCGTTGTCTTTAGCGGTCGGGAACTGC
TCCGCCTCGGTGCCTTGCAAGGCCTGAGCCATGAACTCCTGGAACAGGTGGGCGGGGTAT
CCAGTGGAAGAGACGCCGTATCCGGAGAAGGCTGGCACCACTTGCGGATTGCCCTTATCG
TCCGGATTCCAGATAGCCCACACATTCATCATGCTGGGGGTGTATCCCACGAACGACGAA
GCCATTTCGTCGTTGGCGGTACCGGACTTGCCGGCGACGGGCCGGCCCAACATGCTGGAT
GTGCCGGCCGCCGTACCGTACGTGGTGGTGCCCTGCATGGCCTTCTGTACCAAAGCGCAG
TCGTTGGCATCGAACACCTTGGTGCCGTTGCTGGGCGCGTTGTACATGTCCTTATTGTTG
GAATCAAGCACTTTGGACACCATGTGCAAGGTGTTCTTCACGCCATTGTTGGCGATGGTC
GAATGGCCTTGCGCCAAATCCCACACGGTCAGGGCGTTGATGCCCAGCACGTTGTACATG
GAGTTTTCATCGATATCGCCCTGAATGCCCGCTTCATGGGCGATTGCGGCCGTGCGCTTC
GGCGTCAGATGCTCATTGACGTTCATGAACACCGTGTTCACCGAGTTGGCGGTGGCCTGA
TACAGATTGATGTTGCCCCAGTTGTTCTCCAGAGCGTTGTTCACCTCTTGATCCAAGCCG
GTGAAGTGCTGGTGGGAATTGCCGTTGAACAATGTATCGAAGCTGACGCCGGATTGCGCG
GCCCCCAGCAAAGCGAACGGCTTCATAGTCGAACCCGGTTCGAATACGGCCTGATCGGCA
TTGTTGAGCTGCTTGGACAGATAATCTGAACCGGCGTATACGGACAATACTTCACCGGTC
TTCGGGTCCAGCGCTATGCCGCCGATTTGCAGGGATTCAGGCATGTCGTCCAGACGGGTG
TCGCCGATGGACTGCATAAGATCCTGCTTGCTCTTGTCGATGGTGGTGATGATCTTGTAT
CCGCCAGTATCCAAATCCTCTTTGGTAAAGGCCTTGGACTGCACCAGCTCGCGGCGCACC
ATATCCAGCAGATAACCGTTCGGCCCCGCGTATTCGTTCTGCTGCGCCACCGCGGCGGTC
TGCGGGAACTTGGCATCAGTGTGCTGCTTGGCAGTGATGTAACCATCCTCCTGCATGATG
TTCAGCACACGCTTGAAGCGCGATTTGGCCATATCGGCGTTATCGGCCGGATCCCACGTG
GACGGTGACGGAATAATGCCGGCGATCATCGCCGCCTCAGACAGCGTCAGATCCTTGGCG
TCCTTATTGAAGTATGCCTTGGCCGCTGCCTGGATACCGTAGGAGTTGCGGCCCAGATAG
ATGGTGTTCATGTAATTGCACAGCACCTCGTCCTTGGATTCGGTCTGCGCGATTTTGATG
GCCATGATGGCCTCGCGCGCCTTGCCCACATAGGATGTGGTTTCGCCCATGTAATACCGC
TCGGCATACTGCTGAGTGATGGTGGAACCACCTTGGCGCGTGCCCTTGGTCACATTATTA
ATGAATGCGCGGGCGATGCCCTTCAGATCAAGGCCTTTATCCGTGTAGAACGTACGGTTT
TCGGACGCCACAATCGCGTTGCCGATGTAGTCCGGCAGCCCCTCGCAAGAGATGATTTCA
CGATTCTGCTCCGCGTAGGAGCCGATCGCGGTGGTGCCGTCCGCGTAATACACGGTGGTT
TTCTCGGCCAACGCGAACTTCTCGGGTTGCGGGACCTCAGTGGTGGTGTACAGGTATGCG
AATACTGCGATACCGGCCAGCAAGCCCAGTCCAATCAGGGAGAAGAAGATGCCCAGCACC
CATTTCAGTACACGGTGCTTGCCTTTTCCTGTGTTCTTTTTCTTCCTGTTCGGGGCTCGA
TGGCTATTGGAAGCCTTGTGGCTTGCGTGGCGGGAACGGCTCTCCTGGGGCGTATAGGGG
CCCTCCTGTGCGGAGTGGCCGGCTCTGCTTTGCGCGGTGCGCGGTTGCCTCAGAGCGGGG
CCATTGCCTCCCGAATGTGCACGACGAGTATAAGAAGCCATGGTGTCCACCGTAACTGTT
GGCCTTGAACAATCGTTTGACGTGAGCGTAGCCACACGCGTTTATGCCGGTATTTTTCCG
GAATTCTTACAATTGGGCACGCTTCTTGATGCTGCATGAATATTGCCTGAATGCGCTGGT
TGGCCTGTCGTGCGACCCGGCGCGCACGTTTCGTGTCGCTGCGCTGGTCCATACGTCTCC
ATAGACTTATCCCCAGCCTCCACGCGGCGCTATGTCACCCAACTCCCCCAGGGCAGGAAT
GCAGCAAGGGTAAGTGGCCTCTGACGGGTGCGTGGAGGTTTTCTTTATGTGCGGATTTGG
CTGTGAGCTGGCACTAGCGTGGTCCCCTGTCCGGGGCGCGGCCGTACAGTCGAACGTATG
AATGACGCACAGACCCCTAGAATTCGCGACCCGCATGCGGCGGTCAATCTGGTCGGCTCA
GGCGCAGCACAGCCTGACTCGTCGTCGAACGTTGTTGACCCATTGGCTGCGCTCGGCCCG
GTCTCCGGTTCAGATGCATCGGCATCCACATCAGGCTCCTTACGGGATTTCAGGCCGCTG
GACATGGACGATGCGGATGGGGCATCTGATATCGACCGCGGCTTGGCCCGGCTTGACCCG
CTTACCGTGCGCCCGCGAATCTCCAGCCGCGTACTGTGCGTGGTATTCGGTCTGCTCCTG
ATCGCTATCGGCTTCGGCGTGTGGTGGGGGTGCGTGTTTACCGAAAACGGACAATCGTAC
GACGAACTGGTCTGGAAAAACCTGCACAACGATGTACCGTCCTGGGCCACCGGCGTGATG
AACGCCGTCGCACAATCCTGGCTGGTTATCGCTGTCAGCTGCACAATTGCCGCAATCGGC
ATTATTACGGCGCTGATTCGACGCCGCTGGTGGTTGGCCGGGCAAATCGCCGTGTTCGCC
GTGGTCTGCTTGGCCGTCACCCGTATCAAGGGTCTGTTGCCGCGTCCGTTCATCATCAAC
ACTGAATCGCCTGCCGCTAATTCCGCGCCTTCCGGTCACACGATGCTGGCCGCAGCCTGT
GCGGTGATTCTGCTGCTTACCGTGCCTCGTGCGGTTCGAGCTTTGGCGGGCGTCATCGGC
GTGGTTTGGGCGGTGACCGTCGGTGTCTCCGTGATATACGGACAATGGCATCGCCCTTCG
GATGTGGCGATGTCCATCCTGCTGGTGGCGGGATTGGCCCTGCTCGCTCTGGCAGTTACG
CGCAAGTCCGGCATGGACGAGCCGGGTCGCCGCGTCTCCTCAGTGAGCGTGCAAATCGTC
GGCAGCGTGCTGATTACCGGGGGCCTGCTGTTGCTCGCCTACAGCGGTTATGTGATCTGG
CAGGTGGTGCCGGGGCTCAATGTCAGCGCCAGCTGGGCGGTTCAGGGGGCGAATGTCAGC
GCTGTTGTGGGCATTGCGGGTGTGGCCATGCTCGCATTCGGACTGTTGCTGGCCCTGCGT
CAGATCACTGCAGCGCCCTTAAGCCGGCTGGGTCTGATCGGCGCTCCGCCGGCACCGCCC
AAACGGTAAAACATGGGGTGCGAACGGCCGAATTTGCCCGGCACAACGGCGGAATTTGGC
AGTTGGACATGATTCATGAGTATTATGACGCCAGAAACGTCGTGTGTTTCGCGCAATACA
TAAGGAGTGGGTATGGCTACCAAACTGGTGATTGTGGAGTCTCCGACCAAGGCCCACAAG
ATCGGTGACTACCTGGGCAAGGGGTACACCGTCATGGCGTCGGTCGGCCATATCCGAGAC
CTCGCGCAGCCCAGCCAGGTGCCCGCGGCAGACAAGGCCAAGTTCGGCAAGTTCGGCGTG
GACGTCAACGACGGGTTCAAGCCGTATTACATTGTCGACGGCGACAAGAAGCGTACGGTC
AGCGAACTCAAATCGGCCCTGAAGAACGCCGATGAACTCTATCTGGCGACTGATGAGGAT
CGCGAGGGCGAGGCCATCGCGTGGCACTTGGTGCAGACCTTGAAACCCGAGGTGCCGGTC
AAGCGCATGGTGTTCCACGAGATCACCAAGAACGCCATCAACGCCTCCCTGAACAACACG
CGCGATGTGGATGGCAATATGGTCGACGCACAGGAGACCCGCCGCATCCTCGACCGTCTG
TACGGCTATGAGCTGTCGCCGGTGCTGTGGCGCAAGGTGGGCCCAGGCCTGTCCGCCGGC
CGCGTGCAGTCCGTGGCCACCCGCCTGATCGTGGAACGCGAGCGCGAACGCATGGCGTTC
AAGCGCGCACCGTACTGGGATATCGTCGCCACGCTGTCCGCGCCTGACGCGCTGGGGGAG
CGTGCCGAATTCTCCGCCCGCATGATCGCGCTCGGCGGCAAGCGACTCGCCGGCTCCAAG
GATTTCGGTGCCGACGGCCAGCTGACCCCGGACGGGTTCGCGGCGAACGTTCGCCAGCTT
GATGAGGCTGGTGCCACTGCCGTGGCTGAAGCGCTGAGGACCGCCGATTTCACTGTGATG
TCGATGGAAACCAAGCCGTACCGCCGCCGCCCGCAGCCGCCGTTCACCACCTCGACCCTG
CAGCAGACCGCCGGCAATCGCCTCGGCATGGGTGCTCGCGCCGTGATGCGCGCGGCCCAA
AGCCTGTACGAGAACGGCTACATCACCTATATGCGAACCGATTCGGTGACGCTGTCGCAG
GAGGGCATCACCGCCGCCCGCAACGCCGTCTCCTACCATTTCGGCGACAAGTTCCTCTCC
GCCGAGCCCAAGCAGTACGCCACCAAAACCGCTGGCGCGCAGGAAGCCCACGAGTGTATT
CGCCCGGCGGGCTCGCGCTTCCACGACCCGGACGAGCTGGCTTCCAAACTTCCCGGCGAC
CAGCTGCGCCTATACACGCTGATCTGGCAGCGCACGCTTGCCTGCCAGATGGCTGACGCC
ACCGGTTCCACCGCCACCGTGCGCCTGTCTGCGCCGGCCGGCCCCACCGAGGGCGAGGCC
GTGTTCCAGGCGTCCGGCACCGTCATCGAATTCCCCGGCTTTATGAAGGCCACGGGGGAG
GGGCGCAAGCCCAAGGCCGCCGCTCCCGGCGCTGGGGCTGGCTCGGACCAGGCTGCTGCC
GCCGGCAAGACGGACGCCAAGGCCGTCAGGGGTGACGCCTCCGAATCCAACACCTCCCTG
CCGCCGATGAGCGTCGGCCAGCAGGTCGAGGCAAGCGACATCGAACCGGACGGCCATGAA
ACCCAGCCGCCGGCCCGCTACACCGAGGCCACGCTGGTCAAGACGCTGGAAGCCAAGGAG
ATCGGTCGCCCGTCCACTTACGCGAGCATTATCTCCACAATCATGGATCGCGGTTACGTA
TACGAGCGTGGCCGTGCGCTGATCCCCAGCTGGCTCGCCTTCTCCGTGACCAAGTTGCTC
GAGACGAACTTCCCCAAGCTGGTCGACTACCAGTTCACCGCCGAGATGGAAAACGGCCTT
GACCGCATCGCCCACGGCGAGGAATCCGGCCGCGACTGGCTCACCCACTTCTACTTCGGT
TCCGGCGAGGGCGCCGCCCGCAACGCCGACGAGGCGCACGAAGGCCTGCAACAGCAGGTC
GCGCAGCTCGGCGAGATCGACGCGCGCGCCATCAACACCATCGACATCGGCGACGGCCTG
CACGTGCGCGTCGGCCGTTACGGCCCGTATCTGGAAGACATGGAGCATCTGGACGCCGAA
GGCAACCCGAAGCGCGCGTCTCTGCCGGACACCATCGCGCCGGATGAGCTGACGGTGGCC
GTGGCCCGCGATTTGATCGACAACCACTCCGGTGGACCGCGCGAGCTGGGCGTTGATCCG
GTATCCGGCGGTACCGTCGAGGTGCGCAATGGGCGTTTCGGCCCGTATGTGGCGTTGGTG
CCGCCGGCTGAGGCTTCGGCTGGCGCTGCTGGCGATACTGCTGGTGCTTCTGCGGCCAAG
AAGGGTTCGAAGAAGGCCGCGGCCGCCGCCGCGTCGCGCCCGAAGATGGCCTCGTTGTTC
AAGACGATGAGCCCTGAATCGCTGTCGCTGGAAGACGCGCTAAAGCTGCTGAGCCTGCCG
CGCGAAGTGGGCACATACGAGGAAACCAACGCCGAAACCGGCGAGGTATCCGAATGCACG
GTGGCCGCCAACAACGGTCGCTACGGCCCCTACCTGACCAAGACGGGTGCCGACGGCAAG
TCGGAGACCCGCTCGCTGGCCTCGGAAGACGAGATCTTCACGGTCGATATCGACAAGGCC
AAAGAACTGTTCTCGCAGCCCAAGTACGGCCGCGGGCGTGGCCGTGGTGCCGCCAAGCCG
CCGCTGCGTGATTTGGGCAAGGACCCGAACACCGGCAAGAACGTGACCATCAAGGACGGC
CGTTTCGGCGCGTACATCACCGATGGCGAGACCAACCGCACGGTGCCGCGTCAGTACACG
CCTGAATCCATCACCCCTGATGACGCCTTCCGACTGCTCGCCGAAAAGCGTGCGGCTGGT
CCCTCCACCCGTGGCCGTCGCGGTGCTGGGCGTGCTGGTGGCGCCAAGGCCGTTGCCGGC
AAGGGCAAGAAGGGCGGTACCTCGGCTGCGGTTTCGGCGCAGGAGGCCAAGCGCGCCGAA
CGCCGTGCCGAAGTCAAGAAGTTGGCGAACAAGGGCTGGTCCAACCAGCGCATCGCCGAA
AAACTCGGTTCCACCCCCGCCACTGTGAAAAAGGACGTCGACTGGCTGACCGCCAACGAG
GGCTACGAGCGCCCCGCCGTAATTCCCAAGCGTGGCTGAGCGGAATTATTGCTCTACTTG
CGTTTCAAGGGGCTGATTTCTCGTTTTGAGAATATCTACTTGCGTTTCAAGGGGCTGGTC
ATCTGCTGAACCACGAGTATGAACGGCTCCGCGCCAACGTCATTCCGCCGTTTTGGAACG
TTGTCTACTTGGGCAACAGCCCCTCGAAACGGAAGTAGACCTTCAGAAAAGACCAAATCA
GCCCCTTGAAACGGAGGTAGAGCTGGTTTAACTGCCTGTTGGGCGCAACTCTGCGCCTAA
CGCTAAGGTCAATAGCATGAGCGGTCTGTTTGTTTCGTTTGAAGGTGTCGATGGCGTGGG
CAAGACCACGCAAGTCGAGCGGCTGCATGCGTATCTTGAGGCTCAGGGGCGTACCGTGGT
CGTTACCCGTGAGCCGGGAGGCACTGCGTTAGGCAAGGCCATTCGCCAACTGCTGTTGCA
CGGTGTGGATGGGGGCGCAGTCGACATCGCACCGCGCGCCGAGGCGCTGCTATTCGCTGC
AGACCGAGCCCAGCACGTTGCCGAAACCATCCGCCCGGCATTGGAGCGCGGTGAAGTGGT
GATCACCGACCGCTATTTAGACTCTTCCTTGGCCTATCAGGCCGGTGGCCGCGAACTCAC
GCCAGAAGAGATTCGATCCTTAAGCATGTGGGCCACCAACAACCTGCTGCCCGACCGCAC
GTATTTGCTGGATATGGACCCAGCCCTGTCCCACCATCGCCTCGAACACGCGGAAGACCG
TATGGAATCGGCCGGTGATGACTTCCAGTCCCGCACCCGCCAGGCCTTCTTGGACTTGGC
CGCCGCCGAGCCGAATCGTTTCCGCGTTATCGATGCGAGCCAGAGCATTGAAGCGGTATG
GGCTGCCATCGAATCCGACATCAAGGAGCTCGCATGAGCGTATGGGATTCACTAGTCGGC
CAAAAGCCGGTAATCGACATGCTCAGTCGTATCGCGCAGGGCGACCCGAGCCAGATCACC
CAGTCGTGGCTGATCTGTGGACCTCCCGGATCGGGCCGTTCCAACATGGCCCGAGCATTC
GCGGCGGCGCTGGAAAGCCCGGATCACGGCATGAGCGCTGAGCCCACGCGCGTCACCCAG
CAGGTGCTTGCCGGCACGCATCCGGATGTCACGGTGCTGACCACGAACAAGGTGACTATT
GGTATCGATCAGGTGCGTGAGATCATCACTACCTCCGAGCAGATGCCCGCCACCGCACCG
TGGCGCATCATCATCATCGAAGACGTGGATCGCATGCTTGAGCGCACCACCAACGTGCTC
TTGAAAGAGATTGAGGAGCCGGCCGAGCATTGCATCTGGCTACTGTGCGCGCCCAGCGCC
CAGGACGTGCTGCCCACCATCCGCTCGCGCACACGCATCGTGAACCTCGCCGTGCCCTCC
ACCCAGGCGGTGGCCGGATTCCTGACCTCCACCACCAATGTCGAGCCAAAAGTGGCGCAG
CGTGCGGCCCGACTCGCCGAAGGCCATATCGGCATCGCCAAGTTGTACGCCACCGACGAA
CGGGTTATGTCCGACCGCGATGAACTTGTGGTCGGTGTGCTGAATCTGGCCCGTGCCTCG
GATGCAGTGTTGTTGGCCGGCAATCTTATCGACAATGCCAAGGCCCAGGCCGAGGCAGAC
GCGAACCGCATCACCGCCGGTCAGGAAGCGGAATTCCGCCGCATCAACGGACTGGCACCG
AGCGACCGCATCCCGCCGAAACTGCGTGGCGCATTCAACCAGATTGCCAAGAAAGACGAT
GTGAAGCGTTTGGTCACCCGCCGTACGCGCGACGTATTGGATCGTGCGCTGAACTCCATC
GCCTCCATCTACCGAGATGTGGCGGTGCTGCAGAACAATGCGGAGGATTCGGTGGGCCTC
ATCAACCTGGAGAACCGCTCGTCGATCACCGAATTGTCGGTGCGGTTGAACCGGGCCGGT
GCCGTGACCCGTCTGGACGAAGTGGCCCACGCCCGCAAGCGCCTAGCCGGCAACGGCAAC
CCGCTACTGGTATTCGAGTCCCTCTTCTGCGCCCTGATCCCATAACCCGACGCAACTAGC
CCCCCTCTGATGAGTGGGGGCTGTCGAGCGTAGCGAGACTGGGGGAGAGACCCCGTAACG
CACAGCCCCCAGTACGTCACACATATGAGCGATACTGGGACGTATGAAGATTTCCGCCGA
TTTCACCGTCATCCCGGACGATTTCGCCAAGGCTGCGGCCCCTGAATATTTCAATGGTGG
CGTGCCTGTGGTCTCCTTCCCGTTCTACATCGATGATGTGGATCCCGAGGCCCGCTACCT
GCACTGGGAGTTCGTGGACCCGGATTCGATTCCGGTCTGCGGCTTCGAGTGGATTCACTG
GTCCGTGGCCAATCTGCCGATTGATGCGCTGATGTACGACTTCAATGATTCGCATGCGTT
GGCCATCCCGCCGGACTTCTCCCGTCAGCTGCCGGCCATGATTCCCGAGACCGTGCAGGG
GTGCAACTCCTCGGCCTCCAAGTTCTTGGGCCGCAGCACTGACCCGGCGGTGATCATGCG
GTACAACGGTCCGCAGCCGCCGGACAAGGATCATGAGTACTACCTGCAGGTGTGGGCCAC
CAAGAAGCCGTTGCCCGGCTTGAATCAGGGCTTCTGGCTCAACGAGCTGTTGCACGCGCT
GCGCAACAGCGGTGAAGTGCCCGACACCGACGGCATCTTCCTGACCGGCAAGGCGTGAGC
CACATGAGCCCCCGCAGGCGGGGGCTGTCAGCATCACTGACTGGGGGTGGGTCAGTACAA
AACCACCTTCAGTCCGACTTCGTCGTCCAGCTCCCGCCAGTGGGAGCGTGACCACAACAA
AGAAAGGACACCATCACACTATGGCCTGCACCACGATTCTGGTAGGTAAAGACGCGAGCT
ATGACGGCTCGACCATCATCGCCCGCAACGAGGATTCCGCGAACGGCGAGTTCAACCCGA
AGCGCTTCATCGTCGTGAAGCCGGAGGAACAGCCGCGCGAATACAAGTCGGTGATCTCCC
ACCTAACCATCACCCTGCCGGACGACCCGCTGCAGTACACCGCCGTGCCGAACGCGGACC
TCAAGGAAGGTATTTGGGGCGAGGCCGGCGTCAACGAGGCGAACGTGGCGATGAGCGCCA
CCGAAACCCTGACCACCAACGAGCGCGTGCTCGGCGCCGACCCGTTCGTGGAATACACGC
CGGCCAAGGGCGATGAGCCCGAGGTGCCCGGCGGCATCGGCGAAGAGGACTTCCTGACCA
TCGTGCTGCCGTATGTCAAGACCGCACGCGAGGGCGTCCAGCGCCTCGGCGCGCTGCTTG
AGGAATTCGGCACCTACGAGATGAATGGCGTCGCCTTCTCCGACTCCAACGAAATCTGGT
GGCTGGAAACTGTGGGCGGCCATCACTGGATTGCCAAGCGCGTGCCGGACGAGGCCTACG
TGACCATGCCGAACCAGCTCGGTATCGACGAATTCGACCTTGAGGACGCTCTGGGTGACC
AGGAAGCGCACATGTGTTCCGAAGACCTTGCCGAATTCATCGAAACCAACCATTTGGACC
TCGCGGTGGAGAACACTACCCCGTTCAACCCGCGCGATGCCTTCGGCTCCCACTCCGACT
CCGACCACGTGTACAACACCCCGCGCGCCTGGTACATGCAGCGCTTCCTCAACCCGTACG
ACGAGGTGTGGGACGGCCCGGACGCCGACCACAAGCCCACCTCCGACGACATCCCGTGGG
CCCGTCAGCCTGAGCGCAAGGTGACCATCGAGGATATCAAGTACGTGCTGAGCTCCCACT
ACCAGGGCACCCCGTTCGATCCGTACGGCCAGCTGGGCGATGAGCGCACCCGCCACATGT
ACCGCACGATCGGCATCAACCGCCAGAGCCAGCTCGCGGTGATGCAGATCCGCCCGTACC
GCCCGCAGGCCTCCCGCGCCATCCAGTGGATGGCATACGGCTCCAACCCGTTCAACACGC
TGGTACCGTTCTTCCCGAACGTGGACACCACGCCCGCCTACCTTGAGGACACCACTACCC
GCGTGACGTCCGAGAACTTCTACTGGGCCAACCGCATCATCGCCGCCCTGTGCGATGGCG
CCTTCCGCTCCACGTCCAACGCCGTTGAGCGCTACCAGGAGAAGACCGGTGCGATGGGCC
ACCGCTTGGTCGCCGCCACCGACGAGCAGATCGCCCGTCTGGGCTTGACGGCCGCCGAGG
AAGCCGCGCAGTCCGCCGCTGAAGAGGAATTTGAGGCCGACAACGTGGATGGCGATGTGC
AGCCGATGACCCCGGACGAGACCATCGCCGCGCTGCGTAACCCCGAGGTGCGCGAGATTC
TCGCCGCCGCCAACCAGACCATGGCCGACCAGCTCAAGGAGGAAACCGAAAAGCTGCTTG
ACTCCGTGCTGTACACTCGCAGCATGGAAATGAAGAACGGCTTCCACATGTCCGACTTTT
AGTCCGTATTGAGCTCCCCTCCCTGAGGGGCTGAGCCGTTAAGAAAACAGCCCAGTGGGC
TGTTTTTAGGCGAAGAGGCGGCGACTGCCGCCCCACCACCCCGCCCCATCACACAAACAC
AGAAAGGCTTTATATGACCACCATCGAAGACTTCACCAGCCAGTACGGTCTGGTCCAGAA
GATCGACGCATTCGGCTACATGAAGTACCTGGCCGAGAACCCTGACGCCCCGCGCAAGCA
CGGCAAGGTGGTGCTCGTCACCGCCGATACGCCGCTCAAGGCATCGCGCGGAGAAGGCAA
GACCACCACGACCATCGCCCTGATCGACGCTCTGAACAAGCGCGGCATTGATGCGACCGC
CGTGCTGCGTCAGCCGAGCATGGGCATCACCGCAGCCGGTTCCAAGGGCGGTGCCTCCGG
CGGCGGCAAGGCTTCCCTGACCCACCCCGAGCTCATCGACTGGGGTCTGTGCGGCGAAAT
GGGCGCCATCGAGGCGGCCCAGAACCTGCTCGTCTCCTTCGCCGAGAAGGCCATCGATGA
CGGCAAGCTCGACACGATTCTCGTGCCGCGTGTCTCCGAGGTTCCGAGTCGCTCCCTGCG
CTCCACCGCTGTGGACTACGGCAAGGGCAACGTGCCGGAGAAGGTCGTGCTCACGCCGAC
CTGCGAGCTCATGCAGATTGTGGTGCTCTCCCGCTCGATGGACGAGATTTCCGAGCGCGT
GTCCAAGATGATCGCCGGCACCAAGGACGGCAAGGCCGTGACCTTCGGCGAATTCGTGGA
CCTGTGGCGTATCACTGGCATTTTGGCCGACGCGGTCAAGCCGGCCAAGACCGAAACCGT
GAACGGATCACCGGTCTACGTGCACGGTGGCCCGTTCGCCAACGTGTCCATCGGCATTCC
GACGTTGGTCTCCGTGGAAATGGCCTGCGCCCTGCATGACGTGGTCATCGTCGAGGCCGG
CTACGGCACCGACGCCGGCGCCCAGAAGTGGCTGGACATCGCCTGCCGCGAATACGGCGC
GCAGTGGCCGTCCGCCGCCATCGTGGTGACCCGTGCCTCCACCTGGCGCGACGATCCCGA
GCTGGCCTGGCGCTACCCGTTCCACGTGCAGCGCCTGGAGAACCTGGACATTCCGACCTT
CCCGCTCATCAACCTGTGGGAAGGCGAGGACGATCAGGTTCCGTCCCTGAAGGCCACCGC
CGACGAGCTGGGCTTCCGCACGCCGATCATCGGCAACCTGTTCCGCGACGGCGGCGAGGC
GCTGGCCCCGCAGCTTGACGGTTTCGTCGACGCGTTGCAGAACGGCTCCATGCCGGCCGA
ACCGTACTCGCACAAGGGCATGGCCCTGACCGAGAACGCCAAGTGGGTGGCCGAGAACGC
CTACGGCGTACCGGCCGAGCGCGTGATTTACAAACCGGGCTTCACCGAGTCCGTGTCCGA
GGCCATGGAACTGTGCCAGAGCGCAGGCATCTCGCTGGACGATCTGGCGTTCGTGGCGGT
CAAGTCCCCGGCGACCATGACCGACAACGACCGTGCCCCCGAAGAAGAGCGCACCGTGAC
CCTGAAGAAGGTCGAGGTGCATGCCGGTGCCGGTCTGGTCCACGTCAACCTGACCACCAG
CCTCACCACCCCCATGCCCAAGATCGTGTGATGACAGGCACAAGGTGAGGTAACTCGCTT
TCGAGGGGCGGATTTCCGGTTTTCCGGAGGTCTATCTGCGTTTCGAGGGGCTCTTCGATT
GCGAAACCCGGAGTATGACCATTGAAATTGCAATGTTTATACTCCGGGTTTCTTGTTTTA
AAAGCCCCTTGAAACGCTAGTAGAGCTTCTGAATGTTGGAAATCAGCCCCTTGAAACGTA
GAAAGCCCGCCGCCGGCGGGCTTTCTACATCTGAGCTTCCCTCTTTGAGGGGAGCTGCCA
GCGAAGCTGACTGAGGGGAGCCAGAATACGCAAACTAGAAGTTGCTACCATTCCAGCCCC
AGTCGGTGGTGGCGGTGTAACGGATGTAGGTGCGGTCCTCGGGAATGCCGAGCGTGGAGT
TCAGCGCGGCCATAATGCTCTCGGTCAGCTTTTCCCAAGCAGAGCCCGGCACAGAGCGGC
CGAACACGTTGACTTCCACATAGGCGGCGGGCTGGTCATCGCTACCACCGAAGTAAATCG
GCATATTGTCCTCGAACGGGCACATTAGCCAGCCCTCGGACTTGCCCGGCACGGCGGTAA
TCGCCTTGCCATAGGCAGCCTTCAACGCCTCGCGCTGCTCAGGGGTGGTGGGCACGGACA
CATGAGTGTGAATAACGGGCATAATTCCTCCTTGATTCGGTTCGCTTCCAGTCTAGCCTC
AGCGGTTGCTGTTGAACATGGCATGCGGATGTAGGAAGCTGCTTGCAGAACGGACCGGGG
CAAGGCCAATTTGGGGAGATTATTGGCCTTTCCAGCCAATATATGTTCCGCAGTCAGCCC
AATAGTGTTGAATACCCTTGTGAGAAAACTGATTGAACAACTGATGAAGTTCGGCATTGT
GGGCGTCATCGCCTTTGTTATCGACTGGGGTATTCTCAACCTATTGGTTGGCATATTCCA
CATGCACAACGTGCTGGCTGCCACCGTCTCTTTCATCATCTCGCTGATTTTCAACTATCT
GGCGAGCATGAAATTCGTATTCAAGCATCGTGATGACATGGCGCGCTGGATGGAGATTCT
TATCTTCGTGGCGGGCGCTGTAGTCGGTCTGTTCATGAATGACGCGATTATCTGGATTTC
CACTTATGGCATGAACCATGATGCCTATGTATCGCAGCATGCCGAATATCTGTTGCGCAC
CAATATCGGCAAGTTGGTGGCCACTGCCGTGGTAATGATCTGGAACTTCTTGATTCGCAA
GTGGCTGCTCGACGATACGCACACCAATGCGATGAACCGTCTGAAGTCCGCTGAAAATCG
ACTGAATGCCGAGGAGCTTGAAGCCAAGTGGCAGAACAGCTTCTCCCACAAGCTCGGCAT
CTGGTCCCTGGAACACACGCCCAAAGGCTGGCCGAAGTAGCGTTTTGACGTATAAGCCCC
CTCGTCAGAGGGGGCTTAGCTTTTGTCTCACACACTCACTTCAGTCAAGGTCGGCTGCTC
GGTGGAGCCCTTGATCTGCTTGAAGCCAATCAGCGCAATCACCAGCGAGACCAGTGCCAA
AGTGGTCACCACCATGAAGCCGCCATGCGAGCCCATGCGGTCGATGAACTGGCCGGCAAT
CGCCGAACCGGCGGAGGAGCCGATAGAATTCATCGCACCCATCCACGCCATGCCTTCGGT
CAGGCGGGAAGGCGGCACCAAGTGCAGCATGAGCTGGTTGCCGTTAATCCACGTCGGAGC
CTGGCACACGCCGATGATCAGGTAGATGATCATAATCACCCACAGATGCTTGGCGAACAG
GAACGTGCTGATGCCGATGTTCACCACGGCCAGGCAGAAGTAGAAGCGCTTCCACAGGGC
AATCGACCAGTTCTTCGCGCCGTACACCAAGGCGCCCATCAACGAGCTGATGGAGAAGCA
GGCGAATACAAAGCCCGTGTACTGCTTCATATTCGACTCGGTGGCGAATGCGATGATCGA
GATGCCTGTAGCCGACTGGAACGCGCCCAAGCCGAACCAGGTGACGCATACCGCAATCAG
ACCCGGTCCCCAGATGGACGCCTTCTTGCCGGAACGCGCATCGGCGACCGCCTGCTCAAT
GGCGGCGTTAATCGTGGCCTCATCGGTCACGCCTTCGCGCTCAAGACGGCGGCGAGTCTC
CTCGGCTGCGGTCTCCACCTTCAACGCTTCGGCTCGAGCCGCCTCGCGCTCACGGTATTC
CTTGCGGGAAATGCCCTCAGCGCGGGCCAGCTGAGTCTGTGACGGTGGCTCAGTGGTCAG
CTCGGTCAAGAACATCAGCGCGCCCACCACCACGCACATGCCGGTGAACGAGAATGCCAG
CAGACCGGAGATCACGGCCAGTGTGGAAGCCAGTGGATTGCCGATTACCCACATGCATTC
GTCCAGCACGCCGCACAGGGAGAGCGCACGGTTGGTACGCTCCTGATCGCCCTTCAGGAT
TTTGGTCCAGCGCGCGCGGCTCATCGCGCCCCACGGCGGAATAGCTGCCAGGAACGGCGT
CAAACAGTACAGCACCCATTCCGGCGCACGATTGGTGATGGATGTGGTCAGCGCGACGGC
GGCGACAATCCACACCAGAATCGTTGGAATCGAAACCTGCCGCTGGCCGAACTTGTCGGT
CAGCTTGCCGAGCAGCGGCGTGGCCACGGCCAGTGCAATCGCCTGAATGGCGGTGAGCAT
ACCTGCCAGCGAGTAGTTGCCGTAGTAATGCTGCACGGAAATGGTGATGGTCATGCCCAC
CATCGGGAACGGCATGCAGGCAATCACCGAACCGATGGAATAACGAGCGGTATGAGGTAT
GCGCAGCAACTCCGCATACCCACCAAAAACTTTGTGACCCACTTCCTTGATGCCAGCCAT
AATGGTGTTCGAGTTGGACAGGTTGTTGGACATAACAGCACTACGCTCCTTTCCGCTCCC
GATTGGATGTTCCCCGCTGACGTGGCGTTGCCGGCGAAGCCCTCATCGAATGATGTGTTG
TCCATGGTCGCGCAAAGTTTGCGTTGGATTTCCCTATTCGCATATTTGCGTCACGGATAC
TCTAATCGTTGGTTAGGGCGCGACACGCGGTAGATTGGAGATATTAAGACAACGTTCTCA
TGTTCTTCGGCGAACATCGCAAGATGCCCGTAGGAATAAAAAGAAAGGCGGCTCATGAGC
GCAACCACCATCCACTTCGTTCGCCACGGCAAGGTCTACAACCCTGACCATCTGCTCTAT
GAGCGGCTGCCCGACTTCCATCTCTCCGATCTTGGCCGGCGTATGGCACAGGCCACCGCC
GCCTATCTGGCCAATAGCCCTCAGACCAATACGATTTCCGCGGTGTATTCGTCTCCCCTG
GACCGCACGCGCGAGACCGCCGACGCGATTCTTGACGCGTTGAATCCCGTGCGCGAGGCC
CGAGGCGAAGCCCCGCTCATGCTCACCGCCGATGAGCGAGTGATTGAGGCCGGCAACGAG
TTCCGCGGCAAGCGTATCGGCCATGGCGAAGGCGCGTTGTGGAAGAACGGCAATTGGAAA
CTGGTCACCAACCTGTACAAGCCGAGTTGGGGCGAATCCTATCAGCACATTGCGCAGCGC
ATGGATGATTTCGCACGCGAGAAGGTCGCCCAACACCCCGGCGAACAGATTGTGGTGGTC
AGCCACGAATCGCCGATTTTCAGTTATCGCCATTATCTGGAGACCGGCCACCCCGAGCAC
TGGATGTTCCTGCGGCACACGGCGCTCGCCTCCGTGACCTCGGTGACGTACGACAACGAA
ACCGGCCGTGTGATGTCAATCACGTATGTCGACCCAGCAGCCAACGTCAAGTAACGGCAC
ACTGGTGAATAGCTGAGCTACAATCTGGGCTCCCCTCAGAGGGAGCCAATGGGACGCACT
ACAATCAAGTGGTGAACGCAGAGGAGCATGAATGACCATTGAACTCAATCGTGAGGCAAT
CGCACGGATCGCGGCATTGCCGGGGGTAGCTGAGGCCGCTGAAGCCGGCTCGGCGCTAAT
TAGCCTGTGGCCGCTGACCGAAGCCATGCAGATGGACAATGACGCCAAGTATGCGGAGAA
CCTGCAGGTGCGTGTCACGCACGCGTTCGCACGCATTCTCACCGGTCAGGATGTTACGAT
GCCTGACGCCGAATTCGTCTACGAGGGGGCCGATGAGATTCCTGGCCGTCCGCAAAGCAT
CGTAGACACGCTGCTTGCTGCCAATGACGCCTACGATACGATGGCCGGTTACTCGGAATC
CGGCGATGTGCAGCTGATTTTCGATGCCGCCGAAGCTTTAGGTGTTGACTGGGATTCGCA
TGTCGAGGCCGCAGTCCGTGAGACGGTTGTCTCCGTGGAGGCTCAGGTTGAGGCCGATGC
CGAGGCTGGCGGACGTTTGGCGGCTTCCGGCGAGCCGGCTGATGTGGCCGTCCGTTTCGC
CACCGCGCTCGCCGTATGCGATGCGCTGCTGAACGTGGTGAGCGGGCATGCCGAGACGGT
TGGCTTGGTTGGTCCGGCTGTTGCTGATGCCGCTGATGTTGCTGACGAGGCCCGGGCCAC
CGCCATCGTAACGTTGCCGATTCTGCTGTACGTCAACGAATTACGTGAGCAGTGCTCGAT
TCCGCGCATCTGCCTGACCGACCAGCAGATTCTTGATCTGATTGATACGCGTGCCAATGC
CGGTGACACCCTGACCGCCACCGCCGAATACATTGCCCCGCTGGCCGGTGCCGAATGGAC
CAAGCACCGCGACGATGTGCTCTGGAACCCGGACGAAGCCAAGAAGAAGGCCAAGGAAGA
AGACGAAAAGCGCAACAAGGAGGCCTTGGCCGCCAAGTTTGCGCACATTAAAGATGACCC
TGGCAAAGAAACCGTGGAGTTGTGAGAATCAAGGCAGCTTAGCCCGCCTGATCGGTTCTC
TTACCCCTGCTCGCGATTCCTCCGTGCCAAGGAAATCGTCTATGTGGTGAAGAACATCGC
TTACGCAACGGAAGAAGAAACACTTATGGGCAATGGCGTCAATCTGCGCACGCTCACCAA
TGACGGCGGTAGCGCGGTAATCAGCGATTACGGGGCGCATCTGCTGCGCTGGGCCCCGGC
GGGGCAGCCGGATGTAATCTGGACGCCCCGCACATGGCATTTCGAAGCTGGTCAGCCGGT
TGGCGGGGGAGTGCCGGTGTGCTTCCCCTGGTTCGGGCCGGGGTTTGTGCATGGCGGGCA
GACTGCGAAGCGACCGATTCATGGGTTCGCACGATTGCGCCAGTGGGCGCTGGACGAAGG
GGCGTTTACCGGTGCCCGTGTGCGGTATGTGCTGGATTCCGAACGACTGACGACTGGCGA
AGTGCCATGGATCGAGGATGAACCCAACGTGCGTTTCCATGCCGCATACGAGGTGTGTGC
CAGCGATACGCTGACGATGACGCTGACCGTTACCAACACGGGAGGTGAGCCGATGTCGTA
TGAGGCGGCGCTGCACTCGTATCTGCATGTCGGCGATGTGCTCGGCGCGCGGCTGGTCGG
TTTGCGGGGTGCAACATATCTGGATGCCACGGAAGCCGGATTCCCGCCAAAACTACAAGA
ACAGCCATCGGTGATGTTCGGCGATCAGCCGGTGGACCGTGTGTATTATTCCGATGCTGC
ACTGGAATTGCAGGACCATGTGCTGGGTCGTGTGATTCGCATCGGCAAGACCGGCTCGCC
GCAGACGGTGGTGTGGAATCCCGGAGAGCAGGGCGGCAACGCCATTGCCCATGCCAAGAC
GGGTGAATGGCGTGGCTTTGTGGCCGTGGAGGCAGCGGCGTGCCGAGACCGTATCGTTGC
CCTTAGTCCGGGTGAATCGTATATGCTTTCGCAGTCCATTGCCGTGATGCCGTTGGGGTA
GTTGGCTGAATACAGTGCCGATAATACAGTGCCGAGAATGATGAAGCCCTACTCGCGTTG
AGTAGGGCTTCATCATTGGTTGCGGGGAACTTCTTCAACGGAAGTTCACCGATATCGGTT
ACTGGCCTTGCCAGGGTTTCTGGGCATTGTCGCCGGCGGGAGCCGTGTGCTCAGAAGGTG
TTGCGGATTCGTCGCCGGCGTTTTGAGGCATCGGCGGAACCTGGCCGTACTGTGGGGCCG
GGGCCTCCGGTTGGCCGTACTGCGGGGCCGGCACCTGACCGTAATCAGGTGCGGGTGCAG
CCGGCTGGCCATAGTCGGGGGTCGGCATGGGCGGCTGGCCGTAAGCCGGGGCCGGCTGGT
TGAAGCCGGGTGCGGGCGCGTTCGGAGCGGCGAAATTCGGGGGTACAGGCGTGCTGTATG
GTGCGCCGTAAGCACCCTGAGGCATGGGGGTTGCCGCCGCGCCATCGTCAAAACGTGCGC
CCTCCGGCTTGCTGGGAAGAGCCATGAACACGATATAGACAACGCAGCCGGCCAGCGTAA
TCAACGCACCAATGACCGCCGCGCCAAGACCGCCGGCGGCCATGCTGCCATAACCATAGT
CATAACTGCCAAGGCTCCTGAACCCGCCGTACAGTGCCGCACCACCGCCGATAATCATGA
TGATAAGGCCGATAACCATCGCGATATAGAAAATGGCAACCCACCAGCCAGGCTTGTTCG
TGTCATGCAGACGGCGGACGGAAAGTGCCAGGGTGGGGATTAGGGTCGCCAGACCCCAAA
TGGTGGCGAGGAAGCCAAGCTTTTCATCTGTGGCGGTGTTGAGGATGTCCAGCACGATAT
TGATGCCGAAAGCGGCCAGCACCCACCACCAGAATTCACTGCGGGACGCGCGGCCCCTGA
ACACCACGTACTTCTTCCAGAAGCGCAGGAAGGCTTCTTGGAAGGAGCATCCGTAGTAAG
GCTTATCCAGCGGCACAGTGGCAGTGGGCGCGGCGTATTGGCCGTAAGACGGCGGAACCG
GGCCGTAAGGATTGCCATCGGGGGCCGGTGTGCCGTACGCCGGTGCGGATTGACCGTAGG
TGTTGGCGTCGGGTGCGGGCTGACCGTAGGTTGGTACGGCCTGGCCATAAGAGTTCGCGG
TCGGAGCAGGCTGACCGTATGCCGGCTGTCCGTAAGCGGGCTGCGCCGGCTGTGAGGGCT
GCGCCGGGGCCGGTGCGCCATACTGCGGTACGGGATTAGGTGTGGGCGTACCGTTGGCCT
CAGGCTGCTGAGGCAAAGGCACATTGTTGGGATCAGACATTGATTCCCCTTTCATAAGAC
CTATGTGTCACATCATATTCTTCCATTGCATGAGTGGAAAACTCAACAATTGCGCCAAAT
AATGTCCAAAGTTGTGGTGAATGCACTGGAAAGAATCGATGGTTATCAAATCGATATCAG
TTGAGGGTGAACGTTGTCGATCGGTTGTGTAACCTGTTACATGAATATTGCGCACAGTTG
CGGGGGTGGAACTGGAAAGCAGACGAAGCTTTTGGCGCTACGCATAAAGCAACATACAGA
GATGTAGGGAATGCCATGAACCACGAATACACGGATGCCGCCGTTGAGCAGCGCGAATCG
CACGAAGACGAATCTCAAGACTGGGATCTGCTGTTCGTGGGCCTGGCCTGCTGATTCTCG
TTTGCTGTTTTCTTTTCTTTTGATTTTAAAAGCAAAAGAAAAGAAAATGGCAGGCAAAAG
AGATTTCGTTGGAAAATGGCCGTTTTGGGATGGTGTTGGCCCGAAACGTCAATAACGAAG
CAAAAGAGCGAGGAGCGCTGCTCTCCGCGTCCGGCGCGCGCGGCACAATAGGGGACTATG
ACTGATGCTGAAAACACCAAACCCGAACTGCCCAAGAACGTTCGTGTTCGCTTCTGCCCG
TCGCCGACCGGAACCCCGCATGTCGGCATGATTCGTACCGCCCTGTTCAACTGGGCGGAA
GCTCGCGCCACCGGCGGCACGCTGATCTTCCGTATCGAAGACACCGACGCCGTGCGCGAC
TCCGAAGAAAGCTACAACCAGATCCTCGAATCCCTGCGTTGGCTGGGTATCGACTGGGAC
GAGGGCATCGATGTGGGTGGCCCTCACGGCCCGTACCGCCAGTCCGAGCGTACCGCCATC
TACAAGGATGTTGCCGCCAAGCTGCTCGAAGCCGGCTACGCCTACGAGTCCTTCTCCACT
CCTGAGGAAATCAAGGAGCGCAACCTTGCCGCCGGCCGTCCGGCCGAGTTCGGCTACGAT
GGCTACGACCGCAACCTGACCGATGAACAGAAGGCCGCCTTCCGCGCCGAGGGCCGCAAG
CCTGCGCTACGTATCAAGATGCCTGATGAAGACATCGCCTTTGACGATCTGATTCGTGGC
ACCATCGAGTTCAAGGCCGGCTCCGTGCCGGACTACGTGATCGTGCGCCCGAACGGCGAC
CCACTGTACACGCTGACCAACCCGGTCGACGACGCGATGATGGAAGTCAACGTCGTGCTG
CGCGGCGAGGACCTCCTGAGCTCCACCCCGCGCCAGATCGTGCTTTACCGTTACCTTATG
GAACTCGGCATCGCCAAGGAGATGCCGCTGTTCGGCCACATGCCGTACGTGATGGGCCAG
GGCAACAAGAAGCTCTCCAAGCGCGACCCAGAGTCCAACCTGTTCAACCACCGCGACAAT
GGCTTCATCCGCGAGGGCCTGCTCAACTACCTGGCCCTGCTCGGCTGGTCCATTGCACCG
GACCGCGACGTGTTCTCCATGGACGAGATGACCGAGAAGTTCGACGTGCGCGACGTCAAG
GCCAACCCGGCCCGCTTCGACATCGACAAGGCCATCTCCATCAACGCCGAGCACATCCGT
ATGCTTGAGCCCGAGGACTTCCTGCGCCGCTCGGTGCCGTACCTGCACCGCGACGGTGTG
GTTTCCGCCGACAACTGGGATGCCCTGACCGACCGTGAGCGTGAGGTGCTGACCGCCGCC
GCTCCGCTGGTTCAGCCGCGCGTGCGCCTGCTGGGTGAGGTTGCCGGCATGGTCGGCTCC
CTGCTCTCCACCGAGGGCTACTTGGAGCCGGCTGACGACGCCAAGAAGCAGCTGAAGGAT
TCTGCCGGCGAGGTGCTGGACAAGGCCATCGCCGCACTCGAGGCTGTGGATGAGGCTGAC
TGGAAGACCGACAACCTGCATGAGACCCTGAACAAGGCTCTGGTTGAGGAGGGCGGCTAC
AAGCCGCGCCTCGCTTTCGGTCCGGTGCGTGTGGCCATGTCTGGTCGTCGCGTGAGCCCG
CCGCTGTTCGAGTCCATGGAGATCGTCGGCAAGCCGGTTTCCCTCGCTCGCCTGAAGGGC
CTGCGCGAGCACCTGTGAGCTAAGGTTCCTTCCGTGCTCGGCTGAGCTGTAAGGACACTC
AAGGTGGGCGTCTGCATGTGCAGATGCCCACCTTTTCTTGTATTCAGTGATGAGCTGGAA
CAGCTGGAAAGTCTTACCGCTGCGCCGCATGCCAGTGAGAATATGTACGAGGTTGAACAT
GGCTGGTTTGTGCAGTGAGGTCACGAAACGTGCCTTGTAGGTGGTTTCGCCTTCATGCGT
CCATGAAACGGTTGATAGGTAACCGGGCGGCGGTCTTTGACGTGACATTGCATTACAAGC
ATCGCGACGCGCTCGCTGTCGCAAGGGAACATAAGCGCCTCATTTGGTTCTTGAAGGCTG
ATTTGCCGGCTATGAATGTGCAAGGCAAAGATCATTGCCTCATCTGCAATTTCATCAGTG
CATTAGATGGTAATTCATCAGTAGTGCTTACTGATAATCCGTCAGTAGAGTTCATGCAAA
TTCATCAGTAGTGGCAGCGTAGCACTTGAAATCGTTGAAATTCCGCGCGACACGCCGTAA
GTTGCGTAAGGGTGAATACTTGCGTATATTTATCACTCGTTGCGCGGTTCACCGAGCAGC
CGGTTGAAAAACTGAATATGCCCCCATCGTCTAGCGGTCTAGGACTACGCCCTCTCACGG
CGCCAACACCGGTTCAAATCCGGTTGGGGGTACGACGAACAACTCCTTGGAGTTGCTACG
CCAAGCCAAATTGGGATGTGGTGTAATTGGCAACACAGCTGATTCTGGTTCAGCCATTCT
TGGTTCGAGTCCAGGCATCCCAGCCAATGACCCTCGCGGAATGCGAGGGTTTTTTGTTTT
CAGGGAAGTAGCCGCTTGAAAAGCGACTTCCCTGCATATGAGTGCGCATAAGAGCGCTAA
GAGCGCATACGTGTGTATGAAAGTACGAGAACGAAGGAGATCGAAGTATGTCCGCTGGGC
AGCAGGCTGTACCGGCAAACAACGCCAACAATGCAAGCAATGAAGGCGCTCAGAAGAAGC
ACATGTCTAAGGCGGCCGTCGCCATTATCGCCGTGGTGGTCGTGGCCATTATCGTCGTGG
CCGGTGTGTTCGGCTTCCGCGCCTACTCCGATGCTCAGTACAACAATGCAGTCGCCGCTT
GCGCCGCCGCTTCCGAAAATGTGCGCAACGCCACTAATGACTACAACAACTTGGTCAATG
GCGATGCTTCCGAAGCTGCTGCGCTCACCAAGAAGGATGTAAAGGATGCCTCCACGCTGG
ACGCCCTCAACAAGGAACTGAGCGTGGAACTGCCGGTATACGAAGGCTGCGTAGCTGACG
ACACTGCCGGCTTCAAGTCCGCTACTGCGAAGCTCAACGAGCAGGCTGATTGGTACAAGG
CTTATACTCAATCGCTGCAGAAGGCTGTGGATGCCGTGAACGCTTCCAAGAAGTAAGCGA
GCACAGCCTCACCATTGTCGTCAAAGCCGTCTTGCGGTTGCGCAAGGCGGCTTTTGCTAT
TTTGCTCAATCGGCTTGCTGCTGTAATGCTGCTGCATTGATTGCGTCGAATGCAGGTAAA
TTCGTCTTACTTTTTTTGCGCAGTTTTTCCCTGCGCGTGTCGCGATGATGCGAATATAGA
TGTGAAGGTTAACAACGTAGTCGTTTATTGGGTTTTGTGATTTCACTCACGTTGTAATTC
AATGTCAAATATGTGGCGATTCTCCGTATTTGCTGAGATTGCTATTAAGAATAGCTTCTT
GTAAAGTGTCTTATCGTAATTGCGAATGCGTATTCTTCAATGAAGAAGGCATCTGCTTCA
CCTCGAAGAAGAGATTAAGGAAAATATAGTTAATGAAAAAGAAGAAGACTATATCGGCTG
CGCTGGCAACAGCGTTAGCCTTAACCTGCATGGGCAGCGGGGGAGGTACTGCGTTCGCAG
TGCCCCTGTCTGATGCTGACTTGCAGACTTTGGCAAGTCAGATTCAGCAAATCAACGATA
CTTCTGATTCTGCAACTGCTTCCGAGACTCCTTCCGCACAAGCCGATGCGGTTGAAGGCT
GGACTATTGATTCCAACATCGCTCAGGGCGGCGAAATCCTGGAGATGGCAAACGGTTGGC
TGCACCTCAAGTCCACTGCCTCTAACGGTAATGCGGCAGCGAACCCCAGCTCCAGCAACA
ACTGGCCGGCAGTAGCCGTATGGGGCACAGATTACGACTTCTCCAAGGCCGGCTCCTTCC
ACGCCACCATCAAATCCCCGCAGGAAGGCTCCGCCAACCGCTTCGGCTTCTACCTGGGCT
ACAACGACCCGGGCAGCGGCCTGTTCATCGGCTACGATTCGGGCGGCTGGTTCTGGCAGA
CCTACACCGGTGGCGGTAGCGGCAGCTGGTACAGCGGTGCTCGTATCGCTGCTCCGAGCG
CCAACGAAGAGCACGACATTCGGGTCTCCTGGACCGACGCCAAGGTCGCCACACTGACCG
TGGATGGCCAGAAGGCATTCGATGTCGATTACTCCGCAATGACGAACCTCTCCAACAAGC
TTGCCATCAAGGCCGGCTCCTGGAAGGAGCTGAACGAGGTCACCGACGTGTACATCAAGG
ACTTCCCGGAGGTTGTCGAAGCCGCCAAGCACGCGGTTTCCGGCAAGGTTGTGGACGCTG
GAGGCGCTGCCATTGAAGGCGCAACAGTGCGTTTGGATAAGACCAAGGTGAAGACCGGTG
CAGATGGCACCTTCTCCTTCGCCGACATTGAAGAAGGCGAACACACGCTTTCGATTGCCA
AGGAAGGCTATGAGGACGTCTCCCAGCAGGTGACGGTCTCCGGCGCGGATCTTGCCATCG
ATCCCATCACCCTGAACAAAACCGTTCAGGTCGCCTCCGAAACGCTGAAGACCAAGAAGA
TGGAAGTTCAGATTAAGAAGAACTTCCCCTCTGTGCTGCAGTACACGATGACCGACGGCA
AGGTGATGTACGGCCAGTCCAAGGATGTGCGCACCGTTGAAATCAACGGCACCAACATCG
AACTGGGCGATGACGACGTGACCTTCAAGAAGGTTTCCGACACCGAGGCCACCTACACGC
TGAAGGTCAAGGATGAGGCCAAGAAGATTGACGCGGTGATCACCGTTCAGATCACGGTCA
AGGCCAACCAGCTGCACCTCAACGTCACCAAGATCAAGAACAACCTGTCCGAAGGCATTC
CTGAGGGCAACGGTGTGGAGGAGAACGCCATCCAGACGCTGTCCTTCCCGAACCAGAGTC
TCGTTTCCGTGCGTTCCAGCCAGGAAAATGCCCAATTCACTGGTGCTCGTATGTCTTCCA
ACACGCAGAAGCCTGGCGATACCAACTTCGCAGTGACCGAAGATACTAACGTCACCGATA
GCGACTACACCTACGGCTTCATCTCCGGTGCTGGCCTGAGTGCCGGCCTGTGGAGCAACT
CCGAGCACGATGGCACCTATGTGGCGGCTCCTGTGCGCGGCGGCAGCCAGAACACGCGTG
TCTACGCCACCACCCAGCAGACTGGTGACGCCACCTCCCTGGGCCTGGCCAGCGCTCCGT
GGTACTACCACCGCACGGTCACCGATTCCAAGGGCAAGAAGTACACCGTGGCCGAAACCG
CTCTGCCGCAGATGGCCGTGGCCATCGCCGGCGACGAGAACGAAGACGGTGCCGTCAACT
GGCAGGATGGCGCAATCGCCTACCGCGACATCATGAACAACCCGTACAAGTCCGAGGAAG
TTCCCGAACTGGTGGCATGGCGTATCGCCATGAACTTCGGCTCCCAGGCGCAGAACCCGT
TCCTCACCACGCTTGACAACGTCAAGAAGGTGGCCTTGAACACCGACGGCCTCGGCCAGT
CCGTGCTGCTCAAGGGCTACGGCAATGAAGGCCACGACTCCGGCCACCCGGACTACGGCG
ATATCGGCCAGCGTCTCGGCGGCGCCGACGACATGAACACCATGATGGAAGAGGGCTCCA
AGTATGGCGCTCGCTTCGGTGTGCACGTCAACGCCTCCGAAATGTATCCGGAAGCCAAGG
CCTTCAGCGAGGACATGGTGCGCCGCAACTCTGCAGGCGGCCTGAGCTACGGCTGGAACT
GGCTTGATCAGGGTGTCGGCATCGACGGCATCTACGATCTGGCATCCGGTTCTCGTGTAA
GCCGTTTCGCTGACCTCAGCAAGGAAGTCGGCGACAACATGGACTTCATCTACCTCGATG
TGTGGGGCAACCTGACTTCTTCCGGTTCGGAAGATTCTTGGGAAACCCGCAAGATGAGCA
AGATGATCAACGACAACGGCTGGCGTATGACCACCGAATGGGGTTCCGGCAACGAGTACG
ACTCCACCTTCCAGCACTGGGCAGCTGATCTGACCTACGGCGGCTACACCTCCAAGGGCG
AGAACTCCGAAGTGATGCGCTTCCTGCGCAACCACCAGAAGGACAGCTGGGTTGGCGACT
ACCCGCAATACGGCGGCGCTGCCAACGCCCCGCTGCTCGGCGGCTACAACATGAAGGACT
TCGAAGGCTGGCAGGGCCGCAACGACTATGCCGCCTACATCAAGAACCTGTACACCCATG
ATGTGTCCACTAAGTTCATCCAGCACTTCAAGGTGACCCGCTGGGTCAACAACCCGCTGC
TGACCGCCGACAATGGCAATGCCGCTGCCGTGTCCGACCCGAACACGAACAACGGCAACG
AGCAGATTACCCTGAAGGATTCCAACGGCAACGTTGTAGTAGTCTCCCGTGGTTCCAACG
ACACCTCTAGCGCAGCCTACCGCCAGCGCACCATCACCTTCAACGGCGTGAAGGTCGCAT
CCGGTGTGGTCTCCGCAGGCGATGGCAGCGCCACTGGCGACGAGTCCTACCTGCTGCCGT
GGATGTGGGATTCCTTCACCGGCAAGCTGGTCAAGGATTCCGAGCAGAAGCTCTACCACT
GGAACACCAAGGGCGGCACCACCACCTGGACGCTGCCGGACAGCTGGAAGAACCTCTCCA
GCGTAAAGGTGTACCAGCTCACCGATCAGGGCAAGACCAACGAGCAGACCGTTGCCGTCT
CCGGCGGCAAGGTGACGCTTACCGCTGATGCCGAAACCCCGTACGTGGTGTACAAGGGCG
AAGCCAAGCAGATCCAGGTCAACTGGAGCGAAGGCATGCATGTGGTAGACGCCGGCTTCA
ACGGCGGCTCCAACACCCTCACCGACAACTGGACCGTCAGCGGCTCCGGCAAGGCCGAAG
TTGAAGGCGACAACAACGCCATGCTGCGCCTGACCGGCAAGGTCGATGTCTCCCAGCGTC
TGACCGATCTCAAGGCTGGCCAGAAGTACGCGCTGTATGTTGGCGTCGACAACCGCTCCA
CCGGCGATGCATCCGTCACCGTAACCAGCGGCGGCAAGGTGCTGGCCACCAACTCCACCG
GCAAGTCCATCGCCAAGAACTACATCAAGGCATACGGCCACAACACGAACAGCAATACGG
AAAATGGCTCCAGCTACTTCCAGAACATGTACGTGTTCTTCACCGCGCCTGAGAACGGCG
ATGCCACGGTAACCCTGTCTCACAAGAGCACCGACGGAGCACACACCTACTTCGACGATG
TGCGCATCGTGGAGAACCAGTACTCCGGCATCACCTATGAGAAGGACGGCACGCTGAAGT
CCCTCACCAACGGATTCGAAAACAACGCCCAGGGCATCTGGCCGTTCGTGGTCTCCGGTT
CCGAAGGCGTTGAGGACAACCGCATCCACCTCTCCGAGCTGCATGCTCCGTTCACGCAGG
CCGGTTGGGATGTCAAGAAGATGGACGATGTGCTCGATGGCACTTGGTCTGTGAAGGTTA
ACGGCCTGACCCAGAAGGGCACGCTGGTCTACCAGACGATCCCGCAGAACGTGAAGTTCG
AGGCGGGTGCCAAGTACAAGGTGAGCTTCGACTACCAGTCCGGTTCCGATGACATCTACG
CCATCGCTGTGGGCCAGGGTGAATACTCTGCCGGCAGCGTGAAGCTGACCAACCTGAAGA
AGGCTCTGGGTGAGACCGGCAAGGCCGAGTTCGAGCTGACCGGTGGCGTCAACGGCGATT
CCTGGTTCGGTATTTACTCGACCGCAACCGCACCTGATCTGCAGGGTTCCACCGGCAATG
CACAGGACTTCGGCGGATACAAGGACTTCGTGCTCGACAACCTGAAGATCGAGCGCATCG
AGTCCCAGACCCGCACCAAGGCCGAAGCGCAGGACAAGGTCAAGGAAATCCGCGGCAAGT
ACGATTCCAAGCGTGCTGAGCTCTCCGATGCCGCATGGCAGCAGTATCAGGACACCTTGG
TCAAGGCTCGCGTGCTCATCAACAAGAATGGCGCAACCGCTGAGGACTTCACCAAGGCAT
ACGACATTCTCGTGGCCCTCGACGAGTACATGAAGACCGCTCCCGGCAACGAGAGCAGCG
ACAAGTACGACGTGGCAGCTGACGGCTCCGATGAGCTGGGTGGCTACACCGTGGCCACGG
GCAGCGAAGAGCCTACCGCAGGCCTGCCGAGCGAAGGCCCGGCCGATCTGGCACAGGATG
GCAACGACAGCACCCACTGGCACACCAGCTGGAGCGAGAACGCAGTCGGCAACGGCACCG
CATGGTATCAGTTCAACCTCAACGAACCGACCACCATCAACGGCCTGCGCTACCTGCCGC
GCTCCGGAGGTATGAACGCCAACGGCAAGATCAAGGGCTACAAGATCACGCTCACTCTGG
CGGATGGCACCACCAAGGATGTCGTCACCGATGCTGAGTTCTCCACCACCACCATGTGGC
AGAAGGCCAGCTTCGACGCCGTCGAGAATGTGACCGCCGTACGCTTGACCGTCCTGTCTT
CCGCAGGCCAGAGCGACTCCCAGGCCAACAAGTTCGCATCCGCTGCCGAACTGCGTTTGA
CCACGGACCGCGAGGTTGAGGAAGAGACTGTCGCTCCGGACAAGACCGACCTCAACGACA
CCATCGCCAAGGCTAACGGTCTTAAGGAATCCGACTACACGGCTGAAAGCTGGACTGCTC
TGGTCAAGGCCCGCGAAGCTGCACAGGCCGTGGCGGATAACGATAAGGCCACCGCTTACG
ATGTGGCTCTGGCGCTGACGAACCTCGAATCCGCTATCGCTGGTCTCGAGAAGACCGGTG
AGGAGCCTGGCCCAGGCCCGGTTGAGGTGAACAAGACCGACCTGCAGACTGCAGTGAACA
AGGCAAGCAAGCTCGAGAAGGCCGATTACACGACCAACTCGTGGGAAGCTTTCGCCGAGG
CACTGAAGGCTGCACAGCAGGTGCTCGACAACAAGAACGCCACCCAGCAGGATGTGGATA
CCGCACTGAGCGCTCTTCAGGACGCCATCTCCAAGCTGGAAGCTGCCACCGAGCCGAAGC
CGAATCCGGAACCGGGCGTGGTGGACAAGGCTGCTCTGAACGCGACCATCAACAAGGCCG
CCGCCATCAACCTGGGTCTCTACACCGACGACTCCGCCAACGCTCTGCGCGCCGCGCTGA
AGAAGGCCCGTGAGGTCTCCGACAACAGCAACGCCACGCAGAAGCAGGTCGACGCAGCTC
GTGAAGCCCTGGAGAAGGCAATTGCCGCTCTGGTGAAGCGTCCCGCTGCCAAGGGTGATG
GCAACGTTGTTTCCAACACGGGCTCCGATGTCGCCACGATCGCTCTGGCTGGACTGCTGC
TGGCAGGTGCTGGCGCCGCCATCGCCTACCGTCGCAATCGCGAGCAACTGTGAAAGCGAG
GTTATAGCCTAAGCAGTAATAAATAAGGAATAATCCTTATCCTCTCGGCCGGCGCCGGGC
AGCAATGCCTAGCGCCGGCCGCTTTCGTATGTATCAGTGTTCTCCAGTCACCCGGCAGAC
ATCGGAATACGCACGCGATGTCGCTGCTAGGCGATGAATCGCAAATATGTGCGGTCATCG
AATGATTCGTAATTCGCAGTGAATCCTTTGGTGGATTGGTACTCGCTGACGAGTTCCGGA
TCGTCGCGCTTGAGTCGCTGCAGTTCAGCCTCACTGGCCGCAAGCATAGGGCGCAACAGT
TCGCCATGAATTCACCCTCGGTTCGTTGGGTGAGCATGCCCCGGTTACATGCTGACGTTA
TATCTGACTGTAATACCGATGAGGCTAGGAAAAGGAACGATTATGCAGTCTGACAACAAC
CATCATGAATCGCATCACAACGATATGAGCTACAGCAACGACTACCAATACGATGTTTAT
ATGTATGCCGAGTATGGCATCGAGTGGTGATTGCAGGCAAACACGAATAAAGAGAGCCCC
GAGTGAGAATTGGTGAACCGCACCCCGATTGTTGGACTGAAGTAATTCAGATTCGATGAT
CGGAGGTGCGGTTTCTCATGTGTAGGGATCGCAGGCGTCATTACGATGACGGTTTCATGC
GGGTCGTCGCCGACCTGATCCGGGGCGGGGCCGGGAGGCGTTCTCTCGCCCGCCGGCTTG
GCGCGCCCGTCAGTACCGCGGGAAAATGGGTGTTGTCATACCGGTTTGGCGGGGAGGCGG
CGCTCATGGGAGAACGCGAAGGCAACAGGAGATACGACTACGAGACGAAGCTCGCGGCGG
TGCGCGACCATGTGGAGCATGGGCTGACGAAGGCCGAAGTCATGGAGAAGTACAGGATCG
CGGGTCCCGCCCCGTTGGAGCGCTGGTGCCGCGAGTACCGGTCCGGCGGCCCGGACGCGC
TGCGTCCGAAACCGAAGGGCAGGCCCAGGGGCGCGAAATCCAAGCCGAGGCCGGCTCCCA
CAAGGGAACAGCTCCTTGAGGAGGAGAACGCGTACCTCAAGGCGAGGGTCGCGTACCTGG
AAAAAGTCGACGCCCTGCTGGCGTGGAGATCGGCAACCGGGACAGAACGGTGATCGTCTC
CATGCTGGCGGGGCCGGGACATCGGCTCCGGCACCTGCTCAGGGCGGCCGGACTGGCGAA
AAGCACGTATTACCATCTTCTGTCGCATCCGGCCGCCGTGACCCGGCCGGACATCGAGCC
GATGGTCGCCGAGATATTCGCGCGCACGCCCAACGGGTGCGGCCACCGGCAGATACGCAT
GTGCCTCGTGCACGAGTTCGGGGTGCGGGTGAGCCACAAGAGCGTGCTGAAGGTCATGAG
GCGCATGGGCCTGGAATGCCGGATACGCAGGCCGAACCCGTACCGGAAATACAGCTCGTA
CCGGGACGAGACGGGCGCGAGGGTGGAGAACCTGCTGAACCGCGACTTCACGGCCGACCG
GCCGTGGGTGAAGCTGGGCACGGACGTCACCGAGTTCAGGGTCGCCGACGGCAAGGCGTA
TCCGGCTCCCGTATGCGACATGGGATCCAAGGAGATCGTGGCCTGGGACGTCAGCCGGCA
TCCCGACATGGCCCAGCAGTGGCGCCTGCTCGCCATGCTCGAGGAGAAGCTGCCCGAAGA
CGCCGACCCGATCCCGCACTCCGACATGGGCTGACAGTACCGGCACCGGTGGTGGCGCGA
CCGGCTCGCGGGACTGAACATCCGCCAGTCCATGAGCAGGAAGGACAACTGCATCGACAA
CGCCGCGACCGAGCAGGTGTTCGGCCACCTCAAGGACGAGTTCCACGCCGGACGCGAGTT
CGCCTCATACGAACAGTTCAAGAACGAACTGGACGCGTACATCATCCACTGGAACACCAA
ACGCCGCCAGATACGACTGGAGGGACACACCCCGGAGGAATTCCGGAACATGTCCCCCAC
AGCCTAATCAGGTACCCTTAATAAACCACGTCCAACAATCGGGGCGCAGTTCAGAATTGG
ACTCACGACCTCTTCCTTACCAAGGAAGTGCTCTACCACTGAGCTATCGGGGCATGCTGC
GTTATGGCAATCTGAATATCATGGCATGGCTTTGCGTATCGCGCAAGTCCGACTCGCCTT
TGCGATTCTCGCGCGCAAGTATGTGAGGCGAAGCGTAACTCATCGTTGTGCGCCGTTTCG
AGGTGACGGCACAGACTCCTTGTTGTCTCGATTGATGTCGGCGATGACGGAGCGGAGTTC
GGTAAGAAATGCGTCGGCTGCCGGAGTTGGCGGCTGGCTCTTCTTCCAAGCGATGGCCAG
ATGGGTTTGCATGGGCGGGTCGAGCGGCTGGAACACAAGCCCCGACTCCCACGACGTATC
CACGAGACCTTGCAGGCAGATCGCACAACCGTAGCCTTCCTGCACGAAGCAGCTGGCGTT
ATACAACAGGTTCATCGTGCCGACAATATTGAGTTCTTTGTTGCCTGATTTGTACCAGCC
GGAAAGATCACGGCGATTGAGCACGCCTTGGGGGACGATGACCGGCACATCCGCGAGATC
CTTGGGATGAATGGATTCGCGCGTGGCGAGCGGGTGGTCGTACCTCATGAGCAGGCCCAT
CGGATCTCCTGTTGGCAGTGGCAGGAAATCATAACGGCTCATGTCGGTGGGTTGCACAAG
CACACCGAAGTCGGCCAGGCCATTGTCAAGCCGTTCAATGATATTCTGCCCATAGTCGTC
GTGCAGCCGCACGCGGACTTGCGGATGCTTGTGCCGCAGTCGTGTCATGGCTCGTGCCAC
GATGCGCATCGCTGCGCTTTGTGCCGCCGCGATATGTACATCGCCGGCGATGTCTTCGTC
GGCGGTCATCTCTTTTTGCGTGCGATCGGCGAGCTCGACGATCTCCTGCGCTCGGCGGTA
CATCAAGCGGCCCTTCTCAGTAAGTTCGAGCGAGTGGGACCGGTTGCCGCGAACGAACAA
TGTTGCGCCGACCTCGTCTTCCAAATCTTTGATTTGCCGGGAGAGCGCTGGCTGACTGAT
GCGCAGCGCATCTGCCGCAGCGCTCACGCCTTCCTCCTCGACCACGGCAATGAAGTTACG
TAGGATTCGTAGTTCCATGTGTGCCTCCCCGCTTATTTTATATCCGATATTGCATGTATT
CATGTTCTACTTTTGCATTTGTAATACTGTTTGGCTGACTTTACTGTTGAGGCAACAGAT
GCGGGCGCGACGGTGAATGAAGAATCACAGGGTGGCTTTGAGTAGCTTTCGCCCGCTGCT
ATCCAATGATTTCAGCGAAAGAACAACGATAATGCTCAGCAATAACGCGGTAGTGGTGTA
CTTCTCTCGTACTGGAGAGAATTACTCAGTCGGTGAGATCGAAGTCGGTAATACAGCCAA
AGTCGCGCAGGTGATTGCCTCGCGAATTGGGGCGCCGACCGTCGAGATTGTGCCAGTCGA
ACCCTATCCGAATGTGTATGACGAAGCCGTGGCGCAGGCTACGCAAGAGCGTTCTGCGGG
AGCTCGGCCGGCGTTCACGCTGGTCGCCGGCGATGGGGCGGATAATCCTGCGGCGATGCT
TGACTCGGCTGAGACTATTTACCTCGGCTACCCAATTTGGTGGTCGGATATGCCGATGCC
CGTTTACACATTCCTGGAAAGCCGCGATTGGAGCGGTAAAACCATTGCTCCATTCTGCAC
GCATGAGGGCAGTGGTCTGGCCGATACCGTGGCGTCGATTCGTCGGGTTGTAGTCGGCGC
AACTGTTCTCGATGGCATGGAATTGCGCGGTGCCGTCGCGCAGAACGATGTTGATGCCAC
CGTGCGAGCCGTCGATGGATGGCTCGGATAGCGATGGCGAGGTTTGTTGTCAATCCGGTG
ACGCATTCAAGCGTCATTGCGGTCTCAGTAGTGGGACGCAACTGCAATGCGGCTTGATTT
GCATTTGCGTCCCACGTTGTTGCGTCCCGCAAGCGCAAAATCGACCTTTTTGCAGTTGCG
GGACAGTGTGGATTGTTGGAATTCCGCCATTCTTGTGATGAGGTGCTGGGAGGGCTGTGG
GACGCAACTGCAAATTGAGCCATATCGCAGTTGCGTCCCACTCTTATGCGGGGTTCTCGA
TTGCGCTTAACCGCATTGAGCGGCGTATCAAGCGGCGAGCTTGGCCTTGTAGTCTTCGCC
CCAGTTCCATAGAGCGTCGATGACGGTTTTGAGGCTATGGCCAGTGTCGGTCAGAGAGTA
TTCGACGCGCGGCGGCACTTCGGGGTAAACCTCGCGATGCACAAGTCCGTCGGCTTCCAT
CTGTCGCAGGTTCGAGGTGAGCACCTTCTGCGAGATGTGCCCGATTGAGCGACGTAGTTC
ACTGAAGCGCTTGGTACCGGTCAGCAGGTCGCGCACGATGAGAATTTTCCATTTGTCGGA
AATCAGTGTGAGCGTCGTCTCCACGGGACACGCCGGGAGCGTGTTGACATCGATCATAGC
ATCACCTCGTGTAATCGTTGGAATCATGCAATAGTTCCTTTTAGGTGACTATAGCACTTT
AAAGTACCTTCTTCCCAAAAAGTAAGTACTCCAATATCGTACTGTTTCAACGGCGGAAGC
ACCAGGTTCCGCCGTTGAAATCAATTAGGCACAGCGTGTAACAAGCGCAATGGATTACTA
CATAGGAGCCCATCATGACCCAGAACATCGCAGTTATCGCAGCCAACGGCAAGTCCGGCC
AGCTCATTGTCAGGGAGGCCGTTGATCGCGGACTTGACGTGACCGCTGTTGTGCGCGGGG
AGAACAAAACCGTCGCCCAGCACGCCATCATCAAGGATCTGTTCGACCTGACCGCAGCAG
ATCTCGCCGGATTCGATGTGGTCGTCGACGCATTCGGCGCATGGACGCCGGAAACCTTCC
CGCAGCACTCCACGTCGTTGAAGCATCTCGCGGACGTCCTCTCCAGTGCTGACGCGCGAC
TGATCGTGGTTGGAGGTGCCGGTAGCCTGTACGTCAACCCGGAGCATACCGTGCAGCTGA
GCCAAACCGATGGCTTCCCGGAGGCGTTCCTCCCGCTCGCCACCGCGATGGGGGATTCTC
TCGCCGAGCTGCGCGAACGTAGCGACGTGCGTTGGACCTATGTCTCTCCGGCCGCCGACT
TCCAGGCCGACGGGCCGCGCACCGGCAAGTATGTGCTGGCCGGTGAGGAGTTCACCGCGA
ACGAGGCCGGTGAAAGCGCCATTAGCTACGCCGATTATGCGATTGCGATCGTGGACGAAG
CGACGGCGGCACCGGAGAATGCGCACGTCAACGAGCGTATTTCCGTGCGTTGGTAAGCGC
GTATATGCGGGAAGATATGTGGAAAGCGCTCGCCGAATAAGCAGCACCCCGAAATCAAAA
CGATTTCGGGGTGCTTGTGCGTGTGGGCAAGATCCCAACCTTCATGGCGACTCAGGCCTG
CTGCCGCTTGGGTTTTCGGACTATCGCGCGCTCGCCGTGTCGTCTCGGTTGCCGCGTCCG
CGGCGTGTCGTGATGGGGCTTCGCGTCATTCATGGGATAGCTGCGGTGGGGTGGGGATTC
GCCATGTGCCGCGCCGGTCCGAGCCGGTGCGTTCGATCAGTTTGGCTTCCTGCATCGCCC
GGAACGTGCGCCATACGGTGGTGTAGGACACGTCCAGCGCGACCGCCGCCTGACGGTACG
TGATCGCCGGATACGGGGAACCGGAACGCTAAAGGAACCAGAGGGGAAAACAAGAGGGTA
CAAAAAGCCGGAAGCCCTAGAAAAAATAAGGGTTCCGGCGAGGGCGGAGGATACGAGATT
CGAACTCGTGAGGCTGTTACACCAACACGCTTTCCAAGCGTGCGCCATAGACCACTAGGC
GAATCCTCCATGCACTGCAGTGCTTGCTAGAAGTAAGCTCCGTAGGCAACTCGAATAAGC
TACCACAGCTTTCGGATAAATGCACATTCAGTGCCGGCTGCGGCGTGTCGCTTTGTGGAC
AAGGACCACCAATGAGTGCCTGCGCTGATGTGCAGGTCGTTCGTACGGCGTGTGCAACAG
GTGATCTCACCGGGGGATGAACCAGTGCAAATCAAAGCGACTCAAGGCAAGTCAGCAAAC
CCGAGGCAAACCAGAATGAACATGCGCATGCCATCGCGTGAATTATTGCCAGCCTCTTGC
CGTGATGCAACATAGTGATTTTAGGCTATGAACCTTGGTGAAACAGTTGGTCATGCAATA
TGAGGGATGGGGAGTGGCCAGTCGCGGGGAGTTCATAATTCGGGAAGTCTCCCATCTGTG
AGCGGGACAATATCGAATATTGAGACAATCTGCGGTAATAATTGATCGAAAAACAGTGCC
TAATACCTCTTAAATCCTAAAAAATCAAGACTGTTCCTCAAAAAAGTTTTTCTTTATATT
GAGTAGTTGGTTTTTGATTACTTAGCCGCGCAGAGAGAGGGATAGGCATGGTTCGTCGCG
CCCAGGCTGCTCTTCGGTCCGTTGAACACACCAGCGTGAGGCAGCTGCGAGTCCTGGCTG
CGATTGTATTTCTGTTCGCCATGGTCATCGCCACTGTGGCTCCTGCAGTCACGGCTCCGA
TGGCCTTCGCCGACAGCAGCACCAGCTCGTCCAGCGTTGACTACGCCACCTGGGCCGAAG
TCTCCAAGGCGATGGACAAGCAGCTGAACAGCGGTCTTGAGACGTACAAGGATGGCAACA
CCGCTGGCGCCACCTCCGATTTCATGGGCGCGTACAACAAGATTTACGTGGCCTCCAACT
TCACCGCGGTCGTGCACGACACCATTGGCGCGGACAAGCAGCTCGCCCAACAGCAGGCAT
TCCAAAGCGTTCAGAATCTTTCCTACACGCCTAGCAACGACGATCAACTGGCTCAGCAGA
TTGATGCGTTGACCGCCGATCTTGACGCCACGGCCCAGCAGCTCGACGCCAACGCCGATC
TCGCCAAGCCGAAGGCGTACGCCGAAGCGCTGCAGGCGCAGCTGGCCAAAGAGCGCAAGG
AGCTCGACGCCAAGAAAAAGAAGAACCCGGGCAAGGGCAATCGTTCATGGACCGACGTGG
CCAACGAAATGACCCCGATTCTCGACAATGCATACAAAGCTTACGAAAAGGGTGATGGTG
CCAAGGGCGCCACGCTCGTGAACAACGCGTACTACCAGTATTACGAGAAGCTCGGCTTCG
AAAAGAACGTGATGAACGCCATCAGCGGCAACCGCGTCTCGCAGGTGGAATACCAGTTCA
AGATGTGCCGCAAGTCCATGAACGCCGGCGCATCCCTGAAAGACACCAAGAAGCTGATCG
ACGACCTCAAGGCCATGCTGATCAAGGACGCCGGCATTCTTGACGGTGGTGCCGCCGATA
AGGAAGACGGTTTCACCAAGCTGGTCACCAGCTCCTCCGGCCAGGCGTTCCTCGTGCTTA
TCCGTGAGGGTCTTGAAGCTCTGCTGGTGGTTGCAGCCATCGTCGCCTACTTGGTCAAGT
CCGATAACAAGCGCTTCGTCAAGTGGATTTACTTGGGTGTGCTCGTCGGTCTGCTCGGCG
CCGGCTTGGTGGCTGTGATCTTCGTGTTCGCCTTCGGCGGCTCCGGCCCGATTCAGGAGA
TCATGGAAGGCACCTGCGCACTGATCGCCATGGGCATGCTGCTGTGGACGAGTAACTGGA
TGCTGAACAAGTCCAGCGTGGAAGCGTGGAACCGTTACATTCGCAAGAAGACCGAGGCTG
CTGTGGCTGATGCCGAAGCCGCCGCAAGTGCCGACAACGTGACGTTGAAAACCGTGGTCT
CGCTGGCTATGCTGAGCTTCCTCGCCGTGTTCCGTGAAGGCGCTGAAACCGTGATCTTCT
ACGAGTCCATCTACACGATGAGCCGCGATACTCGCGGTATGTGGATCGGTGGTCTGACCG
CCGCGGTGGTGCTTGTCGGCATCTTCCTGCTCTTCCGCTTCACCTCCGTGAAGATTCCGA
TTGGTCCGTTCTTCCTGGTCACTTCGATTCTGATGTCTGTGCTGGTGGTGGTGTTCGCCG
GCGGCGGCGTCCACTCGCTGATTGAGGGCGACTTGCTGCCCGCCTTCTACCTGAACGGTG
TGCCGACGAACGATTGGCTTGGCCTCTACCCGTACGTCGAATGCCTAGTGGCGCAGGCCA
TCGCAGCCGTTGCGGTTATCGCGCTGTTCGTGGTCGGCTTCATCAAGCAGCGCAAGCTGA
AGGCGCAGGCTACTGCCGAGGTCCCGGCCGTGAAGGCGTAGCCCGTCTAGCTCGTCCGTT
TCCTCCCATAACTGCAGACAACTGACAGACTTGCGGCACGGCCTCGGATCGATGCCAATT
CCTCCAGCCCACGCCGCACTTATCTCATAACTGAATAATTGCAATTATCTAAGCGTGAAT
CCTAATTCACCAGAGATAGAGAAAAGGAATAACAATGATGAAGAACAAGAAACTGGCCGC
TCTGCTCGGCCTGCTGCTCGCCGGTTCCATGACCGTGTCCATGGCTGCCTGCGGTTCCAC
CAACTCCGCATCCGACACTAAGGCTGACTCCTCCTCCCAGTCTTCCGACTCCTCTTCCTC
CGATTCTTCCTCCGATTCCGGCGCCGGTTTCGAAGAGGTTCCGGTTGGCCCGTCCGGTAC
TGCTGAAGAGCAGGATCAGGACGCCGGCCCGCTGACCGTGGGCGCTGTGTACTTCCAGCC
GATCGATATGGAGCCGTCTTCCATGGGCCTGAAGGCTGCTGACGCTTCCTTCCACCTCGA
GGCCGACATCCATGCCAACCAGAAGGGCACCGAGCTCGGCTACGGCAAGGGCGACTTCGT
GCCGGATCTGACCGTGAACTACACCATCATCGATAAGTCCACCGGCAAGGAAGTCGAGGG
CGGCACCGCCACCTCCGGTACCTTCATGCAGATGAACGCTTCCGATGGCCCGCACTACGG
CGCCAACGTCAAGCTCGACAAGGCTGGCACCTACCAGCTGAAGCTCTCCATCGAATCCCC
GGCCTCCAAGGGTTGGATGCTGCACGTTGACCCGGAGACCGGCGTCAAGGGCCACTTCTG
GACCGAGCCGATCGAGGTCACCTTCGACAACTGGGATTACACTCCTCGCCAGTGGTGATT
GACTAAGCAGAAAGCCCCCTCGTCAGAGGGGGCTTTACGCCGCTTTAGGGAGATAATTCT
TAGGACGGTCTAAAACTCCCCTCAGTCCGCTTCGCGGACAGCTCCCCTCAGAGAGGGGAG
CCTAAGGTGAACAGAGAAAGGACGCGAATGCTTGAACAATTCGTGGCAGTGATGCCGGGC
ACTTTGGCCCCCGCATTGCTGGTGATGAGCCTGAGCGTGATGCTCACGGTCGGCGAGGGG
CGAGATAAGCCGATAAGCTCGCATTGGCGTCTCATCGGCCTGATCGTCGGTCTGATCGCC
GCCATCGTATTCGCCGGCCTGCGCGCCTCGGCCGTGATCAATCAGCGCACGTTCGTCAAC
TACCCGGTGTTGTGGTGCGCGATCATTGCCGACATCCTGACCATCGTCGTGGTGGTGTTC
GCACGCCGCATCACCACCAATTGGCAGCAGCACAAGGTGTTCATGCACATCGCTAACGCC
GTGGCCGCCATCGACATCGCACTCACCCTGTTCTACGCGCTGCCGGACGTGATTCTGCAG
CTCACCATCTGGGTGGAACCAGGGGAGACCGCATTCACTTCGGCCATGCTGCTGCGCGCT
CTTGGTTTCCTGCTTGGCGTGGCCATGTCCATTATTGTGGCCGCCATCTTCCGCACGATG
CGCACCACTGCCGTGCGCTGGGCGTTCACCGTGGCCGTCGCGGCCATGATGGTGATTCTG
CTGATTCAACACTTCACTGGTCTTGCCCAGATTCTGCAGGCGCGAGGCTTCCCGATGAAC
CATACGATGTTCGTGGCGCTGGCTTGGTCCATCAACCAGAACTCCACGATGATTATGGCG
CAGGCGCTGGTGTTCCTGATTCCCGCCGTGGCCTCCATCGTGGCCGGTTTCCGTATGAAA
ACCCATGATGTGCCGGGAGCCAACGAGGCCACGTTGCGCCGGCATAAGGTATTCCGCCGC
CACGCCATCGCCGCTGCCGTGTGGAGCCTTATCGCAGCCATCGGCGTCACAGCAACCCTG
ACCGTGGGCGTTGCCGCGACCCATCAGACCATCACCCTTTCGCCGCCGGAAGCCTACTCG
CTCAAGGACGGCGTGGCCACCATCCCCTTCAGCCAGGTCGAGGACGGCCACCTGCACCGC
TTCGAATACAAGGCCAAGGACGGCACCGTCATGCGCTTCATCATCATCCGAAAGAACGGT
GGCGCGTACGGCATCGGCCTGGACGCCTGCGAGAACTGCGGCGACGCTGGCTACTACGAG
AAGGACGGCAAGATCATCTGCAAGAAGTGCGAGGTGGCCATCAACCTGGCGACCATCGGC
TTCAAGGGTGGCTGCAACCCGATACCATTCCCGTACAAGACCGGCCACGGCAAGATCACC
ATTCAAACTACGGATCTGGACGCGCTGAGCGCCCACTTCCGGTGAGTCAGGCAGGAGACA
AGAATCATGTTCTTTCTGCGCATGATTACTCGCTCGTTCACCCGACAGCTGCGCCGGCGC
CTGCTTATCGCGCTGACCGTATGCCTGTCGGCGACCGTGTCCGTATCGATGCTGGGCGTC
GTGTTCGACGTGGGCGACAAGCTCAACGCCGAGCTGTCCACCTACGGTTCGAACATCACC
GTGCAGCCCAAGGCGGATGCGGTCGTTTCCGACCTGTACAACACCGAGTCGGGCGGCGCG
ACGTCCACCAGCGACCCGACCGCTTTTCTGAAGGAGTCGGACGCGGCCAAGATCAAGACG
ATCTTCTGGTCGTTCAACATCACCAGCTTCGCGCCGCAGCTCAACATCCACGCCACGGTG
AACGGTACCAACGTGCCGGTCGTCGGCACGTGGTTCAACAAGAACCTCAAGATCTCCACC
GGCGAGACTACCGTCGTGGGCGTGGAAGGCATGCGCTCGTGGTGGCAGCTGGACGGCAAG
TGGCCCAAAGACGATTCCGACCAGGGCGTGATCGGCAAGACGCTGGCCTCCGAACTCGGC
GTGACCACCGGCGACACCATCACCCTCAACAAAACCACCGCCTCAGGCAAGAAGAACGAG
CAGAAAATCAAGCTCACCGGTGTCTACGATTCCGGCGACGAGGACAACGGCTCGCTCTAC
ATCGCCTCCTCCACGGCCCAGGTACTCGCCGACCTGCCCGATTCGGTCGACAAAATCGAG
GTCAAGGCCCTGACCACGCCGGAGAACGACCTGGCCCGTAAGGCCGCCGCGAACCCGGCC
GCGCTGAGCCAGGAGGAATGGGAGACCTGGTACTGCACCGCCTACCCGAGCTCGATCGCC
TATCAGATCGAAGAGGTGATTCCGGGCGCGGTGGCCAAGCAGGTGCGTCAGGTGGCCGCG
TTGCAGGGCAATGTGCTGCAAAAGACGCAGGCCGTGATGATTCTGATGACCGTGCTGAGC
CTGATCGCCGCAGCCGTGGCCGTGGCCAACCTGATGGTCGCCTCGATCGGCGAACGGTCG
GGCGAGCTGGCGTTGCTCAAGGCGCTCGGTGCCACCGATGCCGCGGTATCCCGCCTGATG
CTGGCCGAAACGGCGGCAATCTCGCTGCTGGGCGCGATTGTGGGCGCGCTGCTCGGTTCC
GGCGTGGCCCAGCTGATAGGCCGGGTGGTGTTCGGTTCCGGCATTACGATGCGGCCGATG
GTGTTCGTGCTGGTGTTCGTGCTGCTGGCTGTCACCGTGCTGCTGGCGTCCGCCTCATCG
ATTCGTTCGATTCTGAATCTCAAGCCCGCGGAGGTGCTCCATGGTCGCTGAGTTTATCTA
CGTAGGTGTGGAAGGAGGGAACCGATGACCAACACCGGTATGTTCTTCAGAATGCTGTTC
AGCGCCGTGTTCCGTCGGCGTTCGCGCGCGGTGATGGCTGTGGTGGCGTCGCTGGTCGGC
GCAGCCACACTGTTCTGTCTGGCGATGATCTGCCTCGCCGTGCCGCAGCAGATGAACGAG
GAGATGCGTGCGTACGGCGCGAACCTGATTGTCACGCCCACCGAATCGACCAATGCTGAC
GGCAAGGCCGGCATCGACAAGGCGATGGTGCAGCACACCACTGAAATGGTCAAGGCCAAG
GGTTCCGCGAAATACGCCACCTACCGCTACGAGAACGTGCGCGTCAACGCCTCGCCGTAC
GTTATGGCCGGCGTGAATGCGGCGCAGGTCAAGAACCTCAACCATCACTGGGTGGTCGAC
GGCTCGTGGCCGACCGACGGCAAGGTGCTGGTCGGACGCGACATCGCCGACGCCATCGGC
CTGAGAATCGGCTCCGCCATCACCATCGGCTACCGTGCATCCGATAACGCCAGCACCAAC
GGCACTTCGTCGAACTCCTCGATCGACCAGCAAACCAAAGACGGCCGTGTCTCCAGTGAC
ATCATGGACACCTCCGGTACCGAATTCCGCGTGGCCGGCATCGTGGACACCGGCGGCAGC
GAAGACTCGATCATCTACGCCACCAACGCCGACGTCAACAAGCTCACCGGCATCACGCGC
GGCGTGGACGTCATCGAGTATTCGGCCGGCGCCAGCGACCTCGCAGGCCTGGTGTCCAGC
ATCAACGACATGACCTCCATGCACGTCAAGGCACAGCAGATCACCAAGATCACCGCCTCC
GACACCCGCATCATCACCATGCTGCAGACGCTGTTCTGGATCGTCTCGCTGGTGGTGCTG
GTGCTGACGCTCGTCGGCGTCGGCACCACAATCAGCTCGATCGTCTCGCAGCGACGCAAC
GAGATTGGCCTGCGCAAGGCCCTCGGTGCTAGCTCGCGTGCCATCGGCACCGAGTTCTAC
ATCGAATCGTCGCTCTACGGCCTGATTGGCGGCCTCATCGGCACCGCAATCGGCTACGGA
CTCGCCAGTTGGCTGTGCGTGGCGGTGTTCGAACGCTCCATCGTATTCAACTGGTGGCTG
GCCCTGATTTCCGTGCTGTTCAGCGCGCTGGTCGCCATCGTCGCCTCCATCCCGCCCGTC
CACCGCGCCACCCGCATCGACCCCGCCGTCGTGCTTCGCGAAGAATAAAGAAAGAGAAAC
GTCATGCTACTTGAACTCGACCACATCTCGAAGATCTACGGCGACCTGCGTGCCGTGGAC
GACCTCAATCTGACCGTGCCGGAAGGCGAATGGCTCGCCATCGTCGGCTCCTCCGGCTCA
GGCAAGACCACGCTGATGAACATGATTGGCTGCATGGACACGCCCTCCAAGGGCTCCGTG
AAGCTGGAAGGCCGCAAGCTGGAGGACCTGAACGCCACGCAGCTGGCCGACGTGCGCAAG
AACCTCATCGGACTGGTGTTCCAGAAGTTCTATCTGGTGCCGCACCTGACCGCCGTGGAA
AACGTGATGGTGGCCCAGTACTACCATTCGGTGGTCGATGAGAAGCAGGCCATGGAGGCG
CTGGAAAAGGTCGGCCTGAAGGACCGCGCCCACCACCTGCCCGGCCAGCTCTCCGGCGGC
GAGCAGCAGCGCGTGTGCGTGGCCCGCGCGCTGATCAACGACCCGAAGCTGATTCTGGCC
GATGAGCCCACCGGCAACCTCGACGAGAAGAACGAGAAAATCGTGCTCGACCTGTTCCGC
AAGCTGCACGAGCAGGGCACCACGATTATCGTGGTCACCCACGATGCGCTGGTCGCCAGC
TGCGCGCAGCGCGAGATCATGCTCAACCATGGCGTGCTCGTCGGTGAGAAGTGGAATGAC
GAGGATGCGCGCAAGGCCTACGAGGCGGCCGGCGGCAAGCCCGCCTCCACGGGTGCACAG
GTCGAGGGCGCGCAGAACGGCGAGACCGCCATTGGTTTCACTGACCCCACCAAGGCCGCG
AAAACCGGCGGCGAGGAGTAGGGCCGTCAGGGGCATCGAGCAGTATGTGAGGAATACATG
GCAAGCTGATGGTCTCTCCCCCAGTCAGCTTCGCTGACAGCCCCCCTCGTCAGAGGGGGG
CTTAAGGAGCGTGAATATGACCGAAAAGAGTACGTTGAAGAAATCCGCGACATTGGCGGC
GGCCGGACTGGTCGTGGCTGGCGCGCTGCTGGCCGGATGCGGCGAATCCAAGGCCGCGCC
GATGGACGATGCGTACGCCGGCAACTCGGGCGAGACCGAGAAGTCGCAGGAAGAGCAGTC
GCAATCCCAGTCGAACGGCTCCGATAGCTCCGACGGCTCCGATTCCAGCTCGTCGCACAA
CGACCCGTCCACCACCACGTCCGACAAGAAGGACACCGGCAACTACAAGGACGGCAACTA
CTCGATCAACGGCCAGTACGGCCCGGTAGGCGAGGATTCCATCGACGTCCATCTGACCAT
CAAGGACGGCAACGTCGAGACCGTCAATATCATTGGGCACCCGTTCACCACGATTTCCAA
GAACCATCAGGACGACTTCGCCAAAGCCATTAACGGCGTGGTGGACGGCAAACCTCTGAA
GGGTCTCAAAGTGGACAAGGTCGCCGGCGCCAGCTGGACCTCCGACGCCTTCAACAAAGC
CCTCGAAGTCGCCCGCCAGGAGGCTTCGATTCAGGAGTAAGACCGCTACTTCAGCAATGC
TGGCCACAGCAGATCGGCCATGCGCGAGGCCCAGGCGGTGTCGTCGTCCATTGCTTTGCC
CTCGATGGCCTCATACGCCACCAAAGATCCGATAATCGTGGACAACAGCAACTTCTCGTC
AACGTCCTCGCGAAACACGCCCTGCGCGACTCCCTGCTTGAGGAACGCCCCCACACGCTC
CAGCCACGGGGTCACCACTTGGTCGACGATGTGCTGGAAGAACTCGGCCTCGCTGGACAA
TACAATGCCCACGCGCTTGACGTCGATGTCGTTGTCGCGCACCCAATCGACCAATCGCTG
CAATAGTTGCGTGAAATGCTCACGCGTGGGGCTGGGCACTGGGTCGGAATCCGGGATGGC
CAGATACATCGCGCTGATCTCGTGCAGCAGCTCGTCGGCATTATGATATCGGCGGTAAAT
CGTGGTTTTGGCCACACCGGAGCGCCGGGCCACCTCCTCGATGGTCACGCCGCTGATGCC
GCGGTCCACCGCAATCTGCAGCGTGGCTCGCATGAGCTTGCGATCCGTCGCCTCGCGCGT
GCGCTCACCGCGCGGTGTCGCCGTCGTGTCTGTCATCTCCGTCATCTCTTCTCTTCGAAA
TATGCTCCCGTACGCTCCCGCTGGCGAGAGCTGGCTGGCAAAGCCAGACTGAGGGTGGTA
AGTCCATGCCGTTTGTAGGCAACTCCCGGATAATACCTACTAGCTCAGCACTTTAGTGCT
CTCGACTTGGGCTACATACCACTGGTTGAACCGCACCAGTGGCTTCCTGAGCAACAGCCC
AAGCAACAGTAGCGGCGGCACGAATGCCAGCAGCATTCCGGCGGCCCGCCAGTAATCCAT
GTCGTAGATGCCGGCGATGGCCGCACGCATCATCGTCACCGCATGGGTGAGCGGCAAGAG
CGGACTGACTTTGGCGATGAAGTCGGGCAACATCTGCACCGGGTAGGCAGCGTTCGCACC
CGAAATCTGCACGATGAGCATAAGCACGCCGATTGCCTTACCCACATTGCCGAAACTCAC
CACCATCGTATAGGTGAAGAACGAGAACACCAGCGAGGCCAGCCATCCAGACAACATAAA
CAGCAGCGGATGCACGGCCTGCACGCGCAGGAACAGCAAATCGCCACCGAGCGACACCGT
GGATTGCAGCAGCGCAATCAGCGCGAACACCCCGTAATGCCCAAGGAAGAGCCGATGCGG
CCGCGGATCGCCCAATGCTTTGCGCGTCCGGCGAGACACGGTGGTTTTCAGCGTCACCAC
CATCAGCAGCGCGCCCACCCACAGCGGCAGCAGCGTGTAGAACGGTGCCATCGACGAACC
GAAATTCGCCACCGGGAATACGGCCTTGCGCCTGAGCTGCACCGGTGCGGCCAACGTACT
GGCCAGCGTTTCGGGATCATTGCCCAGCACCTCTTTGACCATGCCCATATCGCCACTGTT
TAGTGCGTCGCTCAGTGTGCTGTTGAACGAAGCCAGTTCGGCGCCGGCGGAACGCAGTTT
GCCGGACACCTTGTCCAAGGTAGTGCGAGCGTCGCTGAGCATATCGCTGGCGTCGTCGGA
AGTCCCTTTCAGGTCGCCGAGCGTGGAGTCCAACTGGGTGGCGCCGGAACTCAGTATGCC
GGAGGCGTCAGCGACGGTGGACGACAGGGAGTCGATTTGCGGTTTCACCGTGGCCGAGAA
ATCTGACTTGATATTGGCAATACTGTTCTGCGCTTGATCAGCCAGATTCTTGACCTGCGC
ATGCTGATCCTGCGCGTCCTGATTGCCTTGGCGAATATCGGTCGCCGCCGTATTCAGCGC
TTGCCGCAGCCTGTTTTGTCGTGCGATTGAACGGTCAATCGCCGTGATGATGGATGAGTC
GTTGCCCAGTATGCCGGCCAACGTGTTGCGAATTTCAGTGTATTTCTCCGTCTGCTTGCC
AATGGCCGTGGCTTGACGGTCCAATTCGTCGGCGACCGTGGTGGCACCATCATTCGCGTC
GGAATACAGCTTGTCTATGGAATCGGACACCGCGCCGAAACTGGAGGCGCTCGCGTCCAG
TGCGCTGCTCATCGCGTCAGCGGTGGTGCCCAGGGCTCCGGCCACGTCGGTGACTTCCTG
TTTGGCGCTGGCAAGATCCTTGCCGCCTTGTTTGGCGGCAGAGGAAACCTGAGTGATTAG
TGAGTTCGAGGTGTCGAGCAAGGCGCCGGCCGTATCGGTCAATGCGCTGTATGTGCCAAG
CAGATCCGCAGTATCGTCAAGCTGTGTGGCGAAATTGGCGATGTTGGCGTTGAAGGTATT
CAGTTGCTCTTTGGCCTCGGGCTTGGACAGCTGATCGGCCAGCGAAGACGCGATTTCCAG
CCCGGCCGAAGTGATGGTCTTAGCGAACGTGGTGTTGATTTCCGCCGCAACCTCATCCGT
GCCCTCGTTGAGCAGATTCGGTGCCAGCGCGTTCTTCTTCTCGTTGCGGTAATAGGTCAG
TTCGGCATGCTGCACGTCGTCGGAGAAGAAGGTCATCATGTCTTTGCTGAACGACTTCGG
AATTACGATGGCCGCGTAGTATTTGCCGGATCGTGCGCCCTCGACGGCATCGGCTTTGGA
CGTGATCGTCCAATCGAGCTGACTGTTGGCGCGCAGCGCGTTCACCACCTGATCGCCGAC
CGTGACTTTCACCGGGATCAGGTCGGAACGATACCCCTCATCCACATTCGCCACCGCGAA
TTTCAGGTTCTTCATATTCGAGAACGGGTCCCAGCATGCGGCCACGTTGAACCAGGTGAA
CAGGCCGGGAATCATCACCAAGCCGATCACGATGATGATGGAGACCACGTTGCTGGTCAG
GCGTTTGATGTCGCCGGTAAACAGTTTCCACATGGTGTTCATCGTGCGTGCCTGCCTTCC
TTGGTCGGCGGAATAGTGGGGATGATTGCGGTAACAGCGGCGCTCGGGTCCGCTTCTTCG
TGGCGTTCGGCGGAGGTGTCGCGACGCTTGGCCTTATGCCCGTACAGCATGGCGCGGATC
GACTCGTCGGAGAGGCTGCCGAGCTCGGTTTGGCGGCGGATGGAATCGCGCATGAATTCC
ACGACCATCAGGAAGCCCATGATGATGAGCACCCATGCCAGCCATGTGCCCATGACTACG
ATTTTCTCGCTGGTGGTCAGCGCAAACACGATAATGAGCGCGGCCGGCACCACGAATCCG
GCAATAAGCGCACCCAGCAGCAGCCGGGGATAACGGTAGGCGAATTTGGCGGCCCGACGT
TCGATGGCATGACGGTATTCGTCGTGGTCGGCCAGTGCTGCAATGGCCTGAGTGACACGG
TATTCGCTGCCGGGCAGATGCACCGGCTCGCCGATAATCATGTCGCTTTCCTTGATTTCC
CGCGCGAACAGGCGGTTGAGATTGGCCAGTTTCGGCCGGGCGCCGAGGCCAAGCGCAAAG
GCCAGAACCACGAAAACCAGCAATTTGCCGATATAGGCGAACCAGAGGCCGTCGTAGAAG
CCGCCGATGGTTTCACGCATCGCGTCAATCGAATAGGTGAACGGCAGCAGCGGGTAGATG
GCGCGGAAGAACGCGGGCATCATTTCAATCGGGTACAGGCCGGAGGCGCCCGGCACCTGC
AGAATGACCAGCGCCACGCATACGCCTTTGCCCACGTGCATGAACGTGGTGGAGAGGGCG
AAAATCACCGACATATACACCAGTGAGGTGATGACGCAGGTGAGCAGAAACACTGGGGCG
CTCGCGCATTGAATGCCGATGACAAGATCGCCGATGGCCGTGACCAGGCCTTGGACGGCA
GCCAGCGTGGCCAGTAGCAGGAAGCGACCGAGATAGCCTTGGGTTGGTGTGAGATCGTCG
ATGCCCTCATCATCGGTTTCGAGTTTGGGAATGACCACGAGCACGAACGCGCCCACCCAC
AAAGACAGGGTGGTGAACAGCGGTGCCATGCCGGAACCATAGGAGGCGACCGGATAGACG
GCCTGTTCGCTGATAACAGTGGGGGAGAGCATGAAGTCGGCGATTGTGGCGGCATCCAGT
TTGCCGTCGGTGCCGATCAGGGAACTGAGTGAACTGGAGATGCTCAGGGCTTTGATGTCG
GTGACCAGCGTATCGAGCTTGGTTTGTACGCCGGCCAGCGCCTTATCGGTGTCGCGCAGC
GCGGTCACCGTGGTGGAGGCTGCTTTGTCGAGTTGGTCGAGGGTATGCTTCGACTGATCG
ATGAGTGAGCCTTGCGACGTGATGCCGGTCGACAGAGTGCTGGCGGTCGAGCTGAGGGCG
TTGAGACCGGTGTTGAGCTGAGGAATGGCGCCGGAGGTGATGGTGCCGCGAGCGGTATTG
GCCTCGCGCACCGTGGTTTGGGTGGCGGTATTGAGATGCTGCGCCAATCCGGCGGTGTCT
GTGGAGGCATTGCCGATAGTGGTGTTCAGGCTATCGAGGTTGCCCAGTGCGCCGGCAAGC
TCGCTATTGCGGCTTTCCAGTGTGGCAATGGCGGATTGCAGCGGTTCTCGATTGGCGTTC
GGCAGCCCTTTGAGTTGGTCGATGATGTCGGCGTTCGCTTGGTTGATGTCTTCCGCCGTA
TTGATCAGTCCGCCTACCTGCTGATTGGCGGCGCTGATGGTTCCGGTTACCGTGCCCACG
CTTTGGTTGGCCTGTGCTGCGGCTTGGCTCAGCAGGCTTGAGCCTTGGTCAAGCGCTTCG
GACGTGGAGGTGACGAAGCCGTTCAGACTGGTCTGGGTAGTGCCGATCAGGGTGGAGACG
CCGGCCAGACCTTCTGCAGTGTCGATGCCAAGTGTGCGCGCGTCGTCCAGCGCCTGACGT
GCGGTGCGTGTCTGCTCTGGGGTGTCGGTGAGTTTGGTGGTGAGCTTGGCGATGGTGCTG
CGTGTGTGCTGCACATCGTCGGAGGCCTTGGCAAGGGCCGTGAGGGCCTTGGCTTTGGTG
GTGTCTTCGGTACTGATGGCTTTGCCGTCAACCGTATTGATGACTTCGGTAAGTACTTCG
GATACGGTGGAGACGAATGTGGAATTGACCGTGCGGTCCACAGTGGACGCGCCGACGTCG
GTGACTTTGGGGGCGATGGCGCTGGCTTTTTCGTTGACGTAATACTCCAGAGTGGGCCGA
CTCTTGCCGCCGGTCACCACGCCGGCGAGATCGTCGGAAAAGTCTTTGGGAATGATGATG
GCTGCGTATGCCTTGCCGGATTCCACTTGGTCCATGGCCTCGGCTTCGGTGACGAAGGTC
CAGCCGAGCTGGTCGTTGCTTCTCATCTGCTTGACGATTTGATCGCCGAGGTTCTGCTTG
CCGATGAGCGCGTTGTCGGTGCCGTCGTCATTGTTGGCGATGGCGACGGTGATGCCTTTG
GTATTGCCGTACGGGTCCCAGAAGCCGACGATGTTGTACCACGAATACAGTGGCGGGATG
AACACCATGCCGAACAGGATCACCCATGCGGCCGGCACCTTGAACAGGCGCAGGAAGTCG
CGTCTGAGGACCTTGAAGATATTGCCCACTGATACCTCCGGAGCTTGGTGTTGCTTGGTT
GCTACGTTTTCCGTAGCGATACGTTAATCGTAGCGCTACGTTTGTAGTAGCGTAATACGG
CTGCCGGAGATTAATGGGGTGATTGATGATGTTTTTGGCGGAATAACGCTGCTGCCCAGC
GGCTTATCGTGTGTCGCTGGGCAGAGCGAAAGGCGTTCTGGAACTTATTGACAAGATTTC
TGGATGGTTTTTGGACGTTTCCTGAACGCGATGGATAGGCTCGGTGCTCGGCAATGTAGA
CAGACATGTACCGACCGCCCATCAAGTTCAGCAAAACCGCAATCGGGTGATAGGGTGAGG
GGACGCTATGTGGGGAGGAAACCATGGTTGAATTCAAGGACGATGGCACGGCCACTACCC
CCGGCAAGCCGCGGGAGAACCGTGACGCCGAGTCCGCAGTCGTGGCCGATCTGGTGGCCG
TCGAACTGGACGACGCCGGCTTGAACCTGAACGCCAAGCGATTACCGATTCTGGCGCGCA
TCTATGGCGCGGTCGTGCTGCTGGACGGACTCGCCACATTGCCGATTATGGTGATTTCCA
TCCTCTATGCCGTGCGCGAGATTCTGGATGGTCATGTGCACGTCGATGCGATGAGCCTGA
CCTTCATCCTGTCCGCGATTCATGCGGTGGTGCTGGTAGTCAGTGCCGCATGCCTGATTG
TGCTCGGCGTGATGCTGCTGCGCAATCATCGCCGGTATGCCGCGCGCTGGACCTACGTGC
TGATGCCGTTGACGTTGGCCGACGGCATGCTGTCGCTGGCCCTGACCGGCCTTGGCTTCA
ACCTGCTGCTGCCGCTGATTCAGATGATTATTCTCGTCGTGATTTCGGTGACCGCCGATC
CCTCCCTGAGCGAGGAACGCCGTCTGCAGCGCGCGCTCAGGCGTATGGACGATCGCGATG
ATTATGAATCGGCTGTGGCGGCCGGCATGCTAGGCCGCGACCAGTCCGGCAAGGGCTATA
TTGCGCTGGACTTTTTCAATATCTTCTGGCTGTTTACCATCGCTTCGGTGGGTGGCCTGA
TTGTGGAGACGATCTACCATATGGCGCTGTATAACGGTGAACTTCAGGACCGCGCTGGTT
TGCTGTGGGGCCCGTTCTCGCCGATTTACGGCTGTGGTGCGGTATTGGTAACCGTGTGCC
TGAATCGTCTGTGGAAGGCGAATCCGTTCTTGATTTTCTGCGCTTCGGCGGTGATCGGCG
GCGCGTTCGAATATTGCACCAGCTGGTTCATGGAAGCGGCGTTTGGTATTACCGCGTGGG
ATTACACCGGCCGTTGGCTGTCCATCGACGGACGTACTTCGGGCCAATTCATGTTCTTCT
GGGGACTGATTGGTGTGGTGTGGATCAAGTGGCTGTTACCGCGACTGCTGGCTCTGATTA
ATCGCATTCCATGGAAAGTGCGGTATTCGCTGACTGCGGTATGCACGGTGCTGATGGTGA
TCGACATTGCCTTCACGCTGATGGCCTTGGATTGCTGGTATGGGCGCATGGCCGGCCAGC
CGCAGGATTCACCGGTCGCGATGTGGTTCAGCGAACGCTACAGCGACGCTTACATGGCCA
ATCGCTTCCAGACCATGCATATCGACCCTTCCAAGGCCGGGCGTATGTGAATGGCCGGCA
AGTAATTACGCTTCGCGGGCAGAAGGTGCGTAGAACCTAAGACAGCCCTCGCGTGTGGGT
GGTAAGCGGGATACACTTTCAAGCGTTGAAGGAATGATTCCCTCCGCTGATGCGCTGTTT
TGTGACGCGCGTGATGACGATGGGACAATCAAACGAAAGGCAAGGCACATGGCCGAAGCT
ACAGCAAACATTGGTGTGATTGGACTGGCCACGATGGGCTCCAATCTGGCGCGTAATCTG
GCGCACCATGGCAACACGGTGGCGTTGTTCAACCGCCACTACTCGCGTACCGAGAAGCTC
ATGAACGAGCATGGCACCGAAGGCAACTTCGTGCCGGCCGAAACGCTCGAGGAATTCGCC
GCGTCCCTGAAGCGTCCGCGTACCGCCATCATCATGGTCAAGGCCGGTGCTCCGACCGAC
GCGACCATCGCGCAGCTGGAAGAGGTGTTCGAACCGGGCGACATCATCGTCGACGGTGGC
AACTCCTTCTTCAAGGACACCATCAAGCGTGAGAAGGAAGTACGTGCCAAGGGCTTCCAC
TTCGTGGGTTGCGGCGTGTCCGGTGGTGAGGAAGGCGCGCTCAACGGCCCGTCTCTGATG
CCCGGTGGCACTGCGGAATCCTGGAAGACCTTGGGCCCGATTCTTCAGTCCATCGCCGCC
AAGGTGAACGGCGAACCGTGCGTGACCCACATCGGCACCGATGGTGCCGGCCACTTTGTC
AAGATGGTGCACAACGGCATCGAGTATGCCGATATGCAGGTGATTGGTGAGGCGTATGAC
ATTCTGCGCCGTGGACTCGGCATGGATGCCGAGGAGATTGGCGACGTGTTCGCTGAATGG
AACAAGGGCGACCTTGACTCCTACCTGATCGAGATCACCGCTGAGATTCTGCACCACAAG
GATGCCGAGACCGGCAAGCCGTTCGTGGACGTGGTCGTGGATCATGCCGGCATGAAGGGT
ACTGGTACGTGGACCGTGCAGACTGGTCTGGAATGTGGTTCTCCTGTGGCTGCCATCGGT
GAAGCCGTGTTCGCTCGTGCACTGTCTTCGCACGGTGAGCTGCGTGAAGACGCTCAGAAG
GAAGGTCTGGCTGGACCGAACAAGACCATCGATCTGGCCGGAGAAGACAAGGCCGCGTTC
GTCGAGGACGTGCGCAAGGCTCTGTTCGCTTCCAAGGTCGTGGCCTATGCTCAGGGCCTG
AACGAGATTCAGGACGGTGCCAAGGAATACGGCTGGGATATCAACCTGTCCGAAGTGGCC
CGCATTTGGCGTGGCGGCTGCATTATTCGCGCCCAGTTCCTGCTCGACCGCATCACCGAG
GCTTTCAGGGGCGATAACCCGCCGGCTTCCCTGCTGTTCGATCCGTACTTCGAGAAGATC
ATCGGCGAATCGCAGGATGCATGGCGTCGCGTGATCGTTCGCGCGGTGGAGGCCGGCATC
CCGACCCCGGTGTTCTCCAGCTCCCTGGCGTACTACGATGGTCTGCGCTCCAAGCGCCTG
CCCACCGCTCTGACCCAGTCCCAGCGTGACTTCTTCGGTGCCCACACCTACGGCCGCGTA
GACAAGCCCGGCGTGTTCCACACGCTGTGGGCTGAAGAAGGCAAGCCTGAAATCGAGGCG
TAGCCTCGTGATTTCAGGTTTAGGACAGCCCTGTGGGCTGTCCGGCCTTCTTCAGGCTCG
GCGATAGCCGAGCTGAGAAAACAGCAAGCCCGAGATCGAGGCGTAGCCTCGCGATCTCGG
GCTTAGGGGAGCCCGGTGGGCTCCCCGGCCCTCTTCGGAGCGAGGCGGCTATGCCGCCGA
GCCAACACTGAGCCTCGCCGCAGGCGAGTCCCTAATTGCAGGGGCCGGCGGCGAAGAGGG
CAAGTCCGAGATTGAGGCGTAGCCATAGACGAATTAAGCCCCCTCATCAGAGGGGGCTTA
ATTCACTCACAACTCGGTGACGGTTTCTTCGGTGGAGAACCAGATGAACTCGTCCACTCC
GTTGGCGTAGGAGGACGGGTAATCCGGTTTGTTGGGCTGCTCGAAGACATGGGCCAGCGA
TTCGGCTTTGCCGGCACCGGCGGCGAAGAACCACGTATGGCGTGAACGCGCGATGAGCGG
CGCGGTCAATGAAACACGCAGCGGCGGCATCTTGGGGGAGTGGTTCACACCCACGGTGAG
CCTATCAGTAACCTTGACCTCATCATGACCAGGGAACAGCGACGCATAGTGACCGTCCGG
TCCCATGCCGAGAATCATCAGATCGATTACCGGTTCCGGCCCCAATTCATTCACCAACTC
GCGCTCATAGTCGCTCGCGACATCGTCCAGCAACGCATCATTCGCGGCATCGGCGGCGGC
GCGAACGGAAGCATCATCGCTGTCGGCCTGATCCATCACATCGGCGATGTCATCGGCTGA
ACGGGTATCGGCCGCCATCTCATGAATATTCGACTCAGGCAGCTTGCCATCTGCCACCAG
CTGGTCAAGCAGCAGGCGACGGGCCTCCAAAGCATTGCGATCGGTGTCGTAAGCCGGCAC
AAAACGTTCGTCGCTCCACCAGAAATGCACGCGCGACCAATCAATCGCGTCAGCCAGCGG
ATCGTTCAGCACCAAGCCCAGCGGCTGCGCGGCCGAACCGCCAGACAGCGCCACATCCAC
ACGCGTGCGATGCGTGCCATCAGGCAATCGTTCGGCGAGCAAATCGAGTAGCGCCAAGAC
AAAACGTTGCGCGCCAGCCTGAATCATCAGATCTTTATTCGGATACACAATGAGTTTTCG
AGTTGCCATGTATGGTCCTTGTATGGGGTATGTGTCGTACTTTGCAATGTGGATTGTGTT
GTCAGTTGACAACACAATCCACATTGTGCGACATCGCATATGTCACTTTATTACTCCGCG
GGCATGAGCTTCGGCATCGCATGAGGTAGGAAACGATGAGCAACGGCGTTGGCATGGCTC
GGCCACAATTGCCGAACTCATTCCAACGCCGCTGTGGCAACGGGTTCTACCGACTTCAGT
GACGAATCAGATCCCAGCCTTCGTTGATGACCTCGGCGTAGATCTCATCGGGATCGATGC
GACGCAGTTCCTCGGTCAGGCAGTCCTCGATGGTGCGCATCGGCACGGACACTTCCTGCG
GAGTCTGGCCGGGCAGCGAGATCAGCGCTTGGTCCTCATACGGGCGTTCCAGCGAGATCA
CACCGTCCTCACGGGTCAGGTACACGCCGGTCACGGCCTGCGCGTCGGGCACGAACTCAG
TTTCGACTGGTACGCCAAGTTTCAGACGCAGCCATGCGCACAGCATTTCTATAGGCAGGA
AGTCGGCCTTGCCGGTCACCTTCGCGGCGGTGATGGGCAGGTGCGGCGGCTGATCGAGCA
TCGAGGCGAGCATTGCGCGCCAGACGGTCAGTCGTGTCCAGGACAAGTCGATATCTTCCG
GTGTCCAATTGCGGCGCAAACGCTCAATCGTGGCCTCCGGATTATTGGAGTGCAACGCGT
CGGTGATGCGACTGCGGGCCATCGCACCCATCAGATCCTTGGCCGGGTTCGACGGCGGTG
TGGTCGGCCACCACGCCACTACAGGCGCATCCGGCACAAGCAGCGGGATAACCAGCGTAT
CCGGGTGGTTGATAAGGCCACCGCGCGGACGCAAGATGATGATCTCACCGGCACCGGCGT
CCGCGCCGAATCGCACTTGGGCGTTCAGGTTGGAATCGTTCGGATCGTTCGGGCCGTCGG
TCAAATCGACGGCCGGATTATCGCGACTCGCGCTCACCTCGGCGGCCACTTCGGCCGCGT
TCGGTTCGCCTTCGCCGGACTGATCGGCAGGATTGGTATCCGGTACTACGGCAATCACGC
GGCACGGGTGCTCACGGCTGGCCGAGTTCGCGATTTCCAGCGCATGCTCTAGGTCCGCGT
CCTCGGTGGCGATGAGCAGCGTCAGCACGCGGCCGGTCGCCGATTCGCCGCGCTCCTCGT
GCAGCTGTTCGATTTTGTGCGCAATCTCGCGGGTGCGGGTGTTCGGCATATCGATGATCA
TGGCATCCTCCAGTGGCGGCCGTCGCGCGCCAGCATTTCGTCGGCCTGTGCCGGACCCCA
CGTACCGGCGCGGTAGGCCTGCGGCTGGCCAAGCGTGGACCAGAATTGTTCAATCGGATC
GAGGATCTCCCAGCTGAGGTTCACCTCTTCGGTGGTCGGGAACAACGGCGGATCACCGAG
CAGCACGTCCAGAATCAGTCGCTCATAGGCTTCCGGCGAGTTCTCGGTGAAGGAGCGGCC
GTAGCTGAAGTCCATGTTCACGTCACGGACCTCCATGGTGGAGCCGCCCGGCACCTTGGC
TCCGAAGCGCATGGTGACGCCCTCGTCGGGCTGCACGCGAATCACGATGGCGTTCTTGCC
GAGTTCGCGCACGGCGGTCTGCTCGAACGGCAGATGCGGGGCGCGCTTGAACACCACGGC
GATTTCGGTTACACGCTTGCCGAGGCGCTTGCCGCAACGCAGGTAGAACGGCACGCCAGC
CCAGCGGCGGGTGTCGATATCGAGGCGGATGGCGGCGTACGTTTCAGTGGTGCTCTTGGG
GTCGATGCCTTTTTCCTCCAAGTAGCCGACCACTTCGTGCGAGCCCTGCCAGCCCTTGGC
GTACTGGCCGCGCGCGGTGTTGGCGGCGAGGTCCTTGGGCAGGCGCACGGCGGAAAGCAC
CTTGGTCTTTTCGGCGGTCAGGTCCTTGGCGGTGAAGCTCACCGGCTCCTCCATGGCGGT
CAGAGCCATGAGCTGAAGCAGGTGGTTCTGGATGACGTCGCGTGCGGCGCCGATGCCGTC
GTAATAGCCGGCGCGGCCGCCGATGCCGATGTCCTCGGCCATCGTGATCTGCACGTGGTC
CACATAGTTGGCGTTCCAGATCGGCTCGTACATGGCGTTGGCGAAACGCAGGGCCAGCAG
GTTCTGCACGGTTTCCTTGCCGAGGTAGTGGTCGATGCGGAACACGGAGCTCGGGTCGAA
CACTTCGGATACCACGCTGTCGAGTTCCTTGGCGCTGGCCAGATCATGGCCGAACGGCTT
CTCGATGATCACGCGGCGCCATGCGCCCTCGGACGAGCGCGACAGGCCGGAGGCGGCCAG
CTGCTTGGCGACCTGTGGGAATGCGCGCGGCGGCACCGACATGTAGAAGGCATGGTTACC
CTGCGTGCCGCGGTCGCGGTCAAGCTCCTGCACGGTGGCGCTCAGACGCTCGAAGGCCTC
CGGGTCGTCGAACGTACCCTGCACGAAGCGGATGCCGGCGGCCAGATTGCGCCAAGTCGA
CTCCTTGAACGGCGTACGGCAATGCGCCTGGACGGCGGCCTTGACGAATTCGATGAACCG
TTCCTGTGTCCAGTCGCGGCGGGCGAAACCGGTCAGACCGAAGCTCGGCGGCAGTAGGCC
ACGGTTCGCCAGGTCGTAGACGGCTGGCAGTAGTTTCTTTTGTGCCAGATCGCCCGTGAC
ACCGAAAATGACGAGGCTGCATGGGCCGGCGATACGGGGCAGTCTGAGGTCGCACGAGTC
GCGCAGGGGATTGCTCCAATTGGGGGATTCACTCATAATGTACAAGGGTAGTCGCCGGCG
GCTATCTATCGCTAGAGGCGATATGCGATTTGGGCTGCGATTTGGGCCACATTGCGTGTG
CTGTGCCGTGCGTTGGGCCAATCGCGTACGCAAACGTGTACGCAACGCCGTAGTTGAAAT
ATCCCAAAACGGTGTGTATTTTAGAAGAGTTGCCCCTTTAGCTCAACGGTTAGAGCAGCG
TCCTTTTAAGTCGTGGGTTGTGGGTTCGAATCCCACAGGGGGCACAACAAATCCTCGGAA
TCGCAATGGTTCCAAGGATTTTTTTGTTTCGACCAGCCTGGCTCCTAGAGTGGTGTCCCA
TGTCATGCACCACGATTCTTGTCGGCAAAAATGCCAGTTACGACGGTTCCACCATCATCG
CCCGCGATGACGATTCGGGCTCGGGCCGTTACGATCCCAAGCGCTTCGTCGCTGTCGCCC
CCGACGACCAGCCGCGCCACTACCGCAGCGTGCTGAGCCATGTCGAAATCGAACTACCGG
ACAATCCTTGCCGGTACACCATCGCACCGAACGTGCTGAATAATCGTGGCATTCTGGCCG
AAGCCGGTGCCAACGAACACAACGTGGCGATGAGCGCCACCGAAACCATCGCTGTCAACG
AGCGCGTGCTCGGTGCGGACCCGATGGTCGAGTTGCGGCCGGCTGTCGGCGAACCGGACA
GCACCGATTATCAGGCCGAGCAGCCCGGCGGTATCGGTGAGGAAGACATCATCACCCTTG
TGCTGCCGTATGTCACCACCGCGCGCGAGGGCGTCGCGCGGTTGGGCGAACTGCTCGAAA
CCTACGGCACCTACGAATCGAACGGCGTGATTATTTCGGATGTGGACGAGATCTGGTACG
TCGAGACCATCGGCGGCCACCATTGGATCGCCCGCCGAGTGCCCGATGACTGCTATGCCA
CGATCCCCAACCAGCTCGGCATCGACGACTTCGACCTCGCCGATGCGTTCGGCGAGCAGC
GCGAATACCTATGCAGCGCCGACCTGCGCGAGTTCATGGCCACGCATCACCTCGACCGCA
CAATGGGAACGCCGGTCTCTTCCAACGGCCGTCACGCGCATAGCGCCGGATTCGGAACAA
CCGTTGCCCTTCCCACCCGTTTCAACCCGCGCAAGGCCTTCGGCACCGCGACGCCGAAGG
ACCATATCTACAACACGCCGCGTGCCTGGTACATGCAACGCCGCCTCAACCCCAGCGAGG
ACTGGGATTCGCCGGCCGCCCGCTACACGCCCGAATCCGACGACATCCCGTGGTGCCGCG
TGCCGGAAGACAAGGTGAGCCTCGAAGACGTTGATTTCCTGCTGTCCTCGCACTTCGAAG
GCACGCCGTACGACCCGTACGGCACGACCGGCACGGCGGAATCGCGCCACCGTTACCGTC
CGATCGGCGTGAACCGCACCGGCCATATGGTGGCGATTCAGGTCCGTCCGTATGTGCCGG
CGGCCAATCGCACGGTGATGTGGGTATCGTTCGGCTCTGGTCCGTTCACCGCCGCCGCGC
CGTTCTACGCGAACGTCAACGACACGCCTGCCTACCTGCGCGACACCACGCCCGAAGTCT
CCACCGGCAACCTGTATTGGACGAACCGCCTGATCGCCGTCGTGGCCGACGCACACTGGT
ATGAGACGAACCGGTTCATCGAAGGGTATGCCGAGGGCGTGCGCGCGTTCGGACACCGGC
TCATCGAGCGCACGGATGAGCAGTTGCTTGCTCGAAGCGATGCCGAATCGACGGATACGA
ATGCATGGCCGCTCGATGGCGGCCACGGCGATGAGAAGGATGTGCAGGGCGTGGCGGATG
TGCTCGAAGCGGCCAACGACGAGATGGCCGACTACCTGCGCGAGCACACAACCAAGCTGC
TGAACGACGTGCTATACACCTCCAGCAACCTGATGCACAACAGCTTCGCGATGTCCGACC
GTTGGGCCGAGTAGCAAAACCTCGACTGGGGAGGTAATAGGGATGCCCTGCTGATAACGC
GTCAGCAGGGCAAAACCACAATCCGAATCAGTTAAAGCCGACGATGCGTTTGGCGATGAG
ATAGCCGTTGCGCACGATCCAGCGGCCGGTTTTGCCGGGCAGATTGAGCGCGCGGGACAT
CAGCTGCGAGCGCACATCCTTGCCGATGGCCGGCGAATAGGCGTCAATCGCATCCCACAG
CTCGGTTTTCTTAACGTAGTTGGCCGGATCGCGCGAGAGAATCAGGAACGTCGAGGTAAC
GCACGATTCGATCGCCAGGAAGTGAATCATGTACCGGTACAGCCCCTCCGGCACCGTACC
GCGTTCGGGCGTGGCCTCGGTCATCAGCCGATTGACGAGCCGCAACTGGTCCACACGCTT
AATCATCACGTCGGTCTGCACGCTCTGACCCTCGCGCCCGATGAAGTAGTGGTAGAACGG
CACATCGAGGTACTGGATGCGCTTCACCCACGGGAACGGCTGGTACGAGTAATAGAAATC
GACGTAGAACGTGTGCTCCGGCAGCTTCAGCCCGGAATCGCGCACCACCTGCGTGCGGAA
GGTGAGCGCATGCATGATGATGTACTGCGCCAGACCGAACTTGCCCAGGTCATCCCAGCC
GAGCACGCGGCCGGCCTCCATTACACGGCGGAAGTTCACTACGGTCTTGTGACGCTTGGC
CACCTTGTCATACACGTAATTGGTCACCAGCATGTCAATCGGTTCGTCGGTGTCATGCTG
TGCACGCAACGTGGCCAGAACCGTGTCGATGGCCTGCGGGTCGACCCAATCATCCGCATC
CACCACTTTGACGTACATGCCGGTCGCCGCCGCGATACCGGTGTTCACCGCGCCGCCGTG
GCCCTTGTTCTCCTGATGAATCGCGCGCACGGCGCCCGGATTGGTGCGTTCCAGCTTGCG
CGCGTACTCCAGCGTGCCGTCTTTCGAACCGTCGTCCACAATCAGCACCTCGAGGTCGCT
GATGTCGCTTGCCGAAAGCAGCGAGTTCACGCAACGGTCAAGGTAGGACTCCATATTGTA
TGCGGGGATCACAAAGGTGAGCGTCTTTGCCGTGCTGGCCATGAAAGTCTTACGTCCTCA
CATATTTAGTCGTTATGTTCAGTTTCCTGTTCAAACCGTAGCACTTCGCCTCCCGACTCG
GCAGAGTGTTGCGTAACCTGTGCCCCTGAACGCATGTTCTGCAACCCTGAATCTTCCCCG
GTGGCGTGCTCGGGATCCGATTGGGCAGAACTCGTCTGGTCTGAATCCGGGCTGCCGGAA
TCGGACTCGCGCTTGGCTCGGCGCTCGGCCTCCTTCCGCGCCTTGGCGCCCTCAAAGAAC
AACTGGGGCTTGGAGTCAAGCCGGCTCAGGCCATGCCAGGCCAAATCCACAATGTATGCA
GCCAGCTGCTCCTTGCTCACCTTTGGCCGGTCGGCCCAGTACTGCCCGGTGAATACGGTC
ATGCCCACCAGCATCTGCGCGTAGTACGGCACGCCCTTGGCAGACAGCTTCTGCCGTTTG
AATGTTTCGGAAAGAATGTCTTCAACGCGTACGGCGATGTCTCCCATCAGCGAGCTGAAT
GAGCCGGACGGGTCGGTGCTCGGCGAGTCGCGTACCAGTACCTGGAACCCCTCGGCATTC
TCTTCGATATAGGTGAGGAGCGCAAGCGCCGTGCGTTCCACAATCTGGCGCGGGTGCACG
GTCGGATCGTCGAGCGCGGCGGTCAGCGTACCGGTCAGCGCGCGCATCTCACGATCCACA
ATGACGGCATACAGGCCCTCTTTGCCGCCGAAATGCTCATACACAATCGGCTTGGAGACT
TTGGCGTGCGCGGCGATTTCCTCCACGCTTACCGCTTCGAAGCCTTTGGCGGCGAATAGC
GAGCGTCCGACTTCAATCAGCTGCTCGCGGCGCTGCAGCGACGTCATACGTGAAGAATGT
GCCATGCGGTTCAGCTTAAGTCGCCGGGTGGAATTGTCGGCCTGAGACTGCCGAATTCGT
AGGGGATTCCATCTGCGGGCTAGACTTGACAGGTATGGATATGAATACTGTGCTCGCCGT
TCTTGGCGTGATTGTGGCGGCGGTTATCGTAATCGCCCTGAGCATCTGGTTGGGCAAGTC
CCGCAAGCGCGATTTGGATCGTGCGATGGGCAAGGTTGCCCCCGACAACAAGAAGACCCG
CGACGCCAAGGCCGCCGCCGACGCTCGGCTGGCCGCCGAAGCCGAGGAAGCTAAGGCTGC
GACTGCCGCCGAGCCGGCCAAGTCAGCCGAATCGGCCAAAGCCGAGCCTGCGCCAGCCGC
GCAGGCCGAACCCGAACCGGCAGCTGCGCCCAAGCCCGAGTCCCAACCTGCCTCCAAGCC
CACTCCCGCCAAACCTGAAACCCCCGAATCGGTCGGCTCTCGACTGACCCGACTCAAGGC
AAAACTTGCCAAGTCCGGCAACCCGTTCGGCAAGGCCCTGTTCGACATCCTCGCCAAAGA
CAATCTCTCCGAGGCCGATTGGGAAGACGTCGAAGACACACTGCTGCTTGCCGACGTCGG
TGCGGATGCTTCCGCCCAACTGGTCGATGACCTGAGAACCGACGCCCGCATCACTGGTAA
AGCCGACCCAGCCGAAGTACGCGCCACGCTCAAGGAGAAGCTGCTCGATCTGGTCGGTCG
AGATACGGACCGCCGCCTCAATGCCGAAAAGCCGGGTGCCGCCAAGCCCAGCGTCATCAT
CATGGTCGGCGTCAACGGCACCGGCAAGACCACCACTGCCGGCAAACTGGCTCGACTGTT
CGTGGCCGAAAACAAGCAGGTCATGATGGGCGCGGCCGACACCTTCCGCGCGGCCGCCGC
CGACCAGCTCGAAACCTGGGGCGCACGCGTCAATGTGCCCGTCGTCCGCTCCGACAAGGA
CGGTGCCGACCCGGCATCCGTCGCCTTTGAGGCATCCGCCAAGGCCAAGGAAGCGAACGC
GGACGTGCTCATCATCGATACTGCCGGCCGACTGCAGAACAAGTCGAACCTGATGGACGA
GCTCGGCAAGATTCGCCGTGTTACCGAAAAGAACCTGCCGGTGGATGAAGTGCTGCTTGT
GCTCGACGCCACCACCGGCCAAAACGGCATGGCCCAGGCCAAGGTGTTCGCCGAAGCCAT
CGGCATTACCGGTGTGGTGCTCTCCAAGCTTGACGGTTCCGCCAAGGGCGGCATCGTGGT
CAGCGTGCAGAAGGAGCTCGGCGTGCCGGTCAAGCTCGTCGGTCTTGGTGAAGGTCCGGA
CGATTTGGCACCTTTCGATCCCGAAGGTTTCGTGGACGGCATTCTCGCGTAGACGGTCGA
GTTCTTCTCAGTCTCGCTTTGCTCGACAGCTCCCCTCAGCGAGGGGAGCCCTGCGTCCGT
CCACGTTGTGGGCGCGGGAAACGCCCGCAACGCACCAAACCTAGCCCCGAAGCATATTCG
AAACATGATTCGGGGCTTTCCCATATCCGTTGGAATCATGCCGGAATCAGCCCATCCGAT
GCCAACCTAATTGTCAGGTGCGCTTAACAATCGCGTAACTTGCCGTAACGAAACCAAAAC
GAGACCGGCTTTTACTGACGAACTGTTAGCCCCCACAAGGGGGACGGCATTGTAGAGACA
AAGTCGACGCCGGCCGCGCAAAGCCCCCGGTGCCCTGAACGAAAGAGAGGGAGGTAGACA
TGGGAGCGATTGATTCCGGTAACACCGCATGGATCCTGACATCCGCGTCCTTGGTTTTCC
TCATGACGCCTGGTGTGGCGTTCTTCTACGGCGGTATGGTTCGTGCCAAGGCCGTCCTGA
ACATGCTGATGCTTGAGGCGGCCGCCCTGTCGGTCACCATGATTATCTGGACCCTGTGGG
GTTGGTCGATTGCTTACGCCGGTTCCGACATCGGAGGCATCTTCGGCGACCCGGCCAGCG
GCTTCCTGCTGAAGGACTCCATGGTCGCCCAGGACGGCGTGTTCACCGCCACCGGTCTGA
ACGGCAACAACTACCCGGTTTCCGTGGACGTCGCCTTCCAGGTCGCTTTCGCGATGATTA
CCGTCGGCCTGATCTGCGGCGCCATTGCCGAGCGTGTGAAGTACAGCACCTGGATGATTT
TCGTGGCGCTGTGGGTCACCTTCGACTACGCTCCTATGGCCCACATGGTCTGGAACGGTG
GTCTGCTGTCTGCTGACGGCGCCATCTCCAAGGCCATCGGCGCGGCCGCCCACGATTTCG
CAGGTGGTACTGTCGTCCACATCAACGCCGCAGTCGCCGCCCTGATCATCGTGCTCATCA
TCGGCAAGCGTAAGGGCTTCGGCACGCAGCCGTTCCGCCCGCACAACGTGCCGTTCGTGA
TGCTCGGCGCCTTCCTGCTGTGGTTCGGCTGGTTCGGCTTCAACGCTGGTTCCGCCTTCG
CCGCCAACGGTACTGCTGGTTACGCTTGGGTTTCCACCTCCGCCGCCACCGCAGCCGCAA
TGCTCTCTTGGGGCTTCACCGAGAAGATTCGCTCCGGTCACTACACCGCCATGGGTGCCG
CCTCGGGTATGGTCGCCGGCCTGGTCGCCATCACCCCGGCCGCCGATGTGGTTTCCCCGC
TGTGGGCCATCGTGATGGGTGCCATCGCTGGTGTCCTGACCTGCCTGGCCTGCGGTCTCA
AGTTCAAGTTCGGCTACGATGACTCCCTCGACGTCGTCGGCGTGCATGGCGTTGGTGGTT
TCACCGGCACCATCCTCATCGGCTTCTTCGGTGAAGGCACCGGTCTGCTGGCTGGTGGCG
ACTGGAAGCAGCTCGTCGTTCAGCTGGTCATCGCTCTCGTCGCCATCCTCTACTCCGCAG
TGATCACCGCGATCATCGCCTTCGCTCTGGAGAAGACCATCGGTTGGCGCGTCACCGAAG
CCCAGGAAGTCGGCGGCATCGATCTTGCCGACCAGGGCGAACGTGCTTACGATTTTGCTG
GTACTGCCAGCTCCGTTCTCAAGGAGGTGAAGTGAAATGAAGCTGATCACCGCTATCATT
CAGCCCCATAAGCTCGACGATGTCAAGGAGGCCCTCGCGGCCGCCGGCGTGCACGGTCTG
ACCGTGTCCGAGGCCAACGGCTACGGCCGCCAGCGCGGCCACACCGAGGTCTACCGTGGC
GCTGAATACACTGTGGACCTGATTCCGAAGATTCGCGTTGAAGTGCTGTCCGATGACGCG
GATGCCGAAACGCTGGTCGGTGTGATCATCAAGTCCGCCGGCACCGGCACCATCGGTGAC
GGCAAGGTGTGGGTCGCTCCGCTGGACTCCGTGGCCCGCGTGCGTACCGGTGAGACCGGT
TCCGCCGCGATCTGATAACACAGACGTCCATGCTTAGAAGGGGATGGACTGCATAGGAAA
GGTCCCCGCACGCCGCGAATTGACGCCGTGCGGGGACTTTTTTTGGCAATGAAAGATGAA
GCAATGACTTCAGCAGTAGATGGCTTGAAACAACGATTCATGGATATGAGCCAGCCGGAT
GACGACGGCGTCTACCGGAATGGTGCGACCAAGCGCAAAGCCCGCACGGAACTGGCCATG
CAATGCCTCACTGAGCTGTGGAATGCGGCCTGCAAGGATGTCTCTTTCCCCGTGCCCGAC
TCCGGCATCGGCTTCGCCGCGGTAGGCTCGCTGGCACGTGGCCAACTGGGCCCCAGCTCC
GACCTCGACCTGGTCATCATCTACGAGCCTCGCACGTTGAACGACCAGCAGCTCAACGAG
TTGGCCAACAAACTCTGGTACCCGCTATGGGACAGCGGTCTGGACCTCGACCACTCCATC
CGCACGCGCGCCCAATGCGAGGAAGTCACCGACCATGACCTTCCCGCCGCCATGGGCTGG
CTGGACGTGAAGCCCATCGCCGGCGACACCGCTCTGATCACCACCACCGCCACGTCCATC
CTCGAACGCTGGCGCAAGGCCGCCCGCAAGCGCCTGCCCGAACTGCTCGACTCCGCCAAA
GCCCGACTCGACGAATTCGGCCGGCTCCAATACGTCAATCAGCCCGACATCAAAGAGGCC
CGTGGGGGGTTGCGCGATTCGGTGCTCGTCTCCGCGCTCGCCGCCTCATGGCTGGCCGAC
CGCCCGCACGGCATTTACGACGAAGCTGTGGAACGTCTGCTCGACGTACGCGACTGCATC
CATCTGGTGGCCGGCAAGGATACCAACCTGATGCTGACGCCCTATCAGGCCAAAGTGGCT
GCCATGCTTGGCCTTGCCGATCCGACTTGGCCCGAAAACGAGCGTGCCGCCTACTCGATC
GACGATCTGCAGACACTGCTTGCCCGTATCGGTCGGCGCATCTCCTTCTCGCTTGATTCC
ACCGCTTCCCGCGCCGAACATTCGCTGACCCACGAAAAGCCGCGATTCGCGTTCTTCCAG
ATGTTCTCTCAGCGCTCTGGTGGCAAGCGCGAAGCCCCGCAATTCGACGTGGTGGCTCCC
GGCGTGGCCAAGCACGAAGGCGAATTGGTGTTGGCGCCCGGTGCCGAGCCTGCCAAGGAT
GCCAAGCTGGCGTTGCGTATGGCCGTGGCGGCCGGCGAATTCGGTCTTCCCATCAACCCG
TCTACCTTGGTTAATCTGAAGCGCTGCCCGATTCACGACAACCAGTGGGATGACGAATCG
CGCGAGCTGTTTATCCGTCTGCTTGCGTGCGGATCGAATCTTATGGAAGTGTGGGAGAGC
ATCGATTTCGTGGACATTCCGGGTCGATGGATGCCGGAATGGCTCGGCGTCCGCAACCGT
CCGTCCGCCTCGGCCGCCCACCGGTACACCATCGATCGGCATATGGTGGAGGTCACGTCG
CGTCTGGGTCGTGAGACACCGTCCGGTGGACGGTACGATGACGATCATTTCAAGGCATTG
CTGTTGGCCGGTATCACCCACGACATCGGCAAGCGCGCGTTCGTGGCCGATCACGCCGCC
GAGGGTGCCCGCCATGTGCCGGTGATTCTCAAGCGTATGGGCTACGCGCCGGACATCGTC
GACTGGGCTACCGTGCTGGTGCGTGAGCATTTGACGCTATCCGAATTTGCCACGGGTAAG
GACCCCTATGATCCGGCCGTGGCGGAGGAGTTGGCCGACCGCTTGCACCACGACAAGATG
CTGCTGGATATGCTGTTCGACCTGACCCGGGCCGACGGCTCCTCGCTCGGTGCCACCGCC
GGTGAGACCATCACCAAGCAATACGGCTGGTCCAAGTGGCGCGAACAAATCGTCCGCGGC
ATGTATTCCGCCGCCCGCGCCGCTATGTAAACGGAATCGCCCAGCGCTTCGCGCGGCCGA
TACCTACCTCATCCATGCGTCCGAGCGCACGCGTAGTCCGTTGGACAGACCGCGCCCACC
CATGAGCACCACGTTGAACGCGGCCCAGAGTACGGCGGTACGCATCAGGTCGCTCGTCAG
CGCCGGCGTCACCATATTGGCCAGTATGAGTATGAGCGTCACATACACCACGGCGGTCAG
CGTGCATGTGACGGCCAGATAGCGGTAGTCGCGCGCGCCGATAAGAATGCCGTCGATTGC
CATCATCCAGCCTTGCAGTGGGAAGAAGATGCCCATCGTCACCATGCCCACGGCGATCAG
CGTCTGAATATGTGGCGTAGGGGAGAAGAAGTGCCCGGCGAACAGGCCGACTACCGCAAA
AGCCGTGCCGATTACCGCGCCGGTGACCAGTCCCGCACGCCCGGTCGCCCGCGTCAGCCG
CCGCGCCTGCTGCACGCTGCCAGCGCCCAGCGCTGTGGCCACCAGCGTCTGGCCGGCGAT
GCCCACGGAATCCAGCATGTTCATCGCAAAATTCCAAGAGGAGTTCACGGCCTGAAACCC
GGCCAACACGGCAGTACCCATGCGCGCGGCACAGGCGACCGTAGTCACCATGGCCGCACG
AATCGCCAATGTGCGAATGAACAATGGCAGTCCGTCGCCCCCGGCTGCCGCAATACCGGC
CAAACGAGGCCGCAGACTCGCACCATCCGCCCGGGACCACAGAATGGCGGGGATTACCAG
GAACAGCCCCATGAACCACTGAGCTACCAGCGTCGCCACTCCGGAGCCGGCAATGCCCCA
ATTCAGCACAATAACGAACAACACATCAAGCACCGTGTTCACCACCGCGCCGCCCACCGC
AGCGATCAGCGTGATACGAACCTTCTGCAATCCTCGGAAAATGCCGTTCGCCGCATATAC
CATCAGCATGCCTGGCGCACCCAGCACGATTGCGCGCGTATAGGTCACGGCTTGTTCCAA
TACTTCGCCCTGACCGCCCAGTGCCCGGCATAATGGCTCGGCAGCCGCGAACAATCCCAA
TCCCAGTACGGTGCCGATGCTCAAGGCCAGCCACAGGCCATCAATGCCTGCCTGCAGTCC
CTCGCGACGACGACCCGCTCCCAGCAGATGTGCCACCTGCGCAGTGGTCGAGTAGGCCAG
GAATATGCATAGTCCGACTGCCGTGAGGATGATGGTGGAGCCGATTGACAGGCCGGCCAA
CGCCGCATCCCCGATATGGCCGACGATGGCTGTGTCGATAAGGATGAAGGTCGGTTCGGC
GATGAGCTGGCCGAAGGTCGGCAGGGCCAGCGCCATGATCCGGCGGTTGGTGGAGCGGGC
GTCGGTCGGGCCGTTGCTGACGTTTGTGTTTGCGCCGGCATGCGGGGTGCCGAAGCCATC
GCGGCGTGTAGTATCGCCGGAACTGGTGGCTTTGGCGTCGGAAGAGTCTATGGGCACGCT
CACACGCATATCACGCCTGACTGCGTTGCGCAAGCACCTGTTGTGGGCGCGGAATGTTAT
CCCCAGACTATCCACCAAGTTATCCCCAGTATGTGGATAACTTAGTGGATTATCCCCAGA
ATTATCCCCAAAATGTGGATAACTTATTTTTCTATCCACATTTTGCTTTCTGCGTGTCGT
GGCGCTGACTCATAGGTGAATAAGGAATGAACCGATGCGGGCAACCGTTTCGTTTCCATA
CGATATCGTTCACCTGCCACGCCACATCCTATACTTGGAGGCTATGCCAGAAGGAAGTGA
ACACTCGTATCAGAATGGGTTCGGCGGTGGCCTGGATCGTGGCGATCGTGGCGACCGCGC
GGGCCGGGGCGGCACGCAGACGTCGGCGGCGGCCGGCGACCCGATTTTCGACCGCGTGCC
CCCGCATGATGACGACGCGGAAATGGCCGTGCTCGGCGGCATGCTGATGAGTAAGGATGC
CATCGGCGAGGTCTCGCAGACCATTGACGTCACCGATTTCTACCAGCCCAAGCATCAGAC
GATCTATAACGCGATCATCGATCTGTTTTCCGCCAGTCAGCCGGTGGACGTGGTGCTCGT
GGCCAACCAGCTGTTGGCGGATGGCAACCTCGACAAGGTCGGCGGCGCGGACTATCTGCA
CAGCCTTGTCGCATCCGTACCGACCGCCGCTAATGCCATGTACTACGCGGAGATCGTCCA
TCAGCGGGCCATTTTGCGCAATGTGATCGCCGCCGGCACCAAAATCGCCCAGCTCGGTTA
TTCCGCCGAGGGATCGCAGGCTGAGGATGTGGTTAACCTCGCCCAGTCCGAGATCTACGA
GATGTCGATGGGCAAGGTGCGTCAGGACTATGCCGCCATCGGCCCGGTGGTCCACGACGC
GCTCGACCAGCTGGACAAACTGCAGCAAGGCCTCGTCAACAAGGGCGTGCCGACCGGCTT
CCGCGACATCGACGACGTGACCCAGGGCCTGCAGCCCGGACAGATGGTCGTCGTCGCAGG
ACGTCCGGCCATGGGTAAGTCCACGCTCGGCATCGACTTCGCCCGCGCCGCCGCGTTGCA
CCACAACATGACTTCCGTGGTCTTCAGCTTGGAGATGAGCAAGGTGGAGCTCGCTCAGCG
TATTATCTCCGCCGAAACCAATATTCCGATGGCCGCCCTGCGCCGCGCCGACGACATCAC
CCCCGAACGCTGGAACACCCTGAACCAGTTCTGGACCAAGATGCAGAACGCGCCACTGTT
CATTGACGACAGCCCGAACATGAGCCTCATGGAGATCCGTGCGAAATGCCGTCGTCTGAA
GCAGACCAACGATCTGAAACTCGTAGTCATCGACTACCTGCAGCTGATGACCTCGGGCAA
GGCCGTGGAATCCCGCCAGCAAGAGGTGTCCGAATTCTCCCGTGCCCTGAAGCTCTTGGC
CAAGGAACTCGAAGTGCCGGTCGTGGCCCTTTCCCAGCTGAACCGTGGCCCGGAAATGCG
TAACGACAAGAAGCCGCAGCTCTCCGACCTGCGTGAATCCGGCTCAATCGAACAGGACGC
CGACGTGGTGTTCCTGGTCCACCGCCCTGACTTCTACGACAAGGAAGACCGCCCTGGCGA
GGCCGATATCATCATGGCCAAGCACCGTAACGGCCCGACCGAAACCTTCCACCTCGCCTT
CCTCGGTGCCACGTCCAAATTCAAAGACATGCCGCAGGACTACAACGCCAATCAGGGGGT
GTGATGATGGCAAGCAACGTTTCACGCGATGTTTCGCAAGACCAATCGTCCGTGGTGCAG
ACCTGCAAACCGTGGTATGCGTTCGCCACCGTGGCCGCAGGCCGCTTCGTGCGGTTTGCA
TCCCGCGTCACCAAACATGGCGGTTCGGCTTTGCCCGGCAAAGTCGTAGAAAAGATTGAC
CCCGGCTTCCTGACCCGTACGCTCGGGCAGTTGCCGCTTGGCGTGGTATTGGTGTCCGGC
ACGAACGGCAAGACCACCACCACCCGCATGGTCGCCTCGATGCTCTCCGATCTGGGGCTG
AAGGTGTTCACCAATCCGACCGGCTCGAACTTCGTGCGCGGCGTGGTCTCCGCACTGCTT
ACCGAAGTCACGCTCGGCGGCAAATTGGACGCGGACATCGCCGTGCTCGAGCTCGATGAG
GCGTACGCCGTCCACTTCGTCAAGCAGGTCAAGCCCCGTTATGCATTGCTGCTGAACGTG
ATGCGCGATCAGCTTGACCGATTCGGTGAAATCGACACCACGGCCAAACTGCTCAGCCAT
GTGGCTGCGGCGACTACCGGCACTGTGGTACTGAACCGCGAGGACCCGCGTATCGCCGCG
CTCGCCGCGAAGGCCCCGGCTGGCACCACCGTGCGATACTTCGGCCTCGCCGACGATTTG
CGCCACTATTTCCCGTCCGATGACGACATGGCCACGACCGTGTCGGTGGAAGGTGTGGCC
GGGCCGCTCCCCTCAGCCAGAACTCCTCTCAGTCCGCGAAGCGAACTGAGAGGAGCTTCC
ACAGGCACGGCAGAACTTCCCGCCGACGTGACACTTACCGCCGTGGGCGACCACAAGGCC
ACCTTCCAGATGGACGGTCAGGGCTACGCCACCGACGTCAAGCTTGAAGGCGTCTACAAC
CTGTACAACGCGGCCGCCGCGCTCGCTGTGGTACGTGCGGTGATGCAAGACAATGCCGCC
GCATCCAAGGCCACCGCCGCAGCCAACGCCTGCGCCGTGTCCGCCGACGAGCTTATCGCC
GCCGTTTCCCGCGTCACGCCGGCTTTCGGCCGTGGCGAGGTCATCGACGTCAACGGTTCC
CCGGTCGAACTGCTGCTGGTCAAGAACCCGATGGGCTTCCGCCTCTCGCTCGCCAGCTTC
GACCCGGCCAACGCGGACACCATGATCGCCATCAACGACGAATATGCCGACGGCCGCGAC
ATGAGCTGGCTGTGGGACGTGGACTTCACTTCCCTGCGCGCGTCCGGTGTCGCCATGGTC
TCCGGCGTGCGTGCCTGGGACATGGCATTGCGCCTGGGGTATGACCAAGTGCCAGTCGCC
GATACGAACACCGACCTCGAACAGGCCGTCACCGCATTCGTCAACGCCAATCCCGGCACA
CGCAAGCACATCTACTGCACCTACACCGCCATGCTCAAAACCCGCGCCGTACTGGGCCGC
ATCACCGAAGTACGGGACGCGGGCGTGGGCAAGTAACCACCCTTCGGCGCTCGCGCGCCA
CCTCCCGCCAGCGGAAGGGGCATGGTGAGGGAATAAGACGCTTCCCGGCAGCGGGAGAAC
ATCGACAAGGAGAACGTGACATGGCCAGAACAATTGATGTGGTGTCCCTGTATCCCAAAG
ACATGAACATCTACGGCGATTCCGGCAACGTGCTGACTATCCGCCGCCGGCTGGAACTGT
ACGGTTACGAACCGGTCGTTCACCAGTACAATCAAGGCGACGATTGGCCCGACCAGGTGG
ACCTTATTCTGGGAGGCGGCGGCCAAGACACCGGCCAGAAGAAAATCATCGACGACTTCT
ACCATCGCGCCGACCTGTTGCGTTCGCTTGCCGCAGACGGTACGCCGATGCTGATGATCT
GCGGCCTGTACCAGCTGTTCGGCGAGTACTTTGAAACCGTGGACGGCACCCGTCTGGACG
GCATCGGCGTTATCGGTGCTTATACCGTGGGCCAGAACGTGCGTATGATCGGCAATCTTG
TTGAGCATTCCGACCAGTTCGGCGATGTGATTGGCTACGAGAACCACTCCGGCCAGACCT
TCCTGCGCGAAGGCGTTCAGCCACTCGGCACCGTCGATCAGGATGGCCGAGGCAACAATG
GCGAAGACCATACCGAGGGCGCGCGCGTGCACAACGTGATCGGCACCTACATGCACGGCT
CGTTGCTGCCTAAAAACCCCGCCATCAGCGATTTCCTTATCGAAACTGCCGTGACTCGTC
GTTACGGTACGTTCGATACGTCCGATCAGACCCCCGAACAAGCCAAGGAGCTTGCCCGGC
TCGATCAAGTAGCCACCAACGCGCGCAAGGCTGCCGCCGAACGTCCTCGGTGAATTCTCG
GTGAGTCCTCGGTAAGTACCAATCAGCGAAAAATCAGTCGAAATCAGTCTGAGGGTCTAG
TACATTGCCCTGTTGTTTGCGCTAGGCTTGGTGGTACGAGACATGGCACCAGGCCATGTC
GGACCTCGAAGGAGGGGTATCATGGCTGATTTTGATCTTCTGGGTGATGGCCTGCGCAAG
GTCCTGCTGGCGGGCATCGGAGCCCTTGCCACCGGATACGAGAAGAGCAGCGAGCTCGTC
GACGAACTCGTCAAGAAGGGTGAGATTACGGTCGAGCAGGGCAAGGCGCTGAACACCGAG
CTCAAGCGCAAGGTGAGCGAGACGGTGGATGACGCCAAGAAGGCCGCCGCCGAAGCCGGC
GACAAAGCTGCTGCCGCAGCCGACACCAGTGCCGCCGACAAGCCCGCTGACGAGGGCAAG
GCCGAGTGACCAAGCCCACACGCGCTACGCCGGAATCAGGGTCGACCCCGCTTTCCAGCA
GGGTCGACCCTATTCTGACGCCTGCGAAAGCCGAACGTGAGGCGGCGGCGAACCGGTCCG
TCGACACGTCGGACACGCTCAAGCAGACCGTTACCAAGGCGACTCCGAGCGTATCCGACG
AAACGCTGGCACTGTTCGGACGCAGGAACGATTTCGCCACGCGCTACCATCTGACGCGTC
GTGGCAAGATCAAACGACTGGGGCAGATCACCAGAATCGTCGAGCAATTCGACGTGCTGC
ACGGCCTGACTCCGGTCAAAATGCGCCTCATGTTCGAGGCGCTCGGCCCCACGTTCGTCA
AAGTGGGCCAGATTCTGTCGATGCGCTCCGAGATTCTGCCGCAAAGCTTCTGCGACGAAC
TCGCCAAACTGCGCGCCGACGCCGACCCGATGCCGTATTCCACGGTGTTGGATGTGCTTG
CCGCCGAATACGGGCGTCCCGCCGACGAGGTGTTCGCGCATATCGACCCCAAGCCGTTGG
GCTCTGCTTCACTGGCGCAAGTGCATCGCGCCACGCTGAAAACCGGCGAAGATGTGGCCA
TTAAAGTGCAGCGCCCGGGTGTGCGCGAAACCATGGCCCAGGACGTCTCCATCATGCGCT
CCATAGCCAAGGCCGCCACTAAGGTGATTCGCACCTCACAGATCGTGGACCTGAAGGGCG
TGGTCGAGGAGCTGTGGGACACCTTCGAATCGGAGACTGACTTTCTGATTGAGGCCCGCA
ACCTCGCCGAATTCAAGCGTTTCGCCGCCCGATTCAAATACATGGACTGCCCGACGGCGT
ACACCGAACTGTGCACCGAGCATGTGGTGGTCATGGAGTACATCGACGGCATCTCCGTCT
CCCACCCGGGCCGGCTCGTCGATGCTGGTTATGACTTGAAGGAGATCGGCACCAAGCTCG
TCGACAATTACGCCACGCAGATTCTCGACGACGGCTTCTTCCACGCTGACCCACATCCCG
GCAATATCATCATCCGGGGCGGCCAGATCGTACTTATCGACCTCGGTATGACCGGTCGGC
TCGACCAGCGCACCCGTGCAGTCCTCAAAGAAATGATTTTCGCCGTCGCCAAACAGGATT
CGCCCGCTCTGGCCGAGGGGCTGCTGCGATTTGCCGGCACCGAGGCCGATCCGGAGGACT
ACCCAGCACTGCTGGCTGATCTGGACGTGATCGTCAAGGAATTCGGCACTGTGGATCTGG
CCGAACTGGACATTGCCGCCTTCCTGACCGCACTGACGCAGATGGCCGGCCGCCACAACA
TCGAGGTGCCCAGTACGGTGACCACCGTCGGCCGCGCGTTGGTTACGCTCGAAGGCTTGC
TGGACGAGTTCATTCCTGATGTGAATATGATCGAAATCATTTCCGACCATATCGCCACGT
CGAAATCGCTGAAGAACGCCACCAAAGACGAGATCAAGTCGCTGGGCGTTGAGGGACATC
AGGCTTTGCATGCCACGCTCGGCACCATGACCGAACTCAAGACCGTGGCCCGTATGCTGA
CCCGTGGTCAGTTGCGCGTCAACATGGAACTGGTCGGCTCTGAAGAGCCGTTCCAGCTGC
TTTCGGATATGGTGAATCGTCTGACGATGGCCCTGATTGTGGTCGGTTTGTTCGTTGGCT
CGTCGATTGTCTACTACGCCGGCATGAAGCCGATTATCTTCGGCATTCCGGTCATCGGCT
TCATGGGCTACGTCGTGGCCTTCGCCCTCGGCGTATGGATCGTCATCGACATCTACTTAA
AGGGGCGCAAAACCAAGAAGCGGTAGGGCATCGATTGATATCAGTCCAGCGGGAGGGTGG
ATTCGCGCTGGATAAGGTGGCAGGGTACGTAGTCGACACCGTGATGCGGGTTGCCGTCGA
TGGCATCGACCAAGTATCGTGCCGCACGCCGTCCGATGGTTTCGGTTTCGTTGTCGATCG
ACGTCAGTGCGGGCCTCGAGCTGGAGGTCAGTACCGACCAGTTATCGTGGCCGATGACGG
CGACGTCATCCGGGATGCGCAGTCCCTGCTGCTTGAGCACGTCAATGCAGCCGCGGGCCA
ACTGATCGTTCTGGCAGACCACTGCATCGAACTTGACCCCTTGGTCGAGCAGCAGGCGGG
TGGCGGCGCGGCCCCAGCCTTCGTCCCATTTGCCGTAACGAATTGGGCCGGCGGGTTCAA
TACCTAATTCGGAGAGTGCCTCGAGCGCGCCCTTGGTGCGGTCGGTGGCAGCGGTATAGG
TTTCGTCGCCGCCGATAATGGCGATGTGCCGGCGGCCACACGAGATGAGATGGTTGATGG
CCATGCGGCCGGCGTCCACGTTGTCGCAAGTGACCGAGCAGTCTTTGGGGTCGGTGGAGG
GGCCGTAGACGTAGACCAGTGGCACGCCCCAGTCATGGCCAAGCGTGGGCCTGGGGTTGG
TCTCGCACTGCACGATGAGCAGTCCGTCGACCTTGAGGGACAGCAGTTTCTCGACATGCT
GACGTTCCAAGGCGGCGTCGCCACGAGCGTTGGCCAACAATACTGAGGTCGATTGGGCTC
GCAACTCGTTCTCCGCGCCGATAAGAATCGGTGTGGAGAAACGACCCTGCAGATCGGAGG
TGACCAGGCCGATAGTGCCGGTGGTGCCGCGGGCTAGGGATTGAGCGAGTTTGTTGGGAG
AGTAGTTGAGTTGCTTGGCGGCATCCAGTACACGCTGCTTGGTTTCTTCGCTGATACGGG
GTTTGTTGTGCAGTGCCTTGGATGCAGTGGCCGTCGAGACTCCGGCCAATGCCGCCACAT
CCTCAAGTCGCGCTGCCCGTCCGGTTGCTGGCTGGGTCATCATGCCTCGATTCCTTGGTT
CTTCAGCAGTATATAGCGCATTGTTTTGCGATGAAATACCTCATACGGTGTGGTGCGCCA
TTGCATCTGGGAATAATTGTAGCTTCAATGCGAAAACTTTCGCAAACATCTTTTTTTCGG
CGTGGCGTAGTCAGGGAAATTGTTCAAGTGCAAGGTAAGTGAAAGAAAGCGTTACTTCCA
TGTTCGCTTTTGTTTGATTTGCTCGACACGCCGGAATAATCATTGATATTAAGCCAATTC
AAGCACGTTATTCATAGTCGAATCACAGTCTCGAACCCGTTTGATGTGAGAAAAAACGCG
AAAATGCGAAAGCGCTTTTGCAAAAACTTCCATGTTCGTTTATATTGAGAAAAGGCTTTC
GCAGTGTTACCTGCTCCGGGCAAAGGAGCGAGCAGGGCGAAACCAAGGAGGCGGACCGTC
CGCCACCGCCTCTCATAGTTGAGCGGATATATAGAGAAAGAAGCGAACATGGTGTCTTTC
AATAAACTGACCCGTACTCTTGCTGGCATCGCTGCCGCCGCGTTGATCGTTCCGCTGGCC
GCCTGTGGTGGCTCCGGCAATGGTGGCACTGCCACCGCCGAAGGTATCCCGGCCAAGGGC
ACCGACGATGGTACCGAGATCACCCTGTGGACCCGTTCCCCTCTGGAGCGTCAGGCCAAG
AACGTGGTCGAGGCTTACAACAAGAGCCACAAGAACCAGGTCAAGCTCGAGATCATCCCG
AACGACGATATGGAAGGCAAGGTCGGCGGCGCTTCGCAGACCGACTCCCTGCCTGACATC
CTCGCCGGCGACGTGGTCCGTATTCCGTACTGGGCTTCCGAGGGCATCTTCACCGACATC
ACCAAGCAAATCGATGGCCTGGACAACAAGGCCGACCTGCAGCAGGGCCACATCGAAGCC
GGTACTGTTGACGGCGCCGAGTACACCCTGCCGTTCATCACTGACGTTTCCGTGATGGTC
TGGAACAAGAACCTGTACAAGGAAGCCGGTCTGGACCCGGAGCAGGGTCCGAAGAGCATC
GACCAGTTCGTCGAGCAGGCCAAGAAGGTCGCCGCCCTCAACAAGGATGGCGTCGCAGGC
TCCTACCTCGCCGGTCAGTCCGGTGGTGCTCTGGTCTTCGACCTCTTCCCGTCCGTGTGG
GCTGACGGCGAATCCGTCATGAACAAGGATGGCTCCGAGGCCACCCTGGACAACGACTCC
ATGAAGGGCGTCTTGGACGCTTACAAGGAGCTGGCCAACACCACCAACGGCCTGGGTGCA
GGCTCCAAGGAAGAGACCGGCGCCACCTGGACCGCTCCGTTCGCGAACGGCAAGATCGGT
GTCATGCCTTACCCGAACACCTCCACCACTGCTCTGTTCGATGCTGAGAAGGACGGCGGC
TTCGAGGTCGGCGTTGCTCCGATCCCGGGCACCAAGGAAGGCAAGACCTCCACGTTCCTC
GGCGGCGATGCCATGGGTATCTCCAAGGACTCCAAGCACGTTGCTCAGGCCTGGAACTTC
CTCTACTGGCTGATGCAGTCTGACGCTCAGAAGGAAGTCTTCGCTGACCAAGGCGACACC
GCCTCCAACATCCAGACCCTGAAGACCGCTTACAAAGACGCTGACCCACGCATCCAGACC
ATCAACTCCGTGATTATCGACGGCAACGGCCAGACCCCGAAGTCCCCGGCCTTCAACGAA
GCCTTCAACGCCGCTGGCTCCCCGTGGCAGCTGCTCGTGCAGAACGCCGTGTGGGGTTCC
GGTGACCTCAAGGCCGACAACAAGGCCGTCACCGACGTCCTGTCTGCCCAGTGATTCGGT
GGTGATGCTCCTCACCATCACTCATCAAATCACAGCAATAACTGAATAACAACTGAACAG
ATTGAGCCGGTCCCTCCCTTGTGAGGGCAGGAGCCGGCTCAACCACATAATCGAACTTCT
ATCTTCTTCTTCATTCCTTCTCTTCCTTCATCACTACATACCTTATGAATGCGGTGTGTT
GGCGGGGCTTCGGAGTCCTCCTTCCTCGAAGCCCTGACATCGGATTGCATTCGGATTCCG
TGATTACCATTTCACAGTAATTTCCCAAAGGAGAGAGAAACATGTCGAGTGTTTCCAAGA
GCGCCGGGGCTGTGCCCGTGCATAAGTCCAAGGCGAAGGCGGCGCAGACCAGGCGAGGTC
TGCTGTACGCACTTCCGGACTGGCTGATGATTATCGTCCTGTTCTTCGTGCCGATTGTTC
TACTGGTCGTCATGGCCTGCTCTCGTTGGAGCCTGCTGGGTGGCAACCGCGGCGTGAACT
TCCCGGACAACTTCGTCAAGGTGTTCGAGAACAAATTGTTCTGGCCCTCGATTTGGTTCA
CGCTCGAGTACACCGTGATCGTCACGATCTTCCTGTTGGTCCTTGGCCTGGGCATGGCCA
TGATCGTGCAGGAGAGCTCGAAGTGGAACAACGTGCTGCGTACCTGCTTCCTGCTGCCGT
CCGCGACGGGCCTGGCGTCCGCGTCCCTGCTGTTCTACGCCCTGTATTCCCCGCAGGTGG
GCCCTGTCACCAAGATTCTGAGCTCGTTGGGCCTGATGCAGGAGGGTGGTTCGGTGCTGG
CCACTGGCCAGTCGGCCCTGTGGGCCACGATTATCGTGATTGTCTGGCGTTTCTCGGGCT
ACTACATGCTGCTGATGATGATCGGTCTGCAGGCCATCCCCGGTGATCTGTACGAGGCGG
CCCGCATGGACGGCGCCGGTTCCTGGCGTATCTTCCGCTCCATCACCCTGCCGCTGATGA
AGCCGACCATCGTGATGTGCCTGGTCTACTGCGTGACCGGCTCGATCCTCGCGTTCGATC
AGTTCTTCATTCTGACCAAGGGTGGTCCGAACAACTCCACCATGACCGTGGTGCAGCTCA
TCTACAACTTCGCCTTCGATTCCAAGAAGGATCTGGGTATGGCCGCGGCGCTCTCGCTGA
TCGTGCTGGTGGCCCTGGTCATCATCAACTCCATCCAGATGCGCGGCATGCGCGACAACA
CCAAGTGAGAAAGGGGAGGTAACACATTATGACTACCCCATTGTGGAAGCGTATCATCGC
CCGGATCCTCGAGGCCCTGCTGGCCATCATCTTCATCAGCCCGCTGGTCTGGGTCATCAT
CTGCTCGTTCAGCCCGCAGGCCGGTTCGGCCCAGTCCAAGGGCTGGGGCGTGGCCAACTA
CCTGACCCTGTTCGGTTATCAGGAAGGTCTGCCCAAGTACCTGTTCAACTCGGTAATCGT
GACTCTGGTCGCGGTCGTGTTCTCCGTGGTCGTCTGTACGCTGGCCGGCTACTCGTTCTC
CCGCTTCGACTACCCGGGCCGCAACCTCGGCTTCATGGTCACCCTGTCGATCCTGATGGT
ACCGTACGCCTCGCTGCTGATCCCGCTGATGGTCTGGTACAAGCAGATCGGCCTGAACGA
CAGCCTGCTGGGCGTGGGCCTGGTCATCACCCTGTTCCAGCTGCCTATGAGCACGTTCAT
CATGCGCAACGCGTTCGACGCGATCCCCAAGGACATGGAGGAGGCCGCCATGGTCGACGG
CTGCAACAGCCTCCAGGCCTTGTTCAAGATTCTGGTGCCGGTGGTCAAGCCTTCGATGGT
TACGGTTGGCCTGCTCGCCTTCCTCGAGGCATGGAACAACTTCATGATTCCGCTGTACTT
GAGCTCTTCGTCCAAGTCCACGCTGCCGCTGGCGATGGTGAACATGCGTCAGCAGACCAT
GGGCGTCATCGATTACGGTGCCACCGAGGCCGGCGTCGTGATCCTGCTGATTCCCTGCGC
CATCCTGTTCCTCGCACTCCAGAAGTACTACGTCAAGGGCTTTATGGCTGGAGCCGTGAA
GGGCTGATCATGAACGTTACAATCACTTCCCCGTTCTGGAAGCGGCGTCGCGACCAGATT
GTCGAATCCGTCATCCCCTACCAGTGGGGCGTGATGAACGACGAGATCGACACCACGGTG
CCCGACGACCCGGCCGGCAACCAGCTGGCTGACAGCAAAAGCCATGCGGTTGCCAACCTG
AAGGTTGCCGCCGGCGAATTGGACGACGAATTCCACGGCATGGTGTTCCAGGATTCCGAC
GTCTACAAGTGGCTTGAGGAAGCCGCCTACGCATTGGCATACCACCCGGATCCCGAGCTC
AAGGCGCTGTGCGACCGCACGGTCGATCTCATCGCCCGCGCTCAGCAGTCGGACGGCTAT
TTGGACACTCCGTACCAGATCAAGTCCGGCGTATGGGCCGACCGCCCGCGCTTCAGCCTG
ATTCAGCAGAGCCACGAGATGTATGTGATGGGTCACTACATCGAGGCCGCCGTCGCCTAC
CATCAGGTGACCGGCAACGAGCAGGCCCTTGAAGTCGCCAAGAAGATGGCCGACTGCCTG
GATGCCAACTTCGGCCCCGAAGAAGGCAAGATCCACGGCGCCGATGGTCATCCTGAGATC
GAGCTCGCCCTCGCCAAGCTGTATGAAGAGACCGGTGAGAAGCGTTATCTGACGCTTTCC
CAGTATCTCATCGACGTGCGCGGTCAGGATCCGCAGTTCTACGCCAAGCAGCTCAAGGCG
ATGAACGGCGACAACATCTTCCATGATCTCGGCTTCTACAAGCCCACCTACTTCCAGGCC
GCCGAACCTGTGCGCGACCAGCAGACCGCGGATGGCCACGCCGTGCGCGTCGGCTACCTG
TGCACTGGTGTGGCCCATGTGGGCCGACTGCTCGGCGATCAGGGGCTGATCGACACTGCC
AAGCGTTTCTGGAAGAACATCGTCACCCGTCGCATGTATGTCACCGGCGCGATTGGTTCC
ACCCACGTGGGCGAGTCGTTCACCTACGACTATGATCTGCCGAACGACACGATGTACGGT
GAGACCTGTGCTTCCGTGGCTATGAGCATGTTCGCCCAGCAGATGCTCGACCTCGAGCCC
AAGGGCGAATACGCCGACGTGCTGGAGAAGGAACTGTTCAACGGTTCCATTGCCGGCATC
TCGCTCGACGGCAAGCAGTACTACTACGTCAATGCACTGGAGACCACGCCTGACGGACTG
GATAACCCGGACCGCCACCACGTGCTCTCCCACCGCGTCGACTGGTTCGGCTGCGCCTGC
TGCCCGGCCAACATCGCCCGACTCATCGCCTCCGTGGACCGCTACATCTACACCGAGCGC
GACGGCGGCAAGACCGTGCTGAGCCACCAGTTCATCGCCAACACAGCCGAATTCGCTTCC
GGCCTGACGGTCGAGCAGCGTTCGAACTTCCCGTGGGATGGCCATGTGGAATACACGGTG
AGCCTGCCCGCCAGCGCCACTGACAGCTCGGTCCGTTTCGGACTGCGCATCCCCGGCTGG
TCGCGGGGCTCCTACACGCTGACCGTGAACGGCAAGCCCGCAGTGGGCTCACTGGAAGAC
GGCTTCGTATACCTTGTGGTCAACGCCGGCGATACGTTGGAGATTGCGCTCGAGCTCGAC
ATGTCCGTCAAGTTCGTGCGCGCCAACTCCCGCGTGCGCTCCGACGCCGGCCAGGTGGCC
GTTATGCGCGGTCCGCTGGTCTACTGCGCCGAACAGGTCGATAATCCCGGTGATTTGTGG
AACTATCGTCTGGCCGATGGCGTCACCGGTGCGGATGCCGCTGTGGCTTTCCAGGCCGAC
TTGCTGGGTGGAGTCGATACCGTTGATTTGCCGGCAGTGCGCGAGCACGCCGACGAGGAT
GACGCGCCGCTGTACGTGGATGCCGACGAACCGCGTGCGGGCGAACCCGCGACGCTGCGC
TTGGTGCCGTACTACTCGTGGGCCAACCGCGAGATAGGCGAGATGCGTGTCTTCCAGCGT
CGATAAATATCGGCGATATGCCGGCCTGCGCGCAACTGGCCGGCAAAAAAATACTTATGC
CGCCATCGTCTGTAATAAGTCGATGACGGCATAGGCCGGATGTCAGTATCGATTGGAGCC
GAAAACACATCCGGGGAATGAGGTCTCCTGTGCGGGGTAATACCCGTGCAGGAGATTATT
TTTTAATTATATGCTCCTGCTGTGAGAGCTGTCGGCGGAGTCGACTGAGGGTGGTCATAA
GCGGTACCGTGTAAGCCACCCTCAGTCTCGCTTTGCGAGCCAGCTCCCGCCAGCGGGAGC
CTGTTGGTTCCTGATTCAGCGAGGCTGAATCGGCGCGCCGTAGGTACTGCGACACGGCGA
AACGCAGCAATGCTCTAATGCGAAAGTAAATGCGAAAACTGAGAAATTGCCGGGTTTTTG
TTGTGTAAGATGGTTGATATCGCTGAGGGAAAGTTGCGAAACCGTATTCGCTCGGTTATG
ATGTGGAATCAGCTTCGGTGAATTGCTCCAACCGTGATATCCATGGCGGATATCACACCA
GATTCACTGAAGATACTCATTCCGGTGAACCCAATAGCCAATAAAGGAAACTGACGGAGA
ACGGGCTCTGCGGCCCAGCATCCACAGAAGAAGTCCTGGTCGCATAGATGCGACGTAGCC
TGAGCGAAGACGCGAAAGACCGGGGCGGAGAGGTCCAAGCAGGAATGCATCACTCAACAC
GAAAGCGGTGGCTTGCGTCAATCGGCGCGGTTGCAGCGGTCGCCACACTGGCCACCGGCG
GTGCAGTCACCGCGCAGGCAGCCGATGCGCCCGTCATCAAGAATGCGGATGTGGCATATC
CGTCGTTCAAGGGATCTGATGATCCGATGAAGACGGCGGCGAACAACACCACATATAACC
CTGCCGTCAGCTATCTGCAGGAGACATTCGATAACGACGTGAAGAACCTGGCCGGCATCG
ACACCGACCATGACTTCTGGATCGATAAGATTCTCACCCGTACTGGTGCACAGCCAACTG
GTAAAGGCACGAACGACAAGGGTGCTTACTCGTATGAAGGCTCCGACGGCAACAACTACC
TGTTCACCCGTGGTCGCGCCGCCTACATGTACACGCACACGCCTAATCAGCTCGGTTTTG
TGGGTGATACCGCCTACTGGGACCAGACCAGCAGGAGCGGCTTCACCGTTACCGTAAACG
CTGATGGATCAAACCAGACCCTTAACGAAGACGCCTCCCAGCGCAAGCAGACGCCGAGCT
ACTTCACCTCCCTGTTCCAGACCGGTGGCAAGAGCCTCAAGATCAAGGAAGTCAAGTACA
TCACCTACAACAACGTGATGGTTGCGAACCTCACCGTGGAAAGCACGCAGGACCGCGATG
TCACACTGACCACGGCCTCGCCGTTCGCCGCCGAGGGTGCTGATGGTGCCACCGAACTTA
CTGGCCGCGTGAACGTCAAGAACAACCTGACGACCATCTATCCGCGCTTCTCCGCCAACA
ACCAGGACGGTTCCAACTGGATCGTCAGCGGTGGCAAACTCACCAGCACGTTGAGCCTCA
AGGCCAACGAACCGCAGACCGTCAAGATTCAGCTCGGCCTGATCGCCAACGAACTGCCTG
ACTCCACCAAGGAATATGAGGCCCGTTACACCGGCGACCTTAAGGATGCTGCCGCCTCCT
ACAAGGATTCCGTGACCACCTACAACAAGTGGTGGGTCGATAACGCTCCCTACGTGGACA
CTCCGGAAGACAATATCGATAAGACCGTGGTCTACCGCTGGTGGCTGAGCCGTTTCAACA
TGCTCGACGCCAACATGCCTGGCAACACCTTCCAGTACCCGACCTCCATCGAGGGTGTGC
TCGGCTACAACAACCAAATCGTGCTCACCTCCGGCATGTTCATGATGGACACCAAGTGGT
TCCGCAACCCCGAGTACTCCTACGGCACCTGGCTTTCCGCCGGCGATACCGCCAAGAAGA
GCAAGGCGGGCTATTACTACTACCACGACAATCCGGGCGACCCGGCCAACTGGAACCATA
GCTACACGCAGTACATCACGCGCGCCGGCTGGGACTCCTACAAGGTGCACGGCGGTCCGT
CCACCGTGGCCGAGGAGCTGGCCGACCAGGGTGCCGAGGACGTGCAAGGTCTACTCGCTT
CCAAGAGCGAGCCGGACAACAACGACAACCAGAACAACAATGACAACAGCTTGATTGACT
GGTCCTGGTGGTCGATGACCGGTAACGATGCCGACGCCGTTTCCTTCTCTGAGCCGGGTC
GCTCCGGCCAGCGCATGGATCGCGCCGATGGTTCCGCCAATATGTGGGCCAACGCTAACG
CGGCTGCTCAGGCATACAAGGCTGCTGGCGATACCGCCAACGCCGAGAAGATGCAGGCCA
TCGCCGACAAGATCCAGAAAGAAGTCACCACTGAACTGTGGGACAAGTCCGACAACCTGC
TCAAGCACAAGTGGCTGAACGACGGTGCTTTCGCCAAGTACAAGGAGATCAATAACTACT
ACCCGTACTCCGAAGGCCTGATGCCTACCGGCAACGAAGATTACAACAAGGCTCTGCGCC
TGTTCGAGGATTCCAACGAGTTCCCGATCTTCCCGTTCTTCACCGCCAACCAGGCGGACA
AGGCGGCGCTGAACTTCCCCGGTTCCAACAACTTCTCCATTATCAACGCACAGCCGCTGC
TGCAGGTCTATTCAGCCGGCATCCGCAATTACGATGCAGCCAAGAATGGCTACATCACCA
ATGAGCAGTTCAAGAAGCTGCTGTACTGGGTGGCGTTCGCGCACTACCAGGGCGGCGATA
ACAACTACCCTGATCAAAACGAGTTCTGGAACGAGGACAACAACAACGTCGGCGATGTAA
ACGGTGACGGCGTGATCAACAACCTCGACAAGAACCTTGACGCCGCACAGAACGGCGGCA
AGATCACCTACCGCTCCTGGATCCACCACACCCAGCTCGGCACCACGAACTGGACGATGG
TCGAGGACGTAGCCGGTATGGTGCCGCGCGAGGACAACAAGATTGAGCTAAACCCGATCG
AAATCCCCGGTTGGAACTACTTCACGGTAAACAACCTGCGCTACCACGATCAGGATGTCT
CCATCGTATGGGACAAGGACGGCAGCCACTACGGTGGTCCTGCTGGCTACAGCCTGTACG
TGGGCGGCAAGCTCGCCTTCACCTCCGACAAGCTGGCGCACCTCATCTATGACCCGGCTG
CGGGAACGGTCGAGGTCAAGGACGATTCCAGTGCCCAGGTTACCGTCGGCGCCGAAGCCG
TCAAGAACGTGAAGGCCGCCAATCAGGTTACCTTCAATGCCGATCAGCGCGTGACCGACC
TGTTCGCCAAGTCCGGCACCAACGTCGACTCCGCCTCCAAGTCCACCACGAACGTGGCCA
AGGACGCGGACGTGACCGGTACCACCTACGCCGAGAAGGACACCAACTACCCGGCCAAGA
ACGCGGTGGACGGCAAGACCGTGATGGAATCGTTCTGGGGTACCAAGGGCTCTGAGAACA
AGACCGACACGCTCAATATCAAGTTCAAGGACGGCAAGCAGAAGATCGACGACATCCGCT
TGTACTTCTACCAGAGCTCGTCCAGCCAGACCATCTCCGGCTATGCCGAGCCCGCCAACT
ACAAGTTGGAGTACCAGAAGGATGACGGCACATGGGCCCCGATTGCGGATCAGGTGCGCA
CCCCGAACTACGCGGGCGCGAACTACAACCGTATCCAGTTCACTCCGGTGGAGACCACGA
CCATCCGCGTCACCTTCACGCCGCAGGCCGGCATGGCCGTCGGTGTCAAGGAGATCGAAG
CCTACAACACCGGTATCAAGGCTGACGGCACTTCCGAGAACCAGACTCCGCAGGTGGATG
CTTACGTGTCTTCCAGCACCTCATCTGGTGCCAAGCTCGTCGGTACGGTGAAGGATGACG
GTCTGCCCGCAGAAGGCGACGTCACCACCACATGGTCCCAGGTCTCCGGTCCGGAAGGCG
GTACTGCGAAGTTCGTGGACGCCTCCGCTGCCAGCACCACCGTCACCTTCAACAAGGAGG
GTGACTACGTCCTGAAGCTCACCGCTTCCGATGGCGAGAAGGAAGGCTCCAAGGAAATCA
CCGTTCACGGCATCCCCTCTGACGGTACCGTGAACGTAGCCCCGCAGTCGAGCGCCTCTG
CCAGCTACACCAACGGCTACCAGCCGAAGGACAACGCCAAGAAGGTCATCGACGGTCAGG
TGGTATACGCCAACACGCCGAACGAGACCTGGAACAACTGGGGCGACTCCACTGGTGTGG
AGCCGTGGCTGCAACTGAAGTGGGCCGGCAAGGTGCCGCTGAAGAAGGCCAAGGTCTTCT
TCTGGACCGATGGCGGTGGCGTGCCGATGGTCTCATCTTGGAAGCTCCAGTACGCTGACG
CTGACGGTAACTGGCAGGATGTGAAACTGGCTGACGGCCAGTCCTACACGGTCAACCGGA
ACGAAGGCAACGAAGTGAAGTTCGCCGACGCCGTCGAAACCGACAAGCTGCGCGTGGTCT
TCCCGAAGGGCGCCATCGTGGGTGCTTCCGAGTTCGAGGCGTACGCCATCGAGCCGGTGA
GCGTGGACGAAGTCAACCGACTGGTGCAGACCGGTTCCAAGGCTGATGATCTGAAGCTGC
CATCCACCGTGAGCGCCGTATACACCGACGGTTCTCGCCGTGACCTCGCCGTCACGTGGG
GTAAGGTGACCGACGCTCAGCTGGCCGCCGATGCCGTATTCGATGTCAAGGGCACCGTCG
CCGGTGCGCTGAACGGTACGGTTGCACACATCGCGGCTCGTTCCGATACCGCATCGCAGA
CCGTGGGTAATGCGCAGCCGGTTGAGCAGACCGTCTACCAGAACGCCAAGTCCATCGACC
TGCCCGCCACGGTTCCGGTGAAGTTCCCGAACGGATACAACGACGACCGCAAGGTCACGT
GGAAGGATGCCGACATCAAGGCCATCGACCTGACCAAGGTTGGTGACTACGAGGTGGCTG
GTACCGTCGACGACGGTTCATCTTCCGCAGCTGCCAAGCTCACTGTCCACGTGGTTGCCG
ACCCGAACGGTTCCTCCACTCCGGAGCCTGAGCCTGAGCCGTTGGTCGGTTGGATTGAAG
GCAAGGCGACCAGGACCACCATTTCGCCTGATTCCGAGGCGACCTGGTCACCGGCCGAAG
GCAAGCTCAACGACGGCGTAGTCGTCGATGATACTTGGCCGACCACGGATGATCAGAACG
TCAACGACAAGGTCTGGGGTTCTTGGGGCAAGGCAAAGGACGGCATGTACGCCCAGTACG
ACTTCGGTCAGTCCGTGACCATTGACCAGAGCCGCGCCCAGTTCTGGGCCAACTTCGCTG
AGACTGACGATTCGAAGGGTGGTCTGGAAGTCCCGGACGCTTGGAAGATTCAGTACCTCG
CCGAGGATGGTTCTTGGAAGGACGTCGAGCCCACCGAGGATTACACCGTCGTGCGTAATT
CGCCGGCTTCTCGTGCGGATACCGATGCCAAGGGTTGGAGCGCTGTGACCTTCAAGCCGG
TCACCACCAAGTCGCTGCGACTCGTGCTCACTCCGTACACCGGCAGCAGCACCTTCGGGG
CCGCCGTGGCCGAGTGGGGCGTGCATGGTATTGACGGCACCGAGCCTGAACCTACCCCGG
TCGACAAGACCGCGCTCGAGTCGGCTCTTGACACAGCCAACGGCCTCGATGCAAGCCGCT
ACACCGCCGCTTCATGGGCTGAGTTCCAGCAAATCATTGACGCTGCCCAGGCTGTGTACG
ACGATGCCAACGCCACCGCAGAACAGGTCGCCGAGCAGGTGACCAAGCTCGAGGACGGCC
AGAAGGCACTCGTTGCGCTCGCCACCGACGTGGAGAAGTCCACGTTGCAGGCGGCCATCG
ATGCGGCCAAAGCCGAGGCCGCTTCCGGCAAGTACACGGATAAGAGTGTCGAGGCCTTGA
ACAAGGCCATCGAGGCTGCGGAAGGTGTGCTCAAGGTCGGTGAGGTCGGTGAGGTCACTC
AGGCCGCCGTCCAGGAAGCGTCCGCTTCGCTGAACAAGGCCGTCAAGGCCTTGGAAGAGA
AGCCCGCCGCCGAAACGGTGAAGAAGGAGTCCCTCGAGGCTTCCATCGAGCAGGCCAAGA
AGGCTGACAAGTCGAAGTACACCGAGGAGGCATGGCAGGCTCTGCAGAGCCAGATTGCCG
CCGCTCAGAAGGTGTACGACGACAAGGATGCCAAGCAGGCCGATGTCGATGCCGCACAGG
ATGCCCTTGACAAGGCATTTTGGGCCACCAAGGTTGAGCAGAAGCCCGGCTCCCAGCAGC
CTGGTGTGACCGACACTGATAAGGATGATAAGGACAACAAGGGTGATCGTGTGCCTCCGA
CTGGTGCCGCGGTTTCCGTAGTTGCTGCGGCTGCCGTGCTGCTCACCGCCGCAGGCGTGA
CCATCCTGAAGCGTCGCCAGTCCGGCGACCACGGTTCGGCTCGCCACTCGGCCTGACCCG
CAACGGAGTCATTCTGCCGAGTGAGCCCCCTCACAGAGGGGGCTCTAGCCTTTTCCTTCT
ACCCATCATTACTCTTTTCACTCACTCAATGAGGAGCACTATGAGTTTCCATGTATCCGC
GCAATCGGTTCGCGCGGTGGCCGGTGGACTCGTCGCCGCAGCGACATTGCTGTCAGGCCT
TGCCCTTGCGCCGACCGCAATGGCCGCCGATTCAGCCACCGCTGACAACGCGCCCAGCGT
TGCCGGTCACGCGTATAACGAACTGCCGTATAACAATCCTGATGTCACCGTCACCCAAAT
CGACAATAGCGCACTGCCCAGCTACATGCGCAACCCCATCGGGCAGAACGAGGGTATTGA
CACCCCGAACGATCTTTCGCAGAACTACTACTCTGCAGATGCATCCGCGCTGAGCTATGA
CGGCAAACTCTTCGTCTTCACCGGTCACGATGAGGCTTCGCCCGACTACGGCTCCTTCAA
CATGAAGGACTGGGGCGTATACGTCACCGATGAAGACGGCCTGAATCAAGGCAAATGGAC
ACATTACAAGACCATCGCCAAGGCAGGCCTGTTCAGCTGGGCCACCGGCGATGGCGCGTA
CGCCGGCCAAGTCGTAGCCGACGATAACGGCACCCCGAGCGACACTTCCGATGATTGGTT
CTACTACTACGTGCCGGTGAAGGACAAGGCTTCTGAGGCGGCTGGACAGGACCCGTTCGC
CATCGGCGTGGCCAAGTCGAAGAGTCCGCTCGGCCCGTGGAAGGATGCCATCGGCAAGCC
GCTGCTCACCACATCGCAAACCCAGATTGAAACCATCGATCCGGCATTCTTTGTGGACGA
GGATGGCACCGGATATTTGCACTTTGGTACGTTCGGCACTCAGCTCGCCATCAAGATGAA
GAAGGACGCCACAACCGGCCGCACCTCATACACCGAGGTGGAAACCAAGGCTGATGGCAC
CACGCCGAACCTCCACACCATGAAGGACGCGGACAGCAACGCGAACGGCCCGAAGGGATT
CTTCGAGGCGGCGTGGGTGTTCCGTAAGGGCGATACCTATTACAACGTGTACGACGGCGG
TAAGCCCGGTTCGGGCACGGCCACCTGCGTGGAATCGAACTATCAAGCTTGCATCCAGTA
CTCCACTTCCGACAGCCCGCTCGGCCCATGGAAGTACCAAGGCGTAATCGTGCCTTCTGG
CTCGGCCACCACGATGCACCCCTCGGTGCTCCAGTTCGGCGACAAATGGTATGTGACCTA
TCACACCGGCGACAAGGAAGGCGGCACCGATTTCCGCCGTGCCGTGTGCATTGATGAAGT
CGATTGGACCGCCGACGGCCAGATGGTTTCCACCGCCCATCCAACCAAGGCCGAGAAAAC
GCAGCCCTCCACCAACGTGGCTCCGTACGCAAAGGTGAGCGCCACGTTCACTGAAACGCC
TGCTTGGAAGGGTTCGGTGAACGACGGCCGTGTGTTGCAAACCGCTGTGGTCCCGCCGAA
TCACTGGACCAACTACCGTTCTATCCCGCAATCGCAGTCCGGCGATTCTCTGGTCTACCA
ATGGGATGGCACTGTGCGCGTCAACTCGTCTAAGGTTTGGTTCGACGTGGATTCCAACGC
TCTGCGCGCGCCCGCCTCGTGGAAGATTCAGTACTTGGACGCGGACGGCACATGGAAGGA
TGTCACCAACCCGAGTGCCTATACAACGACCACAGGCAAGGCCAACCCCAACGCCGTCAC
CTTCGATGCGGTGACCACTACTGCCTTAAAGCTCGACATGACCGGTCAAGCTGTGGATGG
CGGCTATGCCTCCGTGGCCGTTGCTGAATGGGAAGTCGGCTCCGACTCCAGCGAATCGCC
GGCAATCACTGCGCCGAAGAGCGTGACCACCGCCACCGGTACTGCGCCTACTCTGCCGGC
CACAGTGGATGTGAAGTACGGGAACCCAACCGTTGCCTCCCCAGTAATTTGGCGTCCAGT
TGATGCTTCCTCGTATGCCAAGGTCGGTTCGTTTACGGCCTACGGCGTGGTCGCCGGCGT
GCCCGGTGAGGCAAGCGAGCAGGGCAATGTGTCGGTAAATGTCACCGTGCAGGACGGCTA
CCAGCCTGCCGCTGATACCACGAAGCCGACTGTAACCGTTGCCGTTACTGCTAACGCAGG
CAATAGCGAGTGGCTCACCACCGCTCCGTTCGCCACCGTGCAGGCCACGGACGACACCGC
ACCTATCGCCAAGCTGGAGATTTCCGCTGATCAAGGCAAGAGCTGGACCACCATCGACGC
GAATGCAAACGCGGCCATTGCCACGCTTTCCCAGCAGGGCGATGTCGAAGTGTGGGCTCG
CGCCACCGATCAGGCCGGCAACGTTTCCGACGTGGCCAAGGCCGGCGGCAAGGTGGACTC
CGCCGCGCCAACCGTGACCGCCGCCGCCGATAAGGAGGAGCGCACGCTGACCTTGACCGC
TGATGACGGCACCGGTTCCGGTGTCGCATCAATTGAATACCGCATTGGCACAGACGGTCA
ATGGGCCACGTACAGCAAGCCGATTGCTGCACCGAGCGCGTCGCGCGCCACCGTGTACTA
CCGCGCCACCGATAAGGCCGGCAACGTGTCCGCTTCGGCGAAAACCGACATTCCATCCGA
CACTTCCGTGCCGCTGACCGGCTACATTGAGGGCGATGCCACCGCCACCGATGTGGACGG
CAAGGCATCCGGCTGGGTCAAGGGTGCCGCCGCGTTGAACGACGGCAAGATCATTCCCGA
TATCACCATTGCCAACGAGGATGTCTGGGGCACTTGGCCCAACACCGGTGAGATGCGCCT
CGACTACGAGTGGGACCGTGAAGTGACTATCGACTCTAGCCGCGTGCAATTCACCTCGGA
TGATGGCGGATTGGGTATTCCGGCATCGTGGGAATTGCAGTACTGGGACGCCTTGGCGAA
CAACGGTGCCGGCAACTTCGTGGATATTCCCGACGCCACCTACACTGTGACCGCCAATTC
ACCGTCTGCTGGCTGGGCCACCGGCGATGCCAAGGGGTGGTCTGATGGCACGTGGAACAC
TCCGGTCAAGACTACCAAGTTGCGTATGGTTATCACGTCCGGCTCGGCTTCTCCGGCTGT
TGCCGAATGGCAGGTTCATGCCATTGACGACAGTACGCCTGAGCCGCCTGAGCCCACACC
GATCGACAAGACCGAGCTCAAGCAGGCGCTCGCTGACTCGCCTAAGGCTGACGATGCCTC
CAAGTACACCGAGACTTCATGGGCGGAGTACGCGGCGGTATTGGATTCGGCGCAGCAGGT
GTATAAGGCTGAGGATGCCACCGAAGCTGCGGTGGTGGATGCCGCAACCCAGCTGAAGCA
GGCAGCGAAGAAGCTGGTGCTTGTAGCTACGGTGCAAGATCGTGCCGCGCTGAGCGCTCA
GCTCGATGCCGCTGCTGCCGTGGATCGCACAAAGTGGACTGATGAATCGCTGGCCGTGCT
TGATTCGGCAGTCGCTATGGCGAATGCGCTGACGAGTGATGGTCAGGCCGCCCAGTCTGA
CGTACAGGCTGCGACTGAGGCAATCAGCGATGCCATCGCGGGTCTGGTTGAGAAGAGCAC
CACGAAGCCTGGCCAGGGTGGCGATAAGCCCGGTTCCGGCACGGACAAGCCCAACCAAGG
CAACGATTCCAACCAGAACAAGGGTGATGCAGACTCCGGCAAGCACAAGAAGATACCTGA
CACCGGTGCAGCCGTGCTTGGTGTTGGCATCCTCGCCGTGGTACTTGCTGTTGCGGGTGT
AATCATCCTCAAGCGCCGCAAGTCCGGTACCTGCTAGTCCCACTCGCTCGGCCTAGCATC
ACCAAGCCCCCGCGCATGAACAGCGGGGGCTTCACTTTTGTTCAATAACAAGCATTATGT
GCGCGTATGAGACTACGATGGTGGGGAATCTACGAACAGGGGCAGCAATGACGGCATACA
TGGACCATAAGGATCTCGCCAACGAAGTTATCGATCAGGCGCGCGCACAAGAGATTACTG
ATGGTGTGCATCGCGTGCTTGACCGGATTGCCTCAGCGGAGTCCGCAGCCGGGCGTGCTG
CCGGTTCGGTCCAATTGCTGGCTGCCACCAAGACGCGCGATGTCGGCGAGATTCTGGCGG
CTATCGATGCTGGTATTCGCGTGATTGGTGAGAATCGTCCACAGGAGATTACTGTCAAGG
CTGACGGTCTGGCAAAACGACTGGGGGAGCGTGGTTATTCGCTAGGCGTGATTGATGCCG
CTGAGGCTGACACGGCCAATGCCGCAGCTGCAACGCATATTCCTTTCCATCTCATCGGCC
AATTGCAAGCCAATAAAATCGGCAAGGTGCTGCCGGTAGTGGACACCATCGAATCCGTGG
ATTCCATCGAACTGGCGGAAAAGATCGCCCGCCGTGCCACCATGCGCGGCATCACGGTCG
GCGTGTTGCTGGAGGTGAACGAATCCGGCGAGGAATCGAAGTCCGGCTGTGCGCCCAGCC
ACGCCATCGACTTGGCCCAGCGCATCGGTGCGATGGGCGGACTGCGCTTGCAGGGATTGA
TGACCATTGGCGCCCATGTGGATGATGAGCGCACGATTCGTGCGGGCTTCGCGCATCTGC
GCCGCACGCGCGACCAGATTATTGCCTCCGGTGCCGAAGGCACGGCCGACTGCACCGAAC
TGTCCATGGGCATGACCCACGACATGACCTACGCCATCGAAGAAGGCTCCACCATCGTGC
GCGTCGGCACCGCCATCTTCGGCGAGCGCGCCTTCATCTGATTGGAGCTATACGAAAAAA
CGCCGCTTGATCAATAGCCAAGCGGCGTTTTTTCGTAAGGATTTTCGGCGTATCAATCAC
GCATAGATATTGCGCGGACGCATGTCCTCGGGCAGGCCGTCGAGCAGAATCGCCACGGAA
CCTTCCTCGAACACGGAGCGAATACCCGCGGCCAGCAGCGGTGCGCAAGACAGTACGGTC
ATATTCGGCAGGCGCTTCTCTTCGGGAATCGGCACGGTGTCCATAAACACGATTTCATGC
GCGCCGCAGTGAGACAGGCGCTCCACGGCCGGGCCGGAGAGCAGGCCATGGGTGGCGACC
AGCGTCACCGACTTGGCGCCGGATTCGTTCAGGGTGCGCACGGCTTCGCAGATAGTACCG
GCGGTATCGACCATGTCGTCGATGACCACGCAGTCGCGGCCGTCGACATCGCCGATAATG
CCATGTGCCTCGGCATGGTTCGGACGAGTAATATCACGCTGTTTGTGGATGAATGCCAGC
GGCAGATTGCCTAGCTTGGCGGCCCACTGTTCGGACACCTTGATACGGCCGGCATCCGGG
GACACGATGGTGGTGTTGCCCAGATCAAGGGTGGAACGCACGTAATCGAGCAGCACCGGC
ATGGCGGTTAGATGATCGACCGGACCATCGAAGAAACCCTGCTCCTGAGCGGCGTGCAGA
TCGACCGTCATAATGCGGTCTGCACCGGCGGCGTGGAACAGATCGAAAATCAGACGGGCG
GTGATGGGCTCACGACCGCGGTGCTTCTTATCCTGGCGCGAGTAGCCGAGGAAGGGCGCC
ACCACGGTAATCGACTTGGCGGAGGCGCGCTTCAAAGCGTCGATCATGATGAGCTGTTCC
ATGATCCACTTGTTGATATCGCCCGAATGACACTGCAGCACGAACACGTCCGCACCACGC
ACCGGTTCGGTGAAACGCACGTACATCTCGCCATTGGCAAAGTCATAGGACGTGGTTTCG
AGGATTTCGGTTCCCAAACATTCGGCCACCTTCTCAGCTAGCTCGGGGTAGGCGCGGCCC
GTGACCAATACGAGTCGTTTATCCGGAGTGCCTTCAAGAATCGCCGACATGCGTTCGCAT
CCTTTGTTTGAGTCGCTGTGTGATTTACGCCTTAACCAGTGTACAAGCACCCCGCCGCAG
CGAACGCCACGGCGGGGTGCTTATTTCGTAAGAGTGTTGAGATTGCCGAAATTACTCGGA
GAACTCGACACTGACCTTATTGTCTTTGATGGTGAAGTTGCCGTTGACCTCCTTGCCTTC
AAGCGTGTACGTCAGCTGGGCGCTCACGGTGCCATCGGCATTATTGGAGGTCTGCGAGAT
GCGCGCGTTGGTGATGCGCGTGTTCTCGCCCGAGGATGCCTTGCTGGTCAGCAGTGCGCG
CTGGTTCGTATTCACGTGAGGATCGGCGATGGTGTTGGCCTTGTCGTAGTTGCCGGAGGA
GATGGCGGCCACATAGCTGTTCGCAACGCTCTTCGCGCTGAACACGGCGGAAGACAGCAC
GCCATACACGATACCGAACAGCACGAGGAAGCCGGCCACGGCACCAACGATGATGAAGAT
TTTCTTCTGTTGCTCATTCATGGTGGTGGAGGTCGCGCCAGGTGCGGCTACCGGTGCCGC
TCCGGGAGTGATGGGAGCCGCGGGCTGCGTGGGCTTGGCCAAAACGGTGGACATCGCGAA
ACCGGCAAGAATATGGGCATACCCTGTCCCGCCTCATATATAGACTGTCCAAGTTGCCCG
AAGAGGCGGTGCCGGTTTGGTGCTGCGTCATGGGCTAACACGCATACACACTCCTGCCAC
GGAACGTCCGTGGCCGAATAGTCCGAAGGAGGTGGGTGATGTCTGCGCACAAGTACGAAC
TGATGTTCATCGCCGATCCTGAGCTGGATGAGCGCGGTCTGAAGAAGCTGACCGAGCAGT
ATCTGGAACTCGTCACCAAGGAAGGCGGCTCTTTCGATGAGCCCGATTACTGGGGCCGTC
GCAAGCTCGCCTATGAGATTGCCGGTAAGACCGAAGGCAACTACGTCGTGGTGAAGTACA
CCGCCGAGCCCGCTACCAGCGATGAGCTTGACCGTGTTCTGAACCTCAACGAATCCGTGA
TCCGTACGAAGATTCTTCGTAAGGGCTGAATCAAGCGTTTAGTCAGCTGAACAGCTGGTA
TTCAAGGTAAGTAAGAAGGACCGTTATGGCAGGTGAAACCGTCATCACCATCGTGGGCAA
CCTCACTGCGGACCCCGAGCTGCGCACTATTGGCAGCGGTGCGACCGTGGCGAGCTTCAC
GATTGCTTCCACCCCGCGAACCTGGAATCGTCAGACCAACCAGTTCGAGGATGGTCAGGC
GCTGTTCATGAGGTGCTCCGCTTGGCGTGATCTGGCCGACCACTGCGCCCAGTCCCTGAA
GAAGGGCATGCGCGTGATTGCCACCGGTCGCCTCCAGCAGCGTTCCTATCAGGCACAGGA
TGGTTCCCAGCGAACCGTCGTGGAGATGCAGCTCGATGAAATCGGGCCCTCCCTGCGCTA
CGCCACCGCACAGGTGACTCGCCAGTCGTCCGGTCAGGGCGGCTTCCAGGGTCGTTCCGG
TGGTTTCCAGGGTGGTCAGCAGCCCAATCAGGGCTATGGCAACCAGGGTGGCCAAGGTGG
TTATGCCGGTGGCCAGGGCGGTTACAACGGTGGCTATCAGGGTGGTGGCGCTGGATACTC
CCAGCAGTCTGCCGCTCCCGCCAACCCGTCCGCTCCTGCGGTCGACCCGTGGAGTAATGC
CGGTGCATCTGATGCCGGTAGCTTCTCCACGTTCGGCGCTTCCTCCGATTTCGGCGGCGA
CGATTCCGACCCGGAGTTCTGATCAGTACTTGCCTCCCCGCTGCCAGCAGCAATCAATAT
CAAGATTTATAAGGAGAACATCATGTCACGTAAGAGGCCGCAACCGCCGGTCAAGCCGTT
CAAGAAGAAGCCGAACCCGCTGAAGGCCGCCAAGGTCACCGAGATCGATTACAAGGACGT
TGCGCTGCTGCGTAAGTTCATTTCCGATCGCGGCAAGATCCGTTCCCGTCGTATCACCGG
CGTGACCGTGCAGGAGCAGCGTGAGCTGTCCAAGGCGATCAAGAACGCCCGCGAGATGGC
CCTGCTGCCGTACGCCACCTCGGGTCGCTGAGTTAGGGAGGCTTTGAACAATGGCTGAAA
CCAAGGTTATTCTCACCAAGACCGTGTCCAACCTGGGCCATTCCGGTGACGTTGTCGACG
TGAAGTCCGGCTACGCCCGCAACTACCTGTTCCCGCAGGGCCTCGCTTTCGCGTGGACCA
AGGGCGCTGAGGCTCAGATCGTCGCTATGAAGCGCGCTCGTCTGGCCAAGGCCGTCGCTA
CCCGCGAGGACGCCGTCGCCGCTAAGGCCGCCATCGAGGGCACTACCGTCGAGATCGCCG
CCAAGGTGTCCGAGTCCGGCAAGCTGTTCGGTGGTATCTCCAACGAGGCCATCGCCGTCG
CTCTGTCCGACAAGGCTGCGGTGAACCCGAAGGCCATCGAGGTCGAGACCATCAAGACCA
CCGGCGATTTCCCCGCCAAGGTGGCCCTCCACCCGGAGATCACCGCTTCCTTCTTCGTGA
AGGTCGTGGCCGAGTGAGTCATTCCGGCCTAGTGCTGGAATCACACAGACCAAGAGTCTG
AGCTTAAGCATCATCCCCCGTGCGGTTTGCGCCGCATGGGGGATTTTTGTATTAGCAAAA
ACGCCGGAAATAGGCGCGACACGCCGAGAGTTGCATTCGCTTCAAATCTGAGTATATTTA
TCACCTGTTGCAAGGAATACTTCAACATCTAACCAAGCCCCTGTAGCTCAGTTGGTTAGA
GCAGCTGACTCTTAATCAGCGTGTCCAGGGTTCGAATCCCTGCGGGGGCACAGACAACCG
GAATCGAAAGATTCCGGTTTTTTGTTTTTTCCAGTATCAGTCCGTAGCTGGTGCGGAAAG
GCCGTCTTCGCGCGTGACGGCCGGACGTGTAAGGAGCAACGTCATGCCTCAGATATTCAC
GTTCACCGTATCCGACCCCGAAGGCATGCACGCCCGCCCGGCTGGCCGGTTGGTTGCCAA
AGCGCAGGAATATGAATCGAGCATCACCGTTGCCTACGGTGGAAAATCCGTGGATGCCAA
GCGTATCTTCGGTGTTATGGGACTTGATGTTCAACAAGGTGACGAGGTTACGGTTCGGGT
GCAGGGCAACGATGAAGCTGTCGCTGCTGCAGAGTTCGAGCGATTCCTCAAGGAGCACCT
GTAATGAGAACGATACAGGGCGTCAGCGTATCCGCTGGCATTGCTATCGGCACGGTCCGC
GTGCTCGCCGCCGTAGATTATGCCGTAGAACGCCGCTTAATCGACGACCCGCAGGCCGAG
ATGGATCGATTCCGCGCGGCCCGTGACACGGCCGTCGCTCAGCTCAAGCAACTGCGTGAC
AACGTCGCCGCTGAGTTCGGCGAAAACAAGGCCGAACTGTTCGACGCCCATCGGCTTATG
CTCCAGGACCCGGACTATGCGGAATGCGTCGAAGGTTTGATTGCGCAAGACAAGGTGAAC
GCCGAATTCGCGGTGAAGAGCGCCGCCGAACAGTTCGCCGCCATGTTCGCTGCGATGGAT
AGCTCGACCATGCAGGCTCGAGCCGCTGATGTCAAGGATGTTTCTCGCCGCGTGATGAAC
GTGCTGCAAGGCAAACGCGATAGCACGGCGCAGGATGGCAGTGTACAAGGCGATGCTGTG
CAGAACGGTATTGTGCAGAACGGGATCGCGCAGAACGGCGAAAGCCACATCATCTTCGCC
GAAGATCTTGCTCCCAGCGATACCGCGCAGCTCGACCGCGCTAAGGTTTTGGGCCTCGTG
ACCGCCAAGGGCTCAGCGAACTCGCACACCGCGATTCTGGCGCGCACGATGGGCCTGCCC
GCCATCACAGGTATCGGCGACGCCTTTGACCCGGCCGATGATGGTCACGTTGCCGTAATC
GACGGCACCAGCGGTGCGGTATTCGTCGACCCGGACGAGGCCACGCTGACCGAATACCGG
CGCAGGAAGGCCGAGGCTGAGGAGCACCTAAGCCTCCTGCGGAAGCTCAAGGGCAAGCCC
ACCGAAACCAAGTCCGGTCAGCGGGTCCACCTGTACGCCAACATCAGCCGTCCCTCTGAC
GCAGCCGCCGTGCTGGCCAACGATGCTGAGGGCATCGGCTTGTTCCGCAGTGAGTTCCTG
TATCTGGAACGCGAGGACTGGCCGACCGAGGAATTTCAGTTCGATGCATACGGACAAGTC
GCACAGGAGATGGGCGACCGTCCGGTCATCATCCGTACGCTCGACATCGGCGCGGACAAA
CAGGTCGACTACTTCAATCTGAGCCACGAGGATAATCCCGCGCTTGGTTACCGGGCAATC
CGCATCTGCCTGACCCGCCCGGAGATTTTCAAAGTCCAGTTACGCGCATTATTGCGCGCC
TCAGCATACGGCAACATCGCCATTATGCTGCCCATGATCACCTCTGTGCAGGAGGTACGC
GACGCCAAGCGGATTCTTGAAGAAGCCAAAAGCGAGCTGCGCGGCGAGCGCATCGACTTC
AACGAGAGTATCCAGATCGGCGTTATGATTGAGACGCCTGCGTCGGTCATTATGGCCGAC
GAGCTGGCCGCCGAAGTCGATTTCTTCTCCATCGGCACCAACGACCTGACCCAGTACACG
CTGGCCTGTGACCGTCAGAACCCGAGTCTCGAACGCTTTGCCGACCCGCATTCACCAGCT
GTGCTGCGCATGATCCAGATGACTATCGAGGCTGCCCATCGTCATGGCATCTGGTGCGGC
ATCTGCGGCGAGCTTGGCGCAGACTTGAGCCTGACCGATACGTTCCTGCGCCTAGGAATC
GACGAACTGTCCGTCTCGCCCACCAGCGTCCTGCCCCTGCGCAACGTCATTCGCAACCAC
TGAGATTCAAGGTCGCTTCGGCTGATTCCGATGGCTTTTTGGGCATTGCATTCGGCTGGA
CATTCGACATCGCATCTTGCCGGCATTTCGTCGTGGGGCAAAGTGTACAATCACCACGTT
TGCTTTCGCGCCCAGCGTAAATCGCGTCGCCGGCTCCGCGAACGGATTTCCAGTCACACA
GAATGCCGTGAACAGTCAGCCATGCCTGTTGCGCGGCGAAGAGAAAAGAAGAAGCAGTGG
ATTATCCTCTCTTTACCAAGCTGGCCGCCGAGTTCTTCGGCACCGCCATTCTGATGATCT
TCGGCAACGGCTCCGTGGCCAACGTTGAGCTCAAGAACACCAAGGGCCACCACGCCGGCT
GGCTGAACATCGCCATGGGCTACGGCTTCGGCGTCATGTTCCCGGTGCTCATGTTCGGTA
GCGTCTCCGGCGCGCACATCAACCCGGCCATGACCATCGCCCAGGCCGTCAACGGCCTGT
TCCCGTGGAGCGACGTGCTGCCGTACATCGTCGCCCAGCTGCTCGGCGCCCTGCTCGGCC
AGCTCATCGTCTACATCACTTACTACCCGCACTACAAGGAGACCGAGGACGCCGAGGCGA
TTCTGGGCACCTTCTGCACCACTGACGCGGACAACCAGAAGGTCAACTACTTCCTCAACG
AGATGTTCGGCACCCTGGTGCTCGTCTTCGGCGCCCTGTGCTGCCTGTCCCTGGCTTGGG
GCAAGCAGGATTACGCCGCCGCCTCCATCGTCGTCGGCTTCATTGTGTGGGGCCTCGTGA
CCTCCATGGGTGGCCCGACCGGCCCTGGCCTGAACCCGGCCCGCGACCTCATGCCGCGTC
TGCTGCACGCCATCCTGCCGATCCCGCACAAGGGCTCCTCCCGCTGGGGCGAGGCCTGGA
TCCCGGTTGTGGCCCCGATTGTCGGCGCCATTATCGGCGCTTGGCTGTTCGTGTTCTTCT
TCGCCAGCTGATTCGTTGATTGATTCATATATGCAAATGGCCTCCGCTCGTTTTGGGCGG
AGGCCATTGTCGTTGAATCAGGTAAACGCAGAGACTACTGCTCCAGGAACACCTGCGGGG
CCTTCATGAAGTTCGTGGCACAGTGTTCGCCGCAGAAGTAATAGGACTTGCCCTCATACT
CGCGCGTGATCGCATCGGCGTTCACAGCCACGGTCATGCCGCACACCGGGTCGGTGGCGG
TTTCGCCGTCCGCAGGGGCGGTGTGGTGCATGTGCATTCCCGTATCCATAGTGTTCTCCT
TGTTGGTTGGATTATTGGATTGGTCAGATACGTGATTGGTTTGATTCAGCGTGGTGCGAT
CGTCGATGATGACGGTCGGCTCGTGAGGCGCGTTGGATGTGGCGGAGCCGGTGATGTTGG
CGGCGTTGGCGGATTCGGCCGATCCGGCTGATTCGACATCCGCCGTGCTGCTGCCCGAAC
CGGCGGGACCATCGGCAGCACCCACGTTGATGTTCGCTCCATGCAGCCGGTTCGCGTTCA
GCACCAGGCACACTGAGCTCAACGCCATCGCCAGACCCGCGATCATCGGGCTCAACAGCC
AGCCGGTGAACGGGTAGAGTACGCCGGCGGCCACCGGAATGCCGATGACGTTGTAGCCGA
ACGCCCACCCCAGATTCTCGCGGATGTTGCGCATCGTGGCATTGGACAGGTTGATGGTCT
TGATGACGCCGCGCAAGTCGCCGCTCATCAAGGTCACGTCCGCCGACTGCATCGCCACGT
CCGTGCCGGTGCCGATGGCGATGCCGAGATCCGCCTGAGCCAGCGCGGGGGCGTCGTTGA
TGCCGTCGCCCACCATCGCAATCAGAGTGCGGGATTGTGCGGCCGTGCGGGAGGTGCCGT
ACGCGGACTTGGCGGCGGCCTCGTCGCGTTCGCGCTGCAGTTTGGCGATCCAGTAGGCCT
TGCCGTCCGGCTTGACCTCGCAGATCACCGTATCGATGCCGACTTCGCGGGCGATGCGCC
CGGCTACCTCGGCCTTGTCGCCCGACAGCATCACCGTGCGGATGCCGCGTGCGCGCAACG
CCGCGACGGCCTCACGCGAGCCTTCCTTGACTGTGTCCTGCTCGTAGCTCGGCTTGTCCC
AGTCGGCGGCCGCGTCCACCACGCCGCGCGTGATGGTGCCGGTCTTGTCGAACACCACGG
TGCCGATGCGACGCGCCTGTTCCAGCGCCTTGGCACTGGTGACCAGCACGCCGTTGGTGG
CGCCCAAGCCCAGCGAGACCGTCACCGACAGCGGCGTGGCCAGTCCCAGCGCGCACGGGC
AGGCGATGATCAGCACACTGACCGCAGTGACCAGCGCGTGCGCCAGTTGCGGCGCCGGGC
CCAGTGACACCCAGATGGCGAACGTCCAGATGGCGATGATCATCACCGCCGGTACGAAAT
ACCGGGCGATCTTATCGGCCAGTTGCTGCACCGGCGCCTTGGTCGCCTGGGCGCGGGCCA
CCATCGCCGCGATCTGCGAGAGTACCGTGTCCGCGCCGACTTGGGTGGCGCGCATCACGC
AGTCGCCCTTGAGCAGCACGGTGGCCCCGGTCACCGGGTCGCCTGCGGTTTTGGAGACCG
GCTTGGATTCGCCGGTGATCATCGATTCGTCGATACGCGCCTCGCCGGCCACGATCACGC
CGTCCGTGGGCACGCGCTCGCCGTTCTTGACGATCAGCAGGTCGCCGGTGACGATGGCGT
CGATGTCGGTGTCCGTGAAATGCGCCGGATTACGCCATTCGATGCCGTCCACATTGTCTG
CGGAAGTGGCGTTGAGCTTGTGCGCGGTGCGCGGGCGCAGTCTGATAAGCGACTGCACCG
CCTTGCCGGTGCCTTCGCGGGCCTTGGCCTCCAGCAGGCGGCCGACCAGCACCAGGGTGA
TGACCACGCCGACCGATTCGAAATACGGCTCGCGCGAGCCCTCCGGGAACACCCACGGGG
CGATGCAGGTCACCAGCGAATACAGGTAGGCGGCCGAAGTGCCCAGCGAGACCAGCGAGT
TCATGTCGGGGGAGCGGTGCGCCAGCGCGGGGAAGCCGACCGTGTGGATCGGACGCCCGC
AGTAGAACATCACCGGCGTGATGAGAATGGCCTGCAGCCACGGGTTCACCATCCAATGCG
GCACCAGCGCGGGATTGGCCATATGCAGCATGGTGACGGCGAATACCGGCAACGTCAGTA
CCGCGCCCACAATCACCAGCTTCGTCAGCGCCTTGATCTCATTGGCGCGTTCAGCCGCCT
CTCGCCGCTCGGCCTCCGCCGCATCCACAACCGGAGCTCCAACCCGCAAGTCTGAGGGAG
AGACCCCCTCGGCTTCGGCCGAGCCGTCAGCACGCGGGCGAAGCCCGTCCTTATCCGCAC
CGTCCTTACTCTCCTCTCCCTCAACCCTCAACAACCCATGCACCATATTCATGCCGCATG
CAAACGGATATTCGCCCGCCGGCAACGCCGGTAGTTCCACGTCGGTGGTGGCGTTGCCCG
GCAGCATGGCGTCAAGCCCCAGATCCGCGAACACCACATGCGAAGTGCATTCGCCGGTCT
CCTGTCGATCGAAAGTCAGCGTGATCGGCGTACCCGTGCGCATGCTGATCACGGCGGGGG
AGTACCCGCCCTTGACGGTGATTGTTGCGGATTGGCGTTCGCCGGAGGCGTCCATGGCCC
CGGCCGTGGCTTTCTGCGTTCCGAAGAAGAACCGCAGTACCAGCCATGTCAATGCGGCCG
CCGCTATCAGCGCCGTGGCGGCCGAGAAGATGCTGAGCTCCATAACCGTTCCTTCCCCTT
GTTTGTTGTACTGAACAACAGTGTATACCCTATACCCCTAGAGGGTATATAATGGGGTGT
GTTCAGCTGACGGATAAGTATCAGGGGGTTTGCGATGCATGGTTATGACGAAGACAAGGC
CAAGGTCATCGCACGATTGCGCCGTATCGAAGGACAGGTGCGTGCCATCACGCAGATGGT
GGAGGATGACAAATACTGCATCGATATCCTGACGCAGATTTCGGCGTCGAATTCGGCGCT
GAAATCCGTGGCGTTATTGCTGCTGGACGATCATCTCAACCATTGCGTGCGGCAGGCGTC
GATTCAGGGCGGCGAGGTGGCCGATGAAAAACTTGCGGAGGCTTCCGCGGCCATTGCGCG
TCTCGTCAAATCGTGACGAGTTTTACCGTCATTCACCATCGATGACATACTGGGTACCAT
GTTTGAGCAAATAGGAACCGTGATTATCGTCATCGTCGTGCTAGTGGTTGGTGCAGGGCT
TGGCCTCTTCGCCGGCTTCGTGCTAGGCCGTCATAAGGGTCAGGAGATGGCTCGAGGCGT
CAAAAGCGAGGAGCTGGAAGAGGCCAAGACCTCGCTGGAGAATGCGCGATTCGAGAACGC
TGAGCTCAGTGCTCGCAATGCTGCCGCACAGGCTCAGATTGAAGGCGTGAACCAGCAATT
GGCTTTCGCCAAGTCACAACTTGCCCAGGCGCAGCAGGCTGAGCAGATTCGCATTCAGCA
GGAACGTGAGCGTGCAGCTGCGGAGGCAGAACGGAAGCGTCAGGCGGATGCTCAGGCCGC
CGAGGCCAAGCGTGCTGAACAGGAAGCACGTTTGAAAGAACAGAGCAAGGTGCTCGAGGC
GCTTGCGCCAGTGGCCAAGAATCTTGATACCTTGCAGAACAAGGTCACGCAGATCGAAGA
GGGCCGCAAGAGGGAAATGGGCGCATTGGGAGCCCAACTCAAGGGGCTCAACGATCAGCA
GGCCCGTTTGGACAAGGAAACCAGTTCCTTGTCCGCCGCGTTGCGCAACAACAAGGTGCG
TGGCGCGTGGGGCGAGGCCCAGCTCAAGAACATTGTCGAGTCCGCCGGATTGCTGGAACA
TGTCGATTTCGACACCCAGGTGGTGGTCACGGATGCCGATGGGCGTACGTTGCGCCCGGA
TATGATCGTGCATCTGCCGGGAGGCAAGACCATTCCGATTGATGCCAAAGTGCCTTATGC
CGATTACCAGCGTGCCTGCGAAATCCCGGACACCGCCAGCCCCGAGGATATTGCCCGCCG
CGATGATTTGCTGCGGTCCCATGCCAAGGCGTTGCGCGAGCATGTACGTGCTCTCGGCGA
AAAGGCCTATTGGAATGCCTTTGATGTAGCACCTGATTTTGTGGTGGCCTTCATCCCCAA
TGAGGCACTACTGCAGGCCGCGCTCGAAGCCGATCCCACACTGATGGATGATGCGTTCTC
TCGCAAAGTGGCGCTCACCTCGCCGGTCACGCTCTGGGCCGTGCTGAAATCCGTGGCCTA
TGCCTGGCAGCAGCAGTCGCTCACCGATGACGCCAAGCAGCTGTTCGATTTGTCCCGAGA
ACTGTACGAACGGTTCTCCACGCTGGGTGATTATGCCATCAAATTGGGCACCCAGATTAC
TAAGACGGTCAGCGCCTACAACAAGTTCGCGTCCAGTTTGGAACGCCGTGTGTTGCCCAC
CGCTCGCAAGCTGCAAAAAATCGAACCGACCAAGATCATCGAGGAAGTACCGATCATCGA
ATCAGATAAAGGCAATGTGAGCGAACTGTCCGCCCCTGAAGTGGTGCCGGCCGATGAAGG
TGATACTCATCTGACTGCCTCAGGCGATAGTCTGGAGTCATGACTGAATCTGGATTCCGC
CCCACTGGTACCCCGGACCTTGCCGTCGCGAAGAGCCATAATGACTTTGCCATGCTGGAG
CCGCGTGAACAGCTAGCCACCTTGCTGAAGGAGCATGTGGTGGGCCGTCCGTTCTCCGAA
CTTGCCGCGGTGACTTTCGACCACCGTGCCGCCACTGTCATGGGCCATGTACTGATTGAC
GCTTTGGAAGATGCGGGCTATTCGATTGATGACTTCGATGCTGTTGGTGCCTTGACCGCA
GCATCTGTGCCCATGGTGTCTGCCATGATCCAGGCCGCCGCCTCTCGTGGCGAGGACCTA
GATGGATTCGTGATGGACTTCGTCTACCCGTCCATCAAGGGCCCCTCCATCGAAGGCCGC
CGTGTGGTGCTGTTGGATGCTTGGCTGTCCGAAAAGTCGTACGTGCAGACAAGCTCGCTG
GTCACCCTGCGCAACGGCAATGAGCTGAGCCTCGACTTTGGCATAGTGGAGCAGCTGGGT
GCCAAGGTCGTGGCCATCGCCTCGCTGGTCGGTGGCGGTGCCAAAGACATCAATGTGGTC
AACCCCTCCACCGGCGACGAGCAAACGCTCCCCTTCATCCAGGTCTTCGACGAATCCGAA
CTGCGGTAAATCCACCTTTGACGTCCCTCGCATAAAGTCAGCCGGGCTGAGCAGCGAAGC
TGACTAAGAGGAACCGGTGAATAGCGTTATCGAGGAGAAAGATTGCACGCACCCAACCAG
ATTTCTTTGGCTGCCAAGGCTTCAGGTGAACCGGAATTCCGTGAAATCGGCCTTGGGCCG
TGGTCTGAGACCCATCCCGGTGAGCCTCGTCCCGATGATCCGACTTCTTCGAATTATGAC
GGTCGTTTCGACTCGGTGCTGTTGAACGACGGAGACCGCCGCAACGTATTGGACCGTTAC
CGCTACTGGACCGTTGCTGCCATTAAGGCCGATCTTGACGCTCGAGGGCGTCACGACTTC
GAAGTTGCGGTGGAAAACTGGACCCACGATTTTAACATCGGTTCCATGGTCCGCACCGCT
AATGCCTTCCAGGCCAAGCGCGTACACATTGTCGGTCCACATAAGTGGAATCGCAAGGGC
GCGTTGATGACCGAACTGTACCAGCACGTCGAACACCACCCCTCCATCGCCGAACTGGTG
GAAAGCTGGCATCATCGCATCGCCGGTGAAATCGCCTATGAACGAGCCAAGGCCGGTGCC
GCCGCCATCCATGCGCATGATGTGGCTGTGGATGGAGACAACAAGCACCTTCATGAGCTG
CTGGCCGAAATCGATGCTTGTGATGCACGCATCAAGGAGCTTCAAGCCGCCCGCGTCATC
GCCCTCGACATTATTCCCGGCGCAGTGCCGATGGAAGCCTATGCCTTCCCCAAGCGGTGC
CTGCTGCTCTTCGGTGCAGAAGGCCCCGGATTGAGCGAGAAGGCCCTCGCATTGGCCGAC
GATGTGGTCTACATCTCTCAATTCGGTTCCGTGCGCTCCATTAATGCAGGCGCTGCGGCG
GCCGTGGCCATGCACGCATGGATTGCCCAACACGCCGTATCAGGCGTGTAGCCATGCGCC
GACAATCCTGCCGCATGGATCGGCGGTCTCATCGTCACCAGAAAAGCGGATATCAAATAA
TGACCCGAGTGCCTGCCCTGCTGAAATGGTCTCAAAGGGTAGGAAAATGCGGTTTCCCGA
CAACTGCGTGTCACATACGGCTCATATAGTTATGGCCATGCCAACATTTTCACGCGAAGA
AATCGTGCATTTGGGCGATCTGGCCCGAATCGCGCTCACCGATGAGGAAATCACCCGTCT
GCAGGGCGAACTGAACGTCATCGCAGACTCCATCAACAAGGTCCAGGAAGTCGCCTCCGA
CGATGTGCCGCCGACCGCCAACCCGGTTCCGCTGGAAGCCTACCTGCGCCCGGACGTCGC
CGAAACCCCGCTCACGCAGGAAGAGGCGCTCGCCGGTGGCCCGAAGACCGAGGCCGGCAT
GTTCGTGGCACCGCGAATCCTGGGAAGCGAGGAGTAATCGATGAGCAACGAAACCGCAAC
TCTCGTCAAACTGTCTGCTGCCGAGCAGGCCGCTGCCGTCAAGAAGGGCGACGTCACCTC
TCGCGAGCTCGTCGAAGCCCACCTCAAGGTGATCGAGGCTGCCGAGCCGTCCATCAAGGC
CTTCCTGAAGGTTTCCGGCGATGTGGCTCTCGAGCAGGCCGACGCCTTCGACGCCAAGTC
CGCCGAAGACAAGGCCGCCCTGCCTGAGCTGGCTGGTGTGCCGATTGCCATCAAGGACAT
GATCGTCACCAAGGGCATCGAAACCACCGCCGCCTCCAAGATCCTCGAGGGCTGGGTGCC
GCCGTACGACGCCACCGTCATCGAAAAGCTCAAGGCCGCCGGCATGCCGATTCTCGGCAA
GACCAACCTCGACGAATTCGCCCAGGGGTCCTCCACCGAGCACTCCGCCTACCAGACCAC
CCACAACCCGTGGGATACCGAGCGCGTGCCCGGCGGTTCCGGTGGTGGCTCCGCCTCCGC
AGTCGCCGCATTCGAGGCACCGATCGCCCTCGGCACCGACACTGGTGGCTCGATTCGCCA
GCCCGGCGCCCTGACCGGCACCGTGGGCGTCAAACCCACCTACGGCGGCGTCTCCCGTTT
CGGAGCCATCGCCATGGCCTCCTCGCTCGACCAGATCGGCCCGGTCTCCCGCACCGTGCT
CGACTCCGCACTGCTGCAGGAGATCATCGGTGGCCACGACAAGCGTGACTCCACCTCCAT
CCCCGAAGGCCCGCGCCCGATGGTCGCCGCCGCCCGCGAAGGCGCCAAGCGCGATCTGAA
GGGTATGAAGGTCGGCCTCATCAAGGAACTCGGCGGCGACGGCTTCCAGCCCGGCGTCGA
GGCCCGCTTCAACGAGGCCGTCGACAAGCTCAAGGAGATGGGTGCCGAGGTCGTTGAGGT
CTCGGTCCCGCACATCGGCTACTCGCTAGGCGCTTACTACATCATCATGCCGTCCGAGGT
CAGCTCCAACCTGGCCCGTTACGATGGCATGCGCTACGGCCTGCGCGTGATGCCGCCGAC
CGGCGTGCCGCAGACCGCCGCCAACATGATGGCCTACACCCGTGAAGCCGGCTTCGGCGA
CGAGGTCAAGCGCCGTATCATCCTCGGCACCTACGCCCTGTCCGCCGGCTACTACGACGC
CTGGTACGGCTCGGCCCAGAAGGTCCGCACGCTGATTATCGAAGACTTCAAGAAGGCCTT
CGAACAGGTCGACGTGCTCGTGGCCCCCACCAGCCCGTCCACCGCCTTCAAGTTCGGCGA
GAAGATGGACGACCCGCTGGCCATGTACATGAACGACATCGCCACCATTCCGGCCAACCT
CGCCGGCGTGCCTGCCATGTCCATCCCGGCCGGCCTGTCCGACGACGGCCTGCCCGTCGG
CTTCCAGTTCATCGCCCCGCAGCAGCGCGACGAAGTCATGTACAAGCCGGCCGCGGCCCT
CGAAGCCGCGCTGGAAGACAGCTGGAACGGCCCGATCTGGAACGACCTCAAGACCCCGTG
GCTTGACGGTCTGGGCAAGTGAGCATCGGAAGGAAAGAAACAACATCATGGCTGAAAAAC
TGATGAAGTACGCCGATGCCACCAAGAAGTACGATGTGGTCTTCGGTCTGGAAACCCACG
TGGAGCTGTCCACGAACACCAAGCTGTTCTGCCCGGCCCACATCGAGTTCGGTGGCGAGC
CGAACACCGAGCTGACCCCGGTGAGCCTTGGCCTGCCGGGCTCTCTGCCGGTGATCAACA
AGACCGCCGTCGATTACGCCATCAAGCTGGGTCTGGCCCTGCACTGCGAAATCGCCGAGT
GGAGCCAGTTCGCCCGTAAGAACTACTTCTACCCGGACATGCCGCGCGACTACCAGATCT
CGCAGTACGACAAGCCCACCAACGGCAACGGCTACCTGGACGTCGAGCTGGAAGACGGCA
CCGTGTTCCGCGTGCCGATCGAGCGCGCGCACATCGAGGACGACGCCGGCAAGAACACCC
ACGTGGGTGGCGCCGACGGCCGTATCGAAGGTGCCGACCACTCGCTGGTCGACTACAACC
GTGCCGGTGTGCCGCTGATTGAGATCGTCACCAAGCCGATCGAGGGGGCGGGCGACCGCG
CTCCCGAAATCGCCGGTGCCTATGTGCGCGCCATCCGCGACATCGTGCGCGCGTTGAACA
TCTCCCACGCTCGTATGGAGCAGGGCAACATGCGCGCTGACGTGAACGTCTCGTTGCGCC
CGAGCCCGGACGCTCCGTACGGCACCCGTTCCGAGACCAAGAATGTGAACTCGTTCCGCG
GCATCGAGAAGACCATCCAGTACGAGATTCGCCGTCAGGCCGCTCGTCTGGACGACGGCA
AGGAGATTCTGCAGGAGACCCGCCACTGGGATGAGGCTACGCAGACCACCGCTGGCGGCC
GTCTGAAGTCCGATGCCGACGACTACCGCTACTTCCCGGACCCCGACCTCGTCATGCTCC
ACATCACCAAGGAGCACATCGAGGAGATGAAGGCCCAGATGCCGGAAATGCCGCGCGAGC
GCCGCAACCGCCTCAAGTCCGAGTGGGGCCTGAGTGATCTGCAGATGCGCGACATCCTCA
ACGCCGACGCCCTCGACCTGATTGAGGAAACCGTCAAGGCCGGTGCCAAGGCTGCCGGTG
CCCGCAAGTGGTGGCTGGGCGAGCTTTCCCGCGAAGCCAACGCCAAGGGTGTGTCCCTCG
AAGAGCTGCCGATCACCCCGGCCGATGTGGCCGAGGTCGAGAAGCTCATCGCCTCCGGCA
AGCTCAACGACAAGCTCGCCAAGCAGACCGTCGAAGGCGTGCTTAAGGGCGAAGGCACTC
CGGATGAAGTCGTCAAGAAGCACGACTACAAGATCGTCGAAGACAACGGTGCCATCGAGG
CGGCCGTCGACGCGGCGTTCGAAGCCAACCCGGACGTTGTCGAGAAGCTCAAGAGCGGCA
ACATGAAGCCGATGGGTGTAATCATCGGTGCCGTGATGAAGGCCACGCGCGGTCAGGCCG
ACGCCAAGGCCGTCACCAAGGTCGTCATGGGCAAGATCAAGGGCTGATTAGATTCACTGG
CTCCCGCTGGTGGGAGCTGTCGAACGGAGTGAGACTGAGGGTGGTCGCCATGTACGGATG
ACCACCCTCAGTCCGCTTCGCGGACAGCTCCCGCCAGCGGGAGCACTTATTTGTAGGGAA
ATTCTCCAGTTCAAATCCGTTAGACAGCTCCCGCCAGCGGGAGCCTTTATTGATTCTGTA
AGAAAGTCGACTCAGAGCATTTCCAGCGTTCACCCAGTCGAGTAAGATATGTTCGGCACT
GGACCGTGAGCCGAAACAAGCCGAACCGGGGGACGTATACCGATGACCGCAACCAACGAG
ACGCTGAGCATGGCTACCGAAGCGCAACTGAAGCGCGATCTGCCACAGAGCATCGTCATT
CCGCCAATCCGTGGCGAAATGGTGCACCTGCGCCCCGCCACCGTCGAGGACCTGCCTCGT
TTGGATGAACTTGATGCCTTCTATGGCGCATCCAAGATCACAGGTAAGGATGCGGTCACC
GAACGCGCCATCGTACACACGTGGGTCCGCCGCTCCCAGGCTTGGGAAGCCGGTCAGGCA
CCCGCCGAATCCGGTGTGGGTGATCCGGAATCCCGCCGCACCATCGCATGGGCCGTATTG
ACTGACGCCGACCATGACGATGACGGTCAGCTCGATGCGGCCAGCACCGATAATGTCATC
GGCATGATTTTCCTTATCGACATCGACGGCTGGTCCAAGTCCGCCCGCATCCAGATCATC
TTGGGCCGTGAATACCGTGGCCGCGGCTACTCCCGTGACGCCATGCCGCGTGTGATGACC
TACGGTTTCGCGCCCGAACCGGCCGGCTTGGGCATGCACCGCATCTGGGTGAGCGTGCCG
GAAAAGAACAGCCGCTCGATTTCGGTCTACCAGTCGCTCGGCTTCGTGCCGTCCGGCACC
TCGCGCGACGCGTTGTGGGATGCCGAAAACAACAAATACCAGGACCTTATCGTCATGGAC
ACGTTGGCTGACGAGTACGATCCGATTCGTTCGCTTGACGCTTTTGGCATGCACTTGATT
GAGGACAACCCGGGTGTCAAGGAAGCGCTGTCCGCGCGCGAGCATTCCATCGCCATCCAG
CAGAACAAGCCGGAACCCGAGCCGGCACAGCGTGGTGAGGCAGCCGGCGCCACGACGAGT
GACGTGCAGTCCCAGGCCCAGACGCCGGCGGCCGCACAGCCAGTCGAGCCACAGGCCGAG
CACCACGACGATACGCAGAAGAACACGCGCCACAGTCTCGAAGAGGAAAGCAACTGGCCG
TACGGTCAGGCAGAACGCAAGCCCTCAAAGGAAGCATGGTGGCGTACGCTGGGCCGCGGC
CGCAAACGCGATACGGAAAGTGAGTGAGTAAACAAGCATGAGTGCCGAGGATCTCGACAA
TTACGAAACCGACGCCGAACTCGCGCTGTATAGGGAATACCGTGACGTCATCAAGCTGTT
CACCTATGTGGTGGAGACTGAGCGTCGCTTCTACTTGGCGAATAAGGTCGATTTCAACGT
GCGTTCCGCTGGTCAGGACGTGTATTTCGATGTGCAGCTGACTGACGCATGGGTATGGGA
TGTCTACCGTTCCAGCCGTTTCGTCAAGTCCGTGCGCATCGTGACCTTCAAGGACGTGAA
CGTCGAAGAAGTCCAGAAAACCGATATCGACATTCCCGACGATATTCACTGACAGGCAAT
CGTCTGATACAGCCTGTATTGACAATGCGCGGCATTCCGTCATCTTACGGCGGGGCGTCG
CGCATTGTTCATACAACGCATAGCAAAAGTTCAGACTCGTAACCTTGCCATCGTGTGTCT
TGTTTGCTTGCGGCTGATAGAAAATGCTGCATGAACACACACCATATGCAGCAGGGCCTT
AAGGGCTCCATCGCGGGCGTGGTTGCTGCCGCCACATTGCTGGCCGGTGGCATCCTGACC
GTTCCGCACGCCATGGCTTTGGAGGCCGATGGCCAGTATTACAGCAGCAAGCAGCCATAT
GTGGCACCTAGCGAAGCGACCACTGCCAGCTATAGCCAGGCGCCGGAAGGCTACGAAACG
GTATACACCGAGTCGATGGCTCGCCACGGTTCACGCGGCCTGTCCAGCTACAAATACGAC
GCATTGCTTATGAAGATGGCCGAAGCCGCCGAAGCGGATAACGGTTTTAAGTCTGATGCC
ATCAAGTCCGAATTCATGAAGAATCTCAAAGCCATCACCGCCGCAAATGTGGAGAATGGC
TACGGTATGCTCACCGGTCAGGGTGCTGACCAACATCAGGGCATTGGCGCACGTGCCTAC
GAGCGCAACAAGACGCTGTTCGACAACGCAGCCAAGGACGGCGGCAAGATCGCCTACCAG
TCCTCCGGCGAAGCCCGCGCTACTGAATCAGGCGAGAATTTTGCTCGCGGTTTCAACGCG
GCCTCGAACAATAAACTGGCGAACAGCACTGTGACGCCCGCCGATCCGGCCGGCACCGGC
GAGGCGGCGGCTTTCGACAAGACGCCGAACACGCTGTACTTCCACAAGTCCGAAAACCCG
GACGGCACTGAGAAAACCGGTGAGGCCAAGCAGCGTGCCGACGATTACCAGAACTTCGTG
GAAAACGATGCGATTATCGCAGGCGCTGAGCAAACCATCGCCGAAAACGAGGACGTGAAA
ACAGCCTCTCACGATTTGCTTTCACAAATCTTCACCGATGACTTCCTCGCCAAACTGGCC
GACGGCACGTACGCCTGGTACAACACTGTCGATGGCACCAAGGGCGGCGAGGCCAACTGC
GCGCCGGGAGCCGACCCCAGCAAGGATGCCGACGCCTGCGGCGCAGCCAAGAAGAAGATC
GCCTCCGAATACGATGCCGCGATGGATCTGTACAACCTGTACATCATCGCCGCTGATATG
GAGAACGAGAACACCGGCAGCCATACCTTCGACTTCAACCAGTACTTCCAAGGTGAGCAG
GCAGACGACGCCAAGTTGTTCGCCTGGGCGCTTGACGCCGAGGACTTCTACGAGAAGGGC
CCGAGCTACGCCGGCCAAGACGAGACCTACACAATCGCACAGCCGCTGCTTGACGATTTC
TTCTCGTCGATTGATGAGCGCGTAAACGGCGGATCCACCGTTGCTACTTTCCGCTTTGCC
CATGCCGAAACGATGATGCCGTTCGCCGCGCTGCTTGGCCTTCCCGGTTCCACCCAGCAG
GCGGCCGCCAGCACCACCGACGTGTACACCTACGCCAACAATGAATGGCGCGGTGAATCG
GTGACTCCGATGGCCGCTAATGTGCAGTGGGATGTTGCCGTCAAATCCGGCAACGACCCG
AAGACCGGCCGTGCCTACACGCCGCTCGTTCGTATGCTCTACAACGAGCAGGAAATCGCC
TTCCGCTCCGAATGCACGCCGATTGCCGATGGTTCCACGTGGTACAAGCTCACTGAGCTT
AAAAGTTGCTTGGCCTCCGACCACCAAACCCTAGGCGACGATGCGCATCTGACTGATGAT
TCCACAACGCAGCCGGGCACAGGACCTAACACTGGTGAAGGAACGAGTACCACTCCGAAT
AACAATGGTGCGGGAACTCATCAGCCCAGCAACACTCAGGCTAATGGTACGGAAAACGAG
TTGAGTCGTACCGGTGTTGCCGTTACTGGTGTTGCGGGGATTATGATGCTGCTTGCACTT
GCAGGCATCTCGCTGAATCTATGGAAAGTTCGTCGCTGACGAATTAGCCTAAGACCAAAC
CGATTCGCCGCGCTGTGTGTGACGCAACGTTGCCGAATACCCCTACCTCACGATTCGATG
CGTCGCCTTTCTGCTGATGGAAAGACGGCGCATCGGTCGTATATCGGGAGAATTCTGTAA
GCATTCGCTCATCTTTCGGTGTGCGATTCCGGGGCTTCTAGTAGACTGTCTCTGATTTTG
CGTTTATAAGGAGCATAATGACCGACAAGCAATCCGTAGTGATTATCGGCGGCGGTCCGG
CTGGACTTACCGCCGCATGGGAACTCATCAAGGACGGCGGTGCCGACAAGTACGACGTGA
CCGTGCTGGAGGGGACCCGCGAATTCGGCGGTATCTCGCGCACCGTGAAGCACAACGGCA
ACCGCATGGATATCGGCGGCCACCGTTTCTTCTCCAAAGACGAACGCATCATGGATTGGT
GGAAGACCGTTCTGCCGTTGCAGGGCGCACCCTCCTATGATGACAAGAAGCTCGGCCGCG
ACCACGACATGGAGCCGGGCGGCCCCGATCCGGAGACGGAGGACAAGGTGATGCTCAAGC
GCCACCGAGTGTCCCGTATCTTCTGGAACCGCCACTTCTTCGATTACCCGATTTCGCTGA
GCCCCAACACGTTGAAGGCCATGGGCTTCAAGCTCACCATGGTGGCCGGCTTCAGCTACC
TGAAGTCCATGTTCCACAAGCTGCCGGAAGACAATCTGGAGAACTTCTACATCAACCGTT
TCGGCCGCAAGCTGTATTCGATGTTCTTCGAGGGCTACACGGAGAAGCTGTGGGGCCGCC
ACCCCTCCCAGATCTCCGCCGACTGGGGCGCCCAGCGCGTCAAGGGCCTGTCCATCATGG
GCGTGCTCAAGAACGCCTTCCAGAAGCTGCTGCCCAAGAAGCGCTCCAACGCGGAGGTCG
AGACCTCGCTGATCGAGGAGTTCTGGTATCCGAAGTACGGTCCCGGCCAGCTGTGGGAGA
CCGTCGAGTCCAATTGCGAGGCCGCCGGCGTCAAGGTGCTGACCGACGCCAGGGTGGTCG
AGGTCCGCCAGACCGATGGTGCCGTGTCTTCCGTGGTGTACGAGGATTCCGAGGGCAACC
GCACCGAGCTTTCCGGCGACCAGTTCATCTCCTCGATGCCGGTCAAGGACCTGGTCAACG
CCATCGACGCGGCCGGCGCCGATCCCGAGGCCGTTGATTCCAAGCCCGCCCCGGCCGATA
TGACCGAGGTGGCCAACGGCCTGCCGTACCGCGATTTCGTGACCGTGGGCCTGCTGGTCA
AGCACCTGAAGCTCAAGAACACCACCAGCATCCCCACCCTCGGCAATCCGCCGATCGTGC
CGGACTGCTGGATCTACGTGCAGGACCCGGGCTACAAGGTCGGCCGTCTGCAGATCTTCA
ACAACTGGAGCCCGTACCTGGTCAAGGACGTGGACGACACCGTGTGGATCGGTCTCGAGT
ACTTCTGCGAGGAGGGCGACTCGTTCTGGAACATGAGCGAGGAGGATGTCACCAAGTTCG
CGATTTCCGAGCTCACCCGCATGCGTGTGATCAACGGTCCGGACGAGGTCATCGACTCCC
ATCGTGAGCGCGTCAGGAAGGCGTACCCCGCCTACTTCGACACCTATGAGCACATGGACG
AGCTCATCGAGTACCTCGACGGCTTCGGCAACCTGTACTGCGTGGGCCGTAACGGCCAGC
ACCGCTACAACAACATGGACCACTCCATGGCCACCGCCATGGAGGCCGTCGGCAACATCA
AGACCGGCAAGACGTCCAAGAAGAACGTGTGGTCCGTCAACACCGAAAAGTCCTACCACG
AAGAAAAGTGAATAAACCTTGTTGAGCTCCCTCGTCACAGAGGGAGCTTTTTTGGTTTTC
GGCGGGCCGTTTTGCGTTGGTCGAGTTGGCGTTGTACAGTGAACGAAGTTCGCAGAGACT
CAGAGACGCAGCGAACATTCATGAGCGGTGCAACCGCAATAATCACTCTTAACGCCTGGA
TAGGCATGGGTCTGTTCGGTATGGAAAGGGCAACCAGTGGCAAATAGCCAGAATCTTGAG
GATATGAAGCTGCCTGAGCTCAAAGAGCTCGCTAAACAGATGGGCCTGCGCGGCACGTCG
ACCATGCGCAAGCCCGAGCTGCTCGCCACCCTGCAGGCGGCGCGCAATGGTGGAGAGCCG
CCGGCCGGTGTGACCGTGCGCGCCCCCAAGGCCGCCAAAACCGCCAAGGTCGTCAAGGCT
CCGCAGTCCGATGCCGCTGAGGCCAACACCACAGACAATGCTGACGTGGCCACCCAGTCG
CCGGCTCCGGCTCCGGCTGCCACGGAACCGCAGCTCGATTTGCCGCTTCCCGTGGCCGAC
GATGCCAAGAAGGACGAGACCGAACCGCGACGCACCCGTCGTAAGGCCGCCGATGATGCC
GCATCCGAACCGCGTGCGGCCCGCCGTCGTCGCGATGACGACCAGCCCGATTTCGCTCGC
CGCAAGCCGCGCAAGAAGGCCGATGAGGCCGGCGATCTGCTGGCCACGCTCGATTTGGGA
GATGCAGCGCCTACCGAGCGTCGCCGCGAGCGTCACGAGGACGTGGAAGTTCCGCTGATT
CGCCGAGTCCGTGATGATGAGGACGAGCAGCCTCGCCGCCGTCGTCGCACTGCGGAAAAC
AGCGAAGAAACCGTGCGTGACCTCGACGATATCCTGGCCACGCTGCCCACGCAGAAGCAC
GAGGAAACGTCCGAAGACGGCGAGCAGAACGACGATCACGAGTTCGTGCGTCGTAACCGC
CGCGACCGTAGCGATCGCAACGATCGCGATACCCGTAATGATCGCAGCGATCGCCGTAAC
CGTCGCATGCGTGGCCGTGATCGCGACAACGCCGATGATGATCGTCGCTATGATGATCGC
GATAATCGTAGCGATCGCAATGACCGTGATAGCCGCCGCGAAGAGCCGCAGGAGGATCTG
GTGCCGGTGGCCGGCATCGTCGACGTGCTCGACTCCTACGCTTTTGTGCGCACTTCCGGC
TACCTGCCCGGCCCGAACGACGTGTACGTTTCCATGGGCCAGGTCAAGAAGTACGGCCTG
CGCAAGGGCGATGCCGTGCATGGTTCGATTCGCGCCCCGCGTGAAGGCGACCGCCGCAAC
CAGCGCCAGAAGTTCGTGCCGCTGCAGGCCATCGATTCCATCAACGGCCAAAGCGTTGAA
GAAGCGCTCAACCGTCCGCAGTTCTCCAAGCTCACGCCGCTGTACCCGCAGGAGCGTTTG
AAGCAGGAGACCGCCCCGAACAAGCTCACCGGCCGTATCATGGACATCGTTTCCCCAATC
GGCAAGGGCCAGCGTGGCCTGATTGTCTCCCCGCCGAAGGCCGGTAAGACCATCACCCTG
CAGAACATCGCCAACTCCATCGCCGCCAACAACCCCGAGGTCCACCTTATGGTGGTGCTC
GTGGACGAGCGACCCGAAGAGGTCACCGATATGGAGCGCACGGTCCAGGGCGAGGTCATT
TCCTCCACCTTCGACCGTCCGGCCTCCGATCACACTACGGTTGCCGAACTGGCCGTCGAA
CGCGCCAAGCGTCTTGTGGAGCTCGGCCAGGACGTGGTCGTACTGCTCGATTCCATGACC
CGACTGGCTCGCGCTTACAACATCGCAGCCCCTGCCTCCGGCCGCATCCTGTCCGGTGGT
GTGGACGCGCAGGCCCTCTACCCGCCGAAGAAGTTCTTCGGTGCGGCCCGCAACATCGAA
AACGGCGGCTCCCTGACCATCATCTCATCTGCGCTGGTGGAAACCGGCTCCAAGATGGAC
GAGGTGATTTTCGAGGAGTTCAAGGGCACCGGCAACATGGAACTGCGCCTGTCCCGCGAG
CTGGCGGACAAGCGACTGTTCCCGGCCATCGACATCAACGCTTCCGGCACCCGCCGCGAG
GAGCTCATCACCAACCCGCAGGAACTGCCGATTATCTACCGTCTGCGTCGACTGCTGGGC
GGCATGGAGCCCGAGCAGGCCTACCAGACGCTGGTGCCGCGCCTCAAGAAGACCGCCACC
AACCGCGACTTCCTCGCCGCCATCGTGCAGCAGGCCAACACCGGCAACGCGGTCAACGGC
AACTGATCAGACCGCTGAACAATAGTGTAAGGGCTGCACCCTGATTGATACGGGGTGCAG
CCCTTGTCGTATCTGATGCAAATACATCAACTATCACATTGCAGTTGTAGTATTGCCGTC
AACGTTCACATGCACGCTGACGATATATGAGATGAAAGAGGCATCACTGGGTTCGATTGT
TTTGGGAGTGGGCAGTGGTGCGGCCATGTTCGGCGATGCGGATGCCAGCCATATCCTCAC
CGGCGACTATGACATCTGAGATATCTGACTTTGCGCATCGTGCAAAGCCGTAATCGGGAG
TATCCTCGAATCTATGAGCGAAACGAGCAGCGACTGGCAAAGGACCACCATCGACTCCGC
CCAGGCGGCGGCCCACCCGGAAACCGCACAAGCGGTGGCGCGCATCAAAGCGCTGCGCCA
AACCATCGATAACATCGATTCGGCGGTCATCGCATTACTGGCCGAGCGGTTCAAGGCCAC
CTCGCAGGTCGGCGTGCTCAAAGCCAACGCCGGATTCGCGCCCGAAGACACCAAGCGTGA
GGACTATCAGATCGAACGCCTCCACCGCATCGCCATCGATGCCGGGCTTGATCCGGAAAT
TGCCGAAATGTACCGTGAATTCGTGGTTACCGAAGCCAAGAAGCGCCACCAGCGCATAGC
CGATGCCGGTGGTGACCCGGGCGTACTCGACGTATTCGCCTGATTCGCCCGCAGCGAATG
GGCACCTTTCGGATATTCGTCTATAGGGCAAGTTGCCTGCAGCGACTACATTAATACGGG
AATGGAATGCCCGTAGTGGTCGACTGTATGAATGGGATACGTAGATGAGATGTGGTGCCG
CACTGGTCAGTTGCGCATTGTGCGTGGCTTCGATTCTCGGCGGTGCTTGGATGTCTCGTC
CGACTCCGGTTGATTACGGTCCGGTGCTCGCTACGGCAAGTGATATGTACGCCGTCACCG
ATGCCGAAGGGGAGCCGGTCCGTTGGTATGTGGTAGGGAAGGGCGGCGCCGGCAATGGCG
CCAGTGCCGATTCCGGCAATAGCGGTTCCACTGATACCGATTCCGCCAATAGTAATTCCG
GCACGTCCAAGGTTTCTCGTATCCCCGCTTCCGCCGCCACCCTGCCATGGAAAGTCAGCG
TCACCTACTCGCTTGACGGTCCGAACGTCGAGGCAAACGAGGTTGCCGGCGCGTCTGGAC
TGATCGGCGTGTATATCGATATTAAGCCGCAAACCAAGGAAGCCAACCGTACGATCCCGG
TTGTCGCCTTTACCGTGCCTACGCAGGTAGCCGATGATGTTTCCGCTGACAACTCCATTA
CGGTGACCACGCAAGGTTCCAATACCGTAGTCGCCGCAGCTGGAAAAGCCGCAACCGGCT
TGGAATTCAGCTGCTATATGAACGCCAAAGACTTCTCCATGAGTTCCGTGGCGCTCGCCG
TATTGCCTTCCAATTCCAGCAGTCCGGCAGTTGGTGCTAATCCCGATGCCGCGAATGCTG
CGAATGCTGCCGCACAGCCTGCTGCCGATACGGATGTCGCCCAACTCACCGCCTCTGCCG
CCACACTGGTCGATTCACTGACCGACGCCGGTTCTGGTGAACAGCAACAGCTCATCGAGC
AGCTTCAAACCCTGCGCGATAACGAACGTGCGCTGAACAAGTCTGTAGTGGCCGAACGCG
AAACCGCCCATAAGCGGACGTTTGAAGACTATATGGCCGCGTATGTGGGCTCATATACCA
CGCACCTGTCTGGATCGATTGGCACCTCCACCCAGTTGCCGGCGTTGATGGGCACGGCCG
GCGAACTGTCCGGGGACACGCCTTTGGCTCAAGCCGTACTCGACTTGGCCAACGCGGTGA
ACAACGTCAGTGCCGCACATCAGCATGCCGGTGCGGTCGATGCGTTGGACGAGGTGATTC
GCCGCATCCAGCAGCAAGGCACCACCGGACTGGTGGATGATCTGATCGCCGAGGCTTCGG
AGGAAGCCACTCAAGGCTCCAAGCAATACGCCGATGGCCAGAGCCAGCTCTCCGCCGCAA
TGATTCCGTATTCGATGAAATACACGGACGTTTACACGGCCAATTTGAGCGCCCTGACCG
GCGGCACGTCCTCGGGCGCCACCGCTTACGAGAGCCAAGCCATCGCCGAAACCAACGGTA
GCGATGAACTCGCCGACGCTCAATCCAAGGTCGATGCCGCGATGAGCACGCTTGCCACCG
CCTCCGAGCATACGGGCAAAGCCACGGCCTTGCGCCAGATTGTATTGCGATTCTCCGATC
AGTTCGAAGGCGGCGCGTCCTCGGCTTCCGGCAGTGATGGTGATGGTTCGTCCGGTGATG
TCTCTTCCGATCCGGTGACCGAGGCTCAGGCACTGACCGGCCTGGTCGATTCGCAATCGC
AATCGTTCTACGGCAAGACCCGGGTCGCCCAAGCCAAGCGTAAGGCCGATGCCGCCCGTA
AGCAGGCCAAAGCCGCGCAACAGCAGCAGTCGCAGCATTCCAAGGCCTCACTGGTCGATG
ACACCATGTCCATGTCTGCTGGCGATGTGATGAACTATGCGGGTGGTCTTACTTCGGCCA
TCGGTGGTGGTGATAAGTCCGACTCGTCTAAGAGCGCTGGTTCGGGAACGAACGACTCAG
CCAAGTCGAGCGACACTGGCGATTCCGGCAACGGCAAGGCCTCCAACGCCAGCGATTCCG
GCAACAATCTTGACACCGCTCCAGTACTGTTCGGCTTTGGCACTGGCGGCACGCTGTTCA
AGCACGATATGAACGCGCTGATTAATGAGACCGTGAAAATCAGTGATGCTGGCACGCTCT
TGGCGCAGGCCGTCGCGCAGCTCGACAGCCCCAATACGCAACAAAAAACCGCCGAAACCC
GATATCTCATCGTGATTCCGACGGTGTGATGGTGTATGCGGGATATTTGCGTGCCGTCCC
ACAGTCGTGTCATCCGAACGTCAAAAAACAAAAGAGGGGAACCTCAATAGGTTCCCCTCT
TTTGTTGTTGTGCGTAACGTTCAGTGCTTTGGCTTCTTAGCTGGCCGAGCCGTTAAGCGG
GAAGCCCGGTGGGCTTCCCGTAGGCTCGGAACGAGCGGCATTGCCGTGAGACCTACTGTT
GTTGTGCGTAACGTTCAGTGCTTTGGCTTCTTAGCTGGCGGCTCACCGAGCTCGCTGGCT
TCGACGGCGACCTCGGTTTCGGGCGTGCCTTCGGCGGCGGATTCCTCGGCGTGCTTGGCC
ACCAAGTCGAACTTGCCGACCACGCGACCGGCCTGCGCGATATCGCCCAAGGCGGCGTGA
ATCGCTTCCACACCTTCCGAAGCAGCGGACAGTGCCACAGACAGGATTGGGGTCTTCATG
GAGACCTTGGCCTCGGACTTGATCTTACGCAGCTGCTCCACGGCCTTGCCGGCCCAAGTC
AGCAGCTCGGGGGAAGCACCGGTGGCGGCCTCGACATACGGGTCCACGACCGGCCAGGCG
GCGCGATGCACGGAACCGGAACCGGCGTGCATCCAGCTCCACACTTCCTCGGTGGCGTAC
GGCAGGTACGGGGCCAGCAGACGTGCGAAGGCGTCCAGGCCCAGACCCAGAGCGGTGCGG
GCGGACTTCACAGCCTTCTCGGACGGCACATTGCCGTGCTCGTCCGGAGTGCCATAGGCG
CGGTTCTTGACCAGCTCGATGTAGTCGTCGCAGAACTGCCAGAAGTAGGACTCGATGACT
TCCAGCGCCTTGGAATGCTCGTAGGATTCCAGCGCCTCGGTGGCCTGACGCACCACCAAA
GCCAGCTTGGCCATAGCGGCGCGATCCAGCGGTTCGGTCACATCGGCCGGGTTCCACGCG
GCCTCGGCGGCAGCGCCCACGTGATGGTTCTCGTCCTCACGGCCGATGGCCAGCGCGAAC
TTGGTGGCGTTCAGCAGCTTGATGGCCAGTCGACGGCCAATCTTCATCTGGCCGATGTCG
TACGTGGCATCGAGGCCTAGGCGAGCGGCGGCGGCCCAGTAACGCACGGCGTCCGCGCCG
AACTTCTCGATCGGCTCGTTCGGCACCACGACGTTGCCCTTGGACTTCGACATCTTCTTG
TGGTCGGGGTCCAGAATCCAGCCGGACAGCGTGGCATGGGCCCACGGCAGGCACTTGTTC
TCCAAGTGCGCGCGGTCCACAGTCGAGAACAGCCAGGTGCGGATGATGTCCTGACCCTGC
GGGCGCAGGTCCATCGGGAAGGTGGAAGCGAACAGGGCCTTGGAGGCCTCGTCCGGCTCG
GCCCAGTGGGTCACGATCTGCGGGGTCAGCGAAGAGGTGGCCCAGGTGTCCATGATGTCC
TTTTCGGCGGTGAAACCACCGGGCACATCACGCTGGGACTCGTCGTAGCCCTCCGGCACG
TCGATGGTCGGGTCGATCGGCAGACGATCCTCGGACGGAGTGATCGGGTGATCGTAATCC
GGCTCGCCGGAAGCGTTCACCGGGTACCACAGCGGGAACGGGACGCCGAAGAAGCGCTGA
CGGGAGATCAGCCAGTCGCCGTTCAGGCCGTGCACCCAGTTCTCATAACGCACGCGCATG
AAGTCGGGGTGGAACTCGAGTTCCTTGCCACGCTCGATAAGCTCGGCGTTCAGCTTGGCG
TCGGTACCGCCGTTCTTCAAATACCACTGGCGGGAGGTGACGATCTCGAGCGGCTTGTCG
CCCTTCTCGTAGAAGTTCGTCATACGCTTGGTCGGGGTCGGCTCGCCGTCCAGATCGCCG
GACTCGCGCAGCTTGTCGACGATGATCTTGCGGGCGGAGAACGTGGTCTTGCCAGCGGTT
TCGGCAAAGACCTCGCGGCCGGCCGGGTCCTCGATCCAGTCCGGGGTATCCATCACGATA
CGGCCGTTGCGCTGGATGATCGGGCGGGTGGGCAGCTTCAGGTCGCGCCACCACTCGACG
TCGGTTACATCACCGAACGTACAGCACATGGCGATACCGGCACCCTTGTCCATTTCGGCG
GCCGGGTGCGCCAGAATCGGCACCTTGACCTTGAACAGAGGGGAGTAGACGTACTGGCCG
AAGTACTGCTTGTAGCGTTCGTCGTTCGGGTTGGCGATCAGCGAGGTGCAGGCCGCCAGC
AGTTCGGGGCGGGTGGTCTCGATGTAGATCGGGGTGCCGTCCTCAAAGCGGAAGGCCACC
TTGTGGTAGAAGCCGGGGTATTCGCGCGATTCGAGCTCGGCCTGGGCCACGGCGGTCTGG
AAGGTCACATCCCACAGGCCGGGGGCGTCCTGCTGGTAGGCCTCGCCACGGGCGAGGTTG
CGCAGGAAGGCCTTCTGGGCCACACGCTGCGGGTGCTGACCGATGGTGTGGTAGGTCTGC
GACCAGTCGATGGACAGACCCAGCTTGCGCCACAGGGCCTCAAACAGCTTCTCATCCTGA
GCAGTCAGACGCTCGCACAGCTCGATGAAGTTCTTGCGGGAAATCGGCACCTGATCCTTG
GCGTCAATCTTCTTGCCATCAGTGCCTTCAAACGGCGGCTTGAAGTCCGGGTCGTAAGGC
AGAGACACGTCCACGCGCACGCCATAGTAGTTCTGCACGCGGCGCTCGGTAGGCAGGCCG
TTGTCATCCCAACCCATCGGGTAGAACACGTCGTAGCCGCGCATGCGCTTGTAGCGCGCA
ATCACATCGGTGTGCGTGTAAGAGAACACGTGACCCACGTGCAGCGAACCGGAGACGGTG
GGCGGCGGGGTGTCGATGGAGTAGACGGCCTTGCGGTCGCGGGTGTTGCGGAATTTGTAG
GTGCCGTCTTCATCCCAGACGGTGCGCCACTTGTCCTCAAGTCCGTCCACGCCGACCTTG
TCGGGCAGCGGGGTGAGGTTGGCGTTGATGATGGATTTGCCTTCAGTCATAAGGCCAAAG
TTTATGCACGTTGCATGACAAGCCGAACTGTACAGTAAACAGCCCAGTAGGCTGTTCGCA
GGCGAGGTACGAACGATCGAACGATAGTGAGCCAAGGACTATCGGGCGTAGCCCGTCCGT
GACTGAAGGTTGCCTACTTCACCGTCAACCCGGCCAGCGGCATGCGGCGATTGATCATCG
AGGTCGGGTAGCCGGAGACCTTGGTGGACGCCACAGTGAAGCATTTGCGGGTATACAGCC
AATCACTGGCCGCATCCTCGCTGATCAGCCGGGCGTACGCCTTCATTCGTGCCTCATAAT
CGGCGTCATTAGTGGCGGCGCGAGCATCCGCATAGGCCTGTTGCGCTTCGGTATGGTCGT
AATGGAACATGGAATCGGGGTCGGCGAATATGCCGGCATCATCCGTGCCGTCCATGCTCA
TCACGGTCAGTTCCCATTTGCCGTCCTTGATTCGTTTGGCATAATCCTCATCGGAGAGCA
CTTCAAGGTTCACCGTGGGGCGCGGCTGCCGCTCGATCTGCTGCTTGATGGTTTCGGCCA
ACGACCGGTATTCTTCGGGAACCACCAGATTCACCGTAGTCAGGTATTGCGCACCAAAGT
AGGAGAACATCTGCCCAGCTTGGTTTTCGTCATGCGGGTACAGTCCGGTCAAATCTTCGT
ATCCGGGTTCCAGCAGGCTGATGGGGCCGCCCAATGCTCCGGCTGCGTCGGGTTGGGCGG
AGGCGATGCCGGCTGCGTCGATTTGATAGCGGAAGGCTTTACGCGCCTGTTCGTCGGAGA
GCAGCGAATCGGTGCCGTTGTTGTAGGCCAGCAGCACCTTATCCGTAGTGGCCCCCTCCT
TGACGGTCAGGCCATCCTTGCCGTTCAAGCCGGTGGCCGTCGAAGCCGAAACCGGTGCCG
CCATATCGAGACTGCCGTCGGTCAGGGCCTTGCTGAGCGCATCGGCGTCGGAGTATTGCA
TAAATTCAACGACATTGCTGGCCGCTTTGGTGCCATGGTAGGTATCGCTGCGCGCCAGCT
TCAGGGAATGGCCAGGCTGGAAATCGGCCACGGTGAATGGTCCGGAACCTATGGCCTTGC
GTTGATAATCGGCACTGGACGACTCGGAATCGTAGACAATGCCGAGTCTGCCGGACAGCG
CTCGCAGCAGCGTCGGATTGGGCTTGGCAAGCGTAATGACCACCGTGGTGGCGTTCGGAT
TGGCGACCGACGCCAGATCGCCCAATTCGTCGACGTCCGCCACCTTGTTGGTCACGTTCT
GTTGCAACGACCACACGGCGTCCGAGGCGTCCAACGTATGGCCGTTCGAGAAGGTGACGC
CCGATTGCAGTGTCAGGGTGACGGTCAGTCCGTCATCGGAAGTCTTCCAGCTTGTCGCCA
GTCCCGGCTGAAGCTTGTTGTCTTGATCGACGGTCACTAATGTCTCATACACATTGTCGA
CGAGCAGGCGTTCGGCTGCCGCAGAGGAATCGGACCGAATATCCAAGGATTGCGGCATAT
CGTCGATGCCAATGGTCACATCGGCATCGAGGGATGATCCCGGCTGGAACCGGTTTTGCA
TGAACGTCCATCCCACAACCACGAGTGCGCCGAGTGCCACGGCGACTCCGAGAAAAATCC
CCCACTTGGACCATGTATTGTCCCGCTTGCTGTGCTGCATGGTTTTCAGTCTAGCGGTGG
ATTCAGCCTAGAATCCGCAATTCACCATGATGAGGTATGAGTTAGCGCTTGGACGTGCTC
TTGCCGGCGGGCGGCGCATAGCTAGGGCAGGTGTCGGACAGCGGGCAGTTGGCGCAGTCA
GGGGTACGTGCGTGGCAGGTGGCCCGGCCGAACAGAATCAGTCGGTGGCTGAGATTCGTC
CACTCTTCGGGCGGAAAACAGGAGGTGATTTCCTTCTCGATTTTCACGGGATCGGGGTGT
GCGGACCGCCAATCCGACCGCCAACGCAGTCGTCCGGTTACGCGCATCACATGCGTATCG
ACCGGGAATCCGGGGATATCGAACGCGTTGCCGAGCACGACGTTCGCGGTTTTGCGGCCG
ACCCCCGGCAAGCTGGTCAGTTCATCCATCGTGCGCGGCACCACGCCGCCGAATCGTTCG
TCCAGTGCCGTGGCCAGTCCGATGAGATGCTGGGTTTTCGAACGATAGAACCCCAGCGGA
TGAATGATGTCTTCGACTTGGGCCGGGTTTGCGGCCGCCAAGTCACGGGCGGTGGGGTAG
GTGGCGAACAGTTCCGGGGTGACCGTGTTGACACGCTTGTCGGTGGTCTGGGCGCTGAGC
ACGGTGGCGATCAGCAATTCGAGCGGATTCGAGAAATGCAGTGCGCAAGCGGGTGCCGGA
ATCACCTGGCGCAGAATGTCGTATTCGTCATGCATGCGCGTGAGACGCGCGGATTTGGTT
TCTCTCATCGTATGGACCTAAGCGGCGTAATATCGATGATTGATAGTTTGCAGCGCCGCT
GGTCTGTCAGGCGACGGTGTTGAGATCGGGAGTATCGTCATCGGTGTCGATGGCGGCAGA
GGATGCTTTGGCGGCCTGCTGTGCGGCGGCAGTTTCCTTATCCGTCTCCGGCGGGTCGAA
TCGGTAGCCCACGTTGCGCACGGTGCCGATGAGGTGTTCGTATTCGCCGCCGAGCTTGGC
GCGCAGACGACGGATATGCACGTCGACCGTACGAGTGCCACCGTAGTAGTCGTAGCCCCA
TACTTCCTGCAGCAACTGGGCGCGCGTGAACACGCGGCCGGGGTGCTGGACCAAGTACTT
GAGGAGTTCGAACTCCTTGTATGCCAGATCGATGGGGCGTCCATGCAGGGAGGCGGTATA
GCCGTTGGTGTCCACAATGAGGTCGCCGGAGCGAATCTGGCCATCTTCCACCGTGGTGGT
GGATTCGGCGGGAGAACCGGCTGCTGCGGCTGCGGGAGCGTTGCCGCGCTCGGAGACCAA
TCGCAATCGGCCCTCGACTTCGGCCGGGGAAGCGGTGGCGACCACCACATCCGCAATGCC
CCACTGGGAGTTGACCACGGTGAAGCCGCCTTCGGTCAGCACCAGCACGATTGGCGTGGA
CAGGCCGGAAGCGTGGATGAGGCGGCACAAGGTTTTGGCGGTCGCCAGATCGTCGCGTGC
ATCCAGAAACAGAATGGTGTTCTCCGGCATCTTCACCAAGCTGGCTGCATCCATCGGCAG
TACGCGGACGCGATGAGAAAGCAGGGCGAGTGATGGCAAAACGGTGGCGGGGTCGCTGGC
GAAAGTCATCAACGTAAGATCCGTCACGCTAATCCCCCTTATCCTGCAATGTGTTACGCA
ATTGCTCGGTGTGGCTGTACGAGTCGTCAGCGGCGTTATGCCGCTTTCGCACGGTTTTCA
TTATTCTACGCGCTTGTAGTGGACACATAGGTTACAAGTTTGCGGAATATGGAACGGTGG
ACGTCCATCAACCGATGATACGGCCGAGCACCAGTGCGGTTGCGGCGATGGTCACGCCCA
TCAGCATTACCGGCATCAGGCCGGTACCGATCCACGGATAACGGATATCCGGGTCCGGAT
CGGCGTCGCGCACCCACAACGTGGAAGCCACGGCCAAAGCCAGTCCCAAAACGATGAGGA
TGATCAGGGCAACGGTTCCCGCAACGGTGCCCTTGGCGAGCATCGCGCCCAAATCAGGTA
GGAAGCACCAGCCGGCCACGGCGAGAGCTGCCACACCGGAAGTCACGGCGTGAGAGAGTG
CGCGGATAAGATGTTCGCGCTTCTCACGAGCCATCTGGCGTCCGAAGGAGAAGACCACCA
GCACCACCAGCAGCAGGCCCATGGCCAGTGCCCATGAATACCAAGGAAGTACCGAGCCAT
CCGCAGCGGTCTGATCCGGCGGCACCTTGCCGGTCGGGAACGGCACGGTGACGAAAATCA
GAGAAATCGCGCCAAACACCAAAGTGACGATACGATCCAGTATGCTGCCGCGGAACGGCC
AGAATACGACAAATGCGGCCAACGTCAGAGCGGCGATAATCAAAGGGATGATGGGGACGG
TGCCAGGGGAGGGAATGACCGTGGCTGCGATGAACAGTACATAGGACGTCAGTTGGGCCA
ACAACATGCTCAGAGCTTTGTTCTTCCAACCCTCCTGGGTGATCTCGGTCATGATACGCC
TCTCAGATAATCGAATTTCTATCCCAATCCTACGTCGGGCATTGGAACGGTGAAATCAAA
CAAAATAGCCCCTTCTGGTGAAGGGGCTTATGGCACTAAATCAGAACGCGATAACGCCCA
AATGCTCCAATAGCACTTTGATGCCGAGTAGAATCAGCACCACGCCGCCGGCGATCTGCG
CCGGCTTCTGCCAGCGGGAACCGAACGCGCGGCCAATGTGCAGGCCCGCAGCGGAGAACA
GTCCGGTGACCACACCGATGCTGAGGATGGCGAATGCCATATGGGCTTTGGTGAACATGA
AGGCCAGGCTCACGCCCACGGCGAACGCATCGATGCTGCAGGCCACGGCCAGGGGAAGCA
TATGCTTCCAATCGAACTGGGCGGTCTCCTTGGAGTTTTCCTCATCTTCTTCGAAGGCTT
CGTGAACCATGTTGCCGCCGATGAACACCAACAGGGCGAAGATGATCCAATGGTCGAATT
GGGTTACGTATTTGCTGAATGTAGATGCCGCGAAATAGCCGAGAATAGGGAACAGCATCT
GGAATCCGCCGAACCAGAGGGTGCTTTTCACGGCGTCTTGTACTCGTACGCGGGATACGG
TCAGGCCTTTGCCAATGGATACGGCGAATGCATCCATAGCTACGGAAACAGAAATAAGCA
GGATTTGAATGATTATCGAAATCATGGTGTGACAGAAGGTTCATCGCCGGATTACCGTGC
GATGGGCCTCGACCAGCGTTCCTACACGCCGCCTACGCCTAGTTGAAAAGACAAAACATT
ACTGTATCACAAAATACAAGCTCCCTCTGTTGGGGAGCTGGCGCAGTGAAACTGCGACTG
AGGGAGAGTAGAGCGGCTTTGCCACAAATACAACAAAAGGCCCCCGAAGGGGCCTCCTGT
CAACGATTCAGAATCGAATCACTTCTCGGAATCGGCGAGACGCTGACGCGCGGCAATGAT
TTCCTTTTCGGCGGCGTCAGCACCAGTCCAGTAGTCGCCCGGCAGGACTTCCTTGCCCGG
CTCCAGAGCCTTGTACTGCTCGAAGAAGTGCTTGATTTCGGCCTTGTGGTACTCGTTGAC
GTCGTCGATGTCCTTGATGTCATCGAAACGAACGTCGGCGGGCACGCACAGCACCTTGTC
GTCGCCGCCGGCCTCGTCGACCATGTGGTACAGGCCCACGGCGCGGCACTCGACCACGCA
GCCCGGGAACACGGAGTTCGGAATCATCACGAGAGCGTCCAGCGGATCGCCGTCCTCGCC
CAGGGTGCCGTCGATGTAGCCGTAGTCATCCGGGTAACCCATTGCGGTGAACAGGGTACG
GTCCAGGAAGACGCGACCGGTCTCGTGATCGACTTCGTACTTGTTCTTGGAGCCGCGCGG
AATTTCCACAACGACGTTGAAGGTTTCTGCCATGTCATTTCTCCTTGAAAATCGACAGTT
ACGTTATCGTCTCACCACAATACCCTGTTTACGCCTGCAAAACAGGTGCGGAACTCAAGA
AACCGTGCTGAGATTATGCCGACACTATGCCCAAACAGACGAAATCCTCCCCTTGAGGGG
AGGATTTCTAGCGGTTTACGCGCACGATAAACCCATGCACGTCAACGGCATCACTGTTGC
ATTACCGTTGCAGTACCGCATCACTGCACGGACAGGATGTGGGCCACATCCGCCCAAGGA
GCCAGAGACACGTAGTTGTCCCAACCCCACTGGAATTCGCGGCCGGTCAGCTCGTCGCGC
ACGTTGAGCGGGCGGTCGGTGGGCAGACCCAGCTCGCTGAGTTCCAGGTGAATCATCGAC
TGGTGTGCGTTGTGTCCATCGAGGTTCACGACCACAATCAGCGTGTCCGCTTGGCCGGTA
CCGGTCAGTTCGGCCGGCGTGTGGCGTGCGAAAGCCAGAATATTCGGGTCGGACGTAGGC
AGCACGGTGAGGTTGTGGTAGCTCAACGCGGCCGGGTGGGCGCGACGAATCTTGTTGAGT
GCGGTGAGCATCTCGGCCACGCCGTACTGCTTGGCCTTGCTCCAATCGCGAACCTTGACC
TCGTACTTCTCGTTGTCGATCTGCTCTTCGAAGCCGGGGCGCTGCTTGTTCTCGATGAGT
TCGTAACCGTTGTAGATACCCCAGGACGGCGAGCCCATGGCTGCCAGCACCGCACGCACG
CAGTGGCCGGCTACGCCGTTGTCTCGCACGTAAGCGGTGAGAATATCCGGCGTGGTGGGC
CAGAAGGTGTTGTGCTGGTAGTAGCCGTCGTCGCCATTGGTGACCGGCAGATACTCTTCC
AGTTCGTCCTTGGTGTTGCGCCACGGGAAGTAGCAGTGGGACTGGGTGAAGCCCACGTAG
CTCAGGGCGCGCATCATGCCCGGGCGGGTGAATGCCTCGGCCAGGAACAGGATCTCCGGG
TGCTTCTTGGTCACGGCGGCAATCACGTCCTGCCAGAAACGCACCGGCTTGGTGTGCGGG
TTATCGATGCGGAAGATGGTGACGCCCGCCTCGATCCACAGATTCATGATGCGTTCGACT
TCTTTTTCGATGCCGGGCATGTCGGCGTTGAAGTCGATCGGGTAGATGTCCTGATACTTC
TTCGGCGGGTTCTCGGCGAAGGCGATGGAGCCGTCCGGCTTGTGGCGGAACCAGTTCGGG
TGGGCCTTGACCCACGGGTGATCGGGCGAGCACTGCAGGGCGAAATCAAGCGCGATTTCC
AGACCCAGTTCATGTGCACGCTGGCACAGGGCCTTGAAATCGTCCATGGTGCCGAGCAGT
GGATCCACGGTGTCGTGGCCACCTAGCTCGGAGCCGATGCCGAACGGGGAGCCCGGGTCA
TCGGGGCCGGCGACCAGCGTGTTGTTGCGGCCCTTGCGGTTGGTCACGCCAATCGGGAAG
ACCGGCGGCAGGTAGACGATGTCGAAGCCCTCGGCAGCGGCGCGTTCGAGGCCGGCCATC
GAAGTCTTCAGCGTACCCTGAATGATCTTGCCGGTGTTCGGATCGATGGTGGCGCCTTCG
GAACGCGGGAAGAACTGGTACCAAGCCGCGAAGCTGGACTTCGGGCGTTCCACCTTGAAG
CGCTGGGGCTGGCTGGGGGAGATGCCGTCGCGCAGCGGGTGAGTCTCGTGCAGGGCGGCG
ATGGTCGGGTTGTCGCCGGCGGCGAGACGATCCTCGGCGCTCAGCGTCTGATCGGCCATG
GTCTCAGCGGCCTTCTCCAAGGTCTTGCGATCGCGTGCGGTCAGGCCGGTGTCCGGGGTT
TCGGCCCAACGGGCCAGCAACTCGGCACCGGAATTGAGTGCGTTGTCCACGTCGTCCATC
ACACGCACCTTGATGCGGGCGTCGTGCAGCCAGGAGACGTACGCGTCTTCCCAACCTTCG
ATGGTCACGGTCCATTCGCCGAGCTGACGCTTGACGGCCGCGTAGCCATCCTCCCAAGGC
TTCAGATCGCTGTGCTCGCCGCACTTGACCATCACGGTCCAACGATCGAGGCCGGGATTT
ACGCAGGTCATGGCCCGGCGCATGGTTTCCTTGCCGCGCGGGTTGCGCACGATGGCGGTG
GCACCCACCTTGGTACGGCCTTCGATGAACACCTGGGCGGTCATCTCAAACGGTTCGCCG
AGTTCCACACGGGCGGGGAAGATGCCGCGCTCCTCGGCGGGAGTGATGTCCATGACATTG
ATGCGGCCGAACTGGCCGGGCTCGTTTGCTTCGATGGACGGTGCGGGGGCTTCGACAGCC
AGGCCTTTCAGCGCTGCTGCGGCGCGTGCCGTTTCGGCGCTGACTCTCTTGCGCTTGGTT
GCGGGGCTCTTTCGGGCAGAAGTCGCCTTTGACTTCGTTTTCGTGGTGCTGTTATCGGTA
TTACTAGTGCGCGTGGTCGCGCGATGTTGTACTGCTGCCATAAGGCCCTATTCTAAGGGC
TTTTGAACATATGTTGCGCATTGTGGATAACTATCAGGTAAACGTTCGGTCAACCGCATG
AGGTGGATAACTCGGCGGAAGAGTTATCCACAACTCGCCGGCAAACGGCAAGCTCGGACC
ACATAGGTCGAAAAACCGGCTGTAGCGAATGAAAATCTGCCATGATCGTGGCCTACCCGC
ACACAGTGCAGTATGCGGGGAAACGTACCAGGAAAGGACGAATGATGATAACGACATGGC
GGCAACGGGGCATGGCCATCGTAGCGATGCTGACCGGTCTGATAATAATGGTGGGAGTGG
TGTTCGGCTCGGCGAATACGGCGTATGCCGCGACGTTGACGCCCGCCGACGAAAGATATC
ACGTGGCGTTTCCATACAACGATATGGAATATTACGTCGGTGTCGCGGGGCTGGACGCTT
CGGGCAACAAGTACTACTGCATCGAAGCGGGGAAACTGAGCGACTATGTGATAGGCCCCA
CCACGGTGCTTGCCTCCGATGAGAACGCCCGGCGTATGGCATGGATCCTTGACCGGTACC
GCGACACGGATGCCGCCACCCATGCGGCGATCGGCATCATCGTGCAGGATCACTTCGGGC
GCGATCGGGACGAGTGGGCGAGACAGATGGCGGTCATTCAAGGCCGGTACCCCGAGATCG
TGGCGAAGGCGGCCCGGATATGGGATCAATCGGCCGGCAAGACGCCTGCGGGCACGACGG
TGGAACGCACCGATGCCGAGGCTTTGCGCAGCGGTTCCATCTCGGTGAAAGTGGTGAACC
GCGCCGGTGACGCGATCGCGGGAGTGCCGTTCACCGTCACCTTGCAGGGGGCGGCGCGGT
TCGTCCAAGGCGGCAACACGTTCTCGGGGGTGTCGACGAGCGCCGGGTCCTCGATCGCGT
GGGAGGCGACCGGCGCCGGCGAGGTGACGGCGAACACCACATACGAGTATGGGCGGATGC
ACGTCATGGACAGCACTCAGGACATGCTGGCCTTTGACTCGATGGCTTCCACTGGCGGCG
CGTCGACGACATTTCGGGTGCGTAAGGATTTTGTTCCGGCGGTATCCACCAAGGTCTCCG
AGAAGGTGCTTGATGTGGCTTCTCCGGTGTTCGATGACGTGACCAGTGGCGTGGCGGATG
CGGACAGTTATTGGGTGCCCGATTTGGAATTGCAGGCCCGCGGATACTATTTCGATGGTC
TTGATACGGGCGATGTGGGCAATGTCATTACGCCGAATGCACAAGAGAGCGCCGATGCTT
TTCTTGCGCGATTGGCGACTTTGGGTTATGAGCCGGTGGCCTATGGCAAGGCCTCTTTCA
CCGGGGTGGGGCAGCAGGCACGTGTGCAGGCCATGACCAAGCCGGATGACGGTGCCGCTT
ACCGGACCAAGCAGAATAGCGTTTTTGGCACATGGGTATGGGTGTTTCGGCGGTCCGAGC
AGAGCAAACAGGCGCAGGAATACCTTATAGGCGACTGGATAAGTCCGTTTATGGAGGCTA
CGGAAAGCAATACAAGTCGCAGGAAGCTAGAAGTCATGTCGACGGTCACTGAGCATTCGG
CGGATATCGGTGCCGAGCTCAGCGACACCATTACCGTATCGGGATTCCCTGCGGATCATG
GCCAGTATGCCGGCAACGAAGAGTATGAGTTCGCGGCGGATCGGCCGTATGCGACGGTGA
GCGTATGGTGGTCCGGCGATCCCGACAACCCCTCCAACGATGAGGCGTACAAGCCATCCG
GGGGAGAGGTTCCCACGGAAGACGACAACCACCGGTTGCTGGCCACCTGGGAGATTCCCG
CGATGAACGGCACGTTCAAAATCGGCGCCGGGGCGTTGGACGCGCATGGCGCTCCTATGT
ATCTGACCGCCGAACGGCCTGGGTGGTACGTGTTCGTCTGGCGGTTCGAGGGGGATGACC
GTGTTTCCCCGGCGTCCAGCCGGTATGACGATGCCTGGGAGCGTGTGCGGGTGTTGCCCC
CATGCGAGTCGGAGAAACCGTGCGAACCGGAGAAACCCGAGACGCCGCCGGCGCCGGCGG
AGGCAACCACGCCCAACCCTCGCCCGTCACTGCCCGTCACGGGTGGCGATGTGTCGCTTG
CCTCGGTTCTGGCCGTGTCAGCTCTGGCGATAGGCGCCATACTGTCCATCGTCGTTCGGT
GGCGTCGTCGCTATGACCGATTCAAGCACTGGACGATGCGCTGGCCGATACGTTGACCCG
CTGCGGCATGATGCCGATGATGTCGGCTGGATGGTGAACCACACTCCGCTTCTGAGCAGA
AGAACGGGAGCTGGGCACGAAGTCGATCGTAACATACGACTTGTGCCCGGCTTCCGCTTC
GTTGAGAAACTTCACGCCTGTCGCCTCCCGTGGATTAGACAACTGAAGATCCGCGATGAA
AATGACGAGACGTTTATGATCGCCGACTTCCCTGGGCACCGTAGCTGCCTGATCGCCTTT
CATCCATATCGCCACGGTAAACGGAAAGGCCGCTGATTTCGGTACCGAAATCAGCGGCCA
TATAACCACGTTCGTAGCGGGGCATGGATTTGAACCATGGACCTCTGGGTTATGAGCCCA
GCGAGCTACCGAGCTGCTCCACCCCGCGTCGGCTTGTCTCTCAGACAGCTCTATCTACAA
TAGGTGCAGATTTCAGAAAGTCAACATCGGCGTGTCGCGTCATCTTCCCGCGGTTTTAAA
ACGTGAATTGGCTCACGCAGCGAGGGGTTTGGGGCGGAGTCGGAGTCGGGGTAATAACGC
GCCATAAATGGCCGTTATAGGAATGCCCTGAACCGTTATCCCGAATATTGACATAATAGG
AACATGCCTATCAAGATCCCCAGTGGCCTGCCGGCCAGAGATATCCTCGATTCGGAGCGC
ATCTTCGCTCTGGAGAAGCCCGAGGCGGAGCGTCAGCGCGTCCGCCCGCTCAAACTGGTG
ATCCTGAACTTGATGCCTAAGAAAATCGAGACTGAAACACAGCTGCTGCGTCTGATTTCC
AAGTCGCCGCTGCAGGTCGAAATCGACTTCATGAAGACCTCCACGCATGAGGCCACGCAC
GTTTCCGCCGATCATCTCGTCAAGTTCTACGAAAACCTCGATGCGTTCAAAGACAACTAT
TACGACGGTTTTGTGGTCACCGGCGCGCCTGTAGAGCATATGCCGTTCGAAGATGTGGAC
TACTGGGACGAGTTCAAGACGATTCTCGACTGGGCCTCCACCCATGTGTTCTCCACCATG
TACCTGTGCTGGGGTGCGATGGGCGCACTGTACTACCGCTACGGCATCCACAAGGTGGAT
TACCCCGAGAAGATTTTCGGCGTATTCCCGCAGTACCTGCAGGATGAATACTGCTTCCTG
ACCAATGGCTTCGACGAGATTGATCTGCAGCCGCACTCCCGCCTCGCCGGCGTGAACGAA
AACGAGGTACGTGCCAACCATGACCTTCAGATCTTGACTTGGGGGCCGCAGTCCGGCCCG
GGCCTGATCGCCACGCGTGACTTCTCCGAAGTGTTCGCGCTCGGCCATTGGGAGTACGGC
AAGTACACGCTCGCCGAAGAATACGAGCGCGATATGGCCAAGGGCATGACCAACGTGCCC
TTCCCGAAGAACTACTTCCCGCATGACGATCCGAAGCTGGAACCGTTGTTCGCCTGGCGC
GCCCACGCCAATCTGCTGTGGCGCAACTGGCTCAACTGGGTGTACCAGACCACGCCGTAT
GACCTGACCGAGGTGCCGCAGCTCAGGGCTGAGAAGAAGCTCGGTACTGATCGTTCGATT
CGGCATGAGCCGGGCGGGCCGCGCCAGGATGATTTCAAGCCGTTTGTGCATGACGGGTAT
GGGGTGATTCAGGGCTGAGCCTACGATCTCCCCTCAGTCGCCTACGACGACAGCTCCCCT
CGACGGGGAGCTCCTTTGCTTCTCCTTCACGGCTCGGCCCATCAGAGGGAGCTACTGTTG
GAGGTTGCGTTCGTAGCGTGGACGGTTGTTCGTCCACGATGTGGACGGCTTGATGAACGT
AATGCCACACATCCGCGTAATGCGACCAATAGTGCACAACGTTCGCGAAACGCCCGGGAA
AACCTTGCAGCAGTAGGGATTTCAGGAGACTCGCCGGTATAATATTGACATTGTCTAGAC
GCAGGCAAATAATCACTCTTCAGTCATTCGGAGCCGAATGCCCAGCGCAGACTCCGTGTC
CATGCCCGGCAGACTCCACACCGAGGAGACAAAAAAAGACGAAAGTAACGAGCACGTCAC
ATTTGCCTGCCCGGTGGGTTTAAACTGACACCTGACATTGAAGAAGCAGGAGGCGTGATA
TGGTCGGTTCGCTCAGCGCAGGATTGCTGTTGGCTGACGAGGCAGGCGCTCATCTGCCCT
CGGTTGATGACTTCCTTCCCCCGGAGATTCTGTTCCAGGGAACTCCGTTTGCCATCAACC
GCATTATTTTGATTCGTATCGTGGCAACCATCGTGCTGTTGGTGGTGCTCGGCGTGACCG
CAAAGCGCGCCAAGCTCATCCCCGGCCGTTGGCAGGGCGTAGTCGAGTACGGTCTCGACT
TCGTGCGCGACAAGGTCGTGTATGACGTGATGGGTGAGGCCCGTGGCAAGCGCTACGTGC
CGATGATCACCACCCTGTTCTTCACGATCTTCATTTTCAACCTGTGCGGCATCATTCCAG
GTATGAACATGGCGGCCAACGCCACGGTGGTCATGCCGCTCGTGTTCGCTGTCTGGACAC
TGATCCAGTACTGGATCGCCGCCATCCGCTCGCAGGGCCTCGGCCACTATCTGCGCCACG
AGCTGTTCACCCCCGGTGTGCCGTGGCCGGTCTATTTCCTGCTGGCTCCGATCAACCTGC
TTGAGCTGTTGATCATCCGCCCGGCCTCCCTGACCATCCGTCTGTTCGCCAACATGGTTT
CCGGCCACCTTATGGTCGCCACCTGCCTGGCGTTCGCACAGTTCTGGATGGTTGACGCGG
TCAACAAGCTGCAGGGCATCCCGGTGGGTGCGCTGTGGTTCGCCGGTGGTTTCGCCATGA
CTTGCTTCGAGGCGTTCGTCGCCTTCCTGCAAGCCTACGTCTTCGCGATTCTTTCCACCG
TGTACATCAACCTGAGCTTCCCGGAAGAGTGACGGGCGACTAACCCGCCGCTTCCGGTCC
CCGGTCTGGGAAAATCGCAGACCGACCAAACCCCAAGATTTATAACGTCGCCAAGTACGT
TAGAAAGGAAACACAATGGATATCATCACCCTCGCAGAGGTCGCCGGCAACCTGTCCGTC
ATCGGTTACGGTATCGGTACTCTTGGCCCTGGCATTGGTCTGGGCATCCTCTTCGGCAAG
GCCATGGAATCCACCGCTCGTCAGCCTGAGATGTCCGGCAAGATCCAGACCATCATGTTC
ATCGGCCTGGCTCTGGTCGAGGTGCTGGCACTGATCGGCTTCGTCGCCGCCCTGATCATC
TGATCTGCGCAGATCAACAGACGAAAACCGATTATGTCCATCACTGAAAGGAGGGCTTGA
TGACACAAGCAGCAAGCGGGATTGACCTGTTCATTCCTGAGGTTTATGACATCGTATGGT
CGCTGATCATTCTTGTCATCGTTGCGGTGTTCTTCTACAAGTTCTTCATGCCGAAGTTCA
ATGCGATCTTCGACGAGCGCGCCGCCAAGATTCAGGGCAACATCGCCAAGGCGGAGCAGG
CTAGGAAGGACGCCGACGAGGCCAAGGCCAAGTATGAGGCCCAGCTGAGCACCGCCCGTG
TGGACGCCGCCAAGATTCGCGACGACGCCCGTGCGGAAGCGTCCCACATCATCGCCGACG
CTCGTTCCCGCGCCGAGTCCGATGCGGCCCAGATCACCGCATCCGCACAGCGCTCGATCG
AATCCCAGCACCAGCAGGCCATCGTCTCGCTCAAGGGCGAGGTCGGCGCACTTGCCACCG
CCCTGGCCGGCAAGATCCTCGGTGCCAAGCTGGAAGACAACGACGTGCAGTCCTCGATGA
TCGATTCGATGATCGACGACCTGGGCGCCAAGAAGTGACCGTGACCATCCGTAACCAGAA
AGGGAGGTGACCATGCGAGGAGAGGCATCACGTATTGCAGACCGCGAGTCGCGTGATTCG
CTGGCCCCGAAACTGCGCGACACCCGTGAGGACGCGTGGCGGATCGGCAACGAACTGTTC
ACGATCACCAAGGTGCTCGATGACAGCATTCAGCTGGAGCGCGCACTGACCGACCCGTCC
CGCCCGGTTGCCGACAAGGTGGCCGTCCTGAAGGAACTGCTCGGTGACAACGCGCATCCG
ATGACCATGGAGATCATGACTGACTTGGTCTCCCGCCGTTGGAGCCGTGCGCGCGACATC
GCCAACGCAGTGGAAGACTTCGGCGTGGACGCCATGATGTACTACGCGGACGCCACTGAC
GCCACGCTGCAGGTATCCATCGAGCTGTCCGAGCTGCATTCCGCACTGCTGAACCTGCCG
GTCGTACGCGCCAAGCTGTACGACTACCAGGCCACCAGCGAGGCCCGTGTGAAGCTGTTC
CGCGAGGTGTTCTCTGGCAAGACCCTGAACAAGGTCACCATGAGGCTCGCCGAACACGCC
ACTTGCAACCTGCGCCGCCGCCGCTACTTGGAGACCATCCAGTGGCTGATCAACAAGTTC
TCCCGCCACATGGGCGAGTCGATGGTCACCGTGACCACCGCCACCCCGCTGAAGAAGGAG
CAGATCAAGCGACTGGTCGAGGTCTACTCCGCCAAGGTGGGCCGTCAGGTGCACATCAAC
TCGGTGGTCGACCCGACCGTGCTGGGTGGCATGCGCATCCAGGTGGGCGACGAAGTCACG
GACAACACCGTGGTCGCACAGCTGCAGAACTTGCATCGCAAGGTGCAGACGGAGGCGACT
CCGGCCTGACCGGCCGAGCCAATCCGTCCAACACCACACACAAGCAAAGACTTGACTGAA
CAATAACCAATAGAAGGAGTGATCATGGCAGAACTGACCATCGATCCCGCCTCGATTCGC
AAGGCCCTCGACGACTTCGTGTCGTCGTACAAGCCGAGCGACACCCCCACCCAGGAAGTG
GGCTATGTCGCCACGGCCGGTGACGGCATTGCACACGTGACGGGATTGCCTGGTTGCATG
GCCAATGAGCTGCTGACGTTCGAAGACGGCACGCTCGGCCTGGCGTTCAACCTTGACGCC
CGTGAGATCGGCGTGGTGATCCTCGGCGATTTCGCTGGAATTGAGGAAGGCCAGGAAGTG
CGACGCACCGGCGAAGTGCTTTCCGTGCCCGTCGGCGACGGCTATCTCGGCCGCGTCGTG
GACCCGCTGGGCAAGCCGCTCGACGGCCTCGGCGAGATCCAGGGCATTGAGGGTCGTCGT
ATCCTCGAAGCCCAGGCCCCCGACGTGATGCACCGCCACCCGGTCGACGAGCCGCTGTCC
ACCGGCCTCAAGGCCATCGACGCGATGACCCCGATCGGCCGCGGCCAGCGCCAGCTCATC
ATCGGCGACCGCCAGACCGGTAAGACCGCCATCGCGATCGATACCATCATCAACCAGAAG
GCCAACTGGGAATCCGGCGACCCGAAGAAGCAGGTCCGCTGCATCTACGTGGCCATCGGC
CAGAAGGGCTCCACCATCGCCTCGGTGAAGCAGAGCCTGGAAGACGCCGGCGCCATGGAG
TACACCACCATCGTGGCCTCCCCGGCAGCCGATTCCGCTGGCTTCAAGTACATCGCCCCG
TACACCGGCTCGGCCATCGGCCAGCACTGGATGTACAACGGCAAGCATGTGCTCATCGTC
TTCGATGACTTGTCCAAGCAGGCAGAGGCCTATCGTTCGATTTCCCTGCTGCTGCGCCGC
CCGCCGGGGCGTGAAGCCTACCCGGGTGATGTGTTCTACCTGCACTCCCGCCTGCTCGAA
CGTTGCGCCAAGGTCTCCGATGACCTGGGCGGCGGTTCGATGACGGGTCTGCCGATCGTC
GAGACCAAGGCGAACGATGTGTCCGCCTACATCCCGACCAACGTGATCTCCATCACTGAC
GGCCAGATCTTCCTGCAGTCCGATCTGTTCAACGCCAACCAGCGCCCCGCCGTGGACGTC
GGTATCTCCGTCTCTCGAGTCGGTGGCGCCGCACAGACCAAGGCTCTGAAGAAGGTCTCC
GGTACGCTGAAGATCTCCCTGGCACAGTACCGTTCGCTGGAATCCTTCGCCATGTTCGCC
TCCGATCTGGATGCGGCTTCCAAGGCCCAGCTGACCCGTGGTGCCCACCTGACCGAGCTG
TTGAAGCAGCCGCAGTTCCACCCGTACTCGCCGGAACAGGAAGTCGTGTCCGTATGGACC
GGCACCCACGGCAAGCTCGACGACCTCGACCTGAAGGACGTCCTTCCGTTCGAGCAGGGA
CTGCTGGACTACATCGACCACAACACCGATATCCTCAAGACCATTCGCGAGACCGAGGAA
TTCACCGCCGACACCGAGGCTGCCCTCGATAAGGCCGTGGACGAGTTCCGTTCGACGTTC
GTCTCTTCCGCCGGCAAGCCGCTGGTCGAGAAGAAGCCGGACGTTGACAAGGCCGCGCCG
GTCGATCAGGAAAAGATCGTGGCGGGAGAAAAGTAAGCCATGGGCTCGCAACTCGCATTG
AAATCACGCATCCGCTCCACCGAGTCGTTGGCGAAGATCTTCAACGCTCAGGAGATGATC
GCGTCTTCGCATATCGCCAAGGCCCGTGATGTGGCCCTGAACGCGAAGCCGTACACCGAT
GCGATTTTCGATGCCGTGCAAGCGTTGGTGGCCCACACCCATATCACGCATCCGATCGCG
GTGAAGGACGAGAAGAACCCGCGCGTGGCTGTTCTCGCCCTCACCTCGGATCGTGGTATG
GCCGGCCCGTACACCTCTTCGATTATCCGTGAAACGGAGTCGCTGCTGTCCCGCCTCGAT
GCGGCAGGCAAGCAGCCGGAGCTGTTCGTGTACGGGCGTCGCGGTTCGACGTACTACAAG
TACCGTAATCGTGACATCGCGGCGACGTGGGAAGGCGACACCGACCAGCCCGGCGTGGAA
ATTGCTGAAACGATCTCCAACACCTTGATGGACGCCTACATGAAGCCGGCTGAGAAGGGT
GGAGTTTCCGAACTCTACATCGTCTACACCGAGTTCATCAACATGGTGGTGCAGAAGGTG
CGCGTGCTGCGCATGCTGCCGGTCGAAATCGTGAAAAACGAGACCAAGGTGCCCGATCCT
GATGAAGAGGCACCGGCTACTGCGGATGTCGCTCCGCTGTACACTTTCGAGCCCAGCCTC
GAAAAGGTACTGGATGCGATTCTGCCGAAGTACATTCAGTCCCGTATCCACGAGTGCCTG
CTGACCGCGGCCGCGTCGGAAACCGCAAGCCGCCAGAACGCCATGCACACGGCAACCGAC
AACGCACGAAACCTGATCGACGACCTTACGCGCAAGCTCAACGCTTCCCGCCAGGCCTCG
ATCACCCAGGAACTTACCGAAATCATCGGCAGCGCTGACGCGCTGACCAAGAAGGAAGAG
TAGGAACGCATATGGCTGACAACCAGACCACTGCGGCCGAGCCTACCAACGGTCGCGTCA
CCCGCGTCCAGGGCTCGGTTATCGACGTTGAATTCCCGGTGGGTCATCTGCCCGACATCT
ACAACGCCCTGAAAGTAACGATCGTCAACACCAGCGCCAAGGAAGAAGGCGAGGCGAAGG
AGACCGAGATCACCCTCGAGGTCGAACAGCACCTCGGTGATTCCACGGTCCGTTGCGTCG
CTCTGAAGCCCACCGACGGCCTGGTTCGTGGTGCCTCCGTCTCCGACACCGGCGCCCCGA
TCTCCGTGCCGGTCGGCGACGTGACCAAGGGCCACGTCTTCGACGTGTCCGGTAACATCC
TCAACAAGAAGCCGGATGAGACCATCACCGTCTCCGAGCGTTGGCCTATCCACCGCAACC
CGCCGGCCTTCGATCAGCTGGAGTCCAAGACCCAGATGTTCGAAACGGGCATCAAGGTCA
TCGATCTGCTGACCCCGTACGTGCAGGGCGGCAAGATCGGTCTGTTCGGTGGTGCAGGTG
TGGGCAAGACCGTGCTGATTCAGGAAATGATTCAGCGCGTGGCCCAGAACCACGGTGGTG
TGTCCGTGTTCGCTGGCGTCGGCGAGCGTACCCGTGAGGGTAACGATCTGATCGGCGAAA
TGGCCGAGGCCGGCGTGCTTGAGAAGACCGCACTGGTCTTCGGCCAGATGGATGAGCAGC
CGGGTACCCGTCTGCGTGTCCCGCTGACCGCACTGACCATGGCAGAGTACTTCCGTGACG
TGCAGAACCAGGACGTGCTGCTGTTCATCGACAACATCTTCCGCTTCACCCAGGCCGGTT
CCGAGGTGTCCACCCTGCTGGGTCGTATGCCTTCCGCCGTGGGTTACCAGCCGAACCTGG
CCGATGAGATGGGTTCCCTCCAGGAGCGCATCACCTCGACCCGTGGTCACTCGATCACCT
CGTTGCAGGCCATTTACGTGCCGGCCGATGATTACACCGACCCGGCCCCGGCCACGACCT
TCGCCCACTTGGATGCAACCACCGAGCTTTCTCGTGACATTGCCTCCAAGGGTATCTACC
CGGCTGTGGACCCGCTGAGCTCCACCTCGCGAATCCTCGATCCGCGTTACGTGGGCCAGG
CTCACTACGACTGCGCCAACCGCGTCAAGGCGATTCTGCAGCGTAACAAGGAGCTGCAGG
ACATCATCGCCCTGATCGGTATCGACGAGCTCGGCGAAGAGGACAAGACCACCGTGAACC
GTGCTCGTAAGATCGAGCAGTTCCTCGGCCAGAACTTCTATGTGGCTGAGAAGTTCACCG
GTCGCCCCGGCTCCTACGTGCCGGCCGACGAGACCATCGAAGCCTTCACCCGCATCTGCG
ACGGCGTGTACGACGACGTCCCGGAGCAGGCGTTCTCCGGCATCGGCGGCATCGACGACC
TCGAAGAGAAGTGGCACAACATGCAGAAGGAACTGGGTGCGTGATGGCTGCGGAAAAAAC
CACGATGAAGGTCAACATCGTCGCCGCTGACCACCCTGTGTGGCACGGCGAGGCGACGAG
CGTGACCATTCCCGCCTCTGAGGGCGGCATGGGCATCCTGCCCGACCATGAGCCTGTGCT
CACGGTGATCAAGCAGGGTACGCTCACCGTGGTTGAGCCCGATGGCGATCGCCACATGTT
CGAGGTGACCGACGGATTCATTTCCTTCGACTCGAACAAACTCACCGTGGCGGTCGAGCG
CGGCCACGACGTCCAGTACTCCGGCACCGCCGAGTGACCTGAACCAACTCCTTAAGGGGC
TCTCTGGTTTTCCAGAGAGCCCCTTTTGCTATGTATGCCATGTGTTGCGCTACAGTGGTG
GCCTATGCGAGTTATTGTTGCCGACTGTTCGGCCGAGTATTCGGGCCGCCTCAACGCCTC
ACTGCCCCTGGCCAAGCGCGTATTGCTGATCAAGGCCGATTCCAGCCTGTTGATTTTCTC
CGAATTGGGCTCCTACAAGCCGCTGAACTGGATGACCGCGCCCTGCACGATTCGTGAGAT
CGACCCAGCCGCCAAATCCGCGCAACATTCCCGGGAAAGTGTCGCTGGTGGGGCTGTGGA
TGGTGATTCTGCGACGCATTCCCCGGAAAGTGTCGCCGCTGGTGAGCCGGAAAAGGTGCT
ACGTGTCAGCGCCGACAAGGGTTCGGACATTCTTGAAGTGACGCTGCAGCATATCTATTC
CGACCAAACCTATGATCTGGGCGAAGATCCGGGTCTCATCAAGGATGGCGTGGAAGACCA
TCTGCAGCGCTATCTGGCCGAGCAAATCGAGCGTATCGGCAAGGGAGCCAAGCTGGTGCG
TCGCGAATACCCGACCGCCATTGGCCCAGTGGATATTATGGCCGTGAATGCCGAGGGCGA
GCATGTGGCTGTGGAAATCAAACGTCACGGCGGCATTGATGGCGTCGAGCAGCTGACTCG
CTACTGCGAACTGCTCAATCGAGATCCGCTGCTGGCCCCGGTGCACGGCATCTTCGCCGC
ACAAACCATCACGCCGCAAGCCCAGGTCTTGGCCAAAGACCGCGGCTTCACCTGCCTCAT
CCTCGATTACGACGATATGAAAGGCACCGAGGACGACAGTCTCAGGCTGTTCTAGATATA
GCAGGGGCTCCCTCATCAGAGGGAGCCCCTGCTATATCTTTTAGTACGCGGCGAGAATAT
CGATTACGAAGACCAACGTGGAGTTGGCGGGAATCGGACCTTGCTCCTTATCTCCATAGG
CCTGATCCGGCGGAATCACCAGCAGAACCTGAGAGCCGACGGTCTGGCCGACCAGACCCT
TCTGCCAGCCCTCGATAACCTGATGCTGGCCGCTGGAATCGCTGAACAGATCGGCGTCGA
TTGTGGAATCGCGATCCCAGGACGAATCGAACTGCTTGCCATTCGTAAGCCAACCGGTGT
ACTTGACCACCACGGTGTTCTTGTCGGTCAGCTTGGCGCCGTTACCCTTGATCAGCGTCT
GCGAGATCAGCGAATCAACCGAACCCTGACCGTTCATGTCGATGGACGGCTCGCCGTTTT
TGGCTCGCGTCACCTTCGGCAGATTGGCCGGCACATCCTTGACTTCCTCGCCAGTGGCCT
TCTCCAAGTCCTTGGACTTGGACACAAACGTCATCGCCAGAATGTAAGAGTACCCGGACG
AATCCTGAGCGTTGACGCCAAAGCCAATCGTGGTGTTGATCTTGGCACCCTTGATCTGGT
TGTAGTAGGTCGAGGAGAGGGTCTTGGAATCCACCTTCAGCGAGCAATCCGGCGTGTTCT
TGGTCCAGGTGTCCATGAGCTCGGTTCCGTCTTTAACGTTGAGCGCGATGCCTTGGGCGC
AGACGCGGTCGCCCTCCTCGATCACGTCGCCATCGCCCTTCTGCAGCACCACATAAGAGC
CGTCGGACACGGTCATCGGCGTATTAAAGGAGATGGTCGGCTTCTCGCCGAGCTTGCCCT
TGGCGGTCACGCCGGCAATTTGGCCCTTCTTGTCAGAAGAGTCGGAAGATGAAGAGGAAT
CGGAAGAAGAGGATTTCGAGTCCGAGCTCGAACTGGAGCAGGCAGCCAGCGACACGCACA
TCGCCAGCGAGCAGGCAAGGGCAACGGCCTTGCCGAGGGGGGATAACATAGACTTAACAG
ACTTACGCATGACACATCACCCTACTGGTAAACCTTGATTTTCTGCGCTCCTAGGTAATA
AACAGGTGAAGATTGTAGAATGGTTGAGTTATGAGTGCTGAAGAACAGACTACAAGACCG
GATAAGGGCGCCAAGCGTCCATCCCGTCATGCCAAAATCATGCGTGGAGTGGTGACGCCT
ATCTTCGGACTATTGGCCGTGGCGGCTGTGGTGTTGGGGTACATGAATGCCACGATGTGG
AAGCCCTCCACTGAAATCACCGCTTCCGCAACCATGAGCGGCTCCCGGTATGTCGTCACT
GATCCGAATGTGCTGACCTTGTTGGATCAGAATGCCACGATAACCGTGGACTCGGGATCC
TCTCAGGACGAGGCGTGCGTGGCGTTGGGTTCGTCCAAGGATGTTGCCGGATGGGTCGCG
TCCGAGAAGTCCTATACCCGCATCACCGGATTGGCATCATGGAGCGAGCTGAGCACCCAG
AAGGGAAGCAGCACGAGTCAGGGAGCGCCTACCAGTGCCGATGACGCGGTGTCGTTCAAG
GATTCCGATATGTGGACTGCCGTGAAATGCGGCACTGGGTCCGTTTCGCTGAAGAGCAAG
AAGACCGGCGCCTCGACGGTAGCCATTGTGGATTTGGGCGAAAATGTCACCAACGCCAAG
GTGCAGCTGCACTGGGTGCGCTCCGAAGTGCCGGACTTTGCGATGCCGTTCTATCTGTCC
GGCGGATTGCTGGCCGTGCTGGCCGTACTGTGCGCCTCCGTGTTCGCCATGCCGCCGCAT
AAGCGCCGCAAGCGCATGGTGGAAGGCATGGCAAGCGCCGTAATCGAGGAAGAGGCACCC
GCCAGCATCGCAGTGTCCGGGAAGCCGGATGGTGCAAGTCGACGTAATCGTCGCCGTCAC
GCCACACATCGGCGTTCGGGCCGTGCGTCCTCGCAATCCTCGCAATCTGAAGCCACCGAA
ACACCGGTTATCATCGACCCAAGTTCGCGTAACCTGGTCGCCGACCAGCAGACCGGTGCC
GAAAGCGGCGCTGAGCCCGGCCTCAGCGCCGGCGATAACGAATCGACTTCGGTAATCACC
CCTGACGAACTGCAGGCCTACTTCTCCCGCTTGGCCCAAGAGGTCAATACCGGAGACGAC
TCGGCCGATGACGGACAGGAGGAAAGCTGATGAACAAGCGATGGAACAAACTGTGTGTGT
CCGCCCTCGCCTGCATGGCGTTGGTCGTGCCGTTGACCGCCTGTGAAGGCCAACTGCCGA
CGCCGGCTGCTGATACCTCCACCAAGGTTGCGCCGGATTTGACCGAGGCGCAGGAGAAGA
AGATTCGTCTGAAGATTCTCAAGACGATCGATGAAGCCGATCAGGCCAAGAATCCCGATG
GGTATGCGACCGTTATGGGCGGGCCCCAGCTGGACATTCGCATCAGCCAGACCACGATCA
ATCAGCGTGGCGGCGGTATGTCCGAATATGCGACCATTCCCAAGGACATCGCCCAGACGG
TGATTCCTACGGACGACGGATGGCCTCGCTCGGTGTTCACCATCACGACCACCACCGAAG
ATCAGCAGTCCAAGCGTTTGCTGGTCTTCGATCAGGAATCCGCCCAGCAGAATTACAAGC
TGATGGCTATGGCTCGACTGTTTGAGGGCGCCAAGCTGCCGAAGTTCGAGATTCCGACTA
TTGGCTCGCAGATGGGCACCGCAAAGGATGAGAAGCTGGTGGCCGCTCCCGCCGATGCCT
TGGCCCAATACGCCGATGTACTGCAGAACGGCTCCAAGAGCCAATACGCTTCCAAGTTCG
CAGACGATTTGCTGCGCCAGGAACTGGCCAATACCACGGCCAAGGTGCAGGAAGGTATGC
AACGCAACAACGGTACGCAGGAGCAAAAATTCACCGCTGTGCCTGAACAGATGTGGGTGA
TGCGTGCTGCAGACGGTGCCGGTGATCTGGTGGTTGGCCGTATTAACGGCGAATGGACTC
GCAAGGCAGGGGATGGCCGCGAATCGCAGCCGGCTTCCGACGACGAGAAGGCGCTGTTCA
ATAGCGACAAGTACACCAGCACCATGAAGGTCACGTATGTGAACGTGGTGGCCTTGTACA
TTCCGTTGGCAAGCTCCGGTGAGCAAATCACCGCCGTGGGTGCCGACCGTCAGCCGGTAA
AGGTCGAAGCGCTGTAGTTGTTGCCGCCGCCCACCGCGCGGTTAACGCCCCACCACGATA
TGATTCATCCACCACGATGTCGGTAAGTTTTACCTTTCGCACAATGGTGCCGTTTTGAGT
CACATCGTGGTGGGCGTTTTGCTACGTGGTGGGAATTTCACCGCGTAGTGGAAGAATCCC
TACGTGGTGGGAATCGGCATTACAATCAATGTCAGCAAATGTGATTGTTGTTGTACGCGA
ATCGCGTGGAATCGGGAGGCATTATGGCAGAGCAGCAGTTCAATCCGGGAGTCTCATTGG
CGGGCGCCGTCGATTTGGAGGCGCTGAAGCATCAGGTCAAGGCCAAGCCCGGCCAGGCGG
GTGGCGCTCCTGCCGCTGGTGGGTACGTGATCGACACCACCGAAAACACCTTCCAGGCAA
TGGTGCAGACTTCTGCGACCTTCCCGATCCTGCTGCTCCTGTGGATACCGACCGATGACC
GCCTGTTCCCGATGGCCCGTGCGTTGGGCGACGCGGTGAACGCCCTGAACGGCCAGATTC
AGCTCTCCCGTATCGATATCTCGTCCAATCCTTCGATTGCCCAAGCGTTGCAGGTGCAGG
GCGCGCCCGCACTGTTCGCGTTGATTGCCGGCCGTCCGATGCCGCTGTTGCAGGGCCTTC
CGGGTGACGACGAGCTCAAGCAACTTACTGACGAGGTGATTCCGAAGATTATTGAGGCCG
CCGCGCAGTCTGGTGTGAACGGTACCGCGCCGTACTCGGGTGATCCTGATTCCGATGCCG
CCAAGAGCGCTGGTGCCACCGGTGCCGTCGCGGGTGCTGAGCAGGTGCCGCCGGAGCATG
CCGAAGCCCATCGTTTGGCCGAGGAGGGCGATTACGCCGGTGCCGCCGCCGAATACGAGC
GCGTGCTCGGATCCGACCCGTCCGATGCACTGGCTGCCCGCGAACGTGCGAAGGCGCTGT
TGCTGGCCCGCTCCGGGTCCGCTGATGTACGTGACGTGCGTGCCGCTGCCGCCGCAGCGC
CGGACGATGTGGAAGCGCAGTTGGCTGTGGCTGATATCGACATGATCGGTGGCCAGATTC
AAGACGCTTTCGACCGTTTGCTGGACTTTTTGGCCGCCGGGCACAAGGCCGATATCGAGC
AGGTTCGCAAGCGTCTGCTCGAATACTTCACCATCCCCGAACCCACCGACCCGCGTCTGG
CCCGCGCCCGCCGTCGCCTAGCCACCCTCATGTACTGATTGGTTTTGGCTCCCCTCTTTG
AGGGGAGCTGTCAGGCGTAGATGACTGAGGGGAGCGCGCGAGCGTACTTGATTGCTTCCC
CTAAACCATCCGATTCTTCCCGAAATATTGCTGGAACCTTGGCCCCTCCAGCGCCAGTTC
CTCCTCGAAATCATCCGCCCACTTACAGAACGGACGGTTGGCGAGACCATCGTTATTGAA
TCGCGCCTGATCGGTGATTTCGGTGATGCAGAATTTCGGAATCGTCAGATTGGTAACCGG
CCCGGATCGTTCGGCCTCGGCTACGATCAGCGGCGCGTTCGGCCCGCCGAACACGTCCAC
GCTCCAGCCGTCTTCCTCAATCCACACGGAATACCGGTTCTTGATGATTACCGAGCCGCC
GCGCTTGATGAGTTCGGCCGCGATACGCGTATCGATTTCGCGCTCGACTTCGTAGCGCGT
GCCGCCCACGGACGGACCTTTGACGGTGACATATGCTTCCGAGAACCGGTCGCGGTATTC
GTCCAGCACGGCCACCGGATTTACGTCGGGCGTCATGTCGACGTGAACCTTGCGCGAGAC
CAGCCGCACGCGCAAGGCGTAATTGTCGGCATGCACGTAGTAGCTCTGAATGATGAGGGT
CGGGGCGTCGCCGTCGTCGTATTCCGCCGGCAGTTCGCGGCAGAAGAAGCGGCGTTCGTA
TTCGAAGTCATCTGTAGGTTCCGACATAACCCCATTGTAGAGCCGATAATGGCGATTTTC
TCGTTATTTTGGCGACGTATGTGCCGCATGCAACGTGATGTGGTGTACAGTAAAGAAGTT
GCTCGGGTTTGTAGCTCAGTGGATAGAGCGTCTGTCTCCGGAACAGAAGGTCGTGGGTTC
GATCCCCATCAAGCCCACCAGCATGGCTTTCGGCTAACCGCCGGAAGCCTTTTGCATATT
CGGCGCGTGCAAGGCTGGTGCTGGTGTCGGCAATGGCAAGGCCGGTGATGCCGGCTCGCT
TGGGTCGTGGAAAAACCGTCCGGTTTGGCGAGAACGGTAGCCGAATCGTCTGGAATCGTC
TGGAATCGTCTGGAATCGTCTGGAATAGCAAGGAATAGTCTGTTGATGGCCGTATGCCGG
GCATCATGCGCGCTAAACGCGACTTTGCTCAGTAGACTGCTACGTAATCGGCATTGCCAA
TCGTTGCTGATCGTGCGATTGGTCGTAGCCGGTGGTGATGTGTACCGGCGCCGGCCGCAG
CAGGTGGGCGCCCCCAAGATGAGAAGGAGCACAATATGAGCGAAAAGATGGAAGCCGTAG
CCACTTCCGAGGCGCCGGCCGCGCTGGGCGCATACAGCCAGGCGGTGAAGGCCAATGGCT
TCGTGTTCGTATCCGGCCAGCTGGGCATTGATCCGGCCACCGGCGAACTGGCGGGCGAGA
CCGCTGGAGAGCAGGCTGCACAGGCGCTGAAGAATATTAAGCACATTCTCGACACTGCCG
GTACCGGCATTGAGCATGTGTGCCGTGCCACCATCTACCTGAAGAACGTCGAGGACTTCA
AGGAAGTGGACGCACGTTACGCTGAGGCGTTCATCGGCTCCGTCAAGCCCGCCCGCGTGG
CCTTTGGCAACAACATGATTCCCAAGGGCGCGCTCGTGGAGATTGACGCCATCGCGGTGG
AGTGATTCGAACGTTTCCCCGGCGGCCCGTCTGCGCGCATGGTGTGTGCAGACGGGCCGC
CGCGTATTGTGCGACGCATTCCGGGGAATGTTTCGCTGGGCGGGGGTGCGAGGTGTGGTT
CCGCGACACGTTCCCGGGAACGTTGCGCTGGAATCGTTGGGCGGTGGTCCGTGCCACAAT
AGAGACCATGGCATCCAAAGGAAAACCGTCGCCGCGTTCGGCCGTAAGCCCGCTGAGTGA
TGAGCAGGTCAAGCGTCTGGCCGCCCGCCACACGCTTGTGGACTCGACACAGTATTACCC
GACCGGCCCCCGCACGCCCAATCAGCCGGAAATCAACGCCCAGAATCCCAAGGCCACCAA
ACGACTGCTGGGAGGGGTGTCCATTGTGTTCCGCGCCAGCTGCAAGACCAAGGCCTGGGG
CTTGGAACAGGTGCCGGAAACCGGACCGTTCATCACCGCCGCCAGTCATGTCACCATGTT
TGATGTGTTCGTGCCAATGATGAGCCTGTTCCACATGGGCCGCCGCCCCCGTTACATGGC
CAAGGCCGAGATGGCGAAGTGGCCATTGATCGGCAAGTGGTTCCAGTTGGTCGGCATGCA
GCCGGTGCAGCGTCATTCGGGCAAGGCCAAGCAGATCGAAGAGACCTCGATTGATATTCT
GACGTCCGGCCGCCCGCTGACGGTCTGGCCGGAAGGCACCGTGACCCGCGACCCGAAAAA
GTGGGTGATGAGCATTAAGGAGGGCGTGGGATATATCGCCCTTGAATCCTCGCGCAGACT
GGGGCATCAGGTGCCGCTGTACCCGGCGGTGACGTGGGGTGCCGCCTCCATCAACCACTG
GTGGCCATGGCCGCGCAAAAACGTGGTGATGTGCTATGACCATGCGCTCGATTACTCCGA
TTTGCTTGCCGACATGGACTCATGGGGTGAAGAGCCGCCTGCCGAGGCCGTGAACGAGCT
GATGTGGCGCGTGCTCAAACGCATGAACACAGTACTGGAGGAAATTCGTGGCGAGCAGTT
CCCCGCTGAAGGCTACTGGGACTACCGCAGTATGAGTCGTAAGCCTTGGCCTGAAGCCGG
CGGCCCGTTCCCGGCTGAGAAGTAGCCGCACCGGTTCCCGTACGGGGAGCCTAGGCGAGT
AGCATGGCACAAGATTGTGCCGATGAAGTTGCGCGACAAGCGAAGGTAGGAATTTGATAT
GGGTAAAAATATAACGGTTCTCGGTGCAGGAGCATGGGGTACTGCTTTCGGCCAAGTGCT
GGCGGACGCAGGCAACACGGTGACCATGTGGGCCAAGGAGCAGCAGATTGTCGAGGGCAT
TCGCGATCACCACCACAACGCCGTGCGCCTGCCGTCCGTCGAAAAGTTGCCGGACAACAT
GACCGCCACTGGGGATCGCGCCGAAGCCGTCAAGAACGCGGACATCGTAGTCGTGGCCAT
CGCCGCGCAGTTCGCGCGAGTGGCACTCGTCGAATTCAAGGGACTGATTCCCGATCACGC
CATCGTCGTCAGCCTGATGAAGGGCATCGAGCGTGGCACCAACAAGCGTATGGACGAAGT
CGTCCGCGAATCCCTTGACTTGCCGGCCGACCGGTTCGCCGCCATTTCCGGACCGAACCT
GTCCAAGGAAATCGCCGATCGTCATCCCGCCGCCACCGTGGTGGCTTGCACGAACCTCGA
TAATGCCACGAAGGTGGCCGAGGCATGCACCACCTCCTATTTCAAGCCGTTCGTGACCAC
CGACGTCATCGGCCTGGAAATGTGCGGCAGCCTGAAGAACGTGACCGCGCTGGCCGTGGG
CATGGCCCGTGGTGCCGGCTACGGTGAGAACACCGCAGCCATGATCGAAACTCGTGGACT
GGCCGAACTGACCGCGCTGGGCGTAGCCGCTGGCGCCGATCCCAAGACCTTCTTCGGCTT
GGCCGGTGTGGGCGATCTCATCGCCACCTGTGGCTCTTCGCTGTCTCGTAACTATACGTT
CGGCGCGAATCTCGGCAAGGGATTGACGGTCGAAGAGGCCACCAAGGTCAGCAACGGTGT
GGCCGAAGGCGTGCCCACCACGGATGCGGTGGTGGCTCTTGGCGATCAGCTTGATGTGCC
GACCCCGTTGGCGTATCAGATGAGCCGCGTGCTGAACGAAGGCATTTCCTGCTCGGAGAT
GCTTGCCGGACTGTTCGGTCACGAGGTTACCGGCGAATAACGAGAGAAGCGACGTATACG
TGGCGTATACGTTGTACGTGCAAAGTCGCGTGGCGTATACGTCGTTGACGTGCACGAGTA
GACTGGTGTGCGTCTCTTGTGCGCGGCGTTCCGAGCGCGGTTCGGTCCGGTTGGCGGTGC
AAAGCATAGGCTTGAAAACGGTTGTAGTTTCAACAAAAGGATGGTTATGGCCAAGAAGCG
TGTTGTGGTGCTCTATGGTGGGCGTGCAGACGAGCATTCGATTTCCTGCATCTCCACTGC
CGGTGTGCTGGGGGCCATGGACACTGAACGGTTCGAGCCGATTCCGGTCGGCATCACCAA
GGACGGCAAGTGGATCATCAATGGCGAAGATCCGCGTGGCTGGAACTTGGACGGCGGCGA
GCTGCCGACCGTAAAGATCACCCCGGAATCGCGCCCGGTGATGCTTGACCCCTCTCGCGG
ACAGGACGGTTTCTTCATCGGCGAGCCCAGCCACATCAATTCCGCCGATTCCGGCTTCGG
CACCAGCTTCGTCAGCATGTCCGACCCGGAAATGCACCATGTGCTGACCTCCCTTGGCCA
TGTGGACGCGGTACTGCCGGTGCTGCACGGCCCCTATGGCGAGGATGGTACGGTTCAAGG
CCTGCTGGAAATGATGGGTGTGCCGTACGTGGGGTGCGGAGTGTTTGCTTCCGCCGCCTG
CATGGATAAGCATTACACCAAGGTGGTACTGGATGCCGCCGGCATTCCCACCGCGCCCGG
TGTGACGGTCGATGCGCGCAACTTCACCGCCGCCGATGTGCTTGCCGAGATCGAGGACGC
CGGTCTTACTTATCCGCTGTTTGTCAAGCCTTCGCGCGCAGGCTCCAGCTTCGGTGTGAC
CAAAGTCGAGAAAGCCGATGACCGCGAGACCCAGCAGGATCGTCTGGCCGCCGCCATCGC
CACCGCCGGCGAGCACGACTGGAAGGTGCTCGTCGAACAGGGGATTGATGGTCGCGAAAT
CGAATGTGCCGTGCTGTGCCCGAAGGCCGGTGACGAGCCCGAGGCCAGCTGGCCCGGCGA
AATCGTGCTCGATCATCAGAACGACGACCAGTTCTACGATTTCGACTCCAAGTACATGGA
TGCCTCCGCCAGCCACGTGGAAGTGCCTGCCAATCTGCCGGTCAGCGTGCTTGAGGACGT
GCGTGACGTGGCCCGTCGCGCGTTCAAGGCCGTGGATGGTGCCGGCTTGAGCCGTGTGGA
CACCTTCGTGACGCCTGATGGCACGGTGATGGTCAACGAAATCAACACCATGCCCGGCTT
CACGCCGATTTCCATGTATCCCAAGGCTTGGGATGCCACCGGAGTGAGCTACACCGAACT
CATCACGCGATTGATTGAGGGCGTGCTGAGGTAAGTGTGGTGCGGAATCGGCCGCAGGCC
GGTTCCGCTATTGACACATCGCCCATACCTGTCAGTAATTCATGCCAAGTTTTCCTAAGT
TCAACAGGCGTACAGCAAATGGCGAACGCAATTCACTTGCGCGCCAGTGTCAGGACAGAT
TAGGCGCATAGTTTCTTTTCTTGGATTCACGGGCCGCGCGAATGCCGCGCATACCAAGCC
CGACTCCCCAGACTGTCGTCTGGATGATGTTGAGAAAAGGAACATTATGAACAACCTGCG
TAAGATCGCGGCCGGCTCCCTCGCCGCCGTGCTCGCGTTCTCGATGGCCGCCTGCGGCTC
GAGCAACGCCTCCTCCGATGGCACCGGCGAAAGCACCGGCAAGGCCGTCACCGTGAACGA
AAAGTCCGCCAAAGCCACCTCCCTCGCCGACTTCGGCACCATGGAAGACCTCGAGAAGGC
CGCCAAGGAAGAGGGCGCGCTGAACGTCATCGCCCTTCCGCACGACTGGTCCAACTACGG
CGAGGTCATCGAGAGCTTCAAGAAGAAGTACCCGGAGATCAAGGTCACCGAGCTCAACCC
GAACGCCTCATCCAAGGAAGAGCTCGACGCCGCCAAGACCAACAAGGGCACCGACGCCGC
CCCCGACGTCTTCGATGTCGGCCAGGCCATCGCCGCCACCTCCACCGACTACTTCGCCCC
GTACAAGGTGCAGGCCTGGGACAAGATCCCGGACACCGCCAAGGACGCCGACGGCGCCTA
CTACGCCGACTACACCGGCATCATGTCCGTGGGCTGGAACGCCGACAAGTACGGCGACAT
CAGCTCCCTGGACGACCTGCTCGACCCGAAGTTCGCCGGCACCGTGGCCCTCAACGGCAA
GCCCGCCGAGGCTGGCGCCGCCTTCAACGGCTACCTGATGGCCAACCAGCTCGCCGGTGG
CGACATCAACAACCTGCAGCCCGGCCTTGACTACTTCAAGAAGCTCAAGGAAGCCGGCAA
CCTGACCACCGTCGACGTGACCAACGGCACCATCGACTCCGGCCAGACCGGCGTGGTCTT
CGACTGGACCTACAACCAGGCCTCCTACAAGAAGGAGCTCAAGGACAAGGGCGTGAACTG
GAAGTACAAGACCTTCCCGAAGGCCCAGGTCGTCAGCTACTACAACCAGGCCATCAACAA
GGACGCGCCGCACCCGGCCGCCGCCCGCCTGTGGGAGGAGTACCTGTACACCGCCGACGC
CCAGAACCTGTGGTTCAAGGGCGGCGCCAACCCGGTGCTGCTCGATTCCATGAAGGAAGA
CGGCACCGTCGACCAGGCCACTCTGAAGGACGCCATCACCATCGAAGGCGAGCCGGTCTC
CTACACCAACGACGACTCCACCCGCATCACCGAGTGGCTCCAGAACAACTGGGACAAGAC
GATCGGCAACTGAGGCACAGACCGATGACCGCCGCAATCGCACCCATTGCATCGAACGGA
CCTGCTGCCGCCAAGGCTGCGGGTCCGTCCGCTACTCCCGCTTCTCCTCTCTCCTCGGCG
ATGGCCAAGCACCGCCAGGAGCTGGGCACGCTCGCCACCACGCTCCCGTTCTTCGCCTAC
ACCGCCTGCTTCCTGCTCGCACCCACCGTCATCGTGATTGTCGGTGCATTCCAGGATCGC
AGCGGCAACTTCACGCTCGCGAACTTCAATAAGATGTTCGAGGCCAACACCATCGCCGCA
TTCGGCACCTCGATTCTGGTGTCTTTAGCATCCTCTCTGATCGGCGCAGTGGTGGGCGCG
CTCGCTTCCTACGCACTGGTCATTGGTGCCAAGCCGAACGGCCTGCTGCGTCGTATGGTC
TCCGCCATCTCCTCCGTGCTTGCTCAGTTCGGCGGCGTGATGCTCGCGTTCGCGTTCATC
GCCACCATCGGCATCAACGGTATCGGCACCATGCTTATCAAGACACTGACCGGCTACACC
GTGAACCCGAACTGGCTCAGTTCGTTGCCGGGCCTGGTGACCATCTACTGCTACTTCCAG
ATTCCGCTGATGATCATCATCTTCCTGCCCGCGGTCGATTCGATCCGTCCACAGTGGCGC
GAGGCATGCGAATCCCTCGGTGGCAACACGTTCCAGTACTGGACGCGCGTGGCCTGCCCG
ATTCTGGCACCCCGCTTCATCTCCGCGTTCCTGCTGCTGTTCGCCTCCGCGTTCTCCGCA
TACGCGACCGCCGCGGCCCTGTTCTCCCAGCGTTCGATTCTGGTGCCGCTTATGATCCAA
GGTGCCATGCGCAACGAACTGGACCCCAACCAGCAGGGCTTTGCCCAGGTGCTGGCATTC
GCAATGATCATCGTCGTGGCCATCGTCATGCTGTTGAGCCACGCCGTGGAAAAGAGGGCC
GGACGTTGGCAATGACCGAAACTTCCGCAACCAAGCCGCCGCAGCTGCGCGCCGCTCGTG
CGCGTAAACAGAGCATCATCAAATTCGTGATCCTGTTCGTCACCCTGGCGTTCCTGTTCG
TGCCGCTGCTGGCCATGCTCATCTTCACCCTGCGTCACCCGCTGTCCGGCCGCTGGTCGG
CCGCGCCGTGGATCGCGATTTTCACCGGCAACGGCGAGTCGCTGGGTGCCGACCTGACCG
TGCTGTGGCAGGGCATCGGCACCTCGCTGGCCCTGAGCGCGGTCACCGTGGTGATCATGC
TGGTGCTGCTGGTGCCCACCATGGTCATCGTGCATATTCGCTCCAAGGTTTTGGAGCGCG
CGATCGAATGGGTGGCCACGCTGCCGCTGACCATCCCGGCCATCGTGCTGGTGGTGGGTT
TGGGCCCGATCTACCGCTGGCTGTCCGCCGACGTGCTGAGCACCAACCCAATCTGGCTGT
GCTTTGCCTACGTGATTCTCGTGATGCCGTTCGCCTTCCGCGCGATCGCCGTGGGGCTTA
ACTCCATCGACGTCAAGACGCTGGTCGAGGCATCCCGCTCGCTCGGTGCCTCCTGGCCCA
AGGTGTTCTTCAAGGTGATCATCCCGAACCTATGGCAGTCGATTCTCTCGGCATCCTTTA
TCTCCATCGCCGTGGTGCTGGGCGAATACACCGTCGCCTCGCTGCTCGGCCGTATGAACC
TGCAGGTCGCGCTCTACCAGCTCGGCCAGTCCAATTCTCAAATCTCCACCGCCATGTCGC
TGCTGGCTCTGCTCTTCGGTGCGGTGCTCCTCGTTGCGCTCGACCTGATCTCCGACGCAA
TGCGCAAGTCAAGGGAAGGTAAGTAACCTGATGAACAGCAATTCGATTTTCACCCGTCGC
CATGCCGGTGCCGATGCCGCGGCTTCTGTTTCGGCACCCGCCACCACGTCCGCTGCCGCC
GAGGACGCCTTCAAGAACGATCCCACCGCCACCCTCGAAGGCGTGCGCGGCAAGGACGTG
ACCAAGGCCGCCAAGGCCCTGCTCAAAGACAGCGTCAAGCGCGGCGGCGGCTCCATCCAG
ATGCGCGACGTCGTCAAGATCTACCCCGGCTCCACCGTTCACGCGCTCGACGACTTCAAC
CTGGACATCAAGCCCGGCGAAATGGTCGTGCTGCTCGGCGGCTCCGGCTGCGGCAAGTCC
ACCGCGCTGCGCTCGCTCGCCGGCCTCGAAGACATCCAGGGCGGCCGCATCATGGTCGGC
GGCCAAGACGTCACCGGCGTGCCGGTCAACAAGCGCGAGATGGCCATGGTGTTCCAGGCC
TACTCGCTTTTCCCGCACATGACCGCCCTGGAGAACGTGGAATTCGGCCTCGAAGTGCGC
GGCATGGGCAAGGCAGAACGCCGCAAGATCGCCATGGAACAGCTGGAGCTCGTGGGACTT
GCCGATCAGGCCAAGAAGTACACGCAGCAGATGTCCGGCGGCCAGCAACAGCGCGTGGCC
CTGGCCCGCGCGCTGGCCGTCAAGCCGCGCGTGCTACTGCTCGACGAGCCGCTCTCCGCC
CTCGACGCCAAGGTGCGCGTCCAGCTGCGCGACCAGATTCGCCGCATCCAACTCACCACC
GGCACCACCACCGTCTTCGTGACCCACGATCAGGAAGAGGCGCTGGCCGTGGCCGACCGC
ATCGGTGTGATGAACAAGGGCAAGATCGAGCAGATCGCCGCCCCGCAGAACCTGTACCAG
CGCCCCGCCACCGAGTACGTGGCCACGTTCATTGGACTCACCAACCGCCTGCCCGGCGCA
TCCAATGGCGACGAGGCCGTGGTCTTCGGCCAGCGCGTGCCGCTGCTCGCCGGCTCCGCC
AAGGGCGATTCCGTGGCCGTGCTCGTGCGCCCGGAGAACCTGACGCTGGCCTTGGCCGGC
AGCAGCGATTCGCACGTCGGCGAACGCGCCCGCGTGGAGGTCATTCACTTCCTTGGCTCC
TTGGTGCGCGTGGATACGGTCATTACCTCCGGCGAATACCAGCGCTGGAACAAGGGCGAA
CAGCTCAAGGCCACCGTGCAGCTGCCCGCCAGCGAGCTGCCGGCCGGTCTGGCGGTGGGC
GATGACGTGATTGTCACCCCGCGTCCGGTCGCCGCGCTCGCCTGCTGAATGGCGTTGCGA
TGATCGTGCGGTTCTGTTCTGTTTTTGTGACTGTACGATCGTCGAATGGCTTATCGGCAA
TGATGTGTGTGGGACGGCGGCGATTTTTGGGCGATTATCGCGTGCCGTCCCACAGCAATC
TTGCAGAGTAGGGGACTTTCTCGGCATTGGGAATGATTGACGTTGATCATTCCTTGCCCA
TTGATGATTTCCTCCCCCATTCCCAATGCAATCGAAACGCCGTGCCGTATTCTTGAAGAG
TATTGCACGTGTGATCGGTCCGTTTGCGGCCAGTAACTATGGGGGATAAGTATGAGCGAA
CCAATGCCGCCGGCGCAGCAGCCGCAGGCACCTCAGCAATCGCAGCAGCCGCAACAATCT
CCACGCGATTGGTGGTTCACGGCCCATCGCCGGTTTTCGACAATCGGCTCGGCGCTCGCC
ATTATGATGGTGTTCTGGATCGGACTGAATATTCTGGCCACTGAAGCACTACGAACGCTG
CTTGGCACCGATGTGCCCGCTTGGGCTGTGCTGCTCGCCTCCTCCGGACCGCTGTATGTG
GTGGCCATGCCGCTGAGTATGTTGGCCTTCACTCGCGTACCGGTTATTCGCACCCGGCAG
TACCCCATGAAGGCGGGGGAGTTCATTCAGATTTTCGTCATGTGCATTCCGGTAATGTTC
TTGGGCAATATGATTGGCAATATATTGTCTGCCGGAGCCACTGATGGTCAGGCCACCAAT
CGCATCAACGACGTGATTCTTGGCAGCGACTGGCGGGTGAACGCATTGTTCATAGGCCTG
TTGGCACCGGTTTGCGAAGAATGGATTTTTCGCAAGGAGATTATCTCCCGCCTGCGCCGG
TACGGAGAGAAGACCGCAATCATATTCTCCGCATTGGCATTCGCGCTATTCCATATGAAC
GTGTTCCAGTTCTTCTACGCCTTTGGCCTAGGACTGATGTTCGGATATGTATACACGCGC
ACCTCCCGACTGCGGTATTCGGTGGCTATGCACATGCTGATCAACCTGAACGGGTCAGTA
CTCGCCCCATTGGTGATACAACAGATCGATCCCCGCATCCTCGACGGCACGGTCAGCGAG
GCCGAAATCATGCGTATGGCTGAAGCCGGCAACATGGGCGACATGGGCATCATGATGTTG
TACGGCACAGTGATGTTGGGCCTCTGCATTGCCGGTATCGTACTGCTTATCACCAAGCGC
AAGAGCTGGGAGTTCTATCTTGCGCCAGAGGAGTTGCCTGCGGGGCTTAAAATACGCACC
GCCTATGCCAATCCCGGCGTTATCGCGTACCTACTGTTGACTGTGATGCTTACCGGTTGG
ATGCTGTTCGCATGACTGTCATAGCCGGACCCAGAGAGGCGAGCCGGGAGATATCACAGA
TTGCCTGACGAGCCGCCATCTTCAACAAGGTATTCGGTGCCCGAACCGGCGATGGCTCGC
GCCGCCATATCTTTGATGGTGGAAGGCAGCACACCCTCGCGCGCGAACACAAGCACTTGG
CCGGTCATGCCGTAAGGGGAGAAGCCGGTGAACTTGACCAATGGCGGCTGACCCTCCAGC
GCCACGTCGGCGGTGGCTTTGGTTACGCGGTCGAGAATATCCTGACTGATCGCAGACGGG
TCGCCGGAGGCCTTGGCCGTGAACTCAAGCGTGGCCATGCCTTCGCTGACCGGCGTGAGC
TTGGTCAGGGCGGCCGTATTGAGTACCGAATTGGGGATGACCATCATGTCTCCGGAACGG
GTGCGCACCACGGTCTGACGCCAGGTGATGTCGTGCACGGTGCCTGTGACGCCTTGAATG
GTCACCAGATCGCCGGGTTGGATTACGCGGCCCAGCATCAGGCCGAAGCCGCCGATGATG
TTGGCGATTGTATCCTTCAGACCCAGCGAGATCGCCACACCTCCAACACCAAGGGCGGTG
ATAAGTGTGGTCGGATTGATGCCGAATACGGGCTGCAGTACCATCGCTGCGCCGGTGACC
CAGATGGTCACGCGCGTGAGGTTCACGAAAATCGAGGCGCTGGGAATCTGAGAATTGTCC
AGAATCTTGCGCAACACGCGGCTGATGACGCGGTCGGCCACAAATACGATGGCCAATACA
ATGGTCAGCCAGATGAGTTTGCCGGCGTTCACCTGAAACCAGCGTGCGATGTCTTCTGCA
TATTCAGTCATACGCCTACTGTATCGGTCGTTTCTGGTGAAGTCGTGGAGACGGGGTGGC
AGAAAGCGGAATCGGCCTACGGTCGATTCCGCTACTCCTGGCGTTCGCGGCAGGTCTGGC
CGAGGCCGCGGGCCAGTCGAATCGGATCGAGAATCTCGTCCAACTGCTCGGCGGGCAGGT
CGGTGCGTTCGCCGGCCACCTCGCGCACGGTACGGCCGGTATGTACGGCTTCGGCGGCGA
TGTCGGCCGCGTGCTCGTAGCCGATGTAGTGGTTGAGCGCGGCGGAAATCGACGGTGAGG
ACTGGGCGTATGAACGCCCCAGGTCAGCATTGATTTCGATGCCTTCCACGCAGTTGACGC
GGAACGTCTCCATGGCGTGCGTCAGCAACGCCATGCCGGTCAGCAGCTCATGCACCATCA
CCGGGTCGAAGGCGTTCAGCTGCAACTGTCCCTCGGCCACAGCCCAGTTCACAGTCACGT
CCATGCCGAAAATCGTGAAGCAGCACTGGTTGACGCATTCGGGGATCACAGGGTTCACTT
TGGCCGGCATGATCGACGATCCGGCCTGGCGAGCCGGCACGTTGAGATCGTTGAAACCGC
AGCGCGGCCCGGAATTGAGCAGTCGCAAATCGTCGGCGGCCTTCTTCAGGTGCACGGCGA
GGCTCTTGATGGCAGCCGACGTGGCCACGTACGCGCCCATATCCGTCATGGCGGCCACCG
GATCGGGCGCGGCGGTGACCGGCAGCCCGGTGATTTGCGCCAGATGCTTGATAGCGGACT
TGCGGAATCGCAGATCCGCGCAAATGCCGGTACCGATGGCGGTGGCACCGAGGTTGAGCT
GGGCCAGCAGCGGCACCACGCGATCGAATGCAGCCAAATCAGACTTCAACAGCGTGGCAA
ACGCATGAAATTCCTGACCATAGGTCATTGGTACGGCGTCCTGCAGCTGCGTGCGGCCAA
TCGTCACGTCATTGATATGTTTGTCGGCCAGATCGTGGAAGGCCTTGGCGAGTTTCTTGG
TGGACTCGGCGAGCGGCCCGATCGCGTCGATAAGCGCGAGTTTGCAGGCGGCCGGGTAGG
TGTCGTTCGTGGACTGCGACTTGTTGACGTCGTCGTTCGGATGGATGTATGTGTAATCGC
CGCGCTGGCGGCCGGCGATTTCCAACGCACGGTTGGCGATCACCTCGTTCATGTTCATGT
TCGACGAGGTGCCGGCACCGCCCTGCATCACATCGACCGGGAACTGATCGGCCAGTTTGC
CGGCCTCAATTTCTAGGCAGGCGGCGCGAATGGCCTCGGCCTTGGCTGGGTCGATCAGGC
CTAATTCCTCATTGGCGATGGCGCAGGCGCGCTTGACCGTGGCATAGGCGCGAATCAGCT
CGGGATGTTGGCTATCGGTGATGCCGGAGACCGGGAAGTTGCCGATAGCGCGCTGGGTGT
GAATACCCCAGTAGACGTTCGCCGGCACCTCCATCTGGCCGATGCAGTCATGTTCCAGAC
GGGTCTTGTTCGATGTTTCGCTCATGCTTCCATCTTCCTGTGCGTGGGTTGGAAACGCCA
GCATGAGAGGCTGATTGCGCCTTGTGAGAAACCTCACGCGAGGTTCGTGCGGCGGAAACA
ATCCAGACTCGCTGGTTTTCGGTCAAGCGGTGTACCCGGGGAATCCTGCGGGGCCGTTCG
ACGATGAGATGGTGGATGGCGCGGCATGCGTGGCGGCGACCGGCATGCCGGGGGCGGTCG
AATCCTGCGCATTGTGCACGAAGATGCGATTCCAGTAATTAAGCATGTCCTTTTGGCTCA
TGGCCAGGTATATGCCCATGGCCAGCACGGCCACATCTTCTTTAAGCAGGTCTTTGATTT
CGATGGTGTCGCTCAATTCGGGCCAACGTTGCAGCACGGCGAGCATGCCGCCCACGGTGA
ACTCGACCATGAGATCGGTTTTCAGGTCAAGGTTCTTGGGGTCGCGTTGCAATGTGCTGA
GCATTTGCAGACGGCAGAAGTCGCGCAGCGATTCGGTCAGTTCAAGCGTGCTGTGCGGGC
CTGCCAACAGGGCCAGGTGGTCGAGGCGCTGACGCTGCTCTGGATCGGAGAGCGTGGCGG
TGACGCGGTCTCGCCATTGTTCCTCGGGATTGCCGTTCGGATCGGGGGTGCGGTTGATCG
GAATCGATTCGACCTGATGCAGGATGGCTGAATCGGCCAATTCGGGCAGGCTGGAGAAGT
GATAGTAGAACGAATTACGGTTCACGCCAGCCTCACGCACCACGTCGGTAACGGTGATCT
TGCGATAGTCGCGGTCGGCGAGCAATTCCCAGAAAGCGTTCTCGAGGCGTTCTTTGGCGG
GCAGCACCTCGGAATCATGGCGTGGACGTGGCATCTCTTCCTCCTGATGCACCAGCGTGA
TATGGTCACGCTGTCTAATAACTTATTGGGCAGTATAACTATTATTTGTGGACATGTCTA
TGAGCTAATCGGCGATTTCAGTTGCGTCCTCCGCTGATGGCGAAGCTGTGGTGCCGGCAT
CGGCATCAGTATCGGCTCTGGCCGGAGCTGCGCTATCTGCTCCTGCTGCAGTTTCTGCTG
GGATCTCGGCTGTTGCTTTGGAGGTCGCAGAACTTGGTGCGGAAGCCGGGGCGGGCGTCG
GCTTGCGTTTGGCCGTGGACGCCTTGAACAGTATCGCCAGGGCCTCAACCAAATGACGCC
GGTCTGCGGGGGTCAGCCCAACGTACGCGCCAAGCATCGCCGGAATCGAAGCGGGGAAGT
TGCTCATCACCTCGCTGAAGCTGGTGGCGCCGTTGGCGTGCAGCACGGTGAACAGCGCAT
CCACCGCACGCTCGCGCTGTTCGGGCGTAAGCGTGGCGATCCAATGGTTCAGCTCCTCGT
TAAACAACTGCGAGCTGGAACTCAAATCCGGCTCGGTGATGAACTGGTCACCATCCAATA
GCCAGGTGAAGGCGGAATGCTGCATGATGCCATCCGAATCGGAAGAGACCACGCGGCAAG
GCTCCGGGGTCTCGAAAATCATGCCCACAATCGACGAACTCGGCACGATTTTCGTCACCT
TCGGCTGGATGGTGCGGTAGGCGGGGCTGGTCACAATCTCCGGCGGGAAACCGGGGCCAT
CCAGTGAATAGACATGCTGAATGCGCTTGCGCACCTTGGGATCGGCGTTCATGGCCGCGT
AAATCGCCAGATTGCCTCCCTTGGAATGGCCGACCAGAATAATCGGACCCTCCCACAGTC
GCGCCACCATATCCAGATAGGCGCTGGCTGAACGTTGCGCCGGCACCGGATACTGGAAAG
CCATATTGAAATCTTCCTTCCATCCGATGAGCGAATCATCGGTGCCGCGGAAGGAAATAA
CCAACGTGCCTTTGTAGGTCGGCTTTCGGCGCTTGTGGCCGTCGGGCAGTTGGAAGGTGG
CGGCGGCGAATTGGGTTTGCTCACCCTGATTGATGTGCTCGACCACCGCGCCCAGGCGAA
CGTTGGCGTAGCGGGGGTTTTCGCCTGCGGCCTGGAACAGGTCGTGGGTCAGGTCCGGGT
TGACCACTGAAACCATTTGGGCTTCGTGCGGCTTGTCGTCGGCATGTGTTTCCGGCGAAC
GATGCAGCTCGCGGTTGGCCTCGTCAAGGCTTACCGATTCAAGCTCGGGATGCCAGATAC
CCTTCAGCCAGATCAGTGGATGCTTGGGTTCGAAAGCGCGAATGCGTGCGGCGAACGAGC
CTGACCGCGTCTCATCCAGCATCAACGTCGGACAGACACTGGCCACATCCTCATAGATGA
GCGTGGAGATGATCAAGGCGTCGATTTCGTTGAACGGCAAGTCGGCGAAGGAGCGCGTTT
CGGTGTGCGCGTAATCGATAATGCCGGTCATGCGCACCTCCTGCTTCCGTTGATATTGCA
TATCCCCTTGGGCTGCGTGGTCTTGCGATCGCGTGCGGCCGTGCGGCTGCGCGCAGCAAT
TAACCATATGCATTCCATTGTAGGGATTGTACGGTTTTGGCCGGCGCGATCGAGCAAGAC
TGCACCGACGGCGAACAATTCGTGGAAGGATTCCCGTCGGCTTGTCGAAAATTGTCGGGT
AGCAGGGTTGCGATGCCAGCCAGCCGACCACCCTCCGGCGCTACGCGCCATCTCCCGCCG
GCGGGAGGGTTAACCACTCAATCCTTTTTGACGAGGCGGACCGCTGGGCCCGTCAAAGGT
TCGGCAGATCGAAGCGCGCCAGATCCACGCCCTCGAGTTCAAGCAACTCGGCCTTGATGT
CGAGTCGGCCGCCGTAGCCGCCAAACGCGCGGCCCGAGCCGACTACGCGGTGGCAGGGCA
CGATGATGGTAACCGGATTGCGCTTCACTGCGCCTCCGACCGCCTGCGCGGCCATGCGGC
CGCCGCCGCGTCGTTCGGCCAATTCGGCGGCGAGTTCGCCGTAACTTACCGTCATGCCAT
AGGGGATTTCGGCCACCAGATTCCACACTTCATGTTGGAATGGCGTGCCGGCGGGATGCA
AAGGCGGCACCTGATCCGAGCCGGGGCGTTCGCCGGCGAAATAGGCGGTCAGCCATTCGC
GGGTTATACGGAATACGTCGGGTTCACTATCGGATTCGCGATTCGAATCGAGAACGGCTT
GGTGATCGGTGGCCCACCACCAGTCTTCAAGACAGAGTTCGGTAAGTCCCTCGCCGTCGG
AGGCCATCATCATCCGGCCGATGGGCGTTTCGACTGTGGCCCGCATCAGTTGTCGTTGCG
TCATACCGCCATTATCGCGCGTTGAGGGATGAAGCCCATACCGTGCCTGATTCCATGAAG
GACGGCACGTCGGCGTAGTTCGGGAACTTCACTTCGGCGCTCGATAATCGTTGGAAAACC
GGTGGGACACGCGGGGGCTTGGCTTTTTCCTGAGATTGGCGTATCTTTGTCACCTGTTGC
CTGTGAAGGTAACACATGCGGACATAGCTTAGTTGGTAAAGCGCAACCTTGCCAAGGTTG
AGACCGCGGGTTCGAGTCCCGTTGTCCGCTCTCGGATGGTTGATTCATGCTGATTGATTC
GACCGGATGATGACCCGGGCGGTTGGCGCAGTGGTAGCGCACTTCCCTGACACGGAAGGG
GTCACAAGTTCGAATCTTGTATCGCCCACTCGATGAATCGCCGGCAGAATGTTGCCGGTT
TTTTCATCACAGGCTCGGGCGATTGGCGCAGCGGCTAGCGCACTTCGTTCACACCGAAGG
GGTCGTAGGTTCGATTCCTACATCGCCCACCCGAGATTCACGCTCGTTGGCCATGTGGCC
GCGAGCGTTTTTTCATAATCGATGTATTCCGATTATGCCGGTCCAATCGGGGTGCGGGCT
AGAATGCCGCGGAGCCGGCAGAATGGCGGGATTCCGCCGATGCAACCTGTGGTTGCGCGC
GAATATGCAACCTGAAGATGGTGGCGCGGAACTGGTTTGCCGTGGCATAGTGAGGGCATC
GGCCGAATATGTCATGATGAGCATTACCTATGAAGGGACACTCCGATGAGCTTCCGCGCC
AACCTGCAATACCTGCGCGCACAACGCAACATGCCCCAGGAACAGCTGGCCATGTTGCTC
GGCGTCTCGCGCCAGGCCATCTCCAAATGGGAATCCGAGAAGGCCTATCCCGAGATGGAC
AAGCTGCTTATGATCTGCGACCTGTTCGGTTGCACGCTTGATGACCTGGTACTTGGCGAT
GTGAGTGCGAGCGTGAACGTGGGTGCGGCCGCGCGCGGCGCAGCGGAGGGCGACCATGGC
TCGGCTGCCAGAACCGTAACCGGGGAGGGAGCCGGGGAACCCGCGTATATGAAGGATGCT
GATGGGAACATCGGTGAATCAGCGCGGTCCGGCGGTGACGGCATCAATGGCCCGAGCTCC
GCAAATGCATTGCCCGGCGAAATGTTGCACGGAACCAGTTCATCACGTCCCGGCACGCTG
GCTAATGTGGCTGCCTTACCGCAGGATCTGACCGGCTACGATGAACACCGCTGCCGATTC
GCGCTACTGATTGCCGGCGGTGTCGCGGCGATTATCGCGGGAGCCGGCATCGGCAACCTG
TTCGATTCCGATAATTCCATTCTCGGCGTGACGCCACTCAACGATTTTCTGACATTCCTG
GGCATCTGCGTGGGCGTGATTATCGGGCTGGCGATGCTGATTCCGGGCGGCATGTCACAT
ACCGACTTCAAACGGCGGCATCCCTATGTCGAGGATTTCTATGCTGCGAGATGTCGCCCT
CGGCACAGAGTTGCCGAGGGCCGGCAAATCACTCCCGCGTCGGGTCCTTTTGCAGGAGCA
GGAAGACGAGTGCCGCGACGAGCAGGACGGCGATGGAGAGCACGCCGAGCGAGGCGTTGC
CGGTCAGGGACGTGGTGGTGGCCACCAGGAAGGTGCCGATGATCGAGGCGGTCTTGCCGA
AGATATCGTAGAAGCCGTAGTACTCGTTGGCGTGATCCTTGGGGATGATCTTGCCGTAGT
ACGAGCGGGAGAGCGCCTGGATGCCGCCCTGGAACATGCCGACCAGAATCGCCAGAATCC
AGAACTCCACGGCCGACTTCAGGAAGAACGCGGCGAAGAACACGATGCACATGTATGCCA
CGACCGCCGCCGTGATCATCGCCTTGCAACCGAATCGCGCCGCCAGGCGGCCGTAGAGAA
TCGCGCAGGGGAAGGCCACGAACTGCGTGACGAGCAGTGCCACCACCAGCTGGGTGGAGT
CGATGCCAAGCTCGGCACCGTAGGAGGTACTCATCGAAATCACCGTGTTCACGGCATCGA
TGTAGAAGAAGAACGCGATCATGAACATCCACAACGGCTTGTTCTTCACGATTTTGCCGA
ACGTGCCCGCCAGTTCGCTGAACGTGCCGCGCACGGCCGAGCCCAGCTGGTCACGGGTGG
CGCGATAGTGCACTTGGCGGTAGCTGGTAAGCAGCGGGATGGTGAATGCCACCCACCAGA
TGGCGGTGATGATGAACGAGGCGCGCGTGCAAGCCACCGTGGACCAGTCGAAGAGCGACG
GGCCGCCGAAGATCAGCGCGATGCAGAAGATGAACGGCACGGTGGAGCCGATGTAGCCCC
AGCCGTAGCCATGCGAGGAGACCTTGTCCATGCGCTCGTTCGAGGTGGCGTCGATGAGCA
TCGAATCGTAGAACGTTAGCGAGCCGTTGAGGCCGATGGTCGCCAGAATGTAGACGACTA
GGAACGGTAGCCAGGTCAGGGGCAGGGCCATTGCGCAGCAGGTGACCACGCCAGTGCCGA
AGAAGCCAAGGAAGAACTTGATTTTCATGCCTTGCACGTCGGCGATGGAGCCGAGCAACG
GCATGAGCAGCGCGATGACCAAGGAAGCAATGGTTTGCGCGTAGCCCCAGGCGGACACGA
TGTTGCCGTCCGCCGGCATCAGCGATTTGGCGTAAATGGGGATGACGGCGGTGGACAGCA
GCACGAATGCCGAGTTGCCGACGTCGTAGATGATCCACTTCTTCTCGCGGGCGGTCAGTT
TGGCGCTTTGCGGCACCGGTTCGTGGACATTCGTGGGATCAGTCATATACACTCCTCGAC
AGTATTCAACTCAATCTATCGTAGAAGCGCGGACTAGGGTAGGGGAGCCATTCCGGTTGA
ACGGCGGATGAATAATGCCGGGCCTCTTTCTAAGGGGAGCCAGAGCAAAAATAGCTCCCC
TCGCTGAGGGGAGCTGGCCGCGAAGCGGACTGGGGGGAGCTACCTATAGTCGACTATTCG
CCGATCAGCGCGATGGCCTCGTCGTAATCGGGGCATTGCGGCACGCCGTTGAGGCTGTGC
TGGATGGCGATGGATGCCGCCGCGTTGGCGATCTTTACCGATTCGGCCAGACTATGGCCC
TTTGCCAGCATCGCGCACATCACGCCGGTGTGGCAACCGCCCGCCGAACGGGTGTGTACG
GCCTTGGTCGGGTATCCCTCGATATGAATCGTCTCGCCACCTGGCTCACGAATCCAAGCG
CCGCGGGCGCCGACACGCACCACCAGCGGCGCGCGCAGTGTAGCGCCCAAGCCGTCGCAC
AACTGGTGCATGAAGTCGTCAAGTCCGCCGCCAATGGTGACTTTGCTGTCGTCGATTGGC
GCACCAAGTCGCTCGGCCAGCGTCATGGCCTCCTGACGGTTGCAGGACCAGACCGGGCGT
GCGAGCACCAGGTCCTCAAGCATATGGTCGTTGACCAAACGCAACGTATTGGTGGGGTTG
ATCACCAGCGTGTAGTCGCGTGCAGCCGGGTCGGTACCGGCCTTGAGCAGGAATCCGTCC
ACGCCGGTGGCCGTGTGGTCCATCAGTGTGTTGCCGCTGATGTGCACCACGTCTTTGGGC
TGCGGCTCCAGCGTGTCGAACGTGTCCGAGTCGCCATGAGCCTCGGCGCCATAGGAAGCG
ATGAATGTCTTCTTCGGCGCGCCGGAGCTCAGCACCACGCGGAAGCCGGAATCCTCATCA
AGACGATCCTGGCCGATATGCGTAATGCCGTTGTCTTGGAATGACTGGCGGATGAAATGC
GCCCACAGGCCGTTGCCCAGAATGCCGGCGTGCTCGGTCGGCACGCCCATGCGGCTGGCC
GCCTGCAGCACGCGATAGCTGCCGCCAATGGAGGGCTTCGGATGATCGGCCACGGCGAAT
CCGCCCTGTGCCGGCACCTTGTCCACATTGAGCATAATGTCCACCCAGACTTGCCCCAGT
GAAATCACGCTGGGCTCGTGAGTGCCGATACCTCGCTTGAGATTCAACATGACAGCCTCC
TTCGTCGTAAGTTGCACGTCGCAAGTTGCACGAGGACCCCTTCGTCCCTTGCCGTCTCTT
ATACCGAGATTATATGAGAGTTTGCTGGATGCGGAAAAGGAAGGCCGGCGTGTTTTATCG
GGTAAACGCTATGATTTGCAGCGTAATTCGCCGCTGGCGAACTGCTGACGAACTACTTGC
GGACCGCTGGCGAACCAATGCCGAGCCGCTCGTGAACCGCTGATGGCCCACTCGCAAGTT
ACGCTCGAACCGCGCGTGAACCGCCGAGGTTCGCCCATGATACACGCAAGAGTTGCGGTT
GTCGGTATTGGGCTATATATTTGTGAAGTTGTGTGTTCGGCATGTCGGGTGAAACCGGCG
GTCGAATGCGTGAAAGACTTGACACATCAAGGTTAAGGGAGTCCATCATGGCAGCTCGTT
GCGCAGTGTGCGGCAAGGGACCGCAGACCGGTTTCACCGTTTCCCATTCGCACCGTCGTA
CCAAGCGTAGCTTCCGCCCGAACCTGCAGTCTGTGCGCACCACGATTGATGGCGAGAACA
CTCGCCTGCGCGTGTGCGTCAAGTGCCTCAAGGCTGGCAAGGTTCAGCGCGTGGCCGCGT
GAATCGCGTACTAACGTGGAGCAAAACCCGTTTGAGCTTCGGCTTGGCGGGTTTTGTTGT
TTCTGCGGCCTAAAGAGGCCGTGCGAATAGAATAGGCCAATATGAGCATCACTATGGGCA
CCACTCTCGCTTCGCTGGTCACCAACAAGCGTCGCGTGTCCGCGCTCAAATCGCTGGGAA
TCGTCACTGTCGGCGACGCCTTGACCTACTATCCTTTCCGCGTCACCGAACCGGTGCCGC
TTCGCGCCATCCGCGAGGCCGCACCCGGCCAGCAGATGGCATTTGCCGCCGTGATACGAG
ATATGCGCGTGGTGCCGATGAACGCTCGCCGCGGCTACCGACTCGAAGCGACGGTCGATG
ACGCCGACTTCGCCCGGTCTCGTCGCGTACCCGGCAGTACGGCCCGGCTCACGTTCTTCT
CGTATCGTAAATCGTATGTGGATTGGGTCAGCGTGCGACTGCGCGCCGGCACGTCTGTGG
TGGTCTCCGGTATGCCCGGCGAATACATGGGTCAGCTGCAGTTCACCCATCCCGAAATCC
TCACTGTCGCGCCCGTGCCGGCCGGAGCAGGAGCGGGGCTTGAGGGTTACGCTCGGGGCG
CGGCATCCGGCAATGGTGCGTTTGCGGGAAGTGCCGATCCGTATGCCAGTGCGCAGTCCG
CGTATCCGCCGGCCGCGACTGCCCCTTCCGGGGCCGCGTTGAAATACGACGCCGATACCG
TGCAAGAGGCGCTTACCCGCGTCTGCCGGCCCCGCCCGGTATATCACGCCAGTTCGCGTA
TCTCGTCCGAACATATTCATGAGACGATTCTGGGATTGCTGTGGATGATGGGGGCCCGCA
CGTCATCCACGCCTGACGGGCAACTCGCTGGCGCTGGGGCAGCCGGCATTGTGGCTCCCG
CGACTGACACCATCGCCGTCCAAAACGGGGAAGAGAAGTCCGGCACGACCGCCGAATCCG
GTGCTGAGGCGCTCTCCCAATCCATCCCAGATGTGCTGCCCGAATCGGTGCGCAAGGCCA
AGAACCTCATGCATCGGGCTGAGGCGTTCCTGGCCATTCATGATCCGGCCTCCACGGCCC
GGTTCAAGGAGGCCATCGAAACCCTGCGCTATGAGGAGGCTTTCGTTTCGCAGACCTCGC
TGCTGAAGTCTCGACAGCACGCGCACAAGTCATCGGCGCATCCTTGCCCGCTGAACGAGG
CGCTGGAAACAGCTCGAGCGTCGGTGGGCGAAGCGGTTGCGGAGCCAAGTACGCAACCAG
AAGCATCGGAGCGCGGTTCTGCGACCGATCTGCCTGATCTGCCCAATTTGCCCAATTTGC
GCGACCGCTTCATCGCATCGTTGCCGTTCACACTGACAGCCGGGCAGAGTCAGGTGGTGG
ACGACATCGCGTCCGATCTTGAACGTGACTGGCCCATGCAGCGTCTGTTGCAGGGCGAAG
TCGGCTCCGGCAAAACCGTAGTGGCGCTCGCGGCCATGCTGCAGGCGGTCGGCGCCGGCT
ATCAGGCGGTGCTGGTGGCTCCCACTCAGGTGCTTGCCGAACAGCATTACGAGACCATCA
GCAAGATGGTGTCGGGGTTGACCCTTGCACAGCCGGGTGCCAAGGAGACCGATGCCGCGG
CCGACGTTGAGGGCGCGATGGGCGCGTCCGGTGCTTCGACGGTCTCTTCTTCCAAGGTGA
CTGCGGAAATTCCCGTCACCCTGCTGACCGGTGGTATGAAGCTTGCCGCCCGGCGTAAGG
CGCTCGCTGCGGCCGCCAGTGGTGAGCCGGGCATTATCGTGGCCACGCACGCGGCGTTTT
CCAAGACCTTCCAAGCCCCGCACTTGGCCTTGGTGGTGATCGACGAGCAACACCGGTTCG
GTGTGGAACAGCGCGAAAGCCTCAACGCCAAAACCGATGACGGCACCACGCCGCATCTAC
TGGTGATGACCGCCACGCCCATCCCGCGCACCGCCGCCATGACTTGGTTTGGCGATCTCG
ATATTTCCTGGCTCACCGAATTGCCTGGCGGCCGCAAACCGATTCGTACCGTGGTGGTCA
ATGAGGCCGACGCCGCCACCATGGGGCGTATGTTCGCGCACATTCGCGCGCGAGTCGACG
CGGGGGAGCGGGCCTATATCGTGTGCCCGCGCATTGATGCGGATGATGAGGAGAACGAAG
GCGGTTCCGGCGTTTCGGCAGCAGCCGGTTCTGCCCGCGGACGCGCCGCAGCATCTGGTT
CCAGTGCCCGCACAGCTGCGGGCGGCCGTGCGACGCGCGCGGCGGCCGATGCCATCGGCA
TCGACGACCCCTACGAAACCTTCGACGAAAATGGCGAAACCGTGGCTCGCCCGCCATTGC
ATGCGGTGGCCGAAATCGCCGACCGGTTGCAGAAACTTCCACAGTTCCAAGGCATTCGGT
TTGCGACTCTGACCGGCCGCGACAAGGATGACGTCAAAACCCAGGTCATGGCCGATTTTG
CCGGCGGCGAGACTCCGATCCTGGTGTCCACCACGGTGATCGAAGTCGGCGTGGACGTCA
AGCAGGCCAGCTGCATCGTCATCTTTGATGCCGACCGATACGGCCTCTCTCAGCTGCATC
AGCTGCGCGGCCGCGTGGGGCGTGGCGGCACCAACTCGTGGGCGTTCCTTATTTCCCGTG
CGGAACCCGGCTCCCCGGCCGAGCAACGGCTCGAAGTGATTCACCACTCGCTCGACGGTG
CCGAAATCGCCCAAGCCGACTTGGAATTCCGCGGTGCCGGCGATGTGCTCGGCGACGCCC
AATCCGGCGGCAAGTCCAGCCTGAAGCTCCTGCGCGTGGTCAAGGACGCCGACATGATCG
CCGACGCCCGCACCCGTGCCGGGCAGCTTCTGGCCGCCGACCCCGAACTGGCAGGTGAGG
TCCAACTCGCCGGTGCCGTCCTCGACTTCACCCGAGGCAACGAAACCTTCCTGACCTCCA
GCTGAGGCACCTCCAGCTGAGGCTAGGGCTGCGCCCCCGTAATCGCACGATATAGTTTTT
CCGTATGCCGATCGTGAGGAAATCACGGTCGGGAAGCCCTCGAATGTGCTTCAGTGGAGG
CAAGACCATTCGTACATGAGGTACTCGAAGTGCATATATCATTGGTGCGCTTCGAGCACC
CCATTGTTGTTCATGATTGGTATGCGCAGATGAACCTGTACAGTGAAAGCTATGCGTGTA
ATTTCTGGACGATTCAAGGGTGTGGTGCTTGCTACGCCGAAAACGGGTACCCGGCCTACC
ACGGATCGCACCAAAGAGGCGATTTTCTCGCACCTCGACTCATGGGGAGTGCTGGATGAT
GCCCGTGTACTGGACCTGTTCGCCGGTACTGGTGCGTTGGGCATCGAAGCGCTGAGCCGT
GGCGCGCGAGAACTCGTGGCCGTGGAAAGTTCCCGGCCTGCGGCGGCGCTGATTACCAAG
ACCTTGGCGCAGCTACAGAAGAATCGTTCGTGGGATGCTTCGCTCAAGGCCCGTGTGCTG
GTCAAAAAAGCCGAGCAAGTGGCTGGCGGCTTCGGCGAACCATTCGACGTGATATTCATC
GACCCGCCCTATGCCTATGAGACCGCTGAATGCAATCAGCTACTGTCCGATCTGGCGGCG
GGCAGCGCCACCAACGAGAACACGGTGATCATGCTCGAACGCTCGGTACGCTCGGATGAT
CCCACTGCCCCCGGAGGCTGGCAAATCACCGAAAGCCGCAACTACGGCGAAACCGCCGTC
TTCTACATCGAATCCGCGGATGACGACTCGGATATAGAGCGTTCCGACGATTCCGCCGCG
TAGTGAATCTCCCACCGTGTGGTGAATTAATCGGCGAGCCGGCGCGGATGGGCGGCGGAG
ACCTCCCAGCCCAAGGCCATCAGGGTCTTGCGATCGGCCTTATCCAGCGCCTTGCAATCC
AGTGCCGCGATAAGGTCTGGCCGAATCTCGGCGGTGCGGGCCAGCGCTTCGTCGCGGCGA
AAACGGTCCACCTTGCCGTGGTCGCCGGACAACAGCACATCCGGCACCGCAATACCGCGC
CACACGGCCGGCTTGGTGTACTGGCGATGTTCAAGCAGTGCGCCCTCGCCGGTGTAGGAT
TCCTCAACAATCGAATCTGGGTTGCCCATGAATCCGGGCATCAGGCGGGTGATGGCCTCA
AGCATCACCGATACCGCTACTTCGCCGCCGTTCAGCACATAGTCGCCGATCGAATATTCG
CGTACGTCGACGCCTTGGGCGCGGTAGTAGTCCGGGATGCGCGCATCGTAGCCCTCATAC
CGGCCGCAGCCGAACAGCAGATGGTCGGCATGGCTGAGCTCGGTGGCGTCGCGCTGGGTG
AACAACGGGGCCGATGGGTTCGGGAAGATGAGCACCGGTGCGCCGGATGGGGCGGGGGAG
CCGGACGGCTGCGAGAATCCCAGCAGTTCGTCCAGACATTCGCTCCACACTTCGGGCTTC
ATCACCATGCCGGCCCCGCCGCCGACTGGCGTATCATCCACCGAATGATGCACATCGTGG
GTCCAGTCGCGCAGGTTGTGCGCCTTGATCTCCAACAATCCCTTGGCCTGGGCTTTGCCC
ATCAGGCTGAGGTTCATCACCTCAAAGTATTCGGGGAACACGCTCACGATATCGATCTTC
ATGTCATCCAGCCTAACGGTAGCCCCTCCCGCATTACACGGCCACCACTACACTATTGCG
GTGATGAATACGACGATGAACCTCCCCACCCGCAAAAAGCCCGAAGTGTTGTCCCCGGCC
GGCAACCTGAGGGGCCTGAAAACCGCGGTCGATTATGGTGCCGACGCCGTCTACTGCGGC
GGCAAAGCCTTCGGCATGCGATCGGCCCCCAAAAACCTTAGCCTTGAGGATTTCGAGGAA
GGATCGCGCTACGCCCATGAACGCGGCGCTCGCGTGTACGTGACCTGCAACGTGCTGCCG
CGCAACAACGAGATCGAAGCCATGCGCGAGTACGTCGGCCAGCTCAAAGACACCGGCGTG
GACGCGCTGATCGTCTCCGATATTGGCGTGATGATGATGGCCCGTCAGGTGGCTCCGAAT
CTGGAACTGCACGTCTCCACCCAGGCCGGCGTGACTAATTATCAGGCTGCGAACGCCTTC
TACGAGCTTGGTGTTCGCCGTGTGGTGTTGGCCCGCGAGATGGACTTGCAGGCCGTGCGT
GATATTCGCGCCAACATTCCCGATGACCTCGACATCGAATGCTTCGTCCACGGTGCTATG
TGCATGGCCTTCTCCGGCCGCTGCCTGTTCTCCAACTATCTGACCGGCCGCGATGGCAAT
CACGGCGAATGCGCCCAGCCATGCCGCTGGAAGTATTCGATCGTGGAAGAGAAGCGCCCC
GGCCAGTACTTCCCGATCGAGCAGACCGAGAACGGCGCCTATCTGTTCAATTCGCAGGAC
ATGAATATGCTGGGACACTTGGATGATTTGATTGACTCCGGTGCCACCAGCCTCAAAATC
GAAGGCCGCGCGAAAAGCGCCTACTATATCGCCGCCATGACCAACGCCTACAAAACCGCG
GTTAATGAATACATGATTCAACGCGGTTTTGAAGACGCTGATGGCAATGTTTTGAAGCCT
TTCCATGACCGTGTGATTCGCCCGGGCGACCCCGATTTTGGCCAAGGAACCGAAGATCAA
GTGATGCGCAATGCTGATGCCGCGTTCGCCGGTGTGGCCGATGAGGGATATGACCGTGGC
TCTGATACTGCGGTTGCCGATTCGGTCACCGGCTCGGTTGCCGCAGAACGTGACCGCGTG
ACGGTTGCTGATGCCGTCGACTCAACTGCCTCTGGTACGCCGGCCGGCACCGCCGTCGAA
CCCGACGGCATGAGCTCTCACGCCCGTTCCACGCGCCGCAAGTCCAACACCGCGGTCGAA
CAGATTGAGACCGATTGGAAACATGCGGCCGTTCGCCCGGCCCCACACGTCGAACTGCCC
GAATGGCTGCTCGAGGAAACCGACAAGGTGGCCCACCGCGACTACTCCACCGGCTTCTAT
TACCCGGAGCACAAGGTCACACAGAACACCGACCGCTCCGCCTACTTCCGCTCATGGCTG
GTAGTGGGCGAAGTGCTGAGCTGGAGCGCGGACGAAGACGGACGTGTCACGCTGATGAGC
CGTAACAAGATTGAGCCCGGTCAACAGGTCGAATTCCTGCTGCCTGGCGAGAGACCATTG
GTCTTTACCGTGCCGGAAACCGGCCTGCGCGATGCCGATGGCGCGCCAGTACCCGCCATC
AATAATCCGGCGCACGTGTTCTCGATGCCCTGCCCGCACCAGGTGCCCATCAACGCCGCC
ATCCGCTCGCGCACCAAAAAGCCCACCCTCAAAGCCGAATAACCTACCACTCCGCCCCCG
CTGACTGGGGGTGGTCATGAAAATCATGAACACCGCCCGCACCCAAGAAAGAATGCCTTA
TGCCTGAATACAGCGAAGAAATCCTCGATTCCAACAGCATCAGCTCTACCGATAAAGCCG
GTCGCCCTATTCCGGTGACCATCCCCATCGCACTGGCCCCCGGCATCAAGGTGGTGTACA
CCACGCGACTGGGCGGCCTGAGCACCGGCGATTACGGCAACCTGAACCTCGGCGGCAAGT
CCGGCGACGAACCTGAGGCCGTGCTGTCGAACCGCATCGCACTCGCCGAAGCGGTGCAAG
CCCGCCTATCGCTGGTCTCCCAAGTACATTCCGGCGTGGCTGTGGACGTGGACGACTCGT
TCGTCATCAACACCCCCTTCGGCTTCGACGTGTCCGGCACACATGGTGAGACTGACACTC
CGCACGTCATCGAGGCGGACGGCCAGGTCACCGCACAATCCGGCATCGCCCTAGGCATGT
TCGCGGCCGACTGTCTGCCGGTGCTGCTGGGCGACCCGGTCACCGGTATCATCGGTGCGG
CCCACTGCGGCCGTCGTGGTCTGGAACGCGGCGTGATCGGCGCCACGGTGGACCTGATGA
AGAGCAAGGGTGCCGACCCGGCGAACATCGTGGCCACACTCGGCCCGCGCATCTGCGGCG
ACTGCTATGAAGTGGGCGACGAGATCGCCGACCAGTTCATCAAGCGCTTCCCGCTGACCA
AGACGAAGACCCGTTTCGGCGGTGCCGGCATCGACATCGCCGAAGCCGCGATGATCGACC
TCGCCTTCGCCGGTGTACATCAGGTGGTCGATTCGATGCCGCGCGTGCACGCCGCCACCC
AGTACCTTGAGGAAGACCCGGAACTCGCCGAACTGTGCCGTACGGACGGCGAAGGCCCGG
CCGAGCTCGCGGAGCGCATCGACAACATCAGCCACAGCATGTGCACGCTCGAAAACCCAC
TGTGGTACTCGCACCGCCGCGCCGCGCTCGCCAACAAAACACACGAAGGCCGCCTCCTCG
CCCTCATCGTGCGTGACTAAACGGAGAATGCGAGCACATTCCGTGGAGAAGATGTGATGC
AGTTCACGGACGGCCAGCCCTCACCTTACGGTGGTGCCTATGACTGAGAGAGATTTCGAT
ACCCCCGTCGAGACGCCTACCGTCCAACCGGCCCCCGCTCAGGGTGCCAAACCGGCGCAA
ACCGTGCCGGTGGTGGCCGTGGTGCTGGCCGCCGGCTTCGGTACGCGCTTCGACCCCGAT
AATCCCAAGCAGCTTGTCTCCGTGGGCGGCAAGCCCATCGTGTGCTGGAGCATTGATGCC
TTTGAACATTGCGATCGCGTCAGCGACATCGTGGTGGTGGTCAATCCCAAGGTGCGCGGT
GAAGTGGAAACGTTGGTTGGCGAGATGGGCTACACCAAAGTCCGCGTCATCATTGACGGC
GGTGACGAACGTGTGGACAGTACCGCCGCCGCGCTCGACATGCTGGCTACGGCTGGCATT
CCGGACGATGCCAAGATTCTGATCCATGACGCCGTCCGTCCGTTCGTGGAACAGTCCGCC
ATCGACGGTTCGATTGATGCGCTCGACCAGTTCACGGCCGCGACCGTGGCCTACGCCTCA
ACCGACACCGTGCTGTTGACCGAGGATCTGGGCGATTTGAAAGTGGTCAAGTCGGTGCCG
GACCGCCCGAACACCTTCCGCGCGCAGACCCCGCAATCCTTCCGCTTCGCGACGATTCGT
CACGCTTACGATTTGGCTGCCGCCGACCCGGACTTCCATCCCACCGACGACACGCGCGTA
GTGGTCGATTATCTGCCTGATGAACCCGTCGCCATTGTCTCCGGTGCGGAAACCAACCTG
AAGATCACCACGCTGGAAGATATTCCCACAGCTGAGCGTATCGCCGAGGAGATTCTCGGT
CGTGATCCCAAGGAAGAGGCCCGCGCCCGCATGCACGCCCTGCTGGCCCAAGCGGCCGGC
CAGATGCATCGCTAGACTGGCATTATGCGTGAACTCAATGTTGTGATCTCCGGCTTCGAC
CACTATGACGGCGTGGAGGTCAATCCCGCCGTCGAAGTGCCCAAGGCCATCGCCGAGCAG
GGACTGGGCGTCTCCTCTGCTCCGGACGATCCGTTGGAGCAGGTCGCCGTCACCGTTCAT
GCTGTCAGCATCCCGGTGAGCTTCGCCAAAGCCTGGCCCACGCTGAAAGAGACGATTGAG
GCCACCAAGCCCAATATCGTCATCGCCACCGGGCTCAAGCACGCAGCCCGAGGCGTGATG
CTTGAACGATGCGCCACCAACCTGATGGACGCGATCAAGCCAGACGCGGACAACGTGATC
CCACGCCGCGAACCCATCGATCCCAATGGCCCGGCCGCCTATTGGACCCGCCTGCCGTTG
CGCTCGATCCTGAATGATTTCACGGACGATTCGATTCCGGCCACCTTGAGTTCGGACGCA
GGTACGTTCGTATGTAATTCGCTGTTCTACAACTTGCTCAACTGGACCGCCACCCAGGAG
CAGGTGCTGGGCGGATTCGTCAGCTTCCCTCCGGTCGTTCCGGCGCATTCCAGCCAGCAT
GGTCTACCACTCGACCAGCAGATCGCCGCTGGCCGTGATGTGGTGCGCGAAGCCGTGCGC
TACTATCTCAAGCCCTCCAGCTCCGACATCCTCATCGCCTAGCACGCTGTGCGCCACGCC
GGAATAGAACATGGTTCGCACGCATTGTAACGATTGCGCGTCGCTCAACGCTCAGCGCTA
GTGCGATGCGCTACAGTGCTTCAAGGATGTGCCAAGAGCTTTATGCGTGTGCGAAAGGAA
TAAACAGCGATGGTGGATCGTTTCCCGGTGGTGCTGCGAGGATATGACAAGGAGAAGGTT
GATGCTGCCTTCGACGCTACTCAGGAGAGTATGAAGCGTGCGCAGCAGACGTTGGCCAGC
ATGCGTGAGCAGATTGCGGCGGATGACGACCGTATTCTGCAACTGCAGGCCCAACTTCAG
GAAGAGAAGAACAAGAAGCCGGAAGGCAACAGCTTCGCTTCCTTGGGAGCGAACGCCCAG
CAGATGCTTGCCTCCGCCGAACAGACGAGTACCGAACTGCTGGAACGCGCCAAGCAGGAC
GCGTCCTCCATCCGTACCACGGCTCAGGCTCAGGCCGAAACACTGATCAACAACGCCAAG
CTGGATGCCCAGCATATTGTTGACGACGCCAATGCCAAGGCCGCCTCGATTCTGACGAAC
GCCAGCAATCAAGCCGAATCAGTGACCACCTCCGCCAACGAGGATGCCGCACAACTGCGC
TCCGAAACTGCCAAGACCATCACCGAACAGCGTCAGACCGTCGAGCTTGAGCTCAGCAAC
GCGCGCGAAGAGCACACTAAGAAGATGGCTTCCGAACGCTCCACTCAAGAGCGCGAAATC
GCCGACATGAAGGCGGAGGCGACCCAGCAGGTTGCCGCAATGCGCAAAAGCGCCAATGAG
GAGATCACCAAGCTTAAGTCTGATTCCAACGATCAGATTGAGGCGGCGCTCGCCGAGGCC
AACAAGAAGCTCGCCGACGTGCGCGAGCAAGTGTCCAAGATGATGACCGAAGCCCAGCGC
AAGGCCAGCGAAATCATTGATGCGGCCAAAACCAAGGGTCAGGAAATCACTGATGAGGCC
GAGGTCAAGCGCACCAGCACGATGAGCCAGGTCAACGCCGAGGTCGAGCAGATCCGTCAC
GACATCGCCGCTCAGCAGGATGAGGCCACGAAGAAGGTCAACGAACTGCTGCAGCACCTC
GAAGAGCGTCGTGTGGCGGCCAAGCGGGAAGCCGATGAGTTGGTCGGTCAGGCCAAGAAC
ACTCGCGACCAAGCCGATTCGTATGCCGCGTCCAAGCGCGAGGAGGCGGACATCCAGGCC
GCCGCAATCGTACATAAGGCGGGCGAGGAAGCCGATGCGCAGATCGAGGAGCGTCGCGCC
GCCGCCCAAAGCGAGCTTGACGGTCTGTCCAAGCGCATCGCCGATCTGCAGGAACGCGAG
TCCGTCATCACCCAGCGTGTTTCGGAACTGCGTTCTATGTTCTCGCAGGCGTTCTCCGGA
TTCGCTTTCGGCGGTAATGCGGCGGCCTCTGGTCAGGATCAGGAAGCCGCTGCCGCGGCG
GCATTGCCGGTGGTTGCGCCCGTCCCGGAAGTCAAGCCTGTACACAACGAGGCCGATGAC
CAGCCGGGTGAGTTGAGCGGAAACGAGTCGGCTGCCGACGATTACAATGAGACAGATGCG
GCACCGGCTGATTCGGCTGATTCGGCTGATTCGGCTGCGCAGAATGAGCAGTCCGAATCG
TCTGAGCCGTCCGAGCACCAGACACAGGGCGAACCGGAGGCCCCGACTCAGGAGAATCCG
GCCGTATCTGAGCAGAACGGCGAATGACAGGCCTTCGATTAGACTACTAGCGGTAAGAAT
TACGGCACCTGCGCTTTCGAGCCAGGTGCCGTATTCGTTTGAATCTGCGCCACAAGCGCA
CCATCACAGAAGGAGTATGACATGAGTGAATTGACGCCTCTGACCGACGAAGCGTTGAAT
ACCCTGCGCGGCGATTTCGCACAGAGCGGCACCAACCGTCTGGCCATGAACGCGGTGACC
GCCGCCGGCATCGACAAGGTGGCTCGCAATTATGACCGCGCTCGTCTGATGCAGCGTCGT
TTCTCCACCATCGTTGACAATGGCGAAGCCACCCATCAGGATCGCTCCGGCCGCTGCTGG
CTGTTCAGCTCCCTGAACGTGGCCCGTTTCGTGGCCAAGAAGAACATGAACTTGAAGGAG
TTCGAGTTCTCCCAGAACTACGCGATGTACTACGACAAGCTGGAGCGCGTCAACTACTTC
CTTAAGGATGTGGCCGCTCTGGTGGCTGCCGGAGAGCCTTCCGACTCCCGCCTGATGCAG
CACCTGCTCGCCGACGTGATGGGCGATGGCGGCCAGTGGACCATGGCCATGAACGTGTAC
AAGAAGTACGGCGCTGTGCCCAAGGACCTGTTCCCGGAGACCGAATCCTCCAAGAACACC
GGTGAAATGAACATCCAGCTGCGCCACATGCTGCACACCGCCGTGGCGCACATGTACGCC
GCTGACGGCGATGCCTCCAAGGTCGAGGCGATTATTGCCGACGCCACTGCTGCCGGCCAC
CGTATTCTGACCATCCACCTGGGCGAGCCGCCGGTTTCCTTTGACTGGGAATGGACCGAC
AAGGATGGCGAATTCCACCGCGACGGCGAGATTACGCCGGTTGAGTTCTGGAAGAAGTAC
GTGGGTCCGGCTGATCTTGAGGACTACGTGTGCCTGGTGGACGATCCGCGCACCGAGCAC
GCCAAGGGCAAGAAGATCGGCATCGAGCACCTCGGCAATGTGGCTGGCGGCGACGCCACC
GAGTACCTCAACGTGCCAAACCAGTTCATGAAGGACTGCGTCAAGCAGATTCTCGTTGAG
CAGGGCATTCCGGTATGGTTCGGTGCCGACTGCCACCCGTTCATGGACCGTGAGAACGGC
GCTTGGGCCACCGACCTGTTCGAGTACGGCCGCGTGTACGACGTGGACTTCGATTTGGAC
AAGGAAGCCCGCGTGCGCTTCGGCGACTCCGCCATGAACCACGCCATGGCTTTCGCCGGC
GTTGACGTGGCCGACGACGGCACCACCCGCCGCTGGCGCGTGGAGAACTCTTGGGGCGCC
AAGATCGCCGACAAGGGCTACTTCACCATGTCCGACGACTGGTTCACCGAATACGTCTAC
GAGGTAGCCGTCCCGAAGGCCCTGTTGCCCGAGGAATACCAGAAGGCCCTCGAAGAGCCA
GCCACCATGCTCCCCGCATGGGATCCGATGGGCGCTTTGGCCTGACTTCGTCAGCCTCCC
GGAATCGGCCTGACGGCCAATGCTGTGTTTTCTCGCAGCCTGTCGGCTGCTAGGGTCTCT
CCCTCTGTCAGCGCGAAGCCGCTGACAGAGGGAGAGACCGCGGTCGCAGGCCGCACAACA
ACACAGCATCGCCGCAGGCGAGTCCACCCAAAGTCCATAACTGCCGGCCCAACAAGCAGT
CCCCGTAACAAACTGCTATAGTTGGGCTTTTGCGTCTATGGCGACATACCGACAGTACGT
ATACAAGGAAAGGAGTCGAGCAATGGCAGCACTACGTGGTCCGGATAGTTCCGAGGATGA
ACGTCGTTTGGGGGAGCAGGCCGTCTTTCCTGAGACCGTCGATGTCAACATTCGTCAGCT
TGACCCCATTCCCGCGCCGCGTGCTTTCCTCAGGGAGCAGCCGCTCACCGATGAGATGAG
CGAGCTCGTGCTCCACTCGCGGCAGGAAATCCGCGATGTGCTCAACGGCCGCGACGACCG
ACTGCTCGTCATCGTGGGCCCCTGCTCAATCCACGACCCGAAGGCCGCGCACGAGTACGC
AGAAAAGCTGGCTGCCGTCAAGCGCGAGTTGGAAGACCGACTCGTGATCGTGATGCGCGT
GTACTTCGAGAAGCCGCGCACCACCATCGGCTGGAAAGGCCTCATCAACGACCCCGATCT
GGACGGTCGCTTCAATATTCGTAAGGGCATGTGGCTGGCCCGCAAGGTGCTCACCGACGT
GCTGAGCCTCGGCCTGCCCGCCGCCACCGAATGGCTTGACCCCATCACCCCGCAGTACAT
CTGCGACGCGATCAGCTGGGGTGCCATCGGCGCGCGTAACACCGAATCCCAAGTCCACCG
CGAACTGGCCAGTGGCCTGTCCATGCCGGTGGGCTTCAAGAACTCCACCGACGGCTCCAT
CAAGGCCGCCGCCGATTCCTGTTTCGCGGCCGGCTTCGAGCATCACTTCCTGTCCATTAA
CTTGGACGGTCGCGTGATTTCCGCCGAAACCAAAGGCAACCCGGATTGCCATCTGGTTCT
GCGCGGCTCCAGCCACGGCCCGAACTACGATGCCGAATCCGTGCGTCAAGCTCTGGAAGA
CCTCAAGGTTTCCAAAGCGTCCGGCCCGAGCCAGCATGGCCTCGTCATCGATGCCGCCCA
CGGCAACTGCGGCAAAGACGAAAACCGCGAAGCCGAAGTCATCGAAGAGATCGCTGAGCG
CCTGGCGCACGGCGAACAAGGCATCACCGGCGTAATGATGGAAAGCTTCTTGGTCGGCGG
TCACCAAAAGCCGGCCCCGCTCGACCAGTTGGTCTACGGTCAGTCCGTCACCGACTCTTG
CGTGCCGTGGGAACGCACCAACGAACTGCTGCACACCCTAGCCGACGCCGTCACCGCTCG
CCGCTCGGCTAAATAGCTTTGTCTTTGTAAAAATGCTCACTGAGACCCACTCAGTGAGCA
TTTTTTGCCAATAACGGTGGTCATGTCAGTTTGTTCCCGTGACACCTTATCCTTGGGAAG
GATACTGACCCAAGGAGAGATGTTATGCAGCAGCAGGAGGAAGCAGCACATTCGCTGCAT
CCGTTGCAAGTCGGTCCGCAGCCGTTGCAAGTCGGTCCGCAGCCGTTGAACACCCCAGAA
GAGCTTCGCGCCATTCGTCAGGCGATGGGGGAGGGGAAGAACCCGCTCGTTGCCACTGAT
GTGCCGCGTTGGGAAGATCAGGTGGGTGTCAGTCGCATCATCAACCGCCGCGTATTGGAG
TTGGAGCCGCTGCCCACGCCCGCGCAAGTGCTCGCTGAACTCCCGCTGACTGATCAGGCT
CAGGAAATCGTCGCCTACTCGCGTGATGAGATTCGCGCGTGCCTGTACGGCCAAGACGAC
AGGCTGTTGGTCATCGTCGGCCCCTGTTCGGTTCATGACCCGAAGGCCGCGCTGGACTAC
GCGCGCCGATTGGCCAAGCTGAAAGATGAGCTCGGTGAACAGCTGCTCATCGTCATGCGC
GTGTACTTCGAGAAGCCGCGCACTACCATTGGCTGGAAGGGCCTGATCAACGACCCGGAT
ATTGATGGCAGCCACAATATTCGCAAGGGCCTGTTGCTTGCTCGCAAAACCTTGCTTGGT
GTGCTGAAGGAAGGATTGGCGGCCGCCACGGAATTTCTGGAGCCCACCAGCCCGCAGTTC
ATCTCGGACGCGGTGAGTTGGGGCGCCATTGGTGCGCGCAACACGGAAAGCCAGATCCAC
CGCCAATTGGCCAGCGGGCTTTCCATGCCGGTCGGCTTTAAGAATGCCACTGACGGCTCG
GTGAAGGCAGCGGTCAACGGTTGCTTCGCCGCTGCTCAGCAGCACACGTTCTTCGGCATT
GACCATCTGGGGCGTGCCTGCGCAGTCGAGACCCTTGGCAACCCGGACTGCCATGTGGTG
TTGCGCGGCTCGATTCACGGCCCGAACTACGATGCCGAATCCGTGGCCAAAGCCATGGAA
GACGTACGCGCCGAAATGCCCGCCGAATCCGCAGCCTCGCATGGTCTGATTGTTGATTGC
TCGCACGGTAACTCCGGCAAGGACGAACATCGTCAGGCCGAAGTCGTGCGCAATATTGCC
AGCAGAATTGCAGCTGGCGAACAGGGTATTACCGGCATCATGATGGAAAGCTTTATTGAA
GGAGGCAATCAGAAGGCCGCGCCGCTTGATCAGCTGGTCTATGGCAAGTCGATTACTGAC
AAGTGCATCAGCTGGGAAGAAACCGAGGCCTTGCTGCGCGAGCTTGCGGAAGCCGTAGCC
ACACGGCGTTGGCACTGAGTTGCGTCATCGGCTCTCTCGCGGGAGCAATGCAACGAAACG
TCTCTACCCCTCAGCCTGCCATTCGGCGGCCATCTCCCCTGACAAGGGGAGCCGAAAGTG
TTGTGAAAGGAACTTACGTATGGGTATGAAAACTGTAGCTATTATTGGCGCATTGGATGA
GGAAGTGGCGCTGATCGCCAAATCGCTCACGCATGTGACGCACACCGCCAAGGGCAGCCT
TGACATCGTGTCCGGCACGGTCGACTCCTTCGGTTCTGACGTCATCAAGGTTGCCGCAAC
GGTAGGCGGCATGGGACTGGTCAATGCGGCCGCCACCACGCAGCTGCTGATTGACGAGAT
TGCCCCGGACGCCGTGATTTTCAGCGGCATCGCCGGCAACCTCAACACCCACCTGTACAT
CAACGACGTGGTGCTCGGCGGCACCCTGCGCTACCTCGACACTGACATGCGGCTCGTAGG
CCAGTGGAAGCCCGGCACTGCGGACGCTCCGGTGGAGGAATTCCACTCTGATGACCGTCT
GCTGGAAGTCGCCGACGAGGCGCTTGCCAATGCGGGCATTACCCACATCACCGGCATCAT
CGCCTCCGGCAACTACTTCGTGGACACGCCCCAAAAGGTCGAGGAGGTCATCCGACTCAC
CGGGGCTGACGCCGTGGAGATGGAAGGCGCCGCCGTGGCACAGGTCGCCGCCCGCAATAA
CGTGCCGGCACTGGTGATTCGTGCCCTTTCCGACAACGCCGACACCGATTACGAGGTATT
CAAGGAGTTCGACATCTCCGAATACGCCGATACCGCCGCCCGTCTGGCTGTCGACATCGT
CAAGCGCCTGTAACTGGTCACCTCCAAGTTCGGCGTTGCCGGTGTGGGCTGGTACATGGC
CATCATGACTGCCCTCGCTCTGCTCGCTCTGTTCCTGATCAAGGAAAGCAAGGACAAGGA
CTACGAGCTGTAAATAGAGCTCCCCATATTATGCTCCCGCCAGCGGGAGCATTTTGTTAT
GTCGTCCCGCCAAAAATGAACAATAGACGAACTTACGTAGTTTAGGCATCTCACTACGCC
TCGCACGTTTTACTCTGGAAATCATGGATATCTGGCAGATCGTCGTGATTGTGGTGCTCG
CCGCGCTGATACTGGTGTGGGTTGCCGTCATCGCCTACAACAAAGGCCGCGTTTCAGGCC
GGCTCGCCGCCGAACAGGACCTGTCCGGCGACGAGGATACGCATTCTCTATTCGGTGATG
ATGCGCCCGTGCGCCCCACCGAGCGTCGCCTGATTGAAGTCCTGCCCGAAGCCCTGATCG
TCACCGACCGCAACGGTCTGGTCCAATATTCAAGCCCCGGCTCAGTGCCATTCGGCCTAG
TCTCCGGCGACCGACTCAACTCGCGTGAAGTCGAGGACATCCTCACTCAGGCCGCCGCCG
ACGGTGGCATGCGTGAGCGTGAGGTTCAGCTGCCGGTCAATCGCAATTCCTATCCGTCCT
CTAATGGCCGAGGACTGGAGGCCGGCCAGTCACGCCCGTCCAACACGCTGTATTTGCGTG
TGCGCATTGGCGATATCGGCGATGACCTGTACGCCATCTTCATCAACGACATGTCCGAGC
AGCGCCGTTTCGAGGCCGTCCGCCGTGACTTTGTGACCAACGTTTCGCACGAACTCAAGA
CTCCGGCCGGTGCCATCGCGCTACTGGCCGAAACCGTGACCGACGCCGCCGATGATCCGG
ACGCCGTACGGTATTTTTCCGGCCGTATCTCCAAGGAATCCGCGCGCCTGACCGAACTGG
TGCATCATCTTATCGACTTGCAGAAAGCCCAAAGCCCGCAAAGCGTGATCGATGCGCGGC
GCATTTCCGCGCTGGATGTGGCACGCGCCGCCATCGCCGCCAATCAGACCCAAGCCGACT
CCCGCCATGTGGATATCCGACTGAGTGTCAACGGACAGTCAGTACCCACGAAGGTCGAGG
AGCCGGCCGATGGCGAAGGTTCCTTGGAAGAATCAGGCAGCCCAGCCACGAACGGTCCGA
TGATCAAGGCCGACAAAGAGGCCATGCAAACCGCCGTCAAGAACCTCGTAGAGAACGCCA
TCCATTACTCGCCCGAACACACCACTGTGGCGGTCGGCGTGGGGGAGCGCGATGGCAAAG
TCACCATTCGCGTGGTCGATCAGGGCATCGGCATCCCCGCCAAATCGCTGGACCGCATTT
TCGAGCGATTCTACCGGGTCGACCCGGCCCGTTCGCGCGAGACCGGCGGTTCGGGACTCG
GCTTGGCCATCACCAAGCACTGCGTGCAGGAGAACGGCGGTCGGATTTCGGTCTGGTCGC
GTACGGGGGAGGGGTCGACGTTCACCATCGAGCTGCCGGCCGCCCCGGATGAGGATGACG
ACGAGGCCCGGTCGGACGAGTCGACACAAGCGTAGGGCCTTGGTTGGTGCCCGACATGGT
GCCATTCCATTGCCACACAATCACACAGTGGGCGAGGTGCGCACACCGCGCGTAGCCCAA
TTACGCAATTACGTACTTTCGGGAAACAGCAGGCTAACGGAGAACAAATGGTTACGATAA
TGTCGGAAAACTTTGCGCCTATGCGCACGGGAACATACCCAAGAAAGGCTACTATGACAC
GCATTCTTATCGTCGAAGACGAGGAATCCTATCGCGAGCCGCTGGTATACCAGCTCACAC
GCGAGGGGTACGACGTGTCCGCCGCCGCCACTGGCGAGGAAGGTCTGGAACTGTTCACCA
AGGGCGGCATCGATTTGGTGCTGCTTGATTTGATGCTGCCGGGCATTGACGGCACTGCAC
TGTGCCGCCGCATTCGTGAGCAGAGCCGTGTGCCGATTATTATGCTCACCGCCAAGAGCG
CCGAAATCGATAAGGTCGTTGGCCTTGAGATTGGTGCGGACGATTATGTGACCAAGCCGT
ACTCTTTCCGTGAGCTGCTGGCACGTATTCGTGCCGTGATGCGTCGCAATCAGGCCACTG
CCCAGGCTTCCGGCACTGTGGATGACGATATTCCGCTGGTGTGTGGCGATATCGCCATGC
AGGTTGGCCAGCATCAGGTCACCGTACGCGGCGAAACCGTGTTCTTCCCGCTCAAGGAAT
TCGAACTGCTCGAATACCTCATGCAGAACAAGGGCCGTGTGATGACGCGTCACCAGCTGA
TCGACCGCATCTGGGGTTCGGATTATGTGGGCGACACCAAGACGCTCGACGTGCATGTCA
AGCGCGTGCGCTCCAAGATCGAGGAAGATCCGGCGCACCCCAAGTATCTGACTACCGTGC
GCGGTCTCGGATACAAGATCGATACTCCCGCGGAGTAAATGGAAGGCGGCCTTCGGGTCG
CCTTTTTTTGTTGTGGATTGTGGGCTCGCTGTGGACTCGCCGCAGGCGAGCCCGCTCCAA
AAACTACGTAGCCTCAACGTAGCCCACAAACATCCAAGTGTTCATCTTCTGTTTACTGAT
TTCGGTTTTGGGCCCTTGAAACCACCAATACGCTTGTAGTTGTCATGAATTGACCGGGCA
GCGCTGAGCCGCCCGCGAATAGTTGATAGAGGGATTAAGTAATAATCATGCAGAAGAACA
TCCTCGTTCGCTCCATTGCCGCTCTGTCCGGCATTGTGATGCTCGCTTCCGTGGCCGCCT
GCGGCGATAACACCGCCACCACGACCGACAACAGCTCCTCCTCCGATTCCACTTCCAAGT
CCACCCCGATCTCCGGCAACTTCTCGGGCGCCGGCGCCTCCTCTCAGCAGGCCGCTGTTG
AAGCTTGGATCGCCGGCTTCCAGGGCACCAACCCTGAGGCCAAGATCGCCTACAACCCGT
CCGGTTCCGGCGCTGGCGTGCAGACCTTCCTGACCGGTGCCACCGCTTGGGCCGGCTCCG
ACAAGGCCCTTGCCGATGACGAAGTTGAGCAGTCCAAGTCCGTGTGCACTGAAGGCACCG
CCTTCGATGTCCCGGTCTACATCTCCCCGATCGCCGTGGTCTTCAACCTCAAGGGCGTTT
CCGATGCCGGCAAGCACATCAACATGGACGCTGCCACCATCGCCAAGATCTTCGACGGCA
AGATCACCAAGTGGAACGATCCGGCCATCGCCGATCAGAACAAGGACCTGAAGCTGCCCG
ACACCGCCATCACCGTGGTGCACCGCTCCGATAAGTCCGGCACCACCCAGAACTTCGTCT
CCTACTTCAAGGACGTCACCCCTGACAACTGGACCTACGACCTCTCCGAGAACTGGCCGA
ACGAGGTTGGCCAGGGTGCCAAGGGCACTTCCGGCGTGATCTCCACCGTCAAGCAGGCCG
ACGGCACCATCGGCTACGCTGACTTCTCCCAGGTCGGCGACCTGGGCACCGTGGCCGTCA
AGGTCGGCGACAAGTACAACGAGATTTCCGCCGAGGCCGGCTCCAAGGTCATTGGGGATT
CCAAGCAGGACGACACCGTTAAGGGTGACAACCGCATCGTCATCAAGATCAACCACGCCA
CCGAGGCCGAGGGCGCCTACCCGATCGTCCTGGTCTCCTACGACATCGTCTGCCCGGCCT
ACAAGGACACCAAGCAGACTGAGTTCGCCAAGGCTTGGCTGACCTACGTGACCTCCGACG
AGGGCCAGAAGGCCGCTCAGGATGCCGCCGGCACCGCTCCGCTGCCCTCCTCCCTGAAGT
CCGAGATCACCAAGTCCATCGAGGCCATCAAGACCAAGTGATGACGTCGGCCCGCAAGGG
TCGTGTGGACTGGACCTGACAACTGAACGATAGACTGTAGTAGTAAGAGCAGTCGCCGCC
AACTTTAAGCCGCAGTCGTAAACCATACGGCTGCGGCTTAAAGCGGGTCAGGACCCGAAC
GGTTTGGCAACGTCACAGACGAAAACCGCACCACTTGAATACTTGATAACCACCCTATAT
AAGGAGAATCCGTGAGTTCGCAAGACAAAACGGCTGTGCAGCCAGTTGGTGGCAAGACCG
CCGACAAGGTGTTTCGCGGTGTGGCATACGCCTGCGGCATCCTGATCCTGGTTGTACTTG
CCGCTGTGTTCCTGTTCCTGTTCTTCCGCGCCTGGCCACTCATCGGTGGCGATCAGGCCG
CCAACAGCCAGACCGTGTCCAGCTTTACCGGCGGCAAGGCCAGCAGCTTCTGGGGCTACG
TGCTCCCGCTGTTGTTCGGTACTGTGCTCGTGTCTTTGCTGGCACTGCTGATTGCCTTCT
TCGTGTCCATCGGCATTGCGCTGTTCATTTCGCATTATGCACCTAAGAAGCTCGCCACCG
CGCTGAGCTATGTGGTCGATTTGCTGGCTGCCATCCCGTCCGTTATCTACGGTTTGTGGG
GCGGCCTGATTCTGGTGCCGGCCATCTACCCGTTCTGGAACTGGGTTGCCAACCACCTGG
GCTTCATTCCACTGTTCGAGGGCCCGGCCGCCAACCCGCCGCGCACCGTCGCCACCGTGG
CTGTGGTGCTCGCCGTTATGATTTTGCCGATTATCACCTCCATGTCCCGCGATATCTTCA
TGCAGACCCCACGCCTGCACGAAGAGGCCGCGCTGGCGCTCGGCGCCACCAAGTGGGAGA
TGATTCGTCTGGCCGTGCTGCCCTTCGGCAAGTCCGGTATCGTGTCCGCCTCCATGCTGG
CTCTCGGCCGCGCGCTTGGTGAGACGATGGCCGTGTTGATGATCCTGTCCCCGGGCCTCA
ACTACTCCATCAAGCTGCTGCAGGCCTCGCAGAACCAGACCATCGCCGCGAATATTGCCG
CACAGTACCCTGAAGCCAACGATCTGGGCGTCTCCACGCTGATCGGAACTGGTCTGATTC
TGTTCCTGATCACGTTCGTGGTCAACTTCATCGCCCGTAAGCTTACCGAGAAAGCGACTG
CGTGATGACTGCTGCTGAGAACACTGAAAAGACTCCGATGGACGGCGCGCCCGAAATCGA
CTTCGATCGTTTCCGCCCGACCCGTTCCGCCATCCAGCGCCGTAATATCATGGACCACTT
CATGTGGGTCCTGATCGCGGTGGCGTTTGTGATCGCCTGCATCCCGCTGATCTCCCTGCT
GTGGACCACTATCGTCAACGGCATCAAGCGCCTGAACCTGAACTTCCTGAGCTACAACAT
GACCGGTGTGGTCGGTGGTAACCAGACCCCGTCCGGTGGTTACGGCGGTGTGCTGCACGC
CATCATCGGTACTCTCGAAATCACCGCTGGCGCTATGGTTATCTCCATTCCGATCGGTTT
GATGTGCGCCGTGTACCTGGTCGAATACTCGAACCGCGGCAAGCTCGCCACCACGGTCTC
CCTGCTCGTCGACGTGATGAGCGGCATCCCGTCCATCGTGGCCGGCCTGTTCGCCTTCTC
GATGTTCACGATTCTGCTGGGCCCCGGTACCATCAACGGTTTCGAAGGCTCCGTGGCTCT
CTCCCTGCTGATGTTGCCCACCGTGGTCAAGTCCAGCGAGGAAATGCTCAAGATCGTGCC
GAACGATTTGCGTGAGGCTTCCTTGGCTCTGGGCGTTACCAAGCAGCGCACGATTACCAA
GATCGTGCTGCGCACCGCTCTGCCGGGCATCGTCTCCGGTGCCATTCTGGCCATCGCCCG
CGTGATTGGTGAGACCGCACCGTTGCTGATGACCGCCGGCTATATCTCCAGCACCAACGT
GAACCTGTTCTCCGGCCAGATGACCACCCTGCCGGTGTTCGTCTACCAGGAGTACTCGAA
GCTCAGCGCGAACTGCCCGCCCAACGCCGACGCCACCTGCGTGACCACGATTCCGATGGA
ACGTGCGTGGGCTGCGGCTCTCGTGCTGATCGTCATCGTGCTGCTGCTGAACCTCATTGG
CCGAATCGTGGCGAAGGTCTTCGCCGTCAAGACCGAGCGCTAAGCCAGTCGCTAAGCCTA
AGCCTTAAGAACACAAGGAAATATAAGGAAACATCATGGGACAACGTATTGACGTCAACC
ACGAGAACATCTATTACGGCGACTTTCTGGCCGTGGAAGATGTGAACATCAACATCGAGC
CGAACAAGGTCACCGCCTTCATCGGCCCGTCCGGCTGCGGCAAGTCCACCGTGCTGCGCA
CCTTGGACCGTATGCACGAGATCATCCCCGGCGCTCACGTCGAGGGCGAGGTGCTGCTCG
AAGGCAAGAACCTGTACGACAAGGACGTGGATCCGGTGGCCGTGCGCCGCGACGTCGGCA
TGGTCTTCCAGCGCCCGAACCCGTTCCCGACTATGTCCATCCGTGAGAACGTGCTGGCCG
GTGTGCGCCTGAACAACCACCACCTGGCCAAGTCCGACGCCGACGATCTGGTCGAGTGGG
CTCTGCGCGGTGCCAACCTCTGGGAAGAGGTCAAGGATCGTCTTGACAACCCTGGCATCG
GCTTGTCCGGTGGCCAGCAGCAGCGTCTGTGCATCGCCCGCGCCGTGGCCGTCCACCCGC
AGGTGCTGCTCATGGATGAGCCCTGCTCCGCCTTGGACCCGATTTCGACCCTGGCTATCG
AGGATCTGATCAACGAGCTCAAGAGCGACTACACCATCGTGATCGTGACCCACAACATGC
AGCAGGCCGCCCGTATCGCCGACTACACCGCCTTCTTCAACCTGAAGGCAGTGGGTCAGC
CCGGTCACCTCGAGTACTTCGCGGACACCATCACGATGTTCAACAACCCGCAAAACGAAG
AAGCCGAGCGCTACATCTCTGGAAGGTTCGGCTGATCGTTTCCTGCGCGCAGCGTAATGA
TTTGTGCGTAGGAGAAACGGCAAAGCCCGCCGCGAGGCGGGCTTTCGCATATTCAACGCG
AGTATTGCCGAGTATTATCGTTCTCGCAACGGAGCGAGCTGGAATACTTTGTCGGACTGG
GCGGCGACTTCCCGCTTCGGTCGATCGACGGGAGAACGGCGGGTAAAGCGGTACAAGACA
AGTCCGCACGATGAATACTCTGTGATGAATCTTCTGTTTACGGTGCGAGTGTGGAAGAAT
GGTCGCAGCAAGGTCCAGCAAAGGAGCATAGGTGAGTACTGGTCTGATCGTCAGCATCGT
CGTTGTCGTTATTATCGTTGTCTTGATTGGTTGGGGCGTCAGCGCCTATAACAACCTGGT
GACGCTGAAGAACCGTGTGAAGAACGGTTGGGCGCAAATCGACGTGCAGTTGAAGCAGCG
CGCCGACCTCATCCCGAACCTGGTGAATACCGTCAAGGGGTACGCATCCCACGAGTCTGA
AGTCTTCACTCAGGTGACCGCCGCCCGCGCCGGCGTAGTGGCTGCGGCCAGCAACCCGAG
CACGACCACTGCTCAGCGCGCCGCCGCCGAAAACCAGCTGTCCCGCGCCCTGTTCAACCT
GCAAGCCACGGCTGAGGCATATCCGCAGCTGCAAGCCAACCAGAACTTCATGGATCTGCA
GAACCAGCTCAAGGAACTGGAGAACAAGATCGCCTACGCCCGTCAGTTCTACAACGACGT
GGTCCTGAAGCTCAACACCGCCATCGAAACCGTGCCGACGAACATCATCGCCGGTCTGTT
CCACTTTGAGCAGGCGCAATACTTCGAGGCCGATGACGCTTCCCGTCAGGTGCCACAGGT
CCAGTTCTGACCCGCTTCAGGCCCGTCCGGTAAGCCGCCGGCCGGGCCTGTATTGTCTTA
AGAGAGGGAAGATATGCGGATACGATTCATTCGCGCCGGAATCATCAGCATTGTTGCCAC
GGTGGTGTTGGCAGTTATCACCTTGGCGATAATCGGGACTTCCGCGTTCGGCGATTCGGC
CGACCTCAGCTACCGCACGCTGGACTATGACGTGACCGCCACCGCGAACGGTGATTTGAA
GGTCACGCAGCATATCGACGTCAAGATGCGTGAGCGTACCGACAGTGACGACAACACCAA
GCCGTGGAAGCAGCTGTTCCAGCAATACACGCTGAACTCCGGCACCCTGACTGATATCAG
CGATATCAGCGTGCGCAACGTCACAGACGGCATCGACTATGCCCAACAGAGCGAGCCCAA
GCTGCCCAGTGACGTCTTTTCCGACAAGGAATGGAACAGTGACTACGCCAACCATTGGTA
TATCGCCGATGTGAGCGATGGCAGCGACCATCCAAAGGCATACACGCCCGGTACCGATGG
CCTCAAGCCCAGCGCCTCCGCCACCGAAGATAACACGACCGTGGAGATCGGCTGGAATAT
TCCGGTCACCACCGAGGCCGACAGTATGAAGTTCGACGTGAGCTTCACCATGCACGATGT
GGCCACCAAATGGAAAGACGTGGCCTCCTTCCAATGGGAGCCGTTCGGCAAGAAGAACCA
AGTGCCTATCGGCACGGTCACCGGCACCGTCCACTTCCCCAACGGCATCACCGGCAAAAC
CTCATGGGCATGGCTGCACACCGAGCGCACTTCGGAAACCAAGCGCAACAGCGACGGCAG
CTACACGTTCACGGCCTACAACATCCACAATGGCGACTACCTCGATGTGGTCGCGGCGTT
CGATGCCGCCAAAGCCAAGGGCATCGCCCGCAAGGGAACCGGCAATCATCTCAAGGACCT
GAAACAGGACGAATATAAGCAACAGCAGCGCTGGCTCGACAAGCAACGATTCGCTGCCAG
AGCTCGTCTCGTGTTCTGGATTGTCAGCATCGTGCTCGGCATCGCGTTGTGCGCGTGGGG
TATCTGGGCTGTGATCTCCAGCAACCGGCGTGCGCAATACCGTGGCAGCGTCGAATACTG
GCGCGACCAGCCCGGCATCAGTCCGGCTTCCGCAGCCCGTCTGATTCGCGTGGTCGATCC
GTCGACGCGCCAATCCGATGAAGACCGCCAGCTGACCGCCACCATGCTGTCGCTCGCCGT
CAAGAAGGCCATTGCCGTCTATCCGGGGCCGTCGGACATGTATCGCGGCATCGACATGAG
CCAGGCCACGCCGGTGGGCTTGAGCCAAATGATTGCCGCCGACCAAGGCAAGCAGTATGC
GGCAGGCATCACCAGCACCATCGTGATTCTGCCGCTCGCCATTGATGAGGCACCCAACGC
GCAACAGTTGGGATTGAGCGAATCGGAAGATGCGCTGCTGAACCTGCTCATCGTCATTTC
GCAGCGCGTGGGCAGCCCGGTATTCGACCTGAACCAGATGAAGGCGACCTGCCAGAACTG
GCAAGACGGCTATATTGAGCTCGGCAAATTCACCGGTGCATGCAGCATGGAATACCAGCG
GCTGGGTGCCACGCGCTCTGTGGGCTGGCAATGGATTCTCCCCGGCGTACTGGCCGTCGT
GCTGGGATTTGGTTCGCTGCTGGCCAACAGCTTTATCGGATACCCGGTGGCTGGTCTTAT
CGAGCTGCCGATATTCCTGGTCGGCCTGTTCTGCTCGATGGCCGGCGCGGTGACCGTGCT
CACCGACCAAGGCCAGGATATCGCCGGCCGGACTCTGGGCCTTAAGCGTTATATGGAAGA
CTTCTCCAACTTCACCGACCGTGGTACCGCCGATTTGGCCTTGTGGGATTGGTATATGGT
CTACGCCGCCGCGTTTGGCATTTCCGATCGCGTGATGCGTGAGCTGGCCAAGGCCTATCC
TCAGGTCAACGATCCGGCTTGGCTGGATGCCAACGCCTCCAACTCGTTGTTCTACTGGAA
CTACCGCCCGTATGGCTGGTACAGCCACCGCCACAATGACGATGCTGCCGGGCAGATGGA
CCCGGGCATTAGCGGCCCAGCTCCGGCTTACGGAGGCACGTCGTTTGCCGGCGGATTCTC
CGACCTCGGCTCGCAGCTGAACTCCGGACTCGCTGACATCAGCTCGACCATCAGCGCGGC
AGCACCATCCGCTGATTCCGGTGGCGATTTCTCCAGCTTCGGCTCGGGCGGCGGCTCCGG
TTTCGGTGGCTCGTTCGATGGCTCGGGTGGCGGCTCGTTCGGCGGGCGGTAAATCCAGCG
TTCTGCTTACGCTGGAATCGGACACAGACCGTCTCATTACTGTTGAAGGGAATCACCATG
GCATTGTTCCGTAACCTCGGACCGTTCTCCACCACCGCCATCGGCCACGGCGAAATGCCG
CTGACCATCGAAAACAATCGTGGCCACGAGGTCGGCATCGAAACCCTGCATGCCTCGCTG
GACGCCGGCTGCCGTCACATCGACACCGCTTGGGCCTACTACTGCTCCGGCGGCGAAGAA
CAGACCGGTGAAAAGCTGGTGCGCGAGGCCCTTGAGACCTGGAAGGGGCCGAAGGACGAG
GTGCTGGTGGCCACCAAGGTGGGCCACTTCCGCAACTTCACCGACGGCCGCCCCACGTGG
GATGTGGACGGTCGCCCGGAGAACCTGATTCGGCGCGGCAAGGAGAGCGCACTGGCGCTC
GGCGTGGACACCATTGACCTGCTGTACTTCCACCGCCCTGATCCGAAGGTGCCGTACAAC
GAGTCCGTCGAAGCCATCAAGCAGCTGGTGGACGAGGGCGTGGCGCAGGAGGCCGGTATC
TCCAACGCCTCCATCGAGCAAATCGACATTGCGCGCGGTATTCTGGGCGACAAGCTCGTG
GCCGTGCAAAACCAGTACTCGCCGATTCACCTGGAGACCCAGGACACGCTCGACTACTGC
GCCAAGGTTGGCTTGGCCTTCGTGTGCTGGAGTCCGCTCGGCGGCTACCGTCACCCCTAT
GATGAGACCAAGTTCGACCCGTTCCGCGAGGTCGCGGCGGCCCACGGCGTGAGCTACCAG
CAGGTCGTGCTGGCATGGGAGCTCGCCAAGGGCGACCACATGTTCGTGATTCCCGGCGCG
CACCGTCCCGAAACCATCCTCGACTCCCTGAAGGCCGACCAGCTCGAACTCACCCCCGAA
GAACTCGCCAAGCTCGGCTGAACTTTCTCAGCTCCCCTTGTCAGGGGAGCTGTCTTGCGT
AGCGAGACTGAGGGGTAGTCGCCGGAGTAGTCCCGGGTAGTTCCACAAGGAGATAATTGT
GCGCAAAAAACTCATCCTCGACCTCGATACCGGCATCGATGACGCGCTCGCCATCGCATA
TGCCCTAGGCAGTGCCGACGAGATCGATTTGATCGGTATCACGGCCACCTACGGCAATGT
CGCGGTGCCGCTGGCCGCGCGCAACGCGCTGGCGGTACTGCACTTGTTCGGCCGTGACGA
CGTTCCGGTCTATCCCGGAGTCGACCATCCCATCGCCCCGGCAACATTGCCGAAAATGCG
TGGCACCACACCAGACGAGCGGGCCCAGGCCTACGCGCGCTGGCAGAACGGCGGTGCGGA
CGGCTGGCAAACGGACGCTTCGTGGTCACCAACTCCCGGCTCGGTGGCGGTCCACCATCC
CAACGGCATCGGCGGCGCAATCATCCCCGACTCCCCGCGCGCTCCGGAAGCACCAGGCTC
GGCGGTCGATTTCATCATCACCGCCGCGCGCGAATACGGCCCGGACCTGACCATCGTGCC
TACGGGCGCGATGACCACCATGGCCACCGTATTCCGCAACGCTCCGGACCTGAAGGATTC
CGGTGTGAACGTGACGTTGATGGGCGGTGCCCTTACATTGCCCGGCAATGTAAGCCCGGC
CGCCGAAGCGAACATCTCCCAAGACCCAGAGGCAGCAGACTATCTGTTCAAGTGTGGCGC
ACTCACCACCATGATCGGCCTCGACGTGACCCACCAGACCGCGCTCACTCGTGAGAAAGC
CCATGAATGGGCGTCTCTGGGGACGCCAGCCGGCGACTTCCTCGTCACCATGACCGACTA
CTACATCGACTTCTACCTGAAGAACCAGCCGGAGATTCGCGGATGTGGACTGCACGACCC
GCTGGCCGTGGCCGCCGCGCTCGACCCATCGCTGGTCACGACCTTCGGGTTCAACTTGCA
AGTCGATCTCGAGGGCCCGTTCCGAGGCCGTACCATCGGCGATCGTTCACGGCTTCAGGA
CCCCGACAAACACACGCAGGTCGCCTTGGGCGTCGATGTGCCGGAATTCCTGGATCGTTT
CATGGGGCGCGTCACCGCGGCGGCCCGGTGACGCGGACGGCGGCCGTCCGGTCCGCTCCA
CGCCGTGGATGGATATGACCCATGGCGTGGAGCGCCCTTTTGGGAACCGACAGAACATAG
GGGGGCGCTGCATGCGCAGCGCCCCCCTATGTGTCAGATCATGCCGCAGCCCGGAATCAG
GCCGCCGGGCGGATCGAGCGTGAGATATTGCTCCTCCAGATCGATGTCGGGGACCAAGGC
CTCCACGAACGGGACCAACGCGGTCTTTTCGACCACATCCTCGCCCTTGGAATTCTGGCC
GGTTACCACCGGCTCGGTCAAACGAATCTTGAGCAGGGATTGGGCGGGGGAGTCGATCAC
ATCCACCACTTTGCCGACCACTTGGCCGGCGGGCAGTCCCAGACCGTTGCCCTCGACTAG
ACGGGCCTCAAGGCCAATAAGATCCTTGGGATACCATTCGTCGGCCTCGAGCATGTCCTC
CGCATCGTCGACCTCGCCGTAGAGTTCGACACCGTTTAGGGCCTCGGCGGCATTGCGGTC
GTCGACGCCCTCAAGCTTGAGAATCCAACGATCCTTGAACGTGCGCGAGCCCTCGACGAT
GTACTCGGTCTCGCCATCCTGGCTGTAGAGCACGGAGTCCGGCTCGAAGCGCCACTCGGG
ATCATCGGTGTACAGGCGCACGGTGACTTCGCCCTTCAGGCCCTGTGCGCGGCCAATACG
AGCGACCCTCAGCAACTCGAGCTGCTGAGGGTCGTCGTGCATGTCTTGCTGTGCCATGCT
GTGAATCGTTCCTTATCAGTTATCGACGGACGTCCATGATGTCAACGCGGACCTTGTGGT
CAGACAGTGCCTGAATCACGGTGCGAATCGCGTTGGCGGTGCGGCCGCCACGGCCGATCA
CACGGCCGATGTCTTCCGGGTTCACGCGTACGCGAAGCAGTTCGCCGCGCGCGTTCTCAT
GAGACTTGACGGAAACATCGTCGGGAAAATCAACGATGTTCTTGATGAGGTGTTCCACAG
CTTGTGCAAGCATAGCTAGCCTTTCGTTTCCGCTCAGGCCTCAGCCGGAGCTTCTTCGGC
GGCCTCTTCAGCCGGGGCTTCCTCAGCGGCGGCAGCGGCTTCGGCTTCAGCCTTGGCCTT
GGCAGCAGCTTCGGACTTGGCGGCCTTCAGCTTCTGAGCCTGGTCCTCAACGGCCGCGAT
GCGGGCCTCGGCGTCCGGGCCAGCCTCAACGGTCTTCAGGGTGCCTTCGGCACCTTCAAG
GCCCTTGTACTTCTGCCAGTCGCCGGTGATGTTCAGCAGCTTGAAGACGGGCTCGGACGG
CTGAGCGCCGACGCCGAGCCAGTACTGAGCGCGATCAGACTTGATCTGGATGGTCGAGGG
CTGGGTGTTGGGGTTGTAGGTACCGATCTCCTCGATGACCTTGCCGTCACGCTTCTTGCG
GGAATCGACGACCACCACACGGTAGAAGGCGTAGAACTTCTTGCCCTGTCGCTTCAGACG
AATCTTGGTTGCCAAAATGGCTCTCCTTGTAATGCTAGGTGTGCGGGTTCTCGGTTTGCC
ATGTGGGGCATGGCCGTCCGGAATCCACGTGTCCTCGCGGCTCGGGGTGTAGAGGGCGCC
ACGCGCGCGCGAATAACTGGCCTATTATAGCGCACAGGGCCGGACTGGGCGTGGCGCACT
GTGGTTGTGGTGTGGTGCGCGTTCCCCGTTGCGCAACATTCCGGGGAATGTATCGCGAAA
ATGCCGGCTATCGCAGTGCAAGCGTTGCGGTCAGGGCCAGATGATCAGTGCCCTCGACCT
CAAACGACTTCACGCCGGACGGTTTGAGCCCGGGAGTGAACAGCACGTGATCCAGCTCGA
TGCGCGGCCACTTGAGCCAGCTCGGGAAGGTGAGATTCGGGCCGGCGGCTTGAATCAGAC
TTGCGTCCTTGAATCCGGACTTGAGCAACGCGCGGAAGCTCGGATGGTCGGTGCTCGAGT
TGAGATCGCCCATAACGACGACGATATTGCGATTGCTGACGGATTTTGCACGGGCGAGTT
CTCGCAGACCCAGAATGCCGGCCGACCAATCCGCGCAGCCGCGCATCGGCGATTTCGGGT
GAGCCGAACAAAGCGTCACCGTGCGATTACCGGAGGTTTTGAGGGTGATGGCGGGAACGT
CGGCGGCGGGGATGGAGACCACGTTGGGCACCGCTGCGCTCGGCTCGTAGCGGGAATAGA
TCACGTTGAATCCGCCATTATCGGTCTCTTTGGCGTCTCCGAACTGATGGTAGGGGAGAA
GTTCGTTGATGTCGGCTTCGGTAAGACGTGTGATGAGGTCGTCGGTGACTTCCTGCAAGG
CCAATACGCTGATATTGCGTTCGCGAATATTGCGAATGATTTCAGCGGCGTCGGCGCGTC
CGTATCGACAATTCATCGTCATAACCGAGAACTGGGGCGAGAGTGTTTCACGCGTTGTTT
CACAGTGTCCATCGGAGATGGTTTCGGGCCCTTCCTTCGGAGTGTTTGAGGTACCCGATG
TATTGCTGTTATGGCTTTTTGACAGCGTCGGCGAAGTTGTTTCACGGGCTGTTTCACGGT
GGGATTCTTTGCGTTTCCCGGCCGGGTCGATTGACGTACCCCAGTAGTTGATGCGCTGTG
AGCTGGCAATCAGCGCGACCACAATAAGCAACGACATCGCAGTCCATTCATGTTGCCATG
CGGCGACCGCGGCCAGAATCATCAAAGGAACCCACAACAGCGGCGTCAGAGCAATCATGT
ACGGAAGCGGCATACGGGCCTCGAGACCGGCGGGCAGCGCGCTTAAGGTCGTCCATAACA
GTGCGATGATTGCCACCGCGCTGAGGATTGTCGTCATGGAAGTTCCTTTCGAAATATAAA
TTGAACCGAGATATAATTTGGCTCCCCTCTGCGAGGGGAGCCAAGTTGTGAGATCAGCGA
CCGAACAGTCCGCCAAGGCCTCCGCCGAGGTTCGGCGGCAGTTCAGTGCCACCGTCGACG
TTGCCCATCATCTGCTCAAGGCCAGCGGGCAGGGCCGGGTTCTGTGGCTTCTTGGCGAAG
GCGGAACCGCCGGTCGAACCGGAGGACTTGCCGGCCAGCTTATCGCGCAATGCCTTCTCC
TCGGCCTCGCGCTTCATCGGATTGCCGGACTTGCCGCCCTTCTTCTTGTTCTTGCCCTTC
TTCTTGCCGCCGCCCATAGCCGGGCCGCCGAAGCCGGGGATGCCGCCGCCCATGCCGCCA
CGATTGGACATGCGCTTCATCATCTTTGCGGCCTGCTCGAAACGCTGCAGCAAAGCGTTC
ACCTGAGAAACCGTCACGCCGGAACCATAGGCGATACGGGCGCGGCGGGAACCATTGATA
ATCGACGGATCGCGGCGCTCGGCCGGGGTCATCGAGCGAATAATCGCCTCGGTGCGGTCG
ATTTCCCTCTCATCGAACTGCTCGAGTTCCTTGCGGTGCTGGGCCATGCCCGGAATCATG
CCGAGCAGCGACTTCATTGAGCCCAGCTTGCGCACCTGCTGCAGCTGATCGAGGAAGTCG
TCCAGGCCGAAGGAACCTTCGGAGATTTTCTCGGCGGCCTTGCGGGCCTCTTCCTCATCG
AACTGCTTCTGCGCCTGCTCGATGAGCGTCATGATGTCGCCCATGTCGAGGATACGCGAG
GCCATGCGGTCCGGGTGGAAGACCTCGAAGTCCTTCAGGCCCTCACCGTTGGAGGCGAAC
AGGATCGGCTTGCCGGTCACGGACGCCACGGACAGCGCGGCACCACCGCGGGCGTCGCCA
TCGAGCTTGGAGAGCACCACGCCGGTGAAGTCCACGCCTTCGTCAAAGGCCTTGGCGGTC
TTGACGGCGTCCTGGCCGATCATCGCGTCGATGACGAACAGGATTTCGTTGGGACGCACG
GCATCGCGAATGTCGCGAGCCTGCTTCATCAGCTCCTCGTCCACGCCCAGACGACCGGCG
GTATCGATGATCACCGTGTCGTAGAGCTTCTGCTTGGCGAGTTCGATGGAATCGCGGGCC
ACCTTCACCGGGTCGCCGGAGGTCTGGCCCGGAGCTGCGACGGCCTCGCCGCCATCGGAT
[truncated: 2,025,002 more chars]
