# Supplementary material for: How accurate is automated gap filling of metabolic models?
Source: BMC Syst Biol. 2018 Jun 19;12:73. doi: 10.1186/s12918-018-0593-7 (PMC6006690; doi:10.1186/s12918-018-0593-7)
Supplement: Supplementary file 1 — Curated B. longum PGDB suitable for loading into Pathway Tools version 22.0 for browsing and exploration. This archived directory tree will expand to a set of files readable by Pathway Tools version 22.0. (ZIP 2472 kb) [file 12918_2018_593_MOESM1_ESM.zip › blong-kbase-gitcyc/20.1/input/blong-kbase.gbk]

LOCUS       NC_015067            2385164 bp    DNA     circular CON 13-AUG-2015
DEFINITION  Bifidobacterium longum subsp. longum JCM 1217 DNA, complete genome.
ACCESSION   NC_015067
VERSION     NC_015067.1
SOURCE      B longum
  ORGANISM  B longum
 COMMENT            COMPLETENESS: incomplete.
                    Exported from the DOE KnowledgeBase.
FEATURES             Location/Qualifiers
     source          1..2385164
                     /organism="B longum"
                     /mol_type="genome DNA"
     misc_RNA        21308..22433
                     /gene="blongannot.repeat.1"
                     /note="repeat region"
                     /product="repeat region"
     misc_RNA        22434..24877
                     /gene="blongannot.repeat.2"
                     /note="repeat region"
                     /product="repeat region"
     misc_RNA        24877..25161
                     /gene="blongannot.repeat.3"
                     /note="repeat region"
                     /product="repeat region"
     misc_RNA        40157..40386
                     /gene="blongannot.repeat.4"
                     /note="repeat region"
                     /product="repeat region"
     misc_RNA        48133..48260
                     /gene="blongannot.repeat.5"
                     /note="repeat region"
                     /product="repeat region"
     misc_RNA        49822..49949
                     /gene="blongannot.repeat.6"
                     /note="repeat region"
                     /product="repeat region"
     misc_RNA        49978..50207
                     /gene="blongannot.repeat.7"
                     /note="repeat region"
                     /product="repeat region"
     misc_RNA        182513..182719
                     /gene="blongannot.repeat.8"
                     /note="repeat region"
                     /product="repeat region"
     misc_RNA        223034..224514
                     /gene="blongannot.repeat.9"
                     /note="repeat region"
                     /product="repeat region"
     misc_RNA        448445..449845
                     /gene="blongannot.repeat.10"
                     /note="repeat region"
                     /product="repeat region"
     misc_RNA        459574..460975
                     /gene="blongannot.repeat.11"
                     /note="repeat region"
                     /product="repeat region"
     misc_RNA        596751..598151
                     /gene="blongannot.repeat.12"
                     /note="repeat region"
                     /product="repeat region"
     misc_RNA        998429..1001884
                     /gene="blongannot.repeat.13"
                     /note="repeat region"
                     /product="repeat region"
     misc_RNA        1090102..1091506
                     /gene="blongannot.repeat.14"
                     /note="repeat region"
                     /product="repeat region"
     misc_RNA        1097910..1098242
                     /gene="blongannot.repeat.15"
                     /note="repeat region"
                     /product="repeat region"
     misc_RNA        1126009..1128599
                     /gene="blongannot.repeat.16"
                     /note="repeat region"
                     /product="repeat region"
     misc_RNA        1129734..1130026
                     /gene="blongannot.repeat.17"
                     /note="repeat region"
                     /product="repeat region"
     misc_RNA        1130259..1130596
                     /gene="blongannot.repeat.18"
                     /note="repeat region"
                     /product="repeat region"
     misc_RNA        1153036..1153182
                     /gene="blongannot.repeat.19"
                     /note="repeat region"
                     /product="repeat region"
     misc_RNA        1171976..1174422
                     /gene="blongannot.repeat.20"
                     /note="repeat region"
                     /product="repeat region"
     misc_RNA        1174661..1174952
                     /gene="blongannot.repeat.21"
                     /note="repeat region"
                     /product="repeat region"
     misc_RNA        1175246..1175538
                     /gene="blongannot.repeat.22"
                     /note="repeat region"
                     /product="repeat region"
     misc_RNA        1195816..1196147
                     /gene="blongannot.repeat.23"
                     /note="repeat region"
                     /product="repeat region"
     misc_RNA        1212871..1213017
                     /gene="blongannot.repeat.24"
                     /note="repeat region"
                     /product="repeat region"
     misc_RNA        1229456..1229795
                     /gene="blongannot.repeat.25"
                     /note="repeat region"
                     /product="repeat region"
     misc_RNA        1229958..1230253
                     /gene="blongannot.repeat.26"
                     /note="repeat region"
                     /product="repeat region"
     misc_RNA        1230416..1230689
                     /gene="blongannot.repeat.27"
                     /note="repeat region"
                     /product="repeat region"
     misc_RNA        1230813..1233403
                     /gene="blongannot.repeat.28"
                     /note="repeat region"
                     /product="repeat region"
     misc_RNA        1351846..1356439
                     /gene="blongannot.repeat.29"
                     /note="repeat region"
                     /product="repeat region"
     misc_RNA        1356468..1356799
                     /gene="blongannot.repeat.30"
                     /note="repeat region"
                     /product="repeat region"
     misc_RNA        1385103..1385309
                     /gene="blongannot.repeat.31"
                     /note="repeat region"
                     /product="repeat region"
     misc_RNA        1509003..1511448
                     /gene="blongannot.repeat.32"
                     /note="repeat region"
                     /product="repeat region"
     misc_RNA        1534487..1540221
                     /gene="blongannot.repeat.33"
                     /note="repeat region"
                     /product="repeat region"
     misc_RNA        1951472..1952871
                     /gene="blongannot.repeat.34"
                     /note="repeat region"
                     /product="repeat region"
     misc_RNA        2078722..2084413
                     /gene="blongannot.repeat.35"
                     /note="repeat region"
                     /product="repeat region"
     misc_RNA        2157360..2159808
                     /gene="blongannot.repeat.36"
                     /note="repeat region"
                     /product="repeat region"
     misc_RNA        2279885..2280289
                     /gene="blongannot.repeat.37"
                     /note="repeat region"
                     /product="repeat region"
     misc_RNA        2280290..2282879
                     /gene="blongannot.repeat.38"
                     /note="repeat region"
                     /product="repeat region"
     misc_RNA        2282880..2283878
                     /gene="blongannot.repeat.39"
                     /note="repeat region"
                     /product="repeat region"
     misc_RNA        2284129..2289863
                     /gene="blongannot.repeat.40"
                     /note="repeat region"
                     /product="repeat region"
     misc_RNA        2290306..2296011
                     /gene="blongannot.repeat.41"
                     /note="repeat region"
                     /product="repeat region"
     gene            complement(2384712..2384846)
                     /gene="blongannot.CDS.3990"
     CDS             complement(2384712..2384846)
                     /gene="blongannot.CDS.3990"
                     /note="LSU ribosomal protein L34p"
                     /product="LSU ribosomal protein L34p"
                     /protein_id="blongannot.CDS.3990"
                     /translation="MKRTFQPNNRRRHMKHGFRLRMRTRSGRAVINRRRAKGRKTLSA"
     gene            complement(2384320..2384679)
                     /gene="blongannot.CDS.2038"
     CDS             complement(2384320..2384679)
                     /gene="blongannot.CDS.2038"
                     /note="Ribonuclease P protein component (EC 3.1.26.5)"
                     /product="Ribonuclease P protein component (EC 3.1.26.5)"
                     /protein_id="blongannot.CDS.2038"
                     /translation="MERLQSHRDFVTVLKRRRKAGGKDIVVHYLVPDDHHDDDDRTVH
                     RRLGLAVSKSVGHAVTRNTVKRRFRVLARAHEDLLPAHCDIVLRAKPSAATASFASLD
                     QQIAKAFATVAHKVAEA"
     gene            complement(2383002..2384009)
                     /gene="blongannot.CDS.3988"
     CDS             complement(2383002..2384009)
                     /gene="blongannot.CDS.3988"
                     /note="Inner membrane protein translocase component 
                     YidC, long form"
                     /product="Inner membrane protein translocase 
                     component YidC, long form"
                     /protein_id="blongannot.CDS.3988"
                     /translation="MNSNEFLLDSGFWGFLYKILTPVEWLQTWIMKIVHDFFVMLGVS
                     PIGVSWVLAIIILVLVVQACIFPLFYKQMKSMRKMQALAPKMQRIQNKYKGKTDQASR
                     EAMSRETMKLYQDNDVNPAGSCLPMLIQGPVFMSMFYTLSAIPYIANGKRDALGAFDV
                     ATAKQFTQTDVFGIVSVTDNFTSAAASGKAVIGIFVFLMCFCLWFMQYFSMKRNMAAA
                     SMNKQTETMQKAMLWLFPVMYIFSGVAMPFAVLVYWLTNNVCNLCRTLWQVYAFPTPG
                     SPAAADKEKRDHRNENARRAKAGLPSLEEEALAKAKEEAERKATQGYQRQQPVRKRKK
                     K"
     gene            complement(2382345..2382878)
                     /gene="blongannot.CDS.3987"
     CDS             complement(2382345..2382878)
                     /gene="blongannot.CDS.3987"
                     /note="RNA-binding protein Jag"
                     /product="RNA-binding protein Jag"
                     /protein_id="blongannot.CDS.3987"
                     /translation="MAQDDVKSIDQLNEEADIAADYLEGLLDIADYEGDIEMGVRNDR
                     PTVQIVADDDTDIKHLIGRNGEVVDALQQLTRLAVQQKTGERSHLIVDVDGFLKRKRQ
                     HLRDIALDAIDAVKDSGEPYDLKPMNSFERKVVHDVVREEGLKSRSHGEEPHRYVTVY
                     LKNRVEDTAEDDELDQE"
     gene            complement(2381528..2382193)
                     /gene="blongannot.CDS.3986"
     CDS             complement(2381528..2382193)
                     /gene="blongannot.CDS.3986"
                     /note="rRNA small subunit 7-methylguanosine (m7G) 
                     methyltransferase GidB"
                     /product="rRNA small subunit 7-methylguanosine (m7G) 
                     methyltransferase GidB"
                     /protein_id="blongannot.CDS.3986"
                     /translation="MTDQLQGSPVLAEVLGDALPKLERFHAKIAEEGEPRGLIGPRDV
                     DIIWERHILNSAAIVPYVRNATNGIRFKTVADVGSGGGFPGLVAAACLPDHDFTLIEP
                     MERRIEWLHECVGLMQLQNVEIIRGRSDAVIQQVRKREIHPFAVVTCRAVAPMTKLSG
                     WTLPLLKPSGQLIALKGRSAQAEIDKAGKEIAKFGGRRPRVVEAAVGPDLEPTHVVIV
                     DKR"
     gene            complement(2380306..2381277)
                     /gene="blongannot.CDS.3985"
     CDS             complement(2380306..2381277)
                     /gene="blongannot.CDS.3985"
                     /note="Chromosome (plasmid) partitioning protein 
                     ParA / Sporulation initiation inhibitor protein Soj"
                     /product="Chromosome (plasmid) partitioning protein 
                     ParA / Sporulation initiation inhibitor protein Soj"
                     /protein_id="blongannot.CDS.3985"
                     /translation="MSTKDHQSEPIESASETLQRIFDGHGSVLGSQMADESSRYDVLK
                     KTDFPKPQRTRRIAVANQKGGVGKTTSTVNTAAALANKGAQVLVIDMDPQGNASTALG
                     VSHASGEPSVYDVIEGRSDLGDVITVCPDFPTLDVVPASIDLSGAELEVADLPNRNTL
                     LKEALDLYLRQSDKHYDYVFIDCPPSLGLLVINAMCAVTEMLIPIQAEYYALEGLGQL
                     INTIGLVQEHFNPVLLVSTMLVTMFDRRTLLSREVYNEVKGHYPSIVLNTTIPRSVKI
                     SEAPSFSQSVIAYDPRGIGAISYGEAALEIAQRSQQVLDTIDARRNK"
     gene            complement(2378945..2380306)
                     /gene="blongannot.CDS.3984"
     CDS             complement(2378945..2380306)
                     /gene="blongannot.CDS.3984"
                     /note="Chromosome (plasmid) partitioning protein 
                     ParB / Stage 0 sporulation protein J"
                     /product="Chromosome (plasmid) partitioning protein 
                     ParB / Stage 0 sporulation protein J"
                     /protein_id="blongannot.CDS.3984"
                     /translation="MASKSRLGKGLGALFPTLPGEEPVAEQPAMIAEDSSTPEATADI
                     TPAKKVTAQQESKPAVPQTISSSKAVKKAAGKRASMPALDTITHPSDLFFGTEKPQTG
                     KVAAPQQGGKSSASQTAHRTSVTVKDVSRETSLTASAAKTADTDKKDELKPVAGGYLA
                     ELKLSDIGPNAHQPRTIFDEDELNELSASIKEVGVLQPIVVRKRPASQIAAAKAAKHD
                     ETESSTNPFAGHLDSPYELIMGERRWRASQLAGLETIPAIVKTTADDDMLRDALLENL
                     HRVALNPLEEAAAYQQMIEEFGLTQVQLSKSVSKSRPQIANTLRLLNLPASVQKRVAA
                     GVLSSGHARALLGLSDPEEMDKLASRIIAEGLSVRSTEEIVAMKIASGEQPKKPKTSK
                     TNPWVGSAIQQSLENHFDTKVSIKGSTKHGRIEIVFSSPEDMDRILQLLVPSQGDADS
                     KWV"
     gene            2377619..2378638
                     /gene="blongannot.CDS.3983"
     CDS             2377619..2378638
                     /gene="blongannot.CDS.3983"
                     /note="Thioredoxin reductase (EC 1.8.1.9)"
                     /product="Thioredoxin reductase (EC 1.8.1.9)"
                     /protein_id="blongannot.CDS.3983"
                     /translation="MFHVKHNVIIIGSGPAGYTAAIYLGRAGLNPVMVTGALSPGGQL
                     VNTTEVENFPGFPEGILGPDLMDRMKEQAKRFGTTYIADDVSSIEACESDSVKPTYRV
                     TLSDDSQLEASSLIIATGSSFRKLGVPGEQELSGHGVSYCATCDGFFFRNKPIVVVGG
                     GDSAFEEALFLTRFGSSVTLIHRRDSFRASQIMVDRAKANPTITLMTNTVVTSITGTS
                     SPTQNTGAPIAIPGLTLKRPAVAPASVSSIAVRNVVTGEESTLDTNAVFVAIGHTPAT
                     DFAAGVVDRDDDGYVVVQGASTVTSAPGIFAAGDCVDRTYRQAISAAGMGCRAALDTQ
                     AYLTD"
     gene            2375436..2377499
                     /gene="blongannot.CDS.3982"
     CDS             2375436..2377499
                     /gene="blongannot.CDS.3982"
                     /note="FIG00425477: hypothetical protein"
                     /product="FIG00425477: hypothetical protein"
                     /protein_id="blongannot.CDS.3982"
                     /translation="MKPQLGDTILNRYTLVSSLREEPGIQAWKANDRVLAKDCQLFII
                     TDRSAFAAIDELAGRIAATRPDRVIPILKYRMESDVLLIVMPVDSGQCLTDYMVDTAK
                     PLSYSAIRSIIGECADVLREVIADTPSGIVITTDTVRVTTSGVQIADAPCATMLADTS
                     ATDLRTDGPERYAIRQLAALLYTLLTRTPSQATPTFNLRALPQDTPGEFRVICKRGLA
                     LSEPDDHTLPMAALVELDALLGNWKPLSELSDADIALPSVESDCSITKAILKPANETD
                     IVPIPSTLINSSSLPELSITPSLPVQTAAVPAPHAMSPVPLPDGSSTADGNQSQSDAR
                     RLFDFNLSDAWEHENLSGEGTGDWYSEMNPAPIGGPGDNTRLTVPIVTGGISDAAVGE
                     TTSRIPVFDASGRAVAPGEESLRALEEEQARIAEVSAIPPSFTPKNVPDDEVDSKLPD
                     EHLFGKLSTKVVAIIVALILVVAAAVWAVHAFRSSGDNPADASSNSSEGDWPDINADA
                     VPFGGSENATNGGTTDDSSKSSDATQSESKDSASDKSKKSETADSSSKKTKAKKSGDK
                     DSSAVPQPSHENNTAFTISSANFLSNPGGQSGYAYYMHLDQPQDAYRMVITIRTSGGK
                     GYIRANTTGDPTQGKQVAEFTFAEGGTTEVKFTKAVKTQDLLLWVPSDSLPQNQLYIE
                     KVEVF"
     gene            2373626..2375353
                     /gene="blongannot.CDS.3981"
     CDS             2373626..2375353
                     /gene="blongannot.CDS.3981"
                     /note="Virulence factor mviN"
                     /product="Virulence factor mviN"
                     /protein_id="blongannot.CDS.3981"
                     /translation="MSSSVGRNSLIMATGTAASRVTGQLRTILLAAAIGTTGLAANAY
                     QAGSMIPQSVFTLVSGGIFNAVLVPQIVRTLKEKDAQERLNRLITLAIGILLAMTVVM
                     AAASPLLARLYVGSDDHQMIALTTSFTLWCMPQVFFYGLYTVLGQILAAKDHFLTYAW
                     SSTGANIISCAGFTGFILLFSKANEQPLEFWTADKIALTAGTWTLGVAFQALILFLPL
                     ARIGFKYKPSFGLGGFGLRSMGPVALGSLGVVITSEICGIILTRIATSAPQRAHELTG
                     ASLFSVAGNATYQNAYTLFILPYSLIAVSVSTAMFPKISRSIAAANLDEARHDLVSAL
                     NNVGLLIMFFAAAMVVFPEPIIRALLPSVSMDETMLISYALIALSVGIPLGSAFLLIQ
                     RTFYAFEDGLHPFLSAVMQYGFTSIFMIIGMMVLPPEHWVLGIACSVTLGGLLALPLT
                     LMMLRRKFEGNLGGREITRTYAKAIVAALASGVVVWLIKRPVVALLGADIRPVGGHMS
                     WWSALAICVVLTIVLAVVYVAVLWVVHTPELISAYHSILARLHKTPASEDVAVTAQPE
                     KSRRYVNQS"
     gene            2371359..2373629
                     /gene="blongannot.CDS.3980"
     CDS             2371359..2373629
                     /gene="blongannot.CDS.3980"
                     /note="hypothetical protein"
                     /product="hypothetical protein"
                     /protein_id="blongannot.CDS.3980"
                     /translation="MNLPGVLRHCTRLAHALAAGVAVVAMLAAPLTVYANDTTDTTDS
                     SDTTDATGNQTENQPKQSIAITQSTPIVTSKSGYRVTAVISNTDSTATSSGTLHLTTN
                     ALFTFVSRTDIQNWAENNAPIPTPNELGSVDVPSIPAGGTATVTIEVNANQQTLASIG
                     SWGPKPLMLSYIVGNQILADLPSFLTRSSDGLNTATTPAMNLTVAMPYTASGWQVDNK
                     AISNRIAETTTSSTSTSSKSNSTDKADKSDNADASNAAKATDTQAISLSEQDADTARS
                     LGQTFAKHRSLQVIADPLYWRQSAVQPSIAGIMQPADFDITAYTALDDTAAYEKAGIT
                     TEQWNAKQAAAWYADGGDSETPSAYAWQGNNCWTLDALTAAREQGYDTVIADASFDAD
                     QTEAVHTGTYVVHTPAGDVTVLKEQSTLGTLAKGQATSTDAQAESSDAGRLARLIAQS
                     AFYQMEQPYTSRYLLMTFSRTTEASWIDQVMSAFEQASWLNLTDLKTMAKADPYNVSD
                     SVNPDNADDANTANTRSALRQLADSRHDIMRMATSILRNEIDSDEVSSLDPQALARQD
                     ANDTASHSNDPTQWIGSLLALHDDMALRSMSGSPQPTATRKAMVKATKTLASDLLNGV
                     RINPSESISVFSESAKMPITVSNDLPYAVSVQVNSLTDSMQIVTSRTADIDIPSHSDA
                     QVTFTIRVSTSGSSTAHVSLTDREGNSFGNTQDTAITSVMRISDASGFIIIGFAVLLG
                     IIGLWRQFHRKKDPDE"
     gene            2370070..2371362
                     /gene="blongannot.CDS.3979"
     CDS             2370070..2371362
                     /gene="blongannot.CDS.3979"
                     /note="FIG00672548: hypothetical protein"
                     /product="FIG00672548: hypothetical protein"
                     /protein_id="blongannot.CDS.3979"
                     /translation="MITPADLARMLGQTPDSADSHTQDHLLYTSETPHHSADSGDSSD
                     VGGTASHSTNQAVHQDEVDAVPTAQHSGVPGTPATPATPEPSESEISDATSDMPAPKP
                     MMPTPATVFGMHATVTIATTSGTIEGQADGIAGEAGAETIAEVEPIIATAQTSVTIVT
                     NDPAATAHAAVDAAVAVAKAAAAHTTAIPTPRDVLMPPAARTAPAATPVTMPVSAPSA
                     APVRPATSAHPTPATVFGRHPSGDVASPEPAVPVEPVTPSGPTPAMMPQRRTSDGPTT
                     FASLDAQELPVVREYSAGGLIFDDQNRVAIIARHSRSGHLEWCLPKGHIEKGETPQQT
                     AVREVHEETGILGEVIDSIATIDYWFTGTTQRVHKLVHHFALKQTGGELTVEGDPDHE
                     AEDAIWVRFEDLDDVLSYPNERKIAWLYARKKNRQANE"
     gene            complement(2368568..2369983)
                     /gene="blongannot.CDS.3978"
     CDS             complement(2368568..2369983)
                     /gene="blongannot.CDS.3978"
                     /note="tRNA nucleotidyltransferase (EC 2.7.7.27)"
                     /product="tRNA nucleotidyltransferase (EC 2.7.7.27)"
                     /protein_id="blongannot.CDS.3978"
                     /translation="MDFEVWPEAIELGRLFAEQGYELALVGGPVRDLLLHRKSHDLDF
                     CSSARPEQFEPILRRWGHDGFWDMGRKFGTLGAMRRRPDGTEVKVEVTTYRSDTYDPD
                     SRKPEVNYGDTLEGDLSRRDFTVNAMALRVPDLQFVDPFGGASDLSKGVLRTPVDPRQ
                     SFDDDPLRMMRAVRFVAQLGFRIAPDAAEAITSMRDRIDIVSAERVRDELTKLLLSDR
                     PRAGLEALVESGLADIVFPEIPALQLQIDEHHRHKDVFEHTMIVLERAIALETGPDGP
                     VPAPDLTLRLAAVMHDIGKPKTRRFESGGKVSFHHHDAVGAKMTRKRLKALRFDHHLV
                     EDVSELVNMHLRFHGYVDEPWTDSAVRRYVKDAGHLYERLNRLTRADATTQNKRKAMI
                     FSQAMDEMEERVRELKKKEDFDAIRPDLDGNEIMELLGLEPGPMIGRAYKHMLEYRLD
                     NGPVDHDVAVEELKRWYAEIQ"
     gene            2367854..2368483
                     /gene="blongannot.CDS.3977"
     CDS             2367854..2368483
                     /gene="blongannot.CDS.3977"
                     /note="FIG00672054: hypothetical protein"
                     /product="FIG00672054: hypothetical protein"
                     /protein_id="blongannot.CDS.3977"
                     /translation="MTYQVDEREARKAYVRRRQTIVFSISGAVLAVVLVIALLFNFHV
                     FGLGEVETPASQPNYGNAAPCAVKDSSGKAQYVSNASVGIRVMNGTSHGQFAKAVGEA
                     LANRGFSVQKIDNYSSTDVERTTIYFGKNAINQAYTLIGNFTDATMIMTAREDQLIDV
                     VIGATFNDLQDTNSSPQSGKTITNIEGCKAADSMTKLPADTKHDAYTAQ"
     gene            2366857..2367807
                     /gene="blongannot.CDS.3976"
     CDS             2366857..2367807
                     /gene="blongannot.CDS.3976"
                     /note="4-diphosphocytidyl-2-C-methyl-D-erythritol 
                     kinase (EC 2.7.1.148)"
                     /product="4-diphosphocytidyl-2-C-methyl-D-erythritol 
                     kinase (EC 2.7.1.148)"
                     /protein_id="blongannot.CDS.3976"
                     /translation="MSPVISHPRSAAARHQSDELSPITITVDCPAKTNLTLEVGPAHD
                     EWGGRHELDTIYCAIGVYDTVTATAKQPGAGFSLELEGAYLGDLASSRSDMRRNHAVL
                     ALFAMAQAAEREPDVALTITKRIPVGAGLGGGSADAAATMLAVNRLWELNWPIERLRT
                     IAATLGADMPFCLTGGLAYGTGFGERITDIAPGSRDELALIEQGFSGEVLVGAYQSQL
                     STPEVYHTFDIVGAAEGDRNHLQAAAISLHPRSGQAIDAATQAGASHAFVSGSGPSVV
                     AFAADEAAAQRIIEVWRDTAVVDRIIRAKSPEHPNISVRQ"
     gene            2365937..2366860
                     /gene="blongannot.CDS.3975"
     CDS             2365937..2366860
                     /gene="blongannot.CDS.3975"
                     /note="SSU rRNA 
                     (adenine(1518)-N(6)/adenine(1519)-N(6))-dimethyltransferase 
                     (EC 2.1.1.182)"
                     /product="SSU rRNA 
                     (adenine(1518)-N(6)/adenine(1519)-N(6))-dimethyltransferase 
                     (EC 2.1.1.182)"
                     /protein_id="blongannot.CDS.3975"
                     /translation="MNDTIPATGHLLGAADIRRIAADAGISPTKKFGQNFVIDPGTVR
                     RIVREAGVTAADHVMEVGPGLGSLTLAILETGATMTAVEIDPPLAERLPGTVAEFMPE
                     ATSRLTVVNRDALTVTPENVPDFSDDASFTLVANLPYNVATPILLTLLERFDNLGSFL
                     VMVQKEVADRLAAKPGSKIYGTPSVKLAWYGTAERVGTIGRNVFWPAPNVDSALVKFT
                     RYQADDPAAPGTANSTDDGTQRELVFRLIDAAFGQRRKTLHAALKTIAPSEAFSIAGI
                     DPTRRGETLTIAEFTALAKAIESCGEGDEAQ"
     gene            2364408..2365904
                     /gene="blongannot.CDS.3974"
     CDS             2364408..2365904
                     /gene="blongannot.CDS.3974"
                     /note="Cell wall-binding protein"
                     /product="Cell wall-binding protein"
                     /protein_id="blongannot.CDS.3974"
                     /translation="MAMARRWTPQRFVTLRRIRVIACIAATSIALAGSFAFTARKSVA
                     LNINGQTTQVTTYAMTATRLLEEQGVDIKTHDIVTTSSGDQLANHAVVTVQSAYQTTI
                     NIDGTSVPFWTVATSADQLLGFFEENQNNAAKITVDIDNVYNQLTGGLVINQDGPVTV
                     IADGKTSVAPNGKLPAASILDSKGIVLNKEDRVSVEKDGDTTILRVRRVTHGEETRTA
                     VVPYSTQTIIDSNLPEGQSEIRQQGVNGEKTQVYNVTYVDGVAESETLKSETVTTMAI
                     DQIIAVGAAKSDTDKGSDKKSDSADNGKADSGFNNQHESSGNNANNTGDKNNSSSGNN
                     TNTDTNNNAGNTGGNNSGNSGNTGNSGNTGNSGNTGGGTNNNSGSSGSDSGTTTTPSG
                     RLWHATVAQAQAYAAGAAAQRGWTGNDWDCLVKLWTRESSWLWYAENASSGAYGIPQS
                     LPADKMAAFGANYRDDAAVQIDWGLWYIAQAYGSPSKAWQHSEQVGWY"
     tRNA            2364018..2364091
                     /gene="blongannot.rna.32"
                     /note="tRNA-Thr-TGT"
                     /product="tRNA-Thr-TGT"
     gene            2362910..2363887
                     /gene="blongannot.CDS.3973"
     CDS             2362910..2363887
                     /gene="blongannot.CDS.3973"
                     /note="Conserved hypothetical protein"
                     /product="Conserved hypothetical protein"
                     /protein_id="blongannot.CDS.3973"
                     /translation="MSDPKRQAKRATRAERRAAEEAAQQARAEQAAKERKQQTIIGCI
                     VVAIIVVLVAIAGFAVYKAMRPSNTSSSSQQSNMTADEAYSKLKKVSTQPANADDKAG
                     FVISNKGYGQKAEGAPTVSIYMEPLCPGCASVNRQLDPTLVKLMNAGQLNIDLHFLNF
                     QNNKSSDNYSNRVFNGAIYIAEHDDDPDHLMSYLSNIYAEDFQPGELSNYEPVNNAKL
                     EKQAVKAGVSEDVAAAAFSGKNEYLDWLTASNNYTILRPELFNSSGAFSSPTLTINGE
                     YWDLKQLTLADTNMVDGFLKSIGLDADQVGVEGKMPSIGASGKPISVAS"
     gene            2360492..2362732
                     /gene="blongannot.CDS.3972"
     CDS             2360492..2362732
                     /gene="blongannot.CDS.3972"
                     /note="COG0515: Serine/threonine protein kinase"
                     /product="COG0515: Serine/threonine protein kinase"
                     /protein_id="blongannot.CDS.3972"
                     /translation="MHQQGIRMEGMSDLNALNLEPGEVVGGYTLISRLGSGAMGSVWR
                     VRDDGGTTYAMKILRDSLTDESVAGSGSASTALHDPDLKPDVTPRERLRREAMALKKI
                     NHPGVCGIVDMELDDTLAFIVTELIEGKNLKDDVAANGRYVGDDLERLARKLIEATKA
                     VHAAGIVHRDIKPTNVMVSAAGPVLVDFGIAMGEGESHVTRTGLVMGTPGFIAPEIID
                     GAESDDATDWWSVASVLAFAATGAPVFGTKPMMAVLEREASGNANLSGLPAGTLAAFR
                     SALDPDRRDRCTPDQLLNAIALDALNPNAWQGEQAGPFAAGAVAGQPAAIVAEAAEAM
                     PPFGAAGGVDRNNPRTIWRAAEEAAEAPTMAVFSGNKGDNGDGETAVFSPAGAATATL
                     PLADMPPRPPAGAEQATQLLPDAAADFTDDAGTQVLTGATTPMPDQTTPLAERTTVLP
                     TPQPSSFPPSGTAQSSWDPASNQPTAVDPAIRPALQRIIDQTAQAAPTETMVQNPPMP
                     NPVDVKRGEYLQRGTLPLILLAAPLAALAANAPLVAIIAATALLWLLLTLAYNTEPQL
                     EREGKRGGERKNSDSWIRVATFPWHLVKALLLAIPRILLLVIIYMAGTAVATAALALP
                     VHTISWYFTADWGIPVPLLNDVPFSASGLALGGFMAIGWLVTVFAPQSMMIRLGGGVL
                     RGLKHSRPAGAPSTEVGGAPPAPVAPAPKGGGRGTVLFTIWAIITVALCAMPILGMPI
                     NWMPFA"
     gene            complement(2359717..2360085)
                     /gene="blongannot.CDS.3971"
     CDS             complement(2359717..2360085)
                     /gene="blongannot.CDS.3971"
                     /note="Beta-glucosidase (EC 3.2.1.21)"
                     /product="Beta-glucosidase (EC 3.2.1.21)"
                     /protein_id="blongannot.CDS.3971"
                     /translation="MASQQVAGAQAKGVYAFMKHFALNDQETNRLSELATWANEQSIR
                     EIYLKPFEMSVKQGGAGAVMSAFNYIGMEWGGSHSGLLNTVLRGEWGFRGMVLTIMKY
                     LKRRKLAAAASAPADAPVKA"
     gene            2358473..2359579
                     /gene="blongannot.CDS.3970"
     CDS             2358473..2359579
                     /gene="blongannot.CDS.3970"
                     /note="FIG00424626: hypothetical protein"
                     /product="FIG00424626: hypothetical protein"
                     /protein_id="blongannot.CDS.3970"
                     /translation="MKAKENPFKPTAGGEPPLLIGRGKVIRDFEKGLDNGVGAPGRIM
                     LVTGARGTGKTVMLTVFGDRAKARRWDVIEETASAGLCERLVDALRTGRGALDHLTIR
                     PSLTFAGAGIGLGEAELSPKRMPETLRSAIAGRLDALEKRHAGLLITIDETQAAERSD
                     MIAIATAIQHQIRERRNIAIVFAGLPQMISDLFNDEVITFLRRAKTNILTDIPLDEVR
                     DAFATTFRASGMSITDAQLSTAANVTAGYPYMIQLVGYHIWDAADMRDSDTIIDADVT
                     AGIEEARIDLDNAVCIPELQGLSKNDREYLEAMAASDGPSPTVNVAQRMGKTPNYAAT
                     YRKRLLDAFVIRETERGEVDFAVPFLREYLRRNQ"
     gene            complement(2358325..2358474)
                     /gene="blongannot.CDS.2017"
     CDS             complement(2358325..2358474)
                     /gene="blongannot.CDS.2017"
                     /note="hypothetical protein"
                     /product="hypothetical protein"
                     /protein_id="blongannot.CDS.2017"
                     /translation="MWTASSLNQPKIKIIKNIKKIKIIKSWVEPTEENSRGDNDSAAI
                     RGDNN"
     gene            2357480..2358280
                     /gene="blongannot.CDS.3969"
     CDS             2357480..2358280
                     /gene="blongannot.CDS.3969"
                     /note="Potassium voltage-gated channel subfamily 
                     KQT; possible potassium channel, VIC family"
                     /product="Potassium voltage-gated channel subfamily 
                     KQT; possible potassium channel, VIC family"
                     /protein_id="blongannot.CDS.3969"
                     /translation="MAQRTRHCNRNMGLKTWKKWTDWPLMVLSVVFLVVYSWEILSRT
                     HIALCETVINVIWVVFVVDYVVSLWLADDRWRWFKHNLFTLLTIALPMLRPLRLLRLL
                     TVLHVLNRTSGMAVRGRITVYAVGAVGMLMYVGALAVYSVERGASGSTITDFGTALWW
                     AFVTVTTVGYGDFSPVTFQGKIIAVVLMFTGIALIGIVTATLASWIVDQVNLETDRRE
                     DAREKEVAKEAAQEAIATSANPEIDLLREEVRELTATVAGLRTELERR"
     gene            complement(2356635..2357318)
                     /gene="blongannot.CDS.3968"
     CDS             complement(2356635..2357318)
                     /gene="blongannot.CDS.3968"
                     /note="Conserved hypothetical protein"
                     /product="Conserved hypothetical protein"
                     /protein_id="blongannot.CDS.3968"
                     /translation="METASIELWHGSSHVIKHPEYGLVKPNNDYGRGFYCTRSVELAK
                     EWACAGLDDGFANRYTLATNGLTFLDLSQLPYTILNWLALLVENRRFQPTTTVAAQGI
                     EYLKQVSLPDTSQSDVIVGYRADDSYFSFARAFVNNAISLDQLAEAMRLGELGKQIVL
                     TSPQAFAALRFQGCEIARASTYHVLRNERDRTAREAYRRNSAEADLDGLFMRDIIREK
                     VTNDDHRLR"
     gene            complement(2356004..2356654)
                     /gene="blongannot.CDS.3967"
     CDS             complement(2356004..2356654)
                     /gene="blongannot.CDS.3967"
                     /note="hypothetical protein with helix turn helix motif"
                     /product="hypothetical protein with helix turn 
                     helix motif"
                     /protein_id="blongannot.CDS.3967"
                     /translation="MITAYDETYLPDAMANLAGAFDYALNDCGLPVGLFMDFFATSEA
                     AALFGRGTPKYVCGMSGEELVAEIMRQTGWARILDMPPAALRAGSTPEYWAGWVLAYC
                     QWARGVRFSDILDVLSLGDIVRLYPALHEADESRFVDVYDERAAHNRTEGDSRLHTIR
                     VRAGLSQSGLARRSGVTLRSIQMYEQRRKDLGKAAVSTVLALARTLGCRIEDLLEP"
     gene            complement(2355150..2355416)
                     /gene="blongannot.CDS.3966"
     CDS             complement(2355150..2355416)
                     /gene="blongannot.CDS.3966"
                     /note="Glutaredoxin-like protein NrdH, required for 
                     reduction of Ribonucleotide reductase class Ib"
                     /product="Glutaredoxin-like protein NrdH, required 
                     for reduction of Ribonucleotide reductase class Ib"
                     /protein_id="blongannot.CDS.3966"
                     /translation="MTVTVFTKPHCPQCDATKRQLTKLGVPFETVDLTQNPSTLEQLQ
                     AAGFQQAPVVITPDNSWTGYRPDLIREVAQQVAADNRAAATVSA"
     gene            complement(2354695..2355153)
                     /gene="blongannot.CDS.3965"
     CDS             complement(2354695..2355153)
                     /gene="blongannot.CDS.3965"
                     /note="Ribonucleotide reduction protein NrdI"
                     /product="Ribonucleotide reduction protein NrdI"
                     /protein_id="blongannot.CDS.3965"
                     /translation="MSLSQPEFAAEGKTIGALVYFSSASENTARFVAGCRLQDEGINV
                     YRIPLRAAAPALNVREPYVIMVPTYGGGVVKKAVPIQVKRFLNDPANREWIRGVIASG
                     NTNFGEAYCAAGDIIAAKCKVPYLYRYELMGTPEDTAAVRNGLVRFFTEQ"
     gene            complement(2352384..2354579)
                     /gene="blongannot.CDS.3964"
     CDS             complement(2352384..2354579)
                     /gene="blongannot.CDS.3964"
                     /note="Ribonucleotide reductase of class Ib 
                     (aerobic), alpha subunit (EC 1.17.4.1)"
                     /product="Ribonucleotide reductase of class Ib 
                     (aerobic), alpha subunit (EC 1.17.4.1)"
                     /protein_id="blongannot.CDS.3964"
                     /translation="MTDLTATGLPLDNTADTAAEQYDPAHDYHALNAMLNLYDADGKI
                     QFDKDKAAEREYVTGHVATNSKRFASAAERLEYLISNQYYNPAVFNQYSAEFLDRIYE
                     HVESAGFEFGTFLGAFKFYTSYALKTFDGRLYLEDFPQRCAAVALELAAGNEQQAIEY
                     ADEMLAGRFQPATPTFLNLGKAQRGEPVSCFLVRIEDNMESISRGINAALQLSKRGGG
                     VALLLSNLRELGAPIKHIENQSSGVIPVMKLLEDSFSYANQLGARQGAGAVYLNAHHP
                     DILRFLDTKRENADEKIRIKSLALGVVIPDITFELAKQKAQMALFSPYDVERVYGKPF
                     ADISVTEHYDEMVADDRIKKTYIDARKFFTTIAELQFESGYPYIVFEDTVNRANPIEG
                     RVTMSNLCSEILQVQEPSAYNEDLTYAHVGRDISCNLGSLNIAKAMDGGLGHTVETAI
                     RALTSVAEHTSINAVPSIRRANEEGHAIGLGQMNLHGFLAREGIQYGSEEGLDFTDMY
                     FMTVAYHAYRASHALAVEHGRTFASFATSDYAKPAGQGNYFDKYTDGRRSLTPRTERV
                     RALFEQYGIAIPTAADWEALRDAILKDGIYNQNLQAVPPTGSISYINHSTSSIHPIAS
                     KIEIRKEGKIGRVYYPAAYMTNDNLGYYKDAYEIGWKAIVDTYAEATQHVDQGLSLTL
                     FFPDTATTRDLNKAQIYAWRKGIKTLYYIRIRQQALEGTEVQGCVSCML"
     gene            complement(2352088..2352177)
                     /gene="blongannot.CDS.3963"
     CDS             complement(2352088..2352177)
                     /gene="blongannot.CDS.3963"
                     /note=""
                     /product=""
                     /protein_id="blongannot.CDS.3963"
                     /translation="MSRTVYRALLRLTAPEEFENKSNDDNDNE"
     gene            complement(2351081..2352073)
                     /gene="blongannot.CDS.3962"
     CDS             complement(2351081..2352073)
                     /gene="blongannot.CDS.3962"
                     /note="Ribonucleotide reductase of class Ib 
                     (aerobic), beta subunit (EC 1.17.4.1)"
                     /product="Ribonucleotide reductase of class Ib 
                     (aerobic), beta subunit (EC 1.17.4.1)"
                     /protein_id="blongannot.CDS.3962"
                     /translation="MAPISIPRKPLKLIDRVSATNWNRLEDEKDLEVWDRLTGNFWLP
                     EKVPVSNDIPSWQKMTEDEHTLTMRVFTGLTLLDTIQGTVGAVSLIPDALTPHEEAVY
                     TNIAFMESVHAKSYSSIFSTLCSTEQIDAAFDWSENNEFLQKKAEIVLDYYEGDNPYK
                     RKVASTLLESFLFYSGFYLPMYFSAHAKLTNTADVIRLIIRDEAVHGYYIGYKYQKGI
                     AQLSDAERLDLQDYTYDLLNELYDNEVEYTQSLYDRVGLTDDVEKFLRYNGNKALMNL
                     GYPALFPAEICDVNPAILAALSPNADENHDFFSGSGSSYVMGKAEETDDDDWDF"
     gene            complement(2349842..2351017)
                     /gene="blongannot.CDS.3961"
     CDS             complement(2349842..2351017)
                     /gene="blongannot.CDS.3961"
                     /note="putative glycosyltransferase"
                     /product="putative glycosyltransferase"
                     /protein_id="blongannot.CDS.3961"
                     /translation="MEQEPLVSIIIPVYKVEKFLDECVASVAAQTYANLEILLVDDGS
                     PDNCPAMCDAWAARDPRIRVIHKPNGGLSDARNSGIAEAIGAYIYFADSDDTVAPTLV
                     EDCLNAMREYDADLVMFQFDTISENNKPLLSNYRHNDFTEVQVLTPVEVIKKQVKAEI
                     DGYFWAFLAPASTYQGTGFSFPVGRKIEDLSRICNVIGEATRVVRLPKALYHYRMREG
                     SITASWDPQLTRDWTRAADDREEYIVHRFPELKGFMTLQQLNFFANLDYETMRQSLIA
                     GLKIDPEDADALRRRIEGLTKSADEGDEPVPETLRELLGLLKLGIAKVADGTFGKADG
                     SSTDGDAENDDVTLADRFRDMREDWRQLRIQRIEDAEERKAERKAARNGVTFESVSH"
     gene            complement(2348356..2349483)
                     /gene="blongannot.CDS.3960"
     CDS             complement(2348356..2349483)
                     /gene="blongannot.CDS.3960"
                     /note="Maltose/maltodextrin transport ATP-binding 
                     protein MalK (EC 3.6.3.19)"
                     /product="Maltose/maltodextrin transport ATP-binding 
                     protein MalK (EC 3.6.3.19)"
                     /protein_id="blongannot.CDS.3960"
                     /translation="MAEVVFDHVTRIYPGNDKPSVDDLNLDIKDGEFLVLVGPSGCGK
                     STTLRMLAGLEEVNKGRILIGGKDVTTMQPKDRDIAMVFQNYALYPHMTVADNMGFAL
                     KIAGTPKDEIRKRVEKAAEILDLTEYLDRKPKALSGGQRQRVAMGRAIVREPKVFLMD
                     EPLSNLDAKLRVQTRTQIAALQRQLGVTTLYVTHDQTEALTMGDRIAVIKLGILQQVG
                     APTELYDRPANVFVAGFIGSPSMNLNTHPVVNGKAKIGEDTVDLPAEAVNKLTAEDNG
                     QIVVGFRPEDAGLAPADDPNAFSLKVVNVEDLGSDGYIYGNIITDGSAAEAAQVMSDQ
                     NKLTTIRVNPRALPKVGATVKIKIDPAKMHLFAPSTELRLN"
     gene            complement(2339866..2347575)
                     /gene="blongannot.CDS.3959"
     CDS             complement(2339866..2347575)
                     /gene="blongannot.CDS.3959"
                     /note="Lead, cadmium, zinc and mercury transporting 
                     ATPase (EC 3.6.3.3) (EC 3.6.3.5); 
                     Copper-translocating P-type ATPase (EC 3.6.3.4)"
                     /product="Lead, cadmium, zinc and mercury 
                     transporting ATPase (EC 3.6.3.3) (EC 3.6.3.5); 
                     Copper-translocating P-type ATPase (EC 3.6.3.4)"
                     /protein_id="blongannot.CDS.3959"
                     /translation="MQVAATALGGRDFEGQVTKEINGKTYILIGNEQQLRAIGSGKKV
                     IGRINKVTQTCMRQGPNYQWVDGTPSSEYAGDADLSDSDTLRDADASDYDNSLAICRT
                     KVDAGNTRIKYYGVGADGTQTDYSAANTGLTYSADANYLIFRDIDLSKNAADTNNTEW
                     TPLMFSGTMLGAVSNDGDTAASLWKAVGADGASVVHATAARPVISHVVVNQKDMVSNV
                     KGDQLDVSKQQGIGFFASITNKTVMNSNSLGSAGTAVVSNLKLQDVSVANHTSESYIP
                     ATLLGMLTSAVGGLLDLLLKALKLLTFGQVDLGLNLRGLLTLHKDNPSNLATGAFAGR
                     IYGDAKVTDCEVADVSVSSVSRMTGGFVGYVEGATRYDAVSGIVGTLTNVLSKILGVI
                     PFLGLGDLVDWLLSGTLGLNALIPVGYYNPVISNSSVNGFKKNVVIGNKDNPQAGGFV
                     GAQIGAIIENSSVTSTNGFTVQATQYAGGFAGVSRNGNVGGLLDSLGIDLLSALRPQS
                     LIENSNLTVDGDGKVTVSATDYAGGFSGAMANAYAVNNTISATAAVSTDKSHAGGFTG
                     FASVGWGLELGTDDAANASLLKQLTKAVAKLLSGSGSGAGELLSIVGVNPSVILGTQM
                     KGSLTVKAGGDYAGGLVGEGSGTVIGDSSQDHLKNLTFWKYNNPRDFPQQRSTTIEGL
                     ESVTATGSYAGGIAGNLQPTTVAGLLNSVVKIGDIATLKKFDQFAAFTVENMSVTAPA
                     SGLTVKAGSYYAGGAIGCATGGDVTNTNLTNLATVTAKGEAGGFIGFSGPGDAVGAGG
                     LNVLGLIKLSGLLSVAQYSSVAVTSSNVNGIANGFTVKATGKNENNETTDYAAGGFYG
                     QANSTKTRESHVTNLKSVAADTSTSDGIAGGFVGFSTTGGLADALSNADDSSVLDNLI
                     KGGLLSVNDLLGAMPYLIPSYTYTTVTYVNGGYVEGDIAGGYAGNFQSGKVNQFSETD
                     LENDSTLADVQSRVQANPVAVVNLDHVTGGAYAGGFGGKVVSGALASAGNGGLSLLGK
                     FGTVDLANLLQVVQGYVPFISYAGVHSDATTVETTSGNKISDPDDPGFTVSATRLDQS
                     DTQSGSAGGYIGYGSGVQVSHSSVTQLRHTDVKAPKNLETTGSIDDTYLSKDSSYAVT
                     AARYAGGYIGKMDIGSAAAVGGGLSLLDQNVNLNDVLSVLDVVVSTIEHSDVTGGIGG
                     YSVLAGTADHRNANNKPDPLGMAGGFAGDIEGGHIQDSSSHEFVYIIGQVSAGGYVGT
                     MQPGAVANVLGDGSVLKKLVNLDNLLSLVQDFVPTIRNSSTDATVCGGAVRAQAASDT
                     TTRRGMAGGYAGRNRGGHIWGNNTAAWKQENTDGKYNGPQRVAYAARIRSVYGAEIAG
                     GYTGFMEAADTAEGGSLSLLGGLIKAGNLAGVLSVVYPTEEHTKVTGPLRNMSYDQWK
                     TWVDNIGKYGAYGKEFTDVTTADGAGSVTDQDSLDKFLESYIFGFNVVAGRAEYRTGA
                     NLHDSGVAGGHVGLMRTGTITDGQSMDVKTVSAMRAAGGYAGTMESGSASSFGSIQLF
                     GDKGIKLDLGQMLDVAQVFVPVIKSSSVAGYRKGMKVVATGEDITHGTGNAGGYVGLA
                     VGGQIWGDLDQNGQKLADGATADKAAGANVSNLRKVEGRNNVGGFIGVATAGAVADVD
                     TNASEGFLQGILDSLVSTPASLVSVLQATVTTIRGAHVSSDDPAWGYTVDGAYETKDD
                     KGNTTTKYALNAGGFAGSLQASILGDKDSAKGTGSEADPNNDPAALTVTGLRAVEGGQ
                     YAGGFFGLADVSSVASVGGGEAGDKQDTNLLLKLLKVGNVGVLEAFRTFIYDGQVNGV
                     NDGIQVVAHDSTTKGMLDSKRYTGAAGGFGGGLINGSVKQSNVTNLNSVTGVNYVGGF
                     IGHLGKSDTVAADNAQLGTDALNLLGATAGVLDIWGSHVGDSHVTGIPDGYTVTATHH
                     GDDYGKATDKATGREVAGGFVGYADLARVKGCTAGNLKKVTSGEIAGGFVGETSRAYL
                     VDTQVNSVLVELLLQVVNALVKLLYLDKAQQVGVIDLGKWFPTIFGKVFDLKVLSEGD
                     VLYVNLFGLKVSVALSKADAENQQQTDVAIVTIGDSVIKLPCSKDGIDMDGSGSNLTV
                     QLIKGNRTRVEQSTVTGIASGYDVFGGGATQDTDGMKDLSTGYAGGFAGLNDEGVLAD
                     DHMVYADTIRGTSGLVDPFSNTKLKSVWDFNTMSDILGPVDEGNGGKAYNTYRIYRKA
                     AANAGEARTSAQDGNKIFSQKNTADDALNTGLDRWEVKLFDVVNTYDSGAVHSGASGD
                     AGTTWVGIKDAVTVAGGSSTKLDAYQSPAKAVLMLDATVTDNNGGLTPEPDDGQDPCG
                     KDGCRTIDLTVQKVWKDGNLERPQSVELKIAAHYTDGSGNTVTPQTIQCFGADCTTVT
                     QKNPWTVTLDSSDASSWSNTWRKVIQGLPVAFVDGQDANGKDIVRYYTYTVKETAVTY
                     KDGDTTKTIKPAEAGYQVSVSYNTKERVAIVTNAALLPDTGGAGTMWFLMFGLLLMGA
                     GVVWYVRNQRVQSGTVRSGSSRIRKRGAHAA"
     gene            complement(2338212..2339801)
                     /gene="blongannot.CDS.3958"
     CDS             complement(2338212..2339801)
                     /gene="blongannot.CDS.3958"
                     /note="Cell wall surface anchor family protein"
                     /product="Cell wall surface anchor family protein"
                     /protein_id="blongannot.CDS.3958"
                     /translation="MKSLMKKVFAAAAAIATVFGLAATTVATANAADNATLTVSTADA
                     KFAGKTVNAYKMFSATVSGDGTAVSYTLTDEWKPFFEDSAASGLTGATNENVNDKAND
                     YVSKLQGEDLVAFATKASNWAQTKANNIAAGVTTQVSDDATDGKYTATFAGLDYGYYV
                     VAVPGATLANTSGQYATLVSVDRANVTADIKGDLPTVDKKVQVGSTGKDVTDAKIGDT
                     LTFTLTSTIPDMSAYDTYTFNFKDTLSKGLTFGQVTSVTVDGVTNPLTVGTDYTVTTP
                     TAPDNTLTVAMKDFKAKQQANAGKTITVTYTATLNEKAAVGGHGNTNSATIQYSNNPS
                     SSGTGESEPSKVRVFTYGFTVDKYTGKKYDDAATRLAGAEFTLAHKDGSAISFVKVAD
                     SETQNAVYRVAKAGETGDIIITPANGKVVFQGLKNGEYTLTETKAPAGYNKLASAIGV
                     KVDGQNDGTDTTNATVAITYNNNNGSNYNQSASNGVIPVQNKSGVTLPETGGMGTIAF
                     TVIGVLVIALGVAWTLKRKNA"
     gene            complement(2337148..2338131)
                     /gene="blongannot.CDS.3957"
     CDS             complement(2337148..2338131)
                     /gene="blongannot.CDS.3957"
                     /note="Sortase A, LPXTG specific"
                     /product="Sortase A, LPXTG specific"
                     /protein_id="blongannot.CDS.3957"
                     /translation="MKRLRNILPLLVILGGMLILFYPTISNFLIMRNASRAVNNYDAS
                     VEALSQEQYQKVLDAAHAYNEKLAQNDAGETDALASAVNSASTDEEYNSLLNIDGDGM
                     MGYITVPKLDETLPIYHGTSEKVLQSGIGHLKQTSLPVGGASTHAALSGHRGLPTAKL
                     FTDLNLMKKGDKFYITILKDTYAYQVDKITTVLPTDTKQLAIEPGKDLVTLITCTPYA
                     VNTHRLLVRGHRIPYAPQQQDDAKSTFHVDIPLQYLLPSLALIALLIAWHLWQRHERR
                     RRQSGSAKVASDDSSSAAIEPDGDLPPQPANTNNQSHSSRRKGPGRHVRPA"
     gene            complement(2336373..2337164)
                     /gene="blongannot.CDS.3956"
     CDS             complement(2336373..2337164)
                     /gene="blongannot.CDS.3956"
                     /note="Conserved hypothetical secreted protein"
                     /product="Conserved hypothetical secreted protein"
                     /protein_id="blongannot.CDS.3956"
                     /translation="MLDPHSGSEYGAARIAAMIAATITIILTGLVSFGFMVPYAQADS
                     FGTLTINAVWGRDTASPKSLAGDTYAIVRVATVTTNNDGSVSSYKTVSDFSGLTADWE
                     RLTSSEYHDAAKKLAAHAAKNKLYQHSGTTNVAGQLTFQNLPLGLYLVSRTDSAKANK
                     AYDCDPFLISIPGSGDTAADLNITVEPKFSAGTLVTPPENNPNKEPVKPGVIGRTGAA
                     VGSIAAAAGLMLLVAFVLFRLRMRRRMSDVNLSDKSHTDDESVMK"
     gene            complement(2334603..2336015)
                     /gene="blongannot.CDS.3955"
     CDS             complement(2334603..2336015)
                     /gene="blongannot.CDS.3955"
                     /note="Chromosome segregation ATPases"
                     /product="Chromosome segregation ATPases"
                     /protein_id="blongannot.CDS.3955"
                     /translation="MELNELPQMDPRALKATSVKAEDEHADSAEPQALKITAASSNPK
                     MFTLPWHKPLATWPKDLLANLPRGISRHVVRFVHVGDEVYAMKEITRQVAEREYEILR
                     RLQKLELPTVTPIAVVIGRHTREGEPLEAILVTRHLKFSLPYRALFARNLRPDTAERL
                     IDALAVLLVRLHLAGFYWGDVSLSNVLFLRDADAFSAFLVDAETGDLQAQLTDGQREY
                     DIDLARTNIIGELMDLASGKLLPGDVDEIEVGNRLVDRYHSLWSALTDTDKFNPDEMW
                     KIEQRVNKLNELGFDVDELEMKTAEDGKRVLVRPRVVDAGYANRKLLRLTGLDVQENQ
                     ARRLLNDLDAYRASTWREGEDLEIVATDWMREVFEPTVRMIPREYRSQIEPAQFFHEV
                     LDHRWFLAEKAGHDVPMGEAVTSYIDNALPSYSLDSKALAELNEEADSGVIDDESTYS
                     DPDDDGYNPDDDPDAAVWSH"
     gene            2333504..2334496
                     /gene="blongannot.CDS.3954"
     CDS             2333504..2334496
                     /gene="blongannot.CDS.3954"
                     /note="23S rRNA 
                     (guanosine(2251)-2'-O)-methyltransferase (EC 2.1.1.185)"
                     /product="23S rRNA 
                     (guanosine(2251)-2'-O)-methyltransferase (EC 2.1.1.185)"
                     /protein_id="blongannot.CDS.3954"
                     /translation="MAIKKGPTKGSGGKHRNKLKGYGPTPKAEDRVYHKAYKAKKAAE
                     RRQMADPRLAARRRVDKFASADTSDLVYGRNSVLEALRVGVPSSTLYIMSRIEHDDRT
                     REIVKIAGMNGLHMLEADRLEMDRIARSGNHQGVILKVDPFQYSSLNELADRAEKKAK
                     AMEAANSAAARIAARPLFIALDGVTDPQNLGAVIRSAAAFGANGVILPERRSASVNAA
                     AWKVSAGAAAHMPVARVVNLTKALEGLKERGYYVVGLDGGGDKLVGETGFESDPLVVV
                     LGSEGSGLGRLVRETCDAIAGIPISSSVESLNASVAAGISLYAVSNARRKAAAE"
     gene            complement(2332118..2333416)
                     /gene="blongannot.CDS.3953"
     CDS             complement(2332118..2333416)
                     /gene="blongannot.CDS.3953"
                     /note="major facilitator superfamily MFS_1"
                     /product="major facilitator superfamily MFS_1"
                     /protein_id="blongannot.CDS.3953"
                     /translation="MIFGLSLLYWGLWLAILILWMGRFVTSFLSIYLVSALRLDEGVV
                     GTVVAMYGFGAIIGCLFGGTLSDRFGRQSMIIIGEIGAAAALLVVSVLTDPVSLGAAL
                     FVYGAFASLPSPAIAAYIADVVPAERQQRAYVLQSWAINFGYAIGPIVANQLVKISYS
                     LMFYVEAAVMIAVTILLIAFFREVRHLGITVSVPSAVRHEDECSVTHAEFAGIERPNH
                     SDAAPAASVKGAMSRNWRRVLTDTPFLGFSLLMFGYFLVYFQSTSGLPIAMTDLGLGL
                     GEYSVLLTINGGMLCLLQIPAMKLFARMGNSRVLVMGLAVTVIGYAVQAAAHSWGGFA
                     LAVVLWTLGELGTFPIATTTVAAMAPASARGTYQGVYNVVWSVSVALAPLIGGWTISN
                     FGGRTLWIACTVVLIAVTLGLKLTKGSRDRAMARSLHDSL"
     gene            complement(2331209..2332039)
                     /gene="blongannot.CDS.3952"
     CDS             complement(2331209..2332039)
                     /gene="blongannot.CDS.3952"
                     /note="acetyl esterase family enzyme"
                     /product="acetyl esterase family enzyme"
                     /protein_id="blongannot.CDS.3952"
                     /translation="MYGMQYIQQTIVGIDGSEARFFGYVADNSEEMEPDRIRPAILIL
                     PGGGYAMTSDREAEPVAMQFLAKGFAVFVLRYSVQPSRYPVALLEAAEAMRLIRANAD
                     QWHVNPAQVAVLGFSAGGHLAANLATSVGDEDIREQGGIDPDAVRPNALMLSYPVITA
                     GKYAHRGSFQCLLGDQAHNQALLDKFSIEKHIDAKTPPVFVWHTMTDDAVPVENTLML
                     IQACRAAGVSIEAHLFPEGSHGLSLANAETAGNGFYAHIVECVQCWPDLAEAWLRRLF"
     gene            2331063..2331197
                     /gene="blongannot.CDS.1999"
     CDS             2331063..2331197
                     /gene="blongannot.CDS.1999"
                     /note=""
                     /product=""
                     /protein_id="blongannot.CDS.1999"
                     /translation="MRPLPGFLSRLDAQDCAVMDTGATAADAYDCHYSITAWRTWRTA"
     gene            complement(2328039..2331026)
                     /gene="blongannot.CDS.3951"
     CDS             complement(2328039..2331026)
                     /gene="blongannot.CDS.3951"
                     /note="cation-transporting ATPase PacL"
                     /product="cation-transporting ATPase PacL"
                     /protein_id="blongannot.CDS.3951"
                     /translation="MDDLKDQSAVSTTATNGVVESEEVRAQEALLGDTDPSLTSADDV
                     AKALNVDPSHGLSEEEAKRRLAKFGPNELASAPPVPKWKKFLAQFQDPLVYLLIAATI
                     ISVIAWFIEKANAQPGAEGGEVLPFDAIVIILILIVNAVLGYMQEAKAEAAVEALAQM
                     TAPQTSVLRDDKVMRINTADVVPGDIIVLAEGDSVSADGRLVNAASLRIAEASLTGES
                     VPVGKKPDTLTEAKALGDRANMIFNGTSVTQGTGRAIVTGTGMNTQVGKIADMLSATE
                     DEKTPLQKEMDYVSKILGIAVCVIAVVVLVALAVLEGFNDVHDVIDSLLLAVSLAVAA
                     VPEGLAAILTVVLALGVQRMAAHNAIVKKLHSVETLGSASVICSDKTGTLTRNEMTVE
                     RVVTPSGAVQITGTGYAPEGRMVMTGGVSPESEQAQIVADEVVATLVAGTLANDGELR
                     EENGRWEIVGDPTEVSLIVAARKVKADRKIKRYTRVGEIPFTSERKRMSIIAKDSTDS
                     DKLTVFAKGAPDVLLSYCTRIRVGGQVRKLTEGDRQSILATVERLSSEAYRTLGEACR
                     PLETSSLADVPGVSVNAAGQVSDIADQAEAIETDLIWNGMVGIIDPPRTEVRDSVTEA
                     HRAGIRTVMITGDHPLTAARIASDLGIIAKDGKALTGDQLDQLPDEAALDKATSEVSV
                     YARVAPEHKLKIVESLQRQGNIVAMTGDGVNDAPAVKSADIGVAMGITGTEVTKQSAK
                     MILADDNFSTIVAAVREGRVIFDNIRKFLRYLLSSNVGEVFTVFLGVVFAGFLGIRQP
                     ETVGVTVPLLATQLLWINLLTDAAPALAMGVDPQTDDVMGRKPRKVTDRVIDASMWGD
                     IIYIGVIMAIVTLIGMDMHLSGGLFTDRSVDAIGHEAQMTEARTMGFTILVFAQLFNA
                     LSSRSHLQSAFVGLFSNKWLWGAIGLSVALQLVVIYVPFLNGPFGTVALSPMAWVECI
                     CLAAIVLIASELRKIVLRAMAKR"
     gene            2326101..2327822
                     /gene="blongannot.CDS.3950"
     CDS             2326101..2327822
                     /gene="blongannot.CDS.3950"
                     /note="FIG01271588: hypothetical protein"
                     /product="FIG01271588: hypothetical protein"
                     /protein_id="blongannot.CDS.3950"
                     /translation="MTNSDGGFQFDFQQPEKPVRPTVPPIPGQETAAYSTEPTAQATP
                     ALQFPQSVQSAQPTQPTQFVQPAQVAYASQPTQAVPTVQAAQPTQPIDPAMTQPFSPQ
                     FLAAVAAQAPQPAAATQPVVSETPIAAVPGQQQYVWDQTTQSFRPVEPTAPVTPAAPA
                     APAAPATSPVSVASNAATQAFQPNQAEQPAVDAEATQAFQPDQVMATQPFEAQAMPNA
                     ETAATQAYGASSTVSGETVAMPATQVASADDAAATQVFQPAALAASAQAQPAVMPPSI
                     PLDQVSDEDDSDGAEPRHGGSGKKNTRKIVSIAVAVVAVIALVVAGLLWWHSNSSKAS
                     QAVALAECKVAAKQYTNAQKKLTTAISNGQTSAQTSTSDVADANTLTTLNQALQDAGN
                     PADTAKCDSNLNATELKSHTKELQNDASDMADKTDAINNAIKAVNTSKATADTNTLKS
                     NLSSAISQAQGTLDNSAGSVADENTRTALQNAITEANTVMNGTSPSESDVNNAISKLQ
                     KAESDVTASMQAKQQADAAKQAQEEAQQKADQEAQQKSQDESNNSDNNNGGDNSTSTD
                     GTDGSNN"
     gene            2325457..2326038
                     /gene="blongannot.CDS.3949"
     CDS             2325457..2326038
                     /gene="blongannot.CDS.3949"
                     /note="Deoxycytidine triphosphate deaminase (EC 
                     3.5.4.30) (dUMP-forming)"
                     /product="Deoxycytidine triphosphate deaminase (EC 
                     3.5.4.30) (dUMP-forming)"
                     /protein_id="blongannot.CDS.3949"
                     /translation="MLLSDRDILAAQSAGHISLDPWTPEMVQPASIDVRLDRYFRLFN
                     NHAYTYVDPAENQGALTEQFEVAPDEPWILHPGEFALGSTWEYVKLDPSIAARLEGKS
                     SLGRLGILTHSTAGFIDPGFEGHITLELSNVSTLPVKLWPGMKIGQMCFFQLSSPAEH
                     PYGSKGTGSHYQGQRGPTPSRSYENFYRAHIDD"
     gene            complement(2324240..2325100)
                     /gene="blongannot.CDS.3948"
     CDS             complement(2324240..2325100)
                     /gene="blongannot.CDS.3948"
                     /note="FIG00423816: hypothetical protein"
                     /product="FIG00423816: hypothetical protein"
                     /protein_id="blongannot.CDS.3948"
                     /translation="MARNDEDYDFFGDGQYDDSRSSRRAQNRRPSRRDAGRRFAATKA
                     SSPTSILCRRLAVVSGLLAVVVSATSAVHEIAPYAISFMTAVPGRYIALTAAVLIGIT
                     LILVIAARVTMPRYATHGGVGAGGIIALVCAIVCLVIGVAVGVLFPEGLIQQSNDKAP
                     VEDTAQMEQGIEQAAGACKEGWQGLDTGGLPGITTVQMCTDPRVAFVSFESESSAAIS
                     RAPIESKISELLSQYADNEQTKGDWRLLNGKRWMVFGEASKMTALQQQWGGELETITA
                     AADTADSGNA"
     gene            complement(2323363..2324121)
                     /gene="blongannot.CDS.3947"
     CDS             complement(2323363..2324121)
                     /gene="blongannot.CDS.3947"
                     /note="possible phospholipase/carboxylesterase"
                     /product="possible phospholipase/carboxylesterase"
                     /protein_id="blongannot.CDS.3947"
                     /translation="MSKEANASQPLIGRESTTVPGRFGEPLTVEHSVTSRGGFDQHAT
                     HPLFLCLHGWGSSEEDMADIMRLIAPYNDFVALRGPLTLAPAREGSPDPGNYAWFHDA
                     LPIGDDRDYDAYAAATAVDRWVADNIPADRDVVPLGFSQGGLVAVHLLRINPERYRAV
                     VSLSGFNTPGQVPGTAPADSRLADYDIPVFYTYGKNDGVIPKYELFATAAWLEEHTWL
                     KTKSYHGLDHNVSLEEFADLRQWLLDNDITSGVL"
     gene            complement(2322449..2323303)
                     /gene="blongannot.CDS.3946"
     CDS             complement(2322449..2323303)
                     /gene="blongannot.CDS.3946"
                     /note="Protein of unknown function DUF81"
                     /product="Protein of unknown function DUF81"
                     /protein_id="blongannot.CDS.3946"
                     /translation="MADSVIDCSPMSEVSTASTTAHTEENHVDESPRGIAVMVVVGVL
                     VGLLSGLFGIGGGTIIVPALVWLGLTQRHAAATSMLAIVPTSVSGVLAYAVEGNVDWI
                     AALLMFLGMFIGGQIGSLLLSRLPEVVLRWAFVVFMAFIIASQLIFIPSRDSSIEFNL
                     VTVLLMIVFGVLAGILAGLLGVGGGAICVPALSILFGASDLIARGTSLLSMFPNAMTT
                     TVANVRRKMVHAKAGLIIGIVAALTAPLGTWIAGAMSPRAGGILFATYLTVLLIRSIW
                     VALKVTRE"
     gene            2320333..2322405
                     /gene="blongannot.CDS.3945"
     CDS             2320333..2322405
                     /gene="blongannot.CDS.3945"
                     /note="Na+/H+ antiporter"
                     /product="Na+/H+ antiporter"
                     /protein_id="blongannot.CDS.3945"
                     /translation="MAVFELILCIIAAVVVSSFVSRFVPKVSTPLVQIVLGVLVTYLP
                     FFPNATLDPELFMVLFIAPLLYLEAHEIDKSALLKTLDLSLSLAIGLAIVTMAAVGFT
                     LHAVWPSITLASALALGAALGPTDAVAVSSLGKEASLTQRQRSVLKGESLFNDASGIV
                     GFQFALAAAFTGEFAVGQAAGEFVISFFGGTLFGLVIAAAANWLFETVRSLGWETTTT
                     RILMELFLPFLLYLGAEEFNVSGILSVVAAGLFIRFDRTGVGPNVARTNIVSTSVWGV
                     LSFSLNGAVFILLGMQLPRAMRASWSDPYISNTVLIGIILLVTLVVIALRFFWIAAML
                     RVARDTITGQRRKMTPERWRSAAVMTFGGPKGTITLSLMFTIPYYIAGGAPFPMRDEL
                     IFIASGVIIVTLLLANFLLPLLAPNRGKDPSAEMIPVTIDVLRATVEELTGRITPENR
                     RAILMVIDQYTKRIGRLQQRIGDTDPQGFEQLQIEALHWEKEFVRDRLADTKAHPAAD
                     TATQELNVEACERMLDQIMNTLRHTSTDPTSGHAVSQIRGRLRMFQRQMSNYAKRTVS
                     KIRHTTPLVSEDQIFARTRELQVEAIHHVIGRLIDEMGQDTYNTEHCSALLLDYRRAE
                     ASLQARPTMSGTTETITQVEDVKRESYGIELGMIQDMYEAGDINRAQARSLRRNIYVM
                     QVDADSGI"
     gene            complement(2319758..2320207)
                     /gene="blongannot.CDS.3944"
     CDS             complement(2319758..2320207)
                     /gene="blongannot.CDS.3944"
                     /note="tRNA-specific adenosine-34 deaminase (EC 3.5.4.-)"
                     /product="tRNA-specific adenosine-34 deaminase (EC 
                     3.5.4.-)"
                     /protein_id="blongannot.CDS.3944"
                     /translation="MEYDEAMRCALELAGQAAAAGDVPVGAVVLDAAGQIVGRGYNTR
                     EADGDPLAHAEIIAMRQAAQALGAWNLADCTLAVTLEPCPMCAGACIQTHIGTIAFGA
                     WDPKLGACGSIWDIPRDPHIGHSPEVHGGVLEGECQSILTDFFAQRR"
     gene            complement(2317332..2319638)
                     /gene="blongannot.CDS.3943"
     CDS             complement(2317332..2319638)
                     /gene="blongannot.CDS.3943"
                     /note="Alpha-galactosidase (EC 3.2.1.22)"
                     /product="Alpha-galactosidase (EC 3.2.1.22)"
                     /protein_id="blongannot.CDS.3943"
                     /translation="MAENTSTFTGAAADGTALTAVYLTQPAANVAIGLVFAGSDLPHI
                     VHWGRPLAKPDTLLAAYDALKPQRVSGALDDTAWPSILPTQAESWIGEQRVVLRRAGV
                     ELFPKFTVTNIEAGGVLEATLDAVSGESYTDVAGHARATGPVRVPGVIVTARDEEQGV
                     EVEWHLELLPGGLVRQKATVTNLFGADAGAPLEIGKIELGFPLPESAGEILTTTGHHL
                     RERSPQRQPLTVGRFEKPQLAGRPDFDASLLLTAGVPGFSFEHGDAYSVHVGWSGNSV
                     LSAERLPYTTGVIGGGELLFGGEVTLAGPGEGQNSYDTPWLFGSYGDGLNEIAARFHS
                     YVRSLHPRLFSHGRPVILNTWEAVYFDHNFDTLKALADKAADSGVERFVVDDGWFGSR
                     RDDTSGLGDWQIAQDVWPDGPKSLKALADYVHAKGMEFGLWFEPEMVNPDSDVARNHP
                     DWILSPTTGRLPLQGRTQQVLDLTNPDAFDYIYGCMDQLVGELGIDYIKWDHNKLVTE
                     PGSRRSGRPAVHAQTLAVYNIFKGLKTAHPGLEIESCSSGGGRVDLGILEHADRIWVS
                     DCVDPVERADIQRYTSLLVPPAMMGEHVGASPAHSTQRATSQELRMAMAFFGHMGIEW
                     NLLKEPDEALAKLAVWVAEFKKHRDWFAIDTCVHADSNDPAVRLDGMVMPNRDAAIYR
                     FTQLTTSQTYPAAPVHLPGLDPERTYRVSPLDPSLDLTGLTNGQSTLGWWNEEGVVLT
                     GEALQRYGIRPPSLHPQQAVLLKAVALS"
     gene            2315959..2317167
                     /gene="blongannot.CDS.3942"
     CDS             2315959..2317167
                     /gene="blongannot.CDS.3942"
                     /note="Xylose-responsive transcription regulator, ROK 
                     family"
                     /product="Xylose-responsive transcription regulator, 
                     ROK family"
                     /protein_id="blongannot.CDS.3942"
                     /translation="MSDVNAIPQWFSGSEHTHRVAAAIAQYGPIARTTLAQMLGLSQG
                     ALSRITSDLIYAGVIEELPAEAGPSGKLPERFTPRESSDRRGRPQTSLVLCSNARTFI
                     GVKVHGMSIVAAAVNAHDEVVSGRHEVPIGADQSAEYVVSAITRLVRECSADIASSGL
                     PSPTAVGVAVGGHVVDDSIVTFAPFLHWDGATDLGTMVTEATGLPCGVFNDIDSLLVD
                     ASWFGPGVGVDMFAVVTIGVGVGYSLAVNGKPVQYPDKSYGLVGHVLIDPEGPRCTSG
                     HIGCSQCLTDDSIAEQYSAIVGRAVSFEDFARDAKGRVPQATQLVNRTCFRLGSLVAT
                     VANIAMPGHVMIAGESAFLAKLGTDSLRDGIRFYRHSQTQPVKFTIMDHDWQLWAKAA
                     ASRVIVKHIG"
     gene            complement(2314496..2315785)
                     /gene="blongannot.CDS.3941"
     CDS             complement(2314496..2315785)
                     /gene="blongannot.CDS.3941"
                     /note="Multiple sugar ABC transporter, 
                     substrate-binding protein"
                     /product="Multiple sugar ABC transporter, 
                     substrate-binding protein"
                     /protein_id="blongannot.CDS.3941"
                     /translation="MLSDSPHATPRLKRLAVRTAAVMCAIAVGFGLAGCGSSTAGTVT
                     LDFFQFKSEAADQFKSMVADFEKQNPTIKVNINNSANAQTDLRTRFVKNRVPDVITFN
                     GDISFGNFAASGVFYDFTDEPIVDTLNPGMVQIAKNLVQTTDSSKKRLYGLPFAGNAS
                     GYIYNKALFRKVGLDPENPPTTWSEFTDMLNTFKDAGINPLQGSVADAWTTQAPLASL
                     TGTLVPESKYTELKQGKTTFQELWKTAVEKESELFTYSTADTGVTYQQGTQNFAQGKA
                     AIIPLGTYAIPQILLINPDIELGFAQMPATDDASEQILTAGDDVMLTIGANTKHPKEA
                     MKLVEFLMQKDQLDAYADAQSAITPLKDTYFGNDALETVRPFFEENRLADFCDHYIPS
                     SINIGGYLQTMVTSGNTDRFLNQMQTEWDKVQARTFE"
     gene            complement(2313545..2314474)
                     /gene="blongannot.CDS.3940"
     CDS             complement(2313545..2314474)
                     /gene="blongannot.CDS.3940"
                     /note="Multiple sugar ABC transporter, 
                     membrane-spanning permease protein MsmF"
                     /product="Multiple sugar ABC transporter, 
                     membrane-spanning permease protein MsmF"
                     /protein_id="blongannot.CDS.3940"
                     /translation="MSHATATKTAAKKPAKKKVSAFSTRKVDPAYYWMVVPAAIIFAF
                     FLYLPFLDGVKYSFTNSQGYGDYKFIGLKNYIALFQDNRVGHAYLFTFLIAILITVLI
                     NVIALFLSVLLNSKIAFKNGFRAIFFIPYTLSVLVIGYVFKYIFMNPLPELGKALGIK
                     WLSTSLLTNEQLSWIPIVFLAVWQGIAYSVLIYLAGLQTIDDEIYEAAAIDGVNAWQK
                     FWKITFPLIGPFFTINLVLSMKNALGTFDQVVALTEGGPNSSTETVTYLIWKGGLTGG
                     EYAYQTANAVLFFIVLAIIAFVQLRISRSQEQI"
     gene            complement(2312660..2313526)
                     /gene="blongannot.CDS.3939"
     CDS             complement(2312660..2313526)
                     /gene="blongannot.CDS.3939"
                     /note="Multiple sugar ABC transporter, 
                     membrane-spanning permease protein MsmG"
                     /product="Multiple sugar ABC transporter, 
                     membrane-spanning permease protein MsmG"
                     /protein_id="blongannot.CDS.3939"
                     /translation="MTTATVTPSKSGKPAKFRRDHKINWWLTAAVAVLSLTILIPLYF
                     TIVTALKTPAEAGTFALPTSWQWHNFADASAKVNYPKAALNSAIITVAAVVLTLLTNT
                     FVAYAVARNMDKRFFRFLYYFFIAAMFVPFPVVMLPIAKQMGSLHLDNQVGLIILYTV
                     LGLGTNLFIATGFIRSIPVSLEEAARIDGASTWRIFWTIIFPLMSPINATIAILTALW
                     AWNDFLLPLIILTDQSNQTIPLAQYVFSSQFATNYPMAFSSYLMAMAPILIVYIFAQK
                     WVVGGVMRGAVK"
     gene            2311669..2312601
                     /gene="blongannot.CDS.1984"
     CDS             2311669..2312601
                     /gene="blongannot.CDS.1984"
                     /note="MSM (multiple sugar metabolism) operon 
                     regulatory protein"
                     /product="MSM (multiple sugar metabolism) operon 
                     regulatory protein"
                     /protein_id="blongannot.CDS.1984"
                     /translation="MAAATRDKVLKAAKELNYTASRSAAALASGRTNRIAMLARERLA
                     GWFMGELFDGLYDELSRARYDLTVYRAGSVEERAEFFTRLPANRNADALIVSGFSATD
                     EEADTLASMGMPIVSVNSPYISCCQASVAIDDEAAEAMAVRYLAALGHRRFCYVGRTD
                     PLTGKEWGFDARARGYKDEIVSLGLTDCGIHFIDSESPRSAKQVIATMLAQPERPTAI
                     CVWSDYYALRVVHELQAIGVRIPEDVSVFGFDGSDVAESIGLSTMVPTPPREIGQIAA
                     RKALNLVEGKTLDDPHTTVPVAVEPGATSGPVRE"
     gene            2310436..2311464
                     /gene="blongannot.CDS.3937"
     CDS             2310436..2311464
                     /gene="blongannot.CDS.3937"
                     /note="MSM (multiple sugar metabolism) operon 
                     regulatory protein"
                     /product="MSM (multiple sugar metabolism) operon 
                     regulatory protein"
                     /protein_id="blongannot.CDS.3937"
                     /translation="MSEPTIYEVAKEAGVSAATVSRAINGRDRISETTRQKVFDACAK
                     LGFSASKTASMLRTGKTNRIALTVGNSLAGWFSSQLAEGVYSVLASQGYDLLSYRLAN
                     ADQRRDFFSSMPVKRNADAVIISSFDISETERRTLEQLGMPVIGVNTIGLTEQRDMIS
                     IGVDEIIAMRQTVHQLAGLGHRNIAFICKQQDSNGFIWEADQRIEGFRLGMAAEGLNL
                     PDGYIIAVQDNEFAGAEALSSLLALSPRPTAVCCISDENAIPLVHALRSYGFRVPEDI
                     SVIGFDDWPMAQALNISTVRHDPRSYGALAADAAIRLSRGEILTESCIVVPTTLMLRG
                     TTGPAPRD"
     gene            complement(2310225..2310338)
                     /gene="blongannot.CDS.1982"
     CDS             complement(2310225..2310338)
                     /gene="blongannot.CDS.1982"
                     /note=""
                     /product=""
                     /protein_id="blongannot.CDS.1982"
                     /translation="MYDVRNRYRKYILLPPKNGDSKEKYRLHMMRMQGGNR"
     gene            complement(2308900..2310228)
                     /gene="blongannot.CDS.3936"
     CDS             complement(2308900..2310228)
                     /gene="blongannot.CDS.3936"
                     /note="Multiple sugar ABC transporter, 
                     substrate-binding protein"
                     /product="Multiple sugar ABC transporter, 
                     substrate-binding protein"
                     /protein_id="blongannot.CDS.3936"
                     /translation="MNRIMRNSGAALAAIFIAGSLTACGPGSASSSRSDTNPTEVSTD
                     LGNKKYELTLWDGAGLKAVDEALIAGFEAKYPNITITGQYDPDNVSGQNGPRVISAKD
                     APDIARVTDMNSAVRGNHLVSLEAYVDAYGWDVPDSQTELYRVDSNGKLGSGDLYALP
                     NSYSVTGIYFNTKLAEQLGIDAAPTSVEEFEADMQTAKDAGILPMMTYAKDGGTSFVF
                     QALMANNSSAEDVQNWILQKSGTFDNQAAQDAASTLQDWNNKGYMPEGVNAVDASTAL
                     SRFCNGEGLFFPSGNWNLDTVAKALGDDVQFFAFPGATSEDEPNVAANAGAFYGIPVN
                     AKNRDAAAAFLDYTQSAEAQQIIVDNSGYLPKSSTLDLKANSALQQSMFDAYADVLTS
                     GHTSDFINNATAGMQSSGLIPNFQLLLDNSITPQEFTKNVQAQYDKEAKR"
     gene            complement(2307720..2308838)
                     /gene="blongannot.CDS.3935"
     CDS             complement(2307720..2308838)
                     /gene="blongannot.CDS.3935"
                     /note="Conserved hypothetical protein"
                     /product="Conserved hypothetical protein"
                     /protein_id="blongannot.CDS.3935"
                     /translation="MMMAGPYAGTLSDLPTVRDEVTCSINAENPTGAKGFGCRETGPL
                     GPSRKGKPCLNDIAPGQSVTLADIEGPGCIRHMWFTVTDRTSDADRYVLRDAVLAIYW
                     DDEKRPSVECPLGDFFCCGFGQSCDVFSEPIVVAPTRGMNCYFTMPFRKRARIVVRND
                     HAHAIPALFYQIDYALGNAYSSREMAYFHAQWRRQPITTLGEDYVILDGVSGRGHYVG
                     TYLAISTLQRYWWGEGEIKFFLDGDNDYPTVCSTGTEDYFGGAWSFAEQRDGHTRERT
                     FCAPYVGYPFYSVRDGAIANQYHDDYCPPMRGLYRWHIPDPIRFDSELRVTLQQIGSG
                     YEGAFERQDDVSSVAYWYQIEPHSIFPELPEPSKRHPR"
     gene            2307572..2307727
                     /gene="blongannot.CDS.1979"
     CDS             2307572..2307727
                     /gene="blongannot.CDS.1979"
                     /note=""
                     /product=""
                     /protein_id="blongannot.CDS.1979"
                     /translation="MSNRFVKSATRKQMADSRRNEEGLTFPIGKHFLLAKLQHRSLKY
                     LSAYSFT"
     gene            complement(2306148..2307473)
                     /gene="blongannot.CDS.3934"
     CDS             complement(2306148..2307473)
                     /gene="blongannot.CDS.3934"
                     /note="Multiple sugar ABC transporter, 
                     substrate-binding protein"
                     /product="Multiple sugar ABC transporter, 
                     substrate-binding protein"
                     /protein_id="blongannot.CDS.3934"
                     /translation="MRIERTAKTVIAGLMSVACLASVAACGPGSSSNKANTETEAVST
                     DLGDTKYELKLWDGAGLKTFDDQLIEAFQKKYPNITIKATYDPDNTSQQNGPRIISAA
                     DTPDIARITDINSAVRGNHVVNLDAYADAYGWKLPDSQTQVYRVGSDGKIGSGSLYAV
                     PDGVSMTGLYWNKKVAKELGITEAPATVEELEADMKKASDAGKLAMMMPAKEGGTSYI
                     YQALLTNYEGRDTVQDWIIQKDGATFNTDGAVKAAQKIKDWQDAGYFSSDALALDGST
                     ALSRFCNGEALFFPSGSWYSASINDALGDDAGWIAFPGEKADSGSAAANAVTAFGIPA
                     NAKNKNAAAAFLDFLQSDEARQIAVDNGYPPVGEGETPSTDNQLLGQVLTAYEGLVKT
                     GNTTDYINNATAGMQASAIIPGFQSLIDGTMTPKAFVESIQAQYEKEVK"
     gene            complement(2305104..2306015)
                     /gene="blongannot.CDS.1977"
     CDS             complement(2305104..2306015)
                     /gene="blongannot.CDS.1977"
                     /note="Multiple sugar ABC transporter, 
                     membrane-spanning permease protein MsmF"
                     /product="Multiple sugar ABC transporter, 
                     membrane-spanning permease protein MsmF"
                     /protein_id="blongannot.CDS.1977"
                     /translation="MDSHKAAKAVKPKRNMSLGLVSLLFLAPALVFYIAFELWPIIQT
                     IWYSFYEWNGIDASTFIGVENYITVFTDPDLYGSILHSFYLIIFFSIIPIVLGLIIAV
                     LIKDMKSKVGRSFAQVCLFLPRVIPGAAAGVAWTWMLADKGTANQLLRAVGLGDFAHV
                     WLGDQSTSLNAVGVIGFWLQLGFCVVLLLSGIGGIDQSLYEAASLDGAGWWRQLFSIT
                     LPGLRGQIGVCLTMTIISALASFDVVYMSTQGGPGTSTMVPGVQVYRLAFTQQSVGLA
                     SALAVTLMILVLLVVGPLQRLVNGKEQ"
     gene            complement(2304277..2305101)
                     /gene="blongannot.CDS.3932"
     CDS             complement(2304277..2305101)
                     /gene="blongannot.CDS.3932"
                     /note="ABC-type sugar transport system, permease 
                     component"
                     /product="ABC-type sugar transport system, permease 
                     component"
                     /protein_id="blongannot.CDS.3932"
                     /translation="MQQSKAVRITGTAMLALTVLFCVLPFLSMLSAALQPQGSMPEGI
                     QFTAHPHWENFIDAWNMANITPLLLNSCILVIVVVPCVVIFCSLGGYAFAQLKVPCKG
                     LIYVLFLVGLTIPFETLVTPLYYEISGMGLLNTRLALILPLIGLNIPFGIVWMRSCFE
                     QMPRDLIEAASIDGAGHLRTFRSIQLPLALPAISSLGILTFLATWNQFLLAVVLENDP
                     NKRTMAGALQSFVGQYQTDVVLLNAGALLIMAPTMILFIFLQRYFIRAMLAGSVKG"
     gene            complement(2302506..2304176)
                     /gene="blongannot.CDS.3931"
     CDS             complement(2302506..2304176)
                     /gene="blongannot.CDS.3931"
                     /note="Alpha-glucosidase (EC 3.2.1.20)"
                     /product="Alpha-glucosidase (EC 3.2.1.20)"
                     /protein_id="blongannot.CDS.3931"
                     /translation="MTFTNNDWWRDAVIYQIYPRSFSDANGDGNGDLQGVIDRLDYLQ
                     ALGVDALWLSPFYPSPLADGGYDVADYCDVDPRLGTLDQFDELVAKAHERGIGIIVDI
                     VPNHTSDQHRWFQEALAQGPESEAAQRYVFRQGKGEHGELPPTNWLSNFGGSAWESCG
                     DGWYYLHLFAKEQPDLNWDNPEVRHEFLRVLTFWCDRGVDGFRIDVSHGLAKDLREPL
                     RDRIDPTLMSPQATDGSDPLWDRDAVHDIYREWRDLFNQYTPAKYAVGESWSPFTTRI
                     FQYAKPDELGAVFDFSMSKAAWNREEYRTTIERTHRYALAAETAPTWVLGNHDVPRIA
                     SRLGLPSGANIEQWVTSNGTNPPIDPALAARRARAAALVMLGLPGTAFVYQGEELGLP
                     EDFDLTEDEIQDPNWERSGHYFKGRDGCRVPLPWQSDGPAFGFNATGASWLPQPAWFA
                     QYATNRQIGDGASVLHLYCAAVALRKQWVANGTDFQFSWLTNEECPAPLLGWRLPSGM
                     VVMANFSDSQPVALPQPMTVLLVSDATVQANTQVESVPPAATVWALPA"
     gene            complement(2300612..2302474)
                     /gene="blongannot.CDS.3930"
     CDS             complement(2300612..2302474)
                     /gene="blongannot.CDS.3930"
                     /note=""
                     /product=""
                     /protein_id="blongannot.CDS.3930"
                     /translation="MIAETCPITVRTVTAHLDTGRAVYGEQASAICELPVEAVTIVPE
                     SCEDECTSSAGIQGDAQVRLWRIDVNAHAPQPKDRAAAFQEQQAFEPHHAIDVSLTMA
                     GVDSGNDDTMLALYQHKEWWMRPTWVRTPSELPERTQLLLRRNNDAEDAEWLVLVAIC
                     GTDIRADFSGQPATESDDTALRLVLSSNRVGRTTLCDTAAYIACASDPYMAIRAATQT
                     AARQLGIRTRKERPFPDALTGLGWCTWDSLGRDVNEQAIVNKMEEFQAKHVPISWVLI
                     DDGWSNTDRTKETLIDFGADRQRFPHGLAHTIALLKTHYGVRSVGVWQAFQGYWNGLD
                     ESGVAAASCPTAITTTANGCLIPGSRAEQPAQFWDAWDGELAEAGVDFVKVDSQSSTS
                     VMVRGTESYGEATWGRHQALDEVTSRRFGGALINCMGMAPEDYWHRPSSPITRSSDDY
                     LPHNPDSLGEHLIQNAYCALLMGELYHCDWDMFWTEHPHARVHAVLRLLSGGPVYCSD
                     ACGHTDAAVLRDLLAEDGTLPRPDEPARPVIASLLNDPEHTDYALGVTARFGAEQVIA
                     FVGLRRQPQIGIITASGRSCRIIDDHGATIDMNPGETHTCEIEYGRLRVFRVQS"
     gene            complement(2298668..2300488)
                     /gene="blongannot.CDS.3929"
     CDS             complement(2298668..2300488)
                     /gene="blongannot.CDS.3929"
                     /note="Oligo-1,6-glucosidase (EC 3.2.1.10)"
                     /product="Oligo-1,6-glucosidase (EC 3.2.1.10)"
                     /protein_id="blongannot.CDS.3929"
                     /translation="MTTFNRAIIPDAIRTNGATPNPWWSNAVVYQIYPRSFQDTNGDG
                     FGDLKGITSRLDYLADLGVDVLWLSPVYKSPQDDNGYDISDYQDIDPLFGTLDDMDEL
                     LAEAHKRGLKIVMDLVVNHTSDEHAWFEASKNKDDEHADWYWWRPARPGTTPGEPGAE
                     PNQWGSYFGGSAWEYCPERGEYFLHQFSKKQPDLNWENPAVRRAVYDMMNWWLDRGVD
                     GFRMDVITLISKRTDSNGKLPGEYGSELEDLPVGEEGYSNPNPFCADGPRQDEFLAEM
                     RREVFEGREGFLTVGEAPGVTAQRNEHITDPGNGELDMLFLFEHVDFDCEGTKWKPLP
                     LDLPKFKSIMAGYQTAVQNAGWASLFTGNHDQPRVVSRWGDDSAEESRVRSAKALGLM
                     LHMHRGTPYIYQGEELGMTDAHFTRLDQYRDLESLNAYRQRVEEAKVQSSESMMAGLA
                     ARSRDNARTPMQWDGSGYAGFTAPDAATEPWISVNPNHAEINAAGEFDDPDSVYSFYK
                     QLVALRHNSPVVAAGDWRLIDAADPHVYAFTRELDAEKLLVVVNMSSRTVDLPREAAE
                     LAAVGIAEPNVVISTYDAPHTVASLANRELDPWEAAVIQL"
     gene            complement(2297155..2298420)
                     /gene="blongannot.CDS.3928"
     CDS             complement(2297155..2298420)
                     /gene="blongannot.CDS.3928"
                     /note="Threonine dehydratase, catabolic (EC 
                     4.3.1.19) @ L-serine dehydratase, (PLP)-dependent 
                     (EC 4.3.1.17)"
                     /product="Threonine dehydratase, catabolic (EC 
                     4.3.1.19) @ L-serine dehydratase, (PLP)-dependent 
                     (EC 4.3.1.17)"
                     /protein_id="blongannot.CDS.3928"
                     /translation="MEQKDVLKALQRDHAAELKLAAERLKGTARHTEIIPSPVLSEMT
                     GHEILLKPENLQVTGSFKIRGAYNKIASLTEEQIAHGIVTASAGNHAQGVAYAARERG
                     AKATICMPQITPPLKVDATKAYGADVVLYGDVFDESAAHAAELADKEGMIYVPPFDDY
                     EVICGQGTIGLEILEDVPNVTDVVVPLGGGGLGAGVALAIKTFKPEVRVIGAIPEGSP
                     AWKDSLAAGRVSPADHVVTSAEGVAVKHPGDLPFALINEFLDDLVTVTERDINEMILL
                     MLEKHKLVVEAAGAVSLAALEHLNLRSRKFAAATGPHVVVPIMSGGNIDTVTMGAVIQ
                     KGMIARGRIMNFEVELPDTPGQLVKVATLLAEQRANVIQLDHDQFKASGHYTNAVSLG
                     VTVETNGPEHIDRILAALREAGFQPKRIY"
     gene            2296254..2297009
                     /gene="blongannot.CDS.3927"
     CDS             2296254..2297009
                     /gene="blongannot.CDS.3927"
                     /note="NAD-dependent protein deacetylase of SIR2 family"
                     /product="NAD-dependent protein deacetylase of SIR2 
                     family"
                     /protein_id="blongannot.CDS.3927"
                     /translation="MTKKIAVLTGAGISTSAGIPDFRGPDGVWTKHPDQMSVYDIDLF
                     LRNKEDREYSWRWQKESPVWNAQPGTAHKALVKLEQAGMLTLLATQNFDALHEKAGNS
                     DNVIVNLHGTIGTSHCMKCHQEYATADIMARLDEEPDPHCHRKLKYRGDMPCNGIIKT
                     DVVYFGEALPDGAMEKSYSLATKADELWVIGSTLEVYPAASIVPVAAQAGVPITIMNM
                     GHTQYDHLASRLIHEDIAVALPKLVDETIAENK"
     misc_RNA        complement(2294147..2295677)
                     /gene="blongannot.rna.12"
                     /note="SSU rRNA ## 16S rRNA, small subunit ribosomal RNA"
                     /product="SSU rRNA ## 16S rRNA, small subunit 
                     ribosomal RNA"
     misc_RNA        complement(2290651..2293720)
                     /gene="blongannot.rna.8"
                     /note="LSU rRNA ## 23S rRNA, large subunit ribosomal RNA"
                     /product="LSU rRNA ## 23S rRNA, large subunit 
                     ribosomal RNA"
     misc_RNA        complement(2290361..2290484)
                     /gene="blongannot.rna.4"
                     /note="5S rRNA ## 5S ribosomal RNA"
                     /product="5S rRNA ## 5S ribosomal RNA"
     misc_RNA        complement(2287970..2289500)
                     /gene="blongannot.rna.11"
                     /note="SSU rRNA ## 16S rRNA, small subunit ribosomal RNA"
                     /product="SSU rRNA ## 16S rRNA, small subunit 
                     ribosomal RNA"
     misc_RNA        complement(2284474..2287543)
                     /gene="blongannot.rna.7"
                     /note="LSU rRNA ## 23S rRNA, large subunit ribosomal RNA"
                     /product="LSU rRNA ## 23S rRNA, large subunit 
                     ribosomal RNA"
     misc_RNA        complement(2284184..2284307)
                     /gene="blongannot.rna.3"
                     /note="5S rRNA ## 5S ribosomal RNA"
                     /product="5S rRNA ## 5S ribosomal RNA"
     gene            complement(2282826..2283746)
                     /gene="blongannot.CDS.3924"
     CDS             complement(2282826..2283746)
                     /gene="blongannot.CDS.3924"
                     /note="Mobile element protein"
                     /product="Mobile element protein"
                     /protein_id="blongannot.CDS.3924"
                     /translation="MCEARRAEYVRLLDEEGMNFTQAAHAVGVSKRTGKAWRNGRTRA
                     TGRNEKPLVDWYRSTMDKPKTLHPRYLSQEERIQIADRLRLGDSIRAIARLLGRDPGT
                     VSREVERNRNPESGGYEPYRAQQKAADRLKRPKPRKAAEGTRLWDEIAAGLRRHWSPE
                     QIANRLRLDFPDNGDMHASVETIYQAIYLQARGELKQELKRAMRQGRTARRPQGGQGR
                     KPRFREPMAMISERPPEIEDRAVPGHWEGDLITGSRNKSAIGTLVERTTRFTILLHLP
                     DGHDAEHVQQAIICVLASWRPLCERCFSAV"
     gene            2281982..2282767
                     /gene="blongannot.CDS.3923"
     CDS             2281982..2282767
                     /gene="blongannot.CDS.3923"
                     /note="Transposase"
                     /product="Transposase"
                     /protein_id="blongannot.CDS.3923"
                     /translation="MSVRPDPVIPETRRRRASTTEKSERILKMSRSLTLTRSVLAGTL
                     AEATPNQLDFIERWFTAELDSRERSKRLRLLKQAGFPADKTLDGYDWTNLKMPADWGR
                     AQLENLDFVAGCEDLVLYGPVGTGKSHLAIAIGRLACERGVPVRFFTATGLLMRLRRA
                     QQENRLDRELASIGKARLLIIDEFGYLPIDEEGSRLLFQIISDSYETRSIIYTTNIEF
                     SGWGRVLGDKNMAAALIDRTVHHGRLIRFEGRSYRSEHALMTK"
     gene            2281062..2281985
                     /gene="blongannot.CDS.1963"
     CDS             2281062..2281985
                     /gene="blongannot.CDS.1963"
                     /note="Transposase"
                     /product="Transposase"
                     /protein_id="blongannot.CDS.1963"
                     /translation="MIVMDNATGAGRRNAKGEVALTGVFSAFVAHYRLEVRFCNPYSG
                     NEKGSVENAVGFLRRNLMVPPMRAESYGQLSRLLLERCDGLARDSYCPRLLDVPVAEV
                     FDEERAALMPLPSTAFDPVRWESRTADKYGLVDIDSNRYLAGPDSARSRVLAAIRWDT
                     VTLTSPATGELFAEYPRQYGRSRNVEDPALVLPRLAVKPRAWRESSIRPDVPDDIRAW
                     LDSMDEKTLRESLKAIGDACRAAGFDPAMQACGEILRSNRDMGLHADSLTPIALRMRD
                     GEWEYPGGIEEPDLSGYDRFITGTDDGGEER"
     gene            complement(2280240..2281043)
                     /gene="blongannot.CDS.1964"
     CDS             complement(2280240..2281043)
                     /gene="blongannot.CDS.1964"
                     /note="FIG00426715: hypothetical protein"
                     /product="FIG00426715: hypothetical protein"
                     /protein_id="blongannot.CDS.1964"
                     /translation="MLEHEHQAMAQTLRVLARQRHAQPHVRIRQRDHQAMHVRHLASD
                     PGPGHAEIDLHAARRPLEPHVPLAIRHAAVRLAPPVHVTHRGRILAVVIRLRQQTVVH
                     APDRVPLLPGQQTIGLQPLVHQMRVRVDLRPVPAIRLRLGRAILHIRVLRDRPAIHVK
                     TPRYLRARHSLPVESPDILHNGHRYRHVPFLPERRPAATGRIKTDWQLGNIQAAAPMP
                     ITSPGNDDDTGENHQPTLRKNTAEPVEQTLKQNTSSTRCSTCPNSCATA"
     gene            complement(2279962..2280276)
                     /gene="blongannot.CDS.3921"
     CDS             complement(2279962..2280276)
                     /gene="blongannot.CDS.3921"
                     /note="Mobile element protein"
                     /product="Mobile element protein"
                     /protein_id="blongannot.CDS.3921"
                     /translation="MQHLPKLLRNSLTWDQGAELALHKRIGASLDMAVYFCDPHSPWQ
                     RGTNENTNGLLRQYFPKGTDLSVYPEDYLDAVAEELNDRPRKTLGFMKPSEKIIELLD
                     AA"
     gene            2277138..2279477
                     /gene="blongannot.CDS.3920"
     CDS             2277138..2279477
                     /gene="blongannot.CDS.3920"
                     /note="FIG00425928: hypothetical protein"
                     /product="FIG00425928: hypothetical protein"
                     /protein_id="blongannot.CDS.3920"
                     /translation="MKLIWKIFVRDVRQATRNVIAVIVAMGLVIVPALYAWYNIAASW
                     DPYGNTKALKVAVANVDKGYKSGLMPITINVGETVTSTLRANHDLDWQFVDRAKAIDG
                     VNSGEYYAALIIPKSFSSDMMTLFSPKIKHAKLEYYLNEKINPIAPHITDQGATTVAT
                     TIDQTFVKTLASVALDLVSNVADYAQSPQMEQYVNNASSHIATMSSRLTGTASQMDSY
                     ANLLGAANSIIDSTDKLLGSTGSAAATTKKALKQTRNGVSSLDKALSGATDGVGTALQ
                     QAGSSYDTIAKQIDAAFADVGSQSSQISNKLTDMQSKVEAQADSFGKYAAALRDLAKQ
                     AASLPVGGDTVAAQLNAAADQATKAQQSMQQAATALGDAATHIANGTADADTARRDLK
                     SQIAAAKQSITQASDTYKSTLKPQLNNLTSSMDEVTTQASSVIDGLASTVSSVSGLSG
                     GVSDSLTDIQSALTDAASALTRSAKKLDNLSSQLASITNGGTIDLSAISSAKPDAIAS
                     MLAAPVAVDRIALYPVANYGSAMAPFYTILSIWVGAIILVAMLKVSISDHEKARILGL
                     GNDLPLGSEVGLREAMIAGRIAGPAAALDVLKKPRAEAPGNARQFGLRLHHEYFGRYM
                     IFGFLALLQGTLVCLGDMFYLGVQCEHPIQFLMVGWLSALVFSNIVYTLTLSFGDIGK
                     AIAVVLLVMQVAGSGGTFPIETLPTFFQVVSKWLLFPYAVDAMHSAMAGSFGMEYWVS
                     MGKLALFLVPSLLLGLMLRKPVIRFNDWVIRNLENTKVM"
     gene            2274403..2277141
                     /gene="blongannot.CDS.3919"
     CDS             2274403..2277141
                     /gene="blongannot.CDS.3919"
                     /note="Phage infection protein"
                     /product="Phage infection protein"
                     /protein_id="blongannot.CDS.3919"
                     /translation="MRTVWQVFLRDCRRILRNPVAVVVTLGVAMLPSLYAWFNILANW
                     DPYSATGNLQVAVANEDQGTTNDLVGHLDAGRQVVKKLKQNDELGWRFVDNEEQAVHG
                     VETGGYYAAIVLPKDFSASLVESVTGTSKQPKIKYYVNEKKNAIAPKITDTGATTIDE
                     QINSAFVTTVATTVASAVSEAGDDLDQVTGKVQHDTIDDLNTVMSTLNTVQDSLTDLQ
                     DTLAQSDTILADAKQTTASLKQTVAAAQNASRQSGTLLAETQAGSQAFSTTLVGALDS
                     SSAQLSGLAVHVNNAAGSITGSFNSAQNSVDTITNTLSAPLNATQTSISDLKDALTKA
                     GIGKDTTDPVGQNIWKQIDALDSLISKQQTQLNTFHTDTTQFINSGKDATTNLSGAMT
                     NTTTGGIAALNTARGSLTGTVMPSLTSSLNSFAALNGTLDGTLTSLSGTLDQADGLFD
                     QLVDTLNQTKTTISSTQDSLRQVASDVATVRTDIATLDSSAAYQKIRDTLHLDDKGFG
                     DFMGNPVTLTTKVVYATDNYGSAVTPFYTNLALWVGGFVLIAIYKLEVDREGIRRITA
                     TQAYLGRWLLLVTIGFLQAVIATIGDLVLGIQCEHPLLFILAGIFCSFVYINIIYALA
                     VAFRHIGKAIAVILVIVQIPGASGLYPIEMMPNFFRELHPWLPFTYGINAMRGPIAGL
                     YANHYWLDMLHLFWYLPAALFVGLVIRRYAMNLNALFDRRLGDTDLMITEHNSMVNEQ
                     VSLNSVFRTVSDSKELRDIIAHRAHRFFARYPKMIVAGLALLTVLPFVFLVLLFVTQE
                     KIAMLTSWILSIILIDAYLIVVEYARETYAMQLGVSAMSADEFRNVMLNGYVWRRFHG
                     HGRHEAAMGSNPDIGETTERLTLFGDQAAEPTAHTAQSGQSGQSGQSGQSGQGGAR"
     gene            2273343..2274110
                     /gene="blongannot.CDS.3918"
     CDS             2273343..2274110
                     /gene="blongannot.CDS.3918"
                     /note="Oxygen-insensitive NADPH nitroreductase (EC 
                     1.-.-.-)"
                     /product="Oxygen-insensitive NADPH nitroreductase (EC 
                     1.-.-.-)"
                     /protein_id="blongannot.CDS.3918"
                     /translation="MVTNATIEALLGRRSIRKFKDEAIDDDTRATLETVAQHAASSQF
                     LNDWSAIRITDPATKAKLAEFGHQPYIATAPLLYVFVIDEHRNARIAERKGIDPASDE
                     FHLKYSYRFTQAQNDAVLALHAMETAAYSLGLGCVILGSLLNNIPGLIDVLNLPEYTY
                     PVLGLAIGKPDQNPTVKPRMPRTMQFFENTYPADADGVLDQLPAFDEEVHRYYDLRQA
                     DRPVDAFSDQVATISRQDVSHQTLLDKAAAQGFRLDQ"
     gene            2272783..2273160
                     /gene="blongannot.CDS.3917"
     CDS             2272783..2273160
                     /gene="blongannot.CDS.3917"
                     /note="FIG00424248: hypothetical protein"
                     /product="FIG00424248: hypothetical protein"
                     /protein_id="blongannot.CDS.3917"
                     /translation="MSDETNTDFPSSADRAVDSLHRIDEKVNRLREDRLNDPDSLGDK
                     LIKSAVPALAGLVAGKAFQMIWDKGTSKRNLRKGLAADAPQSLAMSLTFAAVSAALGA
                     VVSQLSDRGSKAFVDHRHRKPSR"
     gene            complement(2271978..2272691)
                     /gene="blongannot.CDS.3916"
     CDS             complement(2271978..2272691)
                     /gene="blongannot.CDS.3916"
                     /note="putative phosphoglycerate mutase family protein"
                     /product="putative phosphoglycerate mutase family protein"
                     /protein_id="blongannot.CDS.3916"
                     /translation="MSEQNVNGTVAVENSRGGNGFLVLLRHGQTVWSESGQHTGRTNI
                     PLTAVGEQQAADAGRRLREAFPEGFSQGCVFSSPLKRACQTAELAGFAGHGVLDGIAE
                     WDYGRAEGRTRQQVSEASGFEWDVWRDGPRSLTPTLEGDWVETLPSGEQVPVHAGPGE
                     TLEEAAVRAKSAIDEITPLLKDGHNVLLVAHAHILRILTSQWLGVDPHFARLLRLDTA
                     HYSVLSVYKGDNVIERWNA"
     gene            complement(2270245..2271591)
                     /gene="blongannot.CDS.3915"
     CDS             complement(2270245..2271591)
                     /gene="blongannot.CDS.3915"
                     /note="Multiple sugar ABC transporter, 
                     substrate-binding protein"
                     /product="Multiple sugar ABC transporter, 
                     substrate-binding protein"
                     /protein_id="blongannot.CDS.3915"
                     /translation="MKEKGSMMNRTVKSAVAVAAIAAMSLGTLAACGSSTSGDDSKGK
                     VYYLNFKPEAADQWAALAKEYTKEKGVDVKVQTAASGTYEQTLKSEIAKTEAPTLFQV
                     NGPVGYQNWKKYTADMSNTDVYKELTNQDVALKDGDKVVGVPYVMETYGLIYNKDILN
                     KYFALDGAKATSMDEIDNFDTLKAVADDMQSRKDELGIKGAFTSAGFDSSSDWRFKTH
                     LANLPLYYEFKDDNVTEQPATIKGTYLPNYKKIFDLYITDSTTDPTQLSAKTGDDANS
                     EFALGEAAFYQNGTWAWTDLQKAGMKAESVGMMPIYTGVKGEEKQGLATGSENYWCIN
                     DKASDADKKATEDFLSWVITSDTGKKAISQDMGFTTPFKTFDDVKFDNPLTEAAVEDQ
                     KSGKTQVSWNFTMMPSEEWKNKVGQALLEYAQGTGKWDAVKTAFVDGWASEYEASH"
     gene            2268974..2269990
                     /gene="blongannot.CDS.3914"
     CDS             2268974..2269990
                     /gene="blongannot.CDS.3914"
                     /note="MSM (multiple sugar metabolism) operon 
                     regulatory protein"
                     /product="MSM (multiple sugar metabolism) operon 
                     regulatory protein"
                     /protein_id="blongannot.CDS.3914"
                     /translation="MATSIQDVAREAGVSISTVSRSFTRPDLVSAKTRERVLAIADKL
                     NFSLSRSAAALKSGRSLRIAVLMSGHIRLWFTASVIEGLNEVLHTQGYDISVFQISSI
                     EERKEFFEMLPVRRNADAVIVASFDIDNNEIAQLASVGVPIVGINSVEPEARGFTAAV
                     NIDDVQGSTLAARHLINLGHRRITYISTNREVSLSFSVQSRFDSFTACCRREGIEPQV
                     IVCKVDDDGRYEISDVVNQLISQDEMPTAIACQEDGIALPLMFQLERNGFSVPGDVSL
                     IGYDDSFYTGDIGLTTIRQDPVEMARVAARMTLDLIDEKPIEQPYIVFPAQLKVRSST
                     SRVK"
     gene            complement(2267737..2268591)
                     /gene="blongannot.CDS.3913"
     CDS             complement(2267737..2268591)
                     /gene="blongannot.CDS.3913"
                     /note="hypothetical protein"
                     /product="hypothetical protein"
                     /protein_id="blongannot.CDS.3913"
                     /translation="MISMAGKAIRRWWALFALPTFAAFIIGFLVPFIMGVYLSFCEFT
                     TVTDGEWVGLKNYGKALKDKEFLHALGFSTAFTIVTTIVINVIAFAIAYMLTKAIKGS
                     TLFRSVFFMPNLIGGIILGYIWLLLLNGVLAHWGRALTYKASYGFWGLVILVCWQQIG
                     YMMIIYIAGLQALPTDVLEAAAVDGANGRQTMFRIIIPLMMPSITVCSFLTVTNGFKL
                     YDQNLALTNGAPSNMSEGLALNITRTFYGRMGWEGVGQAKAVLFFILVAVIALIQNKL
                     TTSKEVAA"
     gene            complement(2266895..2267737)
                     /gene="blongannot.CDS.3912"
     CDS             complement(2266895..2267737)
                     /gene="blongannot.CDS.3912"
                     /note="COG0395: ABC-type sugar transport system, 
                     permease component"
                     /product="COG0395: ABC-type sugar transport system, 
                     permease component"
                     /protein_id="blongannot.CDS.3912"
                     /translation="MNENKPVKHGALWTVLFAVVSLFWIFPIVLVLINSFKQKAYISK
                     NAFSLPAGKAFVGLENYVRGIETTQFFASFGWTLLITVGSVALILVCTSMCAWWIVRV
                     NNWAAKLLYTLFLFNMIVPFQMVMFTLSKIADMLKLNTPWGLCIVYLGFGAGLAVFIF
                     TGVIKGIPQELEESAMIDGASVPRIFFQIVVPIMKPSIVSVAILEAMWIWNDYLLPYL
                     TLDLGKYKTVSVAVQYLKGGYGSVDMGAMMACLVLAIIPIIVFYLVCQKYIVSGVMAG
                     AVKG"
     gene            complement(2266084..2266689)
                     /gene="blongannot.CDS.3911"
     CDS             complement(2266084..2266689)
                     /gene="blongannot.CDS.3911"
                     /note="4-hydroxybenzoate polyprenyltransferase and 
                     related prenyltransferases"
                     /product="4-hydroxybenzoate polyprenyltransferase and 
                     related prenyltransferases"
                     /protein_id="blongannot.CDS.3911"
                     /translation="MNWLAPDSKFMRAWSNLVDGVWINILMLVTSIPLITIGAALTAG
                     HDACRRSIEGEGKGVTANYFKSFKANFIKATLLWLPFLVVLIALVWSWIVLQITPLLI
                     IKFALTILWLIGFEWVFALQARFENTVAGTLKNAFIFGISHIAMTVALVIVDAVFVAL
                     LAASWFHMPGGLFLLVILGYGTMLMLHIPVTERVFNPYLID"
     gene            complement(2262549..2265746)
                     /gene="blongannot.CDS.3910"
     CDS             complement(2262549..2265746)
                     /gene="blongannot.CDS.3910"
                     /note="Bacterial surface proteins containing Ig-like 
                     domains"
                     /product="Bacterial surface proteins containing 
                     Ig-like domains"
                     /protein_id="blongannot.CDS.3910"
                     /translation="MKHWKKMAASLIAISTMVAVVPTTYAMESEDSQPQTTDTATVQT
                     TKAAEPTLLASWDFTGKNGTTNSAIADSTGKYNLTLKDGAKIEQYGDRSNNEALSLRG
                     DGQYAQIDDQLFKDAGDSFTLEFASKTRHDDSGKFFSFIVGKDGSNDANTTDQANANK
                     YLMFYNSKTAIKGVISNNNWGNEQGSKVTVSGNDNSWADYKIVVDGTNLAVFRNNALI
                     IFKANTGIKMSDLGATTAYIGKSFYSVDEYWNGAMDDIKVYRGADLTMPTAVAISGTG
                     VVNNKLTLIEKDSTKLTATVTPDDAVSKNVTWSSSDESVAKVAADGTVTGVKAGTATI
                     TATTELGGVKAELPVTVEPMNAQNAAAADLDAAIAALKVPAAENLPLVAKGTKNGSAI
                     TWKSSDEKLITSTNEKYENRTTGADDPYRGAGIINRPAYGDGDSKPVTLTATASYNGG
                     EKVTKTIEVTVKEKTRIAPDTGYAAVTFESDSNGGEKAWVASTEKNDFFTFKTRNNGQ
                     AVLTNDADTGGLRDMFVLRSHEGDKYYLIATDLKVSSMGWSQNQVNGSRKVEVYESTD
                     MMNWTRTNGDGNGGITINTPNAGMTWAPEAYWDDDLNAYVVFFSSRMFTDDTRTTPVK
                     NDKTGNSSYAQVRYAITRDFVNFTEPQMWQDTGYSRIDSTVRKIGGYYYRFTKNEQGG
                     AAGDYITTGKSIFLERSKVLTAPTTEASPGQDPNTGWQLLEQALLPFEGPETIKLNKD
                     DELNTKDDDGYILLSDNFAYRAFMTTGAELSKTTWDNPMTKRYPDFNNEKKPVKAEPG
                     AQGYITQGANGGLPDKVRHGAFVNVPESVLKVTKSWTAANPTHIEAVDSTTKAVYNAG
                     TRELTATVTSADKGTLAGSVKFSAGDWSKTVKLDAEGKATVTLPASVSGTVAVAYDGY
                     TDGLVNPSDTTVDGIEQGKVDLAELNKQIAAAEALKESDYTADSWAKLAAALKTAKAA
                     LAAENQGEVDTAAADLKTAIEALQKAPTNPGEGDGDKGDGNKPTTPTTGDKTNVNKPG
                     SALSNTGTAVLGLGGAVVALAIAGISLTLWRKRRA"
     gene            complement(2258909..2262202)
                     /gene="blongannot.CDS.3909"
     CDS             complement(2258909..2262202)
                     /gene="blongannot.CDS.3909"
                     /note="FIG01123828: hypothetical protein"
                     /product="FIG01123828: hypothetical protein"
                     /protein_id="blongannot.CDS.3909"
                     /translation="MGKLIRKATGLTVGVATLLAGLVLPMTASAESASPIDASPIIHY
                     SFDNALTSKTIANEGSAANSDATLSGDATVANGQINLTGSQTISVPTTAIAGKKDVTV
                     SIWLKNNYGNGNTAAAYIGAAKTGNYPANGYWLLNPANPSGYAKSVMTNATAADPNNS
                     PWGTEVGPGSTNAATTGTKATSDLALYTTVISGTNSTMSFYLNGKQVGDATYTIPAGG
                     LTNYGGLVAYIGKSSYADPNSKLDVDDYAVYDTAISAADVTKLYDAQVLDKAEAAVKA
                     AVPASATEDFALPTSAAGVSIAWKSDNAAIAVDNATGKATVTRPAATAADAEVILTAT
                     FGNNAKTADYTVLVPKQLSDAEQAKADLDVVTIEDSDDIRSNFSVPTKGNNGSTISWE
                     VTGGKDIATLGEGVNDKSRTVTVKRPAAGSDAVTVTLKAIAKYGTATETKTFTVTIQP
                     MPAAEEKDEAYVWAFFTGEGVGGEKISLAASKGNDALDWNTLNNGTPLFTSEFGEKGL
                     RDPFIMKSKDGDKFYMLATDLKIDGRAPLNGLNGFAGAQANGSKYIEIWKSDDLVNWS
                     KQSHVKVSSDYAGNTWAPEAYYDEEIGKYVVYWASNLYDNTDENSRKQLTYNRMVYVT
                     TDDFVNFSDPTVWIDVDRRGGAGSGSIDVTVQKVGDTYYRIYKDENTMSLRQEKSTDL
                     TAAIGGAGVKNYADALKGSAWSEVATNIGKGQANGYGKTFTSGEGPSLFKANDGDVNG
                     YQYYLFADQPSYHQGPNHYVPMATEDIASGQWTVIGNKMPEVNFPTNSDGGKPRHGTV
                     LPVTRAQYQKVLEAYAPAVAVKSVDALSAETTVGVAPTLPETAHLTHADGSVSDVAVE
                     WDAIDAASYAKTGTFTVKGVAQDDSRMPVEATVTVTGTDISGAVVTAEPNEFTADGAA
                     KEPAVTVTLDGATLKEGADYTVAYTNNIEPGTATVTVTGAGKYSGTASATFTIKAGEP
                     GSTLDKSKLQALVDKVKGYNKADYQSGWDAFAAALADAKQVLQSSTDQQEVDKALSRL
                     QSAVDKLVKKSGDSGKTDGKDDGTQKPAAKPGSALSNTGASVFGVGITAVILLAAAGA
                     AYAFRKRRA"
     gene            complement(2254925..2258665)
                     /gene="blongannot.CDS.3908"
     CDS             complement(2254925..2258665)
                     /gene="blongannot.CDS.3908"
                     /note="FIG00427342: hypothetical protein"
                     /product="FIG00427342: hypothetical protein"
                     /protein_id="blongannot.CDS.3908"
                     /translation="MTTKPSIGKRLLGAMLAVPMALAGMGIGATTAVAADTVPTNNLI
                     AAYDFTTKPSDGKTVANSAPNATLGAAEVQNSADSLWADDALTLSGGAKTGTGDWVKL
                     PSNLLSGKDAATVQLEVKADSSMLNAFHFLWNIGNDSSDTEYFFATLNCGSSRNPLVG
                     LKSGGTETLVQSSSCVAKADQWLSVTATIDGTAAKLYIDGTQVASGTVPAKLSSVKDQ
                     SLNTIGRSPWPDNLFKGAVSNFRVYDAALTADQVAAISTADASIHAGELTGSVLNGII
                     IPTTVDDPFISLPTANGVTWASSDSSVIATDGTVNQPAKGEAAKTVTLTAAVTVRGQT
                     ATKEFTVTVNPTTKTAAEQLKEVAAGYVIPSVVRSGDALPAAVNGTTVTVTSTKDVAV
                     EDGKITIDGDEATTGTITVEFSKNGLAGIEPITKAFTVKVLPAAKSATIAAYDRNATG
                     ENEANNGDVAYSMHLALQNADGSYTPYNENYGIFFARSPKAQKLNENLDGNDYRSLKD
                     PSLFRMADGTYGVISVRTNRGTATGDSTAKSSVLIATSEDLLTYSEQENSGSIVDLGE
                     TNGVNAPYAVYDTASKQYVVGWADDNGVAKYTTFDSLKGSTSKHGSVLYGSVAKSGVL
                     AADGVQGIANFRSGATIAVDEATVKALNTRYGRSENTGTSNLTDITVKKGASIDEVTA
                     QLPKNVDLTYSDGSTGSLPISSWNTEGIDLTKVGDYTVTGTVKQTEYQIPFAEDRADP
                     SVYKWQWTHEADGKEVTETKFLMIASNDIQGDVTWQHGSPHMPFRMADTISGLADEPG
                     NPNALIQSNGYNNKEVSLLKAGDKDSEGNAIMHSFWAPEIHEIDGRLTILFMAGYGNT
                     WSNGKSVYMQLKQDADGHDLDPADPDNWTVPTPIYRNDASLLNGNKQLAATASGGVGM
                     SLDMTYFQDADGRSYYAWQQLGATYIATMDPKDPAHVTSSPVRIVTPEYAWNAAIAEG
                     PNVTLRDGKLYLMFSGSGVGKTYTTGLAVADASGTDLTDPASWTVLNYPIQKSGPFNG
                     EMQLGTGHGMWSEDEDGNQIYVFHAYATKNLGSVNATGRDMFVRRVHWAADGMPVFDM
                     SSSEELASKTVSVTVKVVDDTVTVDKTDLSKALASAKQLRESDYTAASWKAFAAALAS
                     AEKVYADENASQKDVDDATAALNKAQAALVKVDGSDSGDGSSDSTKPGDGSSIDAGAT
                     GDKTGNKLGLSKTGAAVLGLSGVAVALAAAGIALTLQRKRQA"
     gene            2254610..2254756
                     /gene="blongannot.CDS.1948"
     CDS             2254610..2254756
                     /gene="blongannot.CDS.1948"
                     /note=""
                     /product=""
                     /protein_id="blongannot.CDS.1948"
                     /translation="MQSHTQKIGIKPNSMAGHVHFCKFLVHGIFSRNPVNQKRLRTER
                     ISEL"
     gene            complement(2248034..2254036)
                     /gene="blongannot.CDS.3907"
     CDS             complement(2248034..2254036)
                     /gene="blongannot.CDS.3907"
                     /note="FIG00427520: hypothetical protein"
                     /product="FIG00427520: hypothetical protein"
                     /protein_id="blongannot.CDS.3907"
                     /translation="MAACLTAVSTLGAGLIMPITAVADDATPAVQTTTTSANVRAAAN
                     TATADPIAGFDFNSDPDDGAFASAQGDAKATVQGTANLVNGKDDDNGKAAQLGSGFWL
                     NVTKSDGSALLNGLDDVTISYDSKAAATGGQWTVFAAPTAGAVNGSAPTYVGVLDRTD
                     KTRVERYLNGRASDIATIDKNTGTKDAWKHVDLVISGKTAKLYVDKKFVASNVNGEDL
                     KSILGGSGGVLQIGKGNWGNGEYFTGLLDNLTIYGSALSAADLGIASPTAIEISGSNV
                     KDGKLSLKEGNSASLSATVTPEGAEPTVTWESNNPAVATVDTNGKVTGVKAGTATITA
                     ASEADAAKTAELKVTVTEVKADDAYGYVMVHFIENNKGYAEKVYLDISRGDDATQWDT
                     LNGGEPILVSNESTTGVRDPFIAYNPESKTYYVLATDLRVFGSDNAGWGTWATGYSTK
                     LHVWSSKDLIHFNDMTELETATADKYTANPNKSQTLTDSVTGKTISEIGMAWAPEATW
                     VPNFYDLNDDGQLNGSDKDNPKNQQGGAFVVYWSVSAKYDGENSQPGKKVTHVLWAAT
                     KDFTNETYMFGGVFVPNSKYNRGNTIDTTMLQNGSRTYRTTGSGVIFMEYTDRADWWR
                     ANDQGQYATDPAKGWVLRQTNIGHTLGSAQEGANGFKVNGENKWYMFVDNYGSVASGA
                     RYGYNLLEADNLDSENPWSVLKADDYFLTANTKHGGVVSLTKAQYDAIRAADAKASDN
                     ADLKAEDVTVDKGAADTDITAKLPKTQQVTLANGYGTAKRDVTWDVSNVDTSKPGEYT
                     VTGTVDTIGANENHWKWTNAAGESKTDEDDLINSGANANNSWKQTGGFVDNETANKNR
                     TLYSSTAITVTAKVTVTGETEPTDPDLLADFTFDDGDKTFDGGNATGTTQGTATLADG
                     KDGKAAKLSKNFWLNVTAKNGDALLKGKNDVTISYDVKPDASNNTGWTFFAASNATKQ
                     EYGKEHYVGVLDKTTGITVERYNNNDGKRDSSGNVSYTKTNADWKHVDIVISGATAKL
                     YIDSKLVAVNNNGQKLADILGADGGVLQIGKANWSNGEYFSGLLDNFKIWGKALSDDE
                     LGVESAKTDYAAALAIPAQITGDLPSTVLGKTVTWSATGDGAKLVAADGKVTQPKSGE
                     KAVKVKLTATIDGVDKAITAESEILNNGGEIASYVKDVDRSDQNGAKYDPLAYNDDRR
                     ADSLYVAAKAADGSKWETLNRSQSILSVKWDGSQSAKPNAQMGSPAFFRAKDGTLGVV
                     SSQNNATGAIYVWDGKGDGATFTNERAITVTDSSMVTNPRIVYDAASKGYKVFWTDGL
                     SGEGRMATLSDLTAKATVGETLKADAVAMGVGDVTEGLPAWAGEGQTRAFAVSSSEFD
                     AFYKNYVDLQNTGVKALGGATVENGASAEDVTAAVSGTQATMTYNDGSTKTFNVDWNA
                     DDLAAVDTSKAGTYEVKGTVQQTTEAMYNDARADPDIFYNEDDGYYYLTGSTYEVKST
                     DSTNNQKDSYRSIGLKRAKTINGLKDAEEHIIIKPENGTPGHEDQYPNSFYGWSAFIW
                     AQEFHKINGKWWIVAGFHRGASSTNGGWCNNTILIPYTGDERSIKDGGFLEAENWGEP
                     TVLEGAAFDVTYFEREENGKAQGYWLFPKSAGLYLAKAKMGDGVTPLVDGSLEHIYQA
                     SQQFEYGKYAPTPGDNSEGSDQAIVEAPFMFEHGDYVYIAYAGATVDKYYNTNVMRAA
                     KNADLQDLSSWTTADFPSFDTNDTYTGAYGADEASYERKQAGPGHISLAHDEAGNIVM
                     AYHARPYPEIHSGSAAGGLFDQDRNTWAKAVNVRANGMLDMSLTKDQEVAPANRTVTI
                     TVTVGEPDTPVEPSITGIRVKSEPTKTKYTVGEQFSADGLVIEATMSDGTVKTLDAAD
                     YTVGDVDMSAVGTKTVTVTLKANDQLTTSFVVTVSAKTEPGKPGSGDGSGDGAGSDNG
                     NAGTGADSGLPSSGAAVLGLGGAVVVLAVAGISLTIWRKRRA"
     gene            complement(2242913..2247907)
                     /gene="blongannot.CDS.3906"
     CDS             complement(2242913..2247907)
                     /gene="blongannot.CDS.3906"
                     /note="FIG00427520: hypothetical protein"
                     /product="FIG00427520: hypothetical protein"
                     /protein_id="blongannot.CDS.3906"
                     /translation="MGKWKKAVAALAAVPMLMALAPAANAVESDTTDSSAAQRALAAA
                     LKSNAKASADSDLLASLDFNNVTASATGTFTDEATGTKATINGAAAVTASKDGTTAAQ
                     LGSGFWLNVTKSDDSAVLKGLDAVTISYDSKSASTNQGWSVFAAPNTNAQTYQQERYL
                     GVMDRTTSVNVERYNNAGKRDTTGNVSKDGLASQWRHVDLVIDKAASTLYIDGEQAAT
                     VAPADGASFAQLTDILGADGGVLQIGKANWVNGEYYTGALDNLNIYGSAHTAEQIKEA
                     YDSTKSDAAKADANALTINNGSTDAYSDITLPAKGSVNGSAITWKSSDAKVITDAADG
                     DIAAGVVTRQKADAKVTLTATITDADGNTETKEFELTVKAAVEQPKTTDYLFAHFTGT
                     EGSTTDEQMYFATSKDGLSWHDTRESGDPVLSWNNSQTGNSRGKDNGVRDPYLVRSPE
                     GDTVYLIATELSIRNRGGWGAAAATSTGSTNLIVWESHDFVNWSEPRAVDVASQIPGA
                     GMAWAPEAHWDDVNKQYMVYWATASDSDNKSGDRTNMYYSTTRDFVNFTTPVKWIDRV
                     KSVIDTTMIKADDGYYYRVSGDTYLGIERSKDPYATTLTTGDTIANGYYNTDSDPNRW
                     TLVGTFGDLTGTGLTGAQLEGPELFFYNEDDVQASDAGKKMLYGLMWDQYAAGKGYTP
                     YRSADLSSTDKADWGFASDVNFGSLKKRHGTILPVTETEYNAILKVFDKNKDAGPVTP
                     DEDGSGPIAEYDFEDSKGTDTTENNNDLTFNGNAKVSEDADKGKVLKLDGSDGTYAEF
                     PKGLFDGRDKLTVQMDVKSEINKNQFTFAFGQNSTKYYFLKYNNSGELASRITTNSYG
                     AEDAANATLSGNGAWHRVTVTLDDNVMTVYSDGAQVAQNKATKNKVTDLGNDLLAYLG
                     KSFYNDPYFKGSFDNVNVWNRALTAQEVEKTSPIALQGISVGTVPSDPNSLRGTDDHS
                     QVRSTLDWSTKTVTTVLNRRGGATKVPVKVSVNRSDDSIKLTLDGQAFTNGGTADLAK
                     DRTLVVDLGDGAPQTWTLKKVTVGNNPVLPGQYADPDIDYFDGKFWIYPTTDGFSGWS
                     GNYFHAFSSTDLVNWTDEGVILDVNKDHQPTTDGDENTAISPWSVGSAWAPTIEKKNG
                     KYYFYYCAKLPNGTSAIGVAVADNPAGPFKAADQPLVTRTMEGVTVGQAIDPSIFTDP
                     NTGKSYILYGNGSPAIAELNDDMVSIKAGTVKKLNGLNGFRESVVVAYRDGKYHWTWS
                     CDDANSPNYHVRYGVSDSIDGTITYKGVLLQKDSSKNLQGTAHQSDVHVTDADGNDRW
                     LMAYHRHYTPLGVFTSGLGYHRETAIDEITFDADGLMQTIHPTDEGVSIEMADTTALD
                     GAIEAADKLGTDGSAYTEASWKAFEDALAAAKTAKQTFLDSGLSQADVDAAAKALTDA
                     QNALEESQPEPEHPAAGTILSIAVTAQPAKAEYKVGEALDVAGLVVTATVADGNGGST
                     TRELAADEYELLGFDSSKASDKVTVTVQSVADSTKTATFTVKVVADETPTPDPDLATE
                     EELKQLEDAIAKAEAEKLNQDDYTADSWKAYANALAQAKKVLAKENATSTEVQDAIRH
                     LTEARKALVKVSADGKKPGAVISDTGVAVFGVAGAVVVLAAAGIALTIWRKRRI"
     gene            2241705..2242808
                     /gene="blongannot.CDS.3905"
     CDS             2241705..2242808
                     /gene="blongannot.CDS.3905"
                     /note="hypothetical protein"
                     /product="hypothetical protein"
                     /protein_id="blongannot.CDS.3905"
                     /translation="MTEYEIYSYEAFRRKYEDEIRIVERAEADDLNQDSLLRHELALK
                     SERPHFARMDESHILELTSVLRNGKPTLAGIMLFSTYPQAFFPQLSIIATRIPGTQIG
                     DTRPNEERFIDNARIEGPLDEQLRGAIAFIRKNIRTTTIISPENGERMDAAEYPIEAV
                     RELILNALIHRDYSIHTQGMPIQLQILDDRMTIINPGSLYGRLTIDQLGTIQPDTRNP
                     VIANALEVLRVTKNRYSGIPTVRRLASETGMAAPLFENTRGEFRATLYSPLARTTLPS
                     VMSHEAFNRLDYQANGQRPNSRRRIRPEERNAAILQFCATPRARRQIANFIGLDSTAY
                     AMRTYVQPLVVPGQLVLGLPDKPQSSNQTYRTA"
     gene            complement(2235163..2241117)
                     /gene="blongannot.CDS.3904"
     CDS             complement(2235163..2241117)
                     /gene="blongannot.CDS.3904"
                     /note="Putative glycosyl hydrolase of unknown 
                     function (DUF1680)"
                     /product="Putative glycosyl hydrolase of unknown 
                     function (DUF1680)"
                     /protein_id="blongannot.CDS.3904"
                     /translation="MRTIDKGKGAWRKGIAAVAAIPMVFTLMTAGTAGAAEVDSSIQP
                     ATSDTNKVLDLGFDGNLTDNSAAANTVTEYKGTATYVDGVDGKAITLSQGALSLGASQ
                     KLQPESLSLSFWWNPSKTMTGEQILMWGKGKYNENGWYLSSNSDTKPLVLSVGVGSGG
                     SGSGQPLEFNLSGKRADVFPVNTWTHVMVTFDAKTKTAKFYINGEAQTAASDNTASAG
                     TIVADDTTKYIGWNGAHASGGQLTGMLDDVKLWNTVANTADAEREVKVGDKSFDATTL
                     AQAALDKVNIATSATSNLTFNTEAANGATLTYASDNEAVISNEGVVTRPAVGEADGTA
                     KITVTASYGSKAVSKTVTVTVPAQTENGGGHDVQYLKNYLSEQGMENVTVADEYLQNA
                     GKKEVEYLLSFEPDRLLVEFRAQAGLDTKGAKNYGGWENGPDESRNPDGSSKPGRFTG
                     HFVGHWISAASQAQRSTFATADQKAQLSANLTAVVKGIREAQEAYAKKDTANAGFFPA
                     FSASVVPNGGGGLIVPFYNLHKVEAGMVQAYDYSTDAETRETAKAAAVDFAKWVVNWK
                     SAHASTDMLRTEYGGMNDALYQVAEIADASDKQTVLTAAHLFDETALFQKLANGQDPL
                     NGLHANTTIPKLTGAMQRYVAYTEDEDLYNSLSADERGKLTSLYLKAAQNFFDIVVKD
                     HTYVNGGNSQSEHFHVAGELWKDATQNGDQNGGYRNFSTVETCNEYNMLKLARILFQV
                     TKDSKYSEYYEHTFINAIVASQNPETGMTTYFQPMKAGYPKVFGITGTDYDADWFGGA
                     IGEYWCCQGTGIENFAKLNDSFYFTDENNVYVNMFWSSTYTDTRHNLTITQTANVPKT
                     EDVTFEVSGTGSANLKLRVPDWAITNGVKLVVDGTEQALTKDENGWVTVAIKDGAKIT
                     YTLPAKLQAIDAADNKDWVAFQYGPVVLAGALTDTNYKTNYSYGGVKVRVANYDSEAN
                     AKAAVIPTSGSVTDWLKGIKEDASEGSNLVRTDDPNTGNRETLSFKFANVDGDAADLT
                     LQPYYSTYKTTYAIYWDMAEVDSETYQNNIFKKKTDAATQSIIIDAVDAFDNEFQQEL
                     AHNAAKSDDSNAGTYEDKQYRDAKADGWFSYDLKVNTEADAKNYLSVQYQSADAGRTF
                     SMIVDPTPVADNSKGEVSANAKTYTVTIENKGLKAFYWDVQQLPADLIAEAKDGKVRV
                     LFKSTGGLVGGVYGVRMQNAAALSTDASLKSLSFDKGTLDPTFDGSKTQYTLTVPAGT
                     ESVDATIGVKDAGAYVKVDGIIIDDTKARTIALTDDVTTVEITSYAQDHKAVKHYSVQ
                     IVRGDATVPAASDPVLEYTFDTDTIVKDGTIDNTGTAGDKLDGKVVNDGASASDHADN
                     GKALTLTGGDKGSASPYVQIPAGLIDASQKDITISADYQWDGNNTCIYPWALGKDTKD
                     YLVNIVSCGSNTRVEASKSGTQTQLAGSTPAKNTWVHVDVVVKGGKSIAYYLDGELIK
                     QVSTTLTAADFVGTNNIAGYLGKSFYNDPYFGGQIDNFKVWNRAVTAADLFNPDKGDE
                     PTPTPSSDATLKSLTVAGQTVDLAAAATEDGASLTVDDPTAVKASDVVFEANDSGATA
                     KVNVNDGVVTVIVTAADGKTTETYTVKLVKKTVPVESIAIFGDGVAEGKLALETGKSV
                     KLTATVTPTDADDAAVSWSVEGDAVTVDKTGLVKAVKAGTATVTATAGGKTASITVTV
                     TDPVVPPAPSVDSVAITGSEVKDGKLELKVGGEATLTADVTVTGDIAKTVTWTSSDEK
                     IATVDANGNVKAVAEGNATITATSTEDATKSASVAVTVTKKTTTEPEQPEQPSKPEQP
                     APAEKDLTDANHVDDLITAESIKPGAKLTLNVGKAFAGKTVNVYAFSNGKAVLVASGV
                     TVSKDGTVVVTVPADLKLGATKFAVQFADDSLVWDAVNVAKPTAEQPKADETANTGAA
                     ILGAVALMALLAAAGAALIIWRKRQI"
     gene            2233559..2235040
                     /gene="blongannot.CDS.3903"
     CDS             2233559..2235040
                     /gene="blongannot.CDS.3903"
                     /note="Aromatic amino acid transport protein AroP"
                     /product="Aromatic amino acid transport protein AroP"
                     /protein_id="blongannot.CDS.3903"
                     /translation="MSTADAPKKPRETDDVPVPATLRKSLKNRHIQLIALGGAIGTGL
                     FYGSSESIALAGPSILLAYLVGGFAIFMIVRALSEMSVEDPKAGAFSYYATRYWSKRA
                     GFISGWNYWFNYILVSMVELSVVGKFVNYWFPAIPTWVSAAVFLVIICAANLLGVSKF
                     GEFEFWFAIIKIVAVIAMIVGGLAVIIFALPTASGIKASFANWFTLEGGFFPNGLMEQ
                     TKDGTWTGLLMALVVVMFSFGGTELIGITAGETEDPRRTIPRATNDIIWRILVFYIGA
                     LGVIMAVIPWNTIGGDDVPSPFVQIFDSVGIHAAAGILNFVCLTAVMSVYNSGLYANS
                     RMLYSLAKQGNAPAYLGKLNAKGVPVAGVLTSAVITAIAVVVVFVWPEFAFNYLMSIA
                     TIAGIINWTMIMFTEMKFRKVVAAGGAPEDSELAGKSGKEALDAIHFKLPFAKVTPWV
                     VLAFLALVVVLMCFSASYRVAVIAGVIWLAILFAAYQITQAKR"
     gene            2232767..2233336
                     /gene="blongannot.CDS.3902"
     CDS             2232767..2233336
                     /gene="blongannot.CDS.3902"
                     /note=""
                     /product=""
                     /protein_id="blongannot.CDS.3902"
                     /translation="MAKELTESRRTRYTRRAMQDALIELLRNQPLGSITVKALCERAD
                     VNRSTFYAHYASIEELLHDIEDETMAWVTTALEQLLAQPDSAGIEHVIERICQYIADN
                     RKHLQVLMSPKADIGFQQQLLGLIYSQRGVGEQLQSSAGYPAEAQMRMRFAVSGSIGL
                     LQYWLATDLAASPESVSHTIFTMCMPATQ"
     gene            complement(2231922..2232623)
                     /gene="blongannot.CDS.3901"
     CDS             complement(2231922..2232623)
                     /gene="blongannot.CDS.3901"
                     /note="ABC-type antimicrobial peptide transport 
                     system, ATPase component"
                     /product="ABC-type antimicrobial peptide transport 
                     system, ATPase component"
                     /protein_id="blongannot.CDS.3901"
                     /translation="MAYIEFDHVVKEYPSGSSVIRALDEASFTAEQGELSVILGQSGA
                     GKTTALNILGGMDTATTGRVVVGGRDITGLRKKGLVTYRRNDIGFVFQFYNLVPNLTA
                     LENVELASQICPDHFDPVETLYKVGLGERMGNFPAQLSGGEQQRVSIARAIAKKPKLL
                     LCDEPTGALDYETGKEVLQLLQDICQTQGMTVMIITHNSALAPMAHKVIRFRSGKVTS
                     EEVNATPRPIADIEW"
     gene            complement(2228150..2231857)
                     /gene="blongannot.CDS.3900"
     CDS             complement(2228150..2231857)
                     /gene="blongannot.CDS.3900"
                     /note="large transmembrane protein possibly involved 
                     in transport"
                     /product="large transmembrane protein possibly 
                     involved in transport"
                     /protein_id="blongannot.CDS.3900"
                     /translation="MKQPVKHSVKRRNLDDSGGRGAGVSAVFAKDTLRCWLRSWKRFV
                     SIAVITLLGVAVLTGIYAGCRDAFLAAGRFYDQQGLHDLQVLSTYGLTGDDAAALRRI
                     DGVQTVQPERSQTVTTLVDGTKKTVTMQEIGTEGLDQPYIRQGKLPNKAGEVAVTQQF
                     LNDSGLKIGGTITVTPQDTSSSVISVAATETDDSNNADTVGVAANASASDAKSAANTD
                     ADAEQSPQFPTKLTITGVVLDPRDLNNPDGYSGMTSFRSTSSEDYTFFAPSDGVTGNI
                     YTAISVAVTGASDFDTFSDAYDEAVKTVADRIEHQIQTTRQKARRQQIVSSAQRKLDD
                     AKDEANEQLDEAQKQIDDNWAELEANKTTLQDSRTELENNRTTITDGERQLADGRAQI
                     ASARQQIAQGRQQIAEARTQLESGKAQLTSARKQLDAAQTELTANRTKIEQGITQIDQ
                     GMAQIDQMLSMIQQADNLLAQLDPNIDLNSPTWQAIKQLLARLGITLPEVPSISDLRQ
                     QLTAKQTELQTQRDSLAQQKADLQRTLNETIAPAQSTLDQQNAQLTAKEQEAAAGEAQ
                     LNTKSAELEANAATLETQSAQLEAQAAQLASGKRQLEEGERQLEEGEQQLADGKAKLD
                     DAQSALDAMRSEAESEFAKQQRRIDDVANARWYVQTRASIDGFSSLKSDVSSIESIGR
                     AFPIVFLLVAVLMSLTTMTRMVEEDRGLIGTYLGLGYGGLAVSSRYLLFALLACLVGG
                     GIGLLVGFLGIPAFLMVVIEGLYILPGVRLEYDWLYGSAGIVLFVVGVGVVTALACRE
                     EIRHTPAALMRPKAPKAGARILLERIRPVWSRLNFLGKVTARNIFRFKSRLIMTVGGV
                     AGCTALIICGFAINDTVDTTGVKQYEQIYQYDLMVVANDDDAAAMRKQVAQDGRATET
                     LNLRVDSGEMSNAAQESETVQLMTVPNNSLNKLNDMVTLEEAGDDGWFELPNIFGKAG
                     GGTVALDDSGVIVAKSAANSLDIHAGDTVTLSNGGSGRAKVKVAAVTRNLIGSDVYIS
                     ERLYDQKFAADGVTSSASGDGTASTLTWNAMLAKLKGSETEQAEYADRLGEESSVLKA
                     VSCAHLAATFKFDLMGAVVALIVGLAGGLALVVLFTLANTNVSERIREMATLKVLGFY
                     DREVHNYVNREMMILTGMGVVVGLPLGRWIGGLLTAALNMPSLYFEVEVHWHSYAIAV
                     VATLAFALLVQLFTNPVLDRVDPVSSLKSVE"
     gene            complement(2226439..2227962)
                     /gene="blongannot.CDS.3899"
     CDS             complement(2226439..2227962)
                     /gene="blongannot.CDS.3899"
                     /note="Amino acid permease"
                     /product="Amino acid permease"
                     /protein_id="blongannot.CDS.3899"
                     /translation="MADTNVNGGTQQATGKLKSVESLDQTNEMERGLSNRHVQFIAIG
                     GTIGTGLFLGSGKSISLTGPSIIFVYILVGVIMFFLMRAIGEMMYRDPSQHTFINFIT
                     RYLGNGWGHFAGWTYWAALVLLGMTEITAVSTYFITFFDTFGIDLTHWKWLIELCFLV
                     SLVSINLIAVKVFGEVEFWFSMIKITLICAMIATAVVMIVIGYHYPAVQIHGVDHVSP
                     AGHAGFDNLFANFSFAPNGWMAFLMSFQMVFFAYEMIEFVGVTVSETKNPRKVLPKAI
                     NEIIVRVLIFYVGALVAIMCIVPWTSFKPNEDGSFASPFIMVFQYAGLNWASALVFFV
                     VITAASSALNSLLYSAGRHLYQLSEVSPNPMLNKLGKVSDRKVPARAILVSAALILLS
                     PIVNAIPGVSGAFVLFSSASSAVFLFIYILTLLAHRRYRRSADFIPDGFVMPAWKVLN
                     TVAIVFFVFIYLTLFLADDTRNSAIAGLVWLVGFGGFSMLRERYRSRDLKAALEHKE"
     gene            complement(2224603..2226099)
                     /gene="blongannot.CDS.1938"
     CDS             complement(2224603..2226099)
                     /gene="blongannot.CDS.1938"
                     /note="ATP-dependent DNA helicase RecG"
                     /product="ATP-dependent DNA helicase RecG"
                     /protein_id="blongannot.CDS.1938"
                     /translation="MTQDELMQVLQAGESSMVEFKRCSELPHTDTFETVCSFANRSGG
                     SIYLGVDDDGQVLGVDSKRVSEIERNVVNVVSNRKMFEPAPMVETEHIEYDERIIVRI
                     WVAPSSSVVRFKGAVFDRIADVDTHIESDIQISQMYIRKQNYYSERRIFRYVTPFDLR
                     PELIARMRQLAVAQRAGHPWGTMSDEELFRSAKLYDRDYTTGEEGFNLAAVLLLGKDE
                     VISSVCPAYITDAVVRRDNIDRYDDRLMVRTNLFDSYEQLREFTERNLPDRFVLKGDK
                     RVSPRTMIARELVANSLMHREYSSPVVARVTIDNESIRTVNASRSFFEGRMKLGEFTP
                     MPKNPIIANVFVQTGIAEQLGSGLRNLIRASRQYTEREPEFRDGDIFEATIPIVPALK
                     TVDGSGFASVRSVVEKDAEEGARLIGGERVDGKKADATASGEIDSRAAMLSAMNRRLT
                     EVDYVTVPELAKITELDNRTVRKFLNGLVAQGKLIAEGNTRGRRYRKG"
     gene            complement(2219758..2224299)
                     /gene="blongannot.CDS.3897"
     CDS             complement(2219758..2224299)
                     /gene="blongannot.CDS.3897"
                     /note="narrowly conserved hypothetical protein"
                     /product="narrowly conserved hypothetical protein"
                     /protein_id="blongannot.CDS.3897"
                     /translation="MRVLSKSLAAMVAAATLVGGGAFAVAGTAYAADNDAITVTPNPW
                     YANSFDGWGTSLAWFANATGSLGEESAITTNLGDDASKAKAVEYGKQLREQFYQSIFG
                     DEGLDLNMARYNVGGGNASDVAYGYPFMRQGAAVPGTWKDDATGSGTYGNGVTTKQAD
                     KDKLAAAFDPTDDNQYDFSKSAAQDWWIERGATGDNPDITDVEAFANSAPWFLTNSGY
                     ATGGRNSGSNNLANPEKFAQYMAKNVEHLESLGANVDTVEPFNESETSYWGTPGDMAS
                     KYTDESDDNTKLINNYWDKYYSDKDRSVTPYSNALKKPQEGMHVSNAQQQQTITALAE
                     ALKDNDDTIIAATDATNSADFVKSYNQYPQAIKDLIGQYNVHAYSDSNQMQSRDIAQA
                     DGKKLSMSEVDGSWQSGSYNPYGFDNALGMMSKISSNVTRLQSKDFTFWQVVEDLYNM
                     QMGSNVNPAGENTNWGTVLIDFDCTVAGMDGKLYSERRVNNNGGTTDGLEPCTVIANA
                     KYNGVKAITHFIHAGDKVIANNDEDNNMTATSDDGKTQTVIHRNSGTSDQTFVIDLSK
                     YGEIADNAYGELYLTTETSAEDKNAGVDSATPEVFAKTSNVKQAEGSVMIDKAAKTAT
                     VTVPARSIASIQLTGVTGYAKDAAVETGDTYQLVGKQSGKAVADTTSGDSALSLANVA
                     SDAENAKKQTWTFTQIEQPTDSERPDLKAYVITNAEGKVLVSKDGTNALSNETVGAAK
                     SDPAAKWILNTSDGSTYQLLNAATKTNLDVDNSGTTVGTKVGLWQSPSGTSPSANQTW
                     TLRNVTPTSQKTVNVQTAVNEKAVLPVEVTLYYTWGEGKATVANWDTSKVDVAKEGAY
                     EATATATDVYGNEFNVTATVYVGALTVSDPVSATVLAGTSASEAKAALEAAPVYLHVK
                     ASPAFEGDAAKVTWNFDGLDTKLADAKAGDNIAVTGTYQLDDATTIALKGAIYVTAAT
                     PENVADTASNLTVTNQQTEYSKGDQWKKLTDGDTSAEAWVTWNSAGDYSASPTATIDF
                     GSECELSSVTITYGDKAPASAKAEYTTDGETWMQFGSDVKPAAGQTVTFKADKGTVNA
                     TKMRIVNTVNNDYMNATEIQAFVTPVQGAAKNIAAASGTNFSVNFQEGASASKAIDGD
                     TTSKGWSTWASTASTVDPVATFTFDEAQTITEVKTFFYYDGRASWPKSQTLEYQDEAG
                     EWHGVGTKDGWKIQAGDAGSGSDGITAADTPTVDFVLGTPVKAKAIRLTNTLQDTKVY
                     INVAEIQVFAQDSTVLTPQPASDATLGDLRLDGETVEGFDPSKTDYTVDLPVDAEANP
                     VLQAFATDNAAAVKVTGDAVENGKLGGKAAITVTSADESETKTYTVTFNAFTLASLKV
                     IGPTKTEYAIGDKLDTAGLKVTAVYQSGDKTKEVPVALDDPQLAIGSFDSTTAGKKAI
                     TVSYRGVTATFNVTVKANAVAPGPEEQKPGNTNKPGATGNGNKNTVANTGSSVAAIAG
                     AVALLAAAAGALFMLRKRA"
     gene            complement(2215710..2219546)
                     /gene="blongannot.CDS.3896"
     CDS             complement(2215710..2219546)
                     /gene="blongannot.CDS.3896"
                     /note="Autotransporter adhesin"
                     /product="Autotransporter adhesin"
                     /protein_id="blongannot.CDS.3896"
                     /translation="MKINNKGKGALIAAITAAATLLSCGLAAASASAAGVDYLPTIGQ
                     VPTYTKFQPTADPGKNASDYFQPYWYAKNANDNGGTHIQAHGGQVVKVGDAYYWYGED
                     RSNGYDNSPGVHAYMSTDLYNWTDLGVALRAVTSKSQLTDKSNADYAYFDKAYNLTKS
                     DGSVDAAKADAIFPYLNTNPDQDGDGAVDSVQGIFERPKIIYNKKNKQYVLWWHSDGS
                     TTPGGSNYARALAGVAVSDNPAGPFTMVGAYRLPNQNNWKEAAGNPSWGENGDSRDMT
                     VFVDPKDDSAYVLYSSEANATLYIAKLNDDYTNVVKTTNVDQSEGQKQYSADGQYPYI
                     LADATTDAPVRGEDFQIVKQNGSLEAPAVFQYDGRYNIIASGATGWAPNKQTYYTADS
                     MLGNWTRGVEKDDVNENTWYNNMPEGADGLLSVGDTRGTTFGSQSASVLAVDQEKGHF
                     IYLGDRWDSGKADSTYVWLPLTIGENGTIEMHNPAQEGEPDGWDLSYWGNHGSAKGKL
                     VNWTVETGDDLPKTVNTGGTVTLPDTVNVKEGDDTIATKVTWNVEGGTAVSKSTKAAG
                     NTYAFNVPGAYTITGTLAESSNFNPGRTFRRTIDVSCSNPISGSWKEAHWKGGSACQV
                     SASGGAYDFTITDNANRGVWTDRNEGSAVYQPDALDVNETLETTVKPLDLGGNGDPRA
                     GLVVRNGLADANGGKGYATLLASLSGVYMQYDSNADGYIDKETSHVGTGFGDQVQLKL
                     ERISTDTLKGYWRASANDEWQDVATVTLTGADVTGLDAGAFATSNSNAGAFTVAFNGT
                     AFGSQTAAVESIAAKGPETTIAKRQTLAHKDVTVTATLTNGKTRVLEPDEYTLEGFDT
                     TKLGEQTVTVRLVTDSSVTATLTVTVESNLARLFCSSAAASKYEPASSWASASTADLT
                     CDNNLSTNWSNWGTGDTSPWLSYTFDKAYQLGKLSVAVDKAKGEAAPKSFTVSYLAED
                     NATWTDATLPAVTVNGAAGAVTEADVSALPATKGIRLNFTYADGNDYAKIAEVRIAEG
                     EATPEPQPSSNANLADLTVDGKTVDGFSADITEYAGALAGDAASYPTVEATAADAKAT
                     VQVEQASTENSGVATVTVTAEDGTAETYTVTFGELPQLAELAVEVTKDSYQVGDKFNA
                     ADVKVSAIYKVGDTETLRKLIDPTDGDLKFTGFDSATAGTKTITVSYRGVNATFEVTV
                     TATEVTPGPGEQKPGDTNNPGNTAKPGNTATNEPAANGAAPLSNTGAAVAAIAVVVVA
                     LAAAAGALLVIRKRRA"
     gene            2214661..2215254
                     /gene="blongannot.CDS.3895"
     CDS             2214661..2215254
                     /gene="blongannot.CDS.3895"
                     /note="DNA-damage-inducible protein D"
                     /product="DNA-damage-inducible protein D"
                     /protein_id="blongannot.CDS.3895"
                     /translation="MNRDEITRKTSELSTIAHTTEDSKVEYWYARELMTYMGYDRWEN
                     FSKAITRAKQACDNSGVSVESHFRDTTRDVTLGSGATRSIADVKLTRYACYLIAQNGD
                     PKKEEVALLQSYFAVQTRKTEIIEQRMGEISRLAGREALATAEKKLYPYTQITHNKTA
                     QEHMYTPNHAAERRQGCDTGHRKRCTAQAMQQLSAML"
     gene            complement(2213778..2214299)
                     /gene="blongannot.CDS.3894"
     CDS             complement(2213778..2214299)
                     /gene="blongannot.CDS.3894"
                     /note="Transcriptional regulator, MarR family"
                     /product="Transcriptional regulator, MarR family"
                     /protein_id="blongannot.CDS.3894"
                     /translation="MGFEQEAVSELYASVWGNRSTMQREFTRGAHGEQFVLRELSMKG
                     TQTPSQLASALQASSGRISTVLSSLEKKGWVTRDIDPKDRRIIRVNLTDSGREQSHRM
                     IEEMRSAICWIFSQMGERRTREFVDLVSEFTTYMSICHPGQPRPTAEQVREAFVERGK
                     RVAEHMAAKRAEN"
     gene            complement(2211720..2213591)
                     /gene="blongannot.CDS.3893"
     CDS             complement(2211720..2213591)
                     /gene="blongannot.CDS.3893"
                     /note="probable permease protein of ABC transporter 
                     system"
                     /product="probable permease protein of ABC 
                     transporter system"
                     /protein_id="blongannot.CDS.3893"
                     /translation="MLRIMKYLSKAEIGQMLIALVTIVGQVYFDLKLPDYMSDITTLV
                     ETPGSHMKDIWIAGGKMLLISLGSAACAIITGYIAARVAASFTQRLRSLEFRKVESFG
                     PAEMSKFSTASLITRSTNDVTQVQMFITMGLQLIVKSPIMAVWAVCKIAGEGFEWTLA
                     TGIAVVILLAAIVIMMAMVMPKFKAMQALTDNINLVARENLTGLRVVRAYNAEDYQEA
                     KFTKANKDLTDTQLFTNRVMAFMMPLMNTIMNGLMLAVYWIGTYLIDAAGLKDKLTVF
                     SNMVVFSNYSVQVIMSFLLMSMVFVLWPRADVSAQRIMEVLDTEPIVENGTKTAADVA
                     KTGQRGTVEFRNVSFTYPDSREAMLEGINFTAEQGQTVAFIGSTGSGKSSLINLVPRF
                     YDTSQGQVLVDGVDVRDYDLKALRDKIGYVPQQSVLFKGTVASNVSYGDQPGDPAEVE
                     MADTSTPAGRKREAALIAAGEAAEGADIPAEQLNRVKAAADVAQASEFVARMDGGYSA
                     AIAQGGSNVSGGQKQRLSIARAVYRHPEILIFDDSFSALDFKTDREVRDALAREAKDS
                     TKLIVAQRIGTIMNADRIVVLDDGKVVGQGTHKELLDNCDVYRQIAESQLSQSELTA"
     gene            complement(2209677..2211506)
                     /gene="blongannot.CDS.3892"
     CDS             complement(2209677..2211506)
                     /gene="blongannot.CDS.3892"
                     /note="probable permease protein of ABC transporter 
                     system"
                     /product="probable permease protein of ABC 
                     transporter system"
                     /protein_id="blongannot.CDS.3892"
                     /translation="MPRGPMGGRRAVEKPHDFGKVMGKLVNYCRNYLPVIIIALILGA
                     AGTVCQIVGPDKLKDMTNEIVKGLPAIVNGRPVMNSVDFGTVGHIAWTLVALYVGYAV
                     LGYVQSWMMANVTQRTAQRLRESISVKINKLPLKYFDKVSYGDVLSRITNDVDAIGQT
                     LGQSLGSLITSVTLFVGALVMMFYNNVIMTLCAIGASLIGLIIMMAIMKSSQKYFARQ
                     QMALGDVNGHVEEMYAGHLIVKAYNGEADSIRRFEKYNSDLYESGWKSQFLSGLMMPL
                     MNFVGNFGYVVVCVVGAALALDGQIEFGVIVAFMMYVRLFTQPLAQFAQAFQNLQRCA
                     AAAERVFGFLEEPEMEDESGKSALLGTNGHEVKGDVEFSHVQFGYEPGKPIIHDFSAS
                     VKAGQKVAIVGPTGAGKTTMVNLLMRFYEISGGSIAIDGVDTKSVPRWNVHDQFSMVL
                     QDTWVFRGTVRENIAYSKPGVTDKQIEDACKAVGLDHFIRSLPDGYDTVLDDKSSLSQ
                     GQKQLLTIARAMVQDAPILILDEATSSVDTRTEELIQKAMDALTVGRTSFVIAHRLST
                     IRDADMILVMNHGDVIERGTHDELLAAGGFYADLYNSQFALAD"
     gene            2208458..2209525
                     /gene="blongannot.CDS.3891"
     CDS             2208458..2209525
                     /gene="blongannot.CDS.3891"
                     /note="Thiamin biosynthesis lipoprotein ApbE"
                     /product="Thiamin biosynthesis lipoprotein ApbE"
                     /protein_id="blongannot.CDS.3891"
                     /translation="MRSTIVGMTSLTEQLPYVYAFPDALGTGLLVHTESVLDDEIRDR
                     IGSFIHEYEVVLSRFRDDSIVGRMRTAAHGGTFDFPDWASGLFGLYDRLLAATDGAID
                     PCVGEDLIRLGYDESYSFAATPDAAEHAGAIHGRAVWSADVERHGTTLITHSPVALDF
                     GACGKGYLVDLLAGMLGDGAGHPQPIQYVIDAGGDLLVHTDEPITIALEDPADPANAV
                     GAVEISQGAFCASSPSRRHWSDAAGHQLHHLLNAIDGLPVDDVAATWVAVTPPSSTIT
                     TKTSTHGSNASTTANRDTDDSSNTVAAHVPVTLADGLATALFTTSAAQLRAHFDFECA
                     ILNANRAAAQSPNFPGGFFTH"
     gene            complement(2206979..2208397)
                     /gene="blongannot.CDS.3890"
     CDS             complement(2206979..2208397)
                     /gene="blongannot.CDS.3890"
                     /note="possible symporter"
                     /product="possible symporter"
                     /protein_id="blongannot.CDS.3890"
                     /translation="MGNTTTASVTGAQVAPAKSAIRDLPIAKVWAFAVGQFGWALLSG
                     IISNWLVYFYQPDQEAISQGQTVFVPQGLVVLGIVTVVGGITAFARFFDAFVDPAVAS
                     LSDRCDAKSGRRMPFLKFAALPLAVVTVLVFWSPINGTSWVNAAFLFVTVIGYYIALT
                     FYCTPYNALIAELGHDSKQQLTISTAISFTWVAGTAIAYVAPVIWGAFVPMMGRITAI
                     RVTFTIMAAVAFVCMLVPPLAIREKDYVNSQPTSESTIESLKQTFGDGEFRKFVCSDV
                     VYWVAITTFQTGLPFFVTSLLKLPETTTTIYFVLMTGVSVLFYLPVNILANKVGKKRL
                     LLVAFVIFTCAFAFAGALGSAVLGFIPAMAQGLVLSVVGAIPMAAFGILPQAIVANIA
                     DASSKTTGQDRQGMFYAARTFAMKMGQSVAMLLFTGVSTIGMASGAGYRIAAVCAAVL
                     CGLGGIVFAFYNEKKVLGVLET"
     tRNA            complement(2206725..2206800)
                     /gene="blongannot.rna.33"
                     /note="tRNA-Ala-CGC"
                     /product="tRNA-Ala-CGC"
     gene            complement(2205389..2206444)
                     /gene="blongannot.CDS.3889"
     CDS             complement(2205389..2206444)
                     /gene="blongannot.CDS.3889"
                     /note="rRNA small subunit methyltransferase I"
                     /product="rRNA small subunit methyltransferase I"
                     /protein_id="blongannot.CDS.3889"
                     /translation="MDCRGLLCGMGNTGSMTSADELNEQYDADGSVTQVPERNDEVHA
                     GESAVAQSRESAVTIPAGTVVLAATPIGNVGDASARLVALLERADIVAAEDTRRLYDL
                     ARRLGVYVNGRVIAYHDHNERDKADGLLDQVETGATVLVVSDAGMPTINDPGLAIVRR
                     AIERGLPVTCAPGPSAVLDALALSGLPTDRFCYEGFLPRKHSERVQYLRTLLPERRTI
                     VFYETPHRIADSMDDLLDAFGPNRPMALCRELTKDYEQIRRGPIDEIRQSVIDDPPRG
                     EMVLVIGGASNEEAEAAAPSTLSVDDMAVLSIDRALEDGLRIKDAIAQVVQEHPLADG
                     SLANRKQVYAAVLKIKG"
     gene            2205207..2205362
                     /gene="blongannot.CDS.1928"
     CDS             2205207..2205362
                     /gene="blongannot.CDS.1928"
                     /note="FIG00425957: hypothetical protein"
                     /product="FIG00425957: hypothetical protein"
                     /protein_id="blongannot.CDS.1928"
                     /translation="MLWHIAYHVPELRKWLVANPKADAPLLELVSQRGGPGVRQALEI
                     LFESMEA"
     gene            complement(2205041..2205160)
                     /gene="blongannot.CDS.1927"
     CDS             complement(2205041..2205160)
                     /gene="blongannot.CDS.1927"
                     /note=""
                     /product=""
                     /protein_id="blongannot.CDS.1927"
                     /translation="MGGSGGAVISEIARDADSDECAAAAWRGNRCACRKCRKR"
     gene            2204368..2204994
                     /gene="blongannot.CDS.3888"
     CDS             2204368..2204994
                     /gene="blongannot.CDS.3888"
                     /note="FIG00424909: hypothetical protein"
                     /product="FIG00424909: hypothetical protein"
                     /protein_id="blongannot.CDS.3888"
                     /translation="MTDITTVASPATAQPAVPPILFTKDLPGPLSLNRLAAFGTLHKL
                     DDSAGYWIEHSGTLYGRAKIVAEVAPFGTVVCSMTAAWVWLGGPDFPSTIDVISTSHF
                     RSASVSRRIRVFKRLTLPEQIIKLGGLPVTTPARTACDLVMSPEDIPDPSTVNALVCQ
                     LMSAYQFRPNDCLQIVKEHRHHKYAGRARMFFESVQQEMDEPALEQCA"
     gene            complement(2202165..2204015)
                     /gene="blongannot.CDS.1925"
     CDS             complement(2202165..2204015)
                     /gene="blongannot.CDS.1925"
                     /note="Methionyl-tRNA synthetase (EC 6.1.1.10)"
                     /product="Methionyl-tRNA synthetase (EC 6.1.1.10)"
                     /protein_id="blongannot.CDS.1925"
                     /translation="MNVAWPYANGPRHIGHVAGFGVPSDVYARYERMKGNDVLMVSGT
                     DEHGTPILVEAEKEGLTAQELANRYNRVIAKDLCDLGLSYDLFTRTTTGNHEHVVQEM
                     FKQCLENGYIYKGTQQVAISPSTGRTLPDRYIEGECPICHAEGARGDQCDACGNELDP
                     DELINPVSKINGETPRFEQTEHYFLDLPALAEANKAWLETRKGWRTNVINFSLGLFKE
                     VKPRAITRDIDWGIPVPVKGWIDNPNKKLYVWFDAVIGYLSASIEWARRQGDPEKWRE
                     WWNDPSCPAYYFMGKDNITFHSQIWPSEMLAYNGKGSKGGETGPMGPLNLPEQVVASE
                     FMTMEGKKFSSSRGIVIYVKDILARYPVDAVRYYISVAGPESSDSDFTWAEFVRHNNE
                     ELASSWGNLVNRVANLINKNFGEIPPLDEDSMTNEDRGLLEESSAAFDVVGSSIETHH
                     QKHALSEAMRVVGDINKYISATEPWKIKDDQARLGTVLHVAAQAVSDANHLLAPFLPH
                     SAQKVWEALGGTGTFSPLPELKEVEDLDKPGFTYPIITGDYELGVNVHPWKSEAIEVG
                     AMVPKPAPIFAKIPTEAVEEELARFDEALAARRAAEAERLAAEKAKLAAE"
     gene            2201236..2201832
                     /gene="blongannot.CDS.3886"
     CDS             2201236..2201832
                     /gene="blongannot.CDS.3886"
                     /note=""
                     /product=""
                     /protein_id="blongannot.CDS.3886"
                     /translation="MLRPANPHIICVAYCHIMRFAIYVTVSDVLVTTSIDLCVYRARF
                     CCPGSPFRLFLSNRDRNTLEKSPIRPYRTISAITHRRNSGLLDLHTLSAHGMVCPGSP
                     KEAKITNRDNEIWPGSHVNRLPSPPGHRLRIDKMLQCLTGMRPYRDSNVSLEVEESSS
                     TPQTGSMEGILQCSESPRPVLGVADHGFERRGCSWTAA"
     gene            2200051..2201127
                     /gene="blongannot.CDS.1924"
     CDS             2200051..2201127
                     /gene="blongannot.CDS.1924"
                     /note="hypothetical protein with similarity to 
                     family of proteins in M. tuberculosis"
                     /product="hypothetical protein with similarity to 
                     family of proteins in M. tuberculosis"
                     /protein_id="blongannot.CDS.1924"
                     /translation="MNSGFPTPPPGVFDDEPPGWTNNAAAPSAASTHAVKPEPYSPPR
                     MATPTAPAMSEALTQRKREMLKRCTDAAQQLGKPVLFGMTTSLILQSVPLPKDCDLNA
                     TELHTVSDSHRTRIRAVVPPTTPHIWKPLSAAHNARINKHVHALNLVHTWAQLAAHMS
                     LESLVILGDATLTAIARKPSLSGGRTADEIYQDFVRQVSELPKFNAKATCMIALEFIA
                     PRVDSPMESETRITTTQYGLPRAVTNYTVPGATFSNGEPITLDLAWPEFRVAIEYDGD
                     HHRTDKAQWRRDNDKRELLRHHHWIVLIATAANMADEPSQAELAYRAGRQLALRGAIF
                     DFTLTATPLNELARRKRRKSTGAH"
     gene            2198347..2199873
                     /gene="blongannot.CDS.3884"
     CDS             2198347..2199873
                     /gene="blongannot.CDS.3884"
                     /note="Aminopeptidase C (EC 3.4.22.40)"
                     /product="Aminopeptidase C (EC 3.4.22.40)"
                     /protein_id="blongannot.CDS.3884"
                     /translation="MTANASARAIKPELLRTYTEDFNKDRANLIAADAAVSAGVLKAA
                     TDYRGVRALPRDFSIELKQGSITNQERSGRCWMFASLNTLRYELMHRWNLEDFEFSET
                     YLFFWDAMEKSNTYLENVLRTLDEATDSRLFEAINESPADDGGWWQMFAALVNKYGLV
                     PKSAYPESENSRNSDDFKQYLNSKLREFAAELRRRSAAGASEDELRALKDEYMGTVYR
                     ICAVALGEPPEKFDFFARPKDDDEDKKGEARKCKAEADADGKAESCKCGESCKCEGKS
                     DAKACKCDKDKSDKPKTGKDERPQIREIGITPLEFYKKYVPVDVNDFVTLANAPLKNR
                     PFNQRYRIRFSANVAEAGDMEFVNVPLDVFKKAALDQLTAGHPIWFACDCTQFALRKD
                     GFFDQSVVRVDQLFGTEFTGDKAHGLEYGDSPSNHAMTFTGVNLDEDGKPNRWKVENS
                     WGKDAGKDGYYVMSDAWFDRYVTELIIRKEYLDDATRALLTTEPVELDPWQPLTRRCR"
     gene            2198141..2198329
                     /gene="blongannot.CDS.1922"
     CDS             2198141..2198329
                     /gene="blongannot.CDS.1922"
                     /note="FIG00426159: hypothetical protein"
                     /product="FIG00426159: hypothetical protein"
                     /protein_id="blongannot.CDS.1922"
                     /translation="MRHSSTICIGTYDTCARASSKVDKSLAGWNRRRISARTISPGES
                     PDEYTATYTTDGPQTSPT"
     gene            complement(2195894..2198122)
                     /gene="blongannot.CDS.3883"
     CDS             complement(2195894..2198122)
                     /gene="blongannot.CDS.3883"
                     /note="Putative glycosyl hydrolase of unknown 
                     function (DUF1680)"
                     /product="Putative glycosyl hydrolase of unknown 
                     function (DUF1680)"
                     /protein_id="blongannot.CDS.3883"
                     /translation="MTSLHSKPLALKNVTVTDSFWRTEQELVRTAVIPYQWNALNDNV
                     PGAAPSYCMHNFKAAAAQNKRKDTQGKAFVPPKYTFRGFEALPEDPANPDPDKFYGFV
                     FQDTDFSKWVEAVGYSLAHYPDPALEQTADQAIDVVCAAQLDNGYLDTCYILNDMDRA
                     FTNLRDHHELYCLGHLVEGAVAYYQGTGKDKLLKAACRFADYVDERFGRKPGQLRGYP
                     GHEIAEMALVRLYEVTGEQRYLDLAEYFVTERGRQPYIFDIQADENAKRDADANYKPN
                     TDPNRYAYHQANKPVTEQDEAVGHAVRAGYFYSGLADVARLADDQDLADAAERLWRNI
                     VDKKLYVTGGIGGTVDGEAFSYNYDLPNDSAYSETCAAISLAFFARRMLELAPKAEYA
                     DVMESALYNTTLAGMALDGKSFFYVNPLEVNPYACHKDSRLRHVKPVRQKWFGCACCP
                     PNIARIVESVQEYAYTVAEDGGTLFTHLYMGGVAKAELNGTAVELDVTANLPWQGDGK
                     AVVRLGGDAAGTSAQAPARFTLAFRLPGWVGDESAAAAAITATGESESGADSSRVTRE
                     IRDGYLYLTGEWRDGDTVTFDFPMPVRMLAANPLVREDAGKVAFVRGPITFCAEEKDN
                     GANLHLLHADTEALLADPSVAKVEEFDFHAGAKGIDDKGQGEVEDVTRRMVKLEVPAW
                     REPLPAAVAAAGEGAAEVPAFAPLYAVYAPVKREPATATLIPYFAWANRGENEMTVWL
                     RG"
     gene            complement(2194901..2195866)
                     /gene="blongannot.CDS.3882"
     CDS             complement(2194901..2195866)
                     /gene="blongannot.CDS.3882"
                     /note="Arabinose operon regulatory protein"
                     /product="Arabinose operon regulatory protein"
                     /protein_id="blongannot.CDS.3882"
                     /translation="MGITTCRLEGPVDFYSVGQFVSGPGWRHLRRTIDTFELMFVRRG
                     VLPMRVGEQTLHIEAGQIALLPPNVEHAGADIITSDVDFYWMHFKLPDARMLPDDAGL
                     PQDDHCLLLPDERTLPDPDRLAVMCGQLIDIYARFGPYSNAYCDYFATGLLLEVSAQE
                     RLKADFATHRTLAGYRGDGKPITSADRVRQQQEWAMHVDSAGAAGDSSGLAPMLAIRS
                     WIMANAFDDITVAKVAARFHYSPSYLTAMYRRVFGVGVAEQIIEYRIDRARELLSSTA
                     SSVADIAREVGYADPKYFMRVFKRRTGLTPGQYRDAFPARLYNTV"
     gene            2193572..2194729
                     /gene="blongannot.CDS.3881"
     CDS             2193572..2194729
                     /gene="blongannot.CDS.3881"
                     /note="Maltose operon transcriptional repressor 
                     MalR, LacI family"
                     /product="Maltose operon transcriptional repressor 
                     MalR, LacI family"
                     /protein_id="blongannot.CDS.3881"
                     /translation="MPSGKPTLRDVAKAAGVSPMTASNALHGKPGVKDSTRAKVLAVA
                     EKLDYRINLTASMLKSGRSNIIHIIVNEFDSPFYSKLVESLVTETTERGLTPFVEQTR
                     YSPDAAKHALANNPFSGQLFDGEIIHASGLNAGVPLSAINHGRPLVLIDACEETPTFD
                     TVNFPNEDGARAAVQHLIECGCHRIAIVGDGYSPRTELAHVESSSGLRLRGASGALLD
                     AGLPYDESTNFIGYGSDSGIEAGHAIAEAMLEARAQSADDTAESRSPGTTRATGSTPA
                     IDGIFCINDYAAFGVIRGLADYGIRVPDDVRVIGFDGATAGSYTTPTLSTVQVDLDQL
                     AQFALDMITRRVEQRDQGDGRSDESAGMPATRATIGYTLVPRESTVGSANR"
     gene            complement(2191789..2193198)
                     /gene="blongannot.CDS.3880"
     CDS             complement(2191789..2193198)
                     /gene="blongannot.CDS.3880"
                     /note="Alpha-galactosidase precursor (EC 3.2.1.22)"
                     /product="Alpha-galactosidase precursor (EC 3.2.1.22)"
                     /protein_id="blongannot.CDS.3880"
                     /translation="MTDLPQSLPQAWRPPMGWNSWDSYGTTLTEDELLANARFMAEHL
                     KNAGWDTLVIDIDWYDPTARAHGYNDNAPLILDEYGRQLPDPVRFPSAAGGKGFGPLA
                     AAVHELGLKLGMHMMRGIPRIAVDKNLPVYGTNYTAKDVADLDHVCKWNPDNYGLNQS
                     HPGAQAWYDAQLDLFASWGLDFLKVDDMQTPFHSDEIAAYHRAIAKAEAKYGRSIDLS
                     LSPGGWVATSYVDFLRENAQMWRISDDLWDRWEDIYQQFARLARWAPFQTTGHWADAD
                     MVPFGHIGLRAERGDDRQSRLTLDEQKTLLALWCMGRSPLMVGGDLPTSNSDAIALLQ
                     NPALREVLAGSTNNRETVRERIFGKWWDESTCRGEFIVWSADAADWADGTRSAHHGGH
                     YAALFWTGSDTYEIGRNIQLQSIVGLDARNDDWTLADLYADAPGEPADVRLEGVGADR
                     VITGTIPPHGVLWVALDRR"
     gene            complement(2191427..2191558)
                     /gene="blongannot.CDS.1917"
     CDS             complement(2191427..2191558)
                     /gene="blongannot.CDS.1917"
                     /note=""
                     /product=""
                     /protein_id="blongannot.CDS.1917"
                     /translation="MRSADFTRFAQCRTLITIQRAALLHISRVAGDADSVAQYVKRE"
     gene            complement(2189127..2191037)
                     /gene="blongannot.CDS.3879"
     CDS             complement(2189127..2191037)
                     /gene="blongannot.CDS.3879"
                     /note="probable permease protein of ABC transporter 
                     system"
                     /product="probable permease protein of ABC 
                     transporter system"
                     /protein_id="blongannot.CDS.3879"
                     /translation="MYVDPGINTSASNLKWVLPYCKPDLPRVVGALLLFIANNTMALT
                     IPILSGIIVDRVIVGGHADELPRLCGLMILMTIIRVGARYGYQMWMERFGQNSVYRLV
                     SDEYEKLHELDFTYFNHTRTGDIMSRLTSDTDAIRHCLSWVSYQIADCVVMFVGALCV
                     MFAIDWRLALVLACVTPFIFVLTRGLSTHAHPLFFAIRNSLASLNSMVEENIEGNRVV
                     KAFVREPYETEKFDEHNDDYMQCNMALAYNSRKYMPWLDGLGFSLQLITLGLGGFLVI
                     KGYMTLGNLVSFNSFLWMIDGPVRQSGWLINDWQRFNASCIKIRKLLTEQPRIVEKPD
                     AVETVKQAVTIVEQVKHDDEATGATGAPVASGTSGAQQSTERKSCPLHIKGDIRFDHV
                     SFAFPDDPETPILKDLDFTVPAGSKLGILGETGAGKSTLVSLISRFYDPTVGHVLIDG
                     IDARDWPLATLRSQVCIVAQDTFLFSDTIGGNIGFGASGDSDDRYIQKMAQIAGADNF
                     IRSMPQGYDTVVGERGVGLSGGQKQRLSLARALADNPSILIMDDTTSAVDMETEAEIQ
                     KHLKEMDGGKTIVAIAHRISSVKDSDLILVLEHGRIVERGTHAELVAAHGRYWDIYHK
                     QLGLQSGVAQGF"
     gene            complement(2187308..2189116)
                     /gene="blongannot.CDS.3878"
     CDS             complement(2187308..2189116)
                     /gene="blongannot.CDS.3878"
                     /note="probable permease protein of ABC transporter 
                     system"
                     /product="probable permease protein of ABC 
                     transporter system"
                     /protein_id="blongannot.CDS.3878"
                     /translation="MAQRNTYREDEELEEQINFRDILRVGKYLKPYMAQVARILVVVI
                     SMSCIVVAVPYLTKIMIDEAIPNKDLGKLGILAVILAALIVLYEFGLRYRTVAITRVG
                     QLMLKDMRRDIFTHIQTLPFSYFDSRPHGKILIRVVNYVNTLSDTLSSGLINVISDVF
                     TFVITLIVMFVIDWQLALWSLILFPVLIIWVRVLQIFQRRAFQKLSNKQSNLNAYIHE
                     SIAGVKTTQTFAQEQAQFRTFQEQQGEVRSAWMHAVHIQFLMWPGVQTISVMTISFIY
                     FVGVMGFGGVNVTTGVLIAFVGYANNFWNPVINIGNFYNQLITCSAYLERIFETLDVT
                     PEIRNKPDAADLPQIRGRVDFNDVVFRYEKDGRNILNLVDFHVEPGRTIALVGPTGAG
                     KTTIINLLSRFYDVSEGSVTIDGYDVRDVTLASLRRQMGVMLQDTFIFSGNVRENIRY
                     GKLDATDEEIEAAAKAVHAHEFIMELPDGYDTVVEERGSTLSAGQRQLIAFARVLLAD
                     PRILILDEATSNIDTRTEEALQAGLQHLLKGRTSFIIAHRLSTIENADEIFYIDHGQI
                     VEHGSHAQLLAAKGAYYRLYESQYAMIRVASGAPEE"
     gene            2186212..2187282
                     /gene="blongannot.CDS.3877"
     CDS             2186212..2187282
                     /gene="blongannot.CDS.3877"
                     /note="Bacterial regulatory proteins, AsnC family"
                     /product="Bacterial regulatory proteins, AsnC family"
                     /protein_id="blongannot.CDS.3877"
                     /translation="MRSFDYIESGKTLLTPHTTSLLAAIHEAKGRQSIQTTIRPDILG
                     TLVAVARIQSTDASNRIEGISTSDSRLNDLVSEKVTPRNRNEEEIAGYRDALSVIHES
                     HDYIPITPNVILQLHRDLFRHTPLTFAGHFKDSDNVIIERDAHGTSTVRFAPPSALVT
                     PELIERACSAYTQAIRDGHTDPLLAIAMFILDFTCIHPFNDGNGRMSRLLTLLMLYRN
                     GYMVGKYISIEHLIEQSKRTYYEAMTASTQGWDDNANDYAPFTNYLLGIILSACKEFD
                     ERINLAAGGRAQGAPRVATKGTRIEALLDQSLVPLSKADILARMPDTSTTTIERTLKS
                     LLDSGTIIKIGAGRSTRYVKRR"
     gene            complement(2184973..2185932)
                     /gene="blongannot.CDS.3876"
     CDS             complement(2184973..2185932)
                     /gene="blongannot.CDS.3876"
                     /note="Putative deoxyribonuclease YcfH"
                     /product="Putative deoxyribonuclease YcfH"
                     /protein_id="blongannot.CDS.3876"
                     /translation="MSKHHHRDRSWAPAPEALPDDAQTIDNHTHVASVIPFARAMSHE
                     AQEKGQPEVPVYDVDQLLAQAQSVGIGGIIDCGCELPHLMTAVQMALDHPGNVHAALA
                     IHPNESVLHGHRGVPGPDGLPLKYKPYHDTSFEDALAEVHRLATTYPEQVVAIGETGM
                     DLFRTGEGAKELQREAFRAHIALAKELGLPMQIHDRDSHREVIETLLADGAPERTVFH
                     SYSGDREMAEIAREHGWYLSFSGTVSYKGNDGIRESLRIVGLDHAMVETDAPYLTPMP
                     YRGRTNAPYMIPYTLRAMADTLDLPIADVARGTRDTARAVYGL"
     gene            complement(2182317..2184830)
                     /gene="blongannot.CDS.3875"
     CDS             complement(2182317..2184830)
                     /gene="blongannot.CDS.3875"
                     /note="Kup system potassium uptake protein"
                     /product="Kup system potassium uptake protein"
                     /protein_id="blongannot.CDS.3875"
                     /translation="MAESNQRTARAQKASKAQKAQSGAAKAKARQEEEALLRADTFTN
                     APKVSRRTLTKEEREALAKQREAETKEAEKIASAWSKGGLGRWWARLQSSPDKVTWGM
                     AIVALGVVYGDIGTSPLYTAQTFLAGQGGLGSVDREAVLGMLSLVFWSITLITTVKYV
                     LIAMRIDNNGEGGIFALYSLIRKYGAWLAIPAMLGGAAFLADSVLTPAVSISSAVEGL
                     QTLPPLEGLFDENPSLTLMITVVIIVILFSVQSRGTESIGKVFGSMVLVWFGFLAIVG
                     VTNLSNDWSVFEALNPVYGIKFLFSPNNAAGIALMGTVFLSTTGAEALYSDMGHVGRG
                     NIYFTWPFIKVALVLNYFGQGAWMLANSDNPQYTAMESLNPFFQMMSPNVRYLAVILS
                     VSAGVIASQALITGAFTMVSEATRLNWMPHLQVRYPARTRGQLYIPVVNGVLCISTLA
                     VLAIFKDSEHISAAYGLALTITMITTTVLLGVHLWHSGKRVGAIVFTVLFLAIQAMFF
                     IASMAKFLHGGWFTMLLTAAILFVMYTWNEGTKLERAQRRHMRPNDFLPALDKLHSDF
                     RIPYFADNIVYLTSDSETKRLDTDIFFSIFADHPKRARAWWAVSVETTDEPFTREYSV
                     EDFGTNYIYRVRFRLGFKVSQSIPAYIHQIMHDLSKTGELPKQKSIYPKVDADPDIGT
                     IRYVLIHKALMPESKVSARGALSLQAKYAIRHMAGSPVKWFGLAPYNPLVEVQPLFVS
                     TRRPPRLKRTDTAKTIPTPTPTRAVADPAAVPDPMDTTSGLGRLVQELDAAVSAEARK
                     TAEAAAADAPAEQGDKGDKGKAENGKPAAKPQRSAKQKR"
     gene            complement(2181363..2182223)
                     /gene="blongannot.CDS.3874"
     CDS             complement(2181363..2182223)
                     /gene="blongannot.CDS.3874"
                     /note="Predicted glutamine amidotransferase"
                     /product="Predicted glutamine amidotransferase"
                     /protein_id="blongannot.CDS.3874"
                     /translation="MCRLLGYATAGFNLSLNAVLGQDNVEDFRELSEIHNDGWGVAQL
                     SDPAEAPHVRDGGAPTPETGTRIYKSTIAARHDSTFEALADEPSRGAIWHLRLASSNL
                     PLIMENQHPFYANGLSFIHNGDISDANGRNIVTNRSYPVNHSVFLSTGGRSDSAIFFA
                     VILEYIGFGFSLDEAVAQAVRELRQAYPKSSYNCMIQSEDQLIALCAAGREKTSPRIV
                     EIYDEYGRGEQAADYRVMRYRELRDDNGDSAGVVVSSSGYKQEGWNVLENDQMIIVSN
                     RNGTYRLRSI"
     gene            2180584..2181288
                     /gene="blongannot.CDS.3873"
     CDS             2180584..2181288
                     /gene="blongannot.CDS.3873"
                     /note="FIG00423848: hypothetical protein"
                     /product="FIG00423848: hypothetical protein"
                     /protein_id="blongannot.CDS.3873"
                     /translation="MTGYIPTLEQIDELHRKIAPSKAAYELVHTHCVIVATIGCQIVR
                     RQNALFTRRCTLPKDAEVPPTAGVTGGHVPPRLLDEHLVLIGGLLHDIGTYRVFKHDG
                     SDGEPLKFSKKRYILHGLKGYEYLLDEGVDESIAQFCRNHTGVGLTREDVVRQELPLP
                     PADYVPMNLEQEVVMYADKFHSKSVPPKFLQVEAYTARAERFGGENKQRWLDLVAKYG
                     VPDIPALAEKYGMRMI"
     gene            2179339..2180460
                     /gene="blongannot.CDS.3872"
     CDS             2179339..2180460
                     /gene="blongannot.CDS.3872"
                     /note="FIG00424766: hypothetical protein"
                     /product="FIG00424766: hypothetical protein"
                     /protein_id="blongannot.CDS.3872"
                     /translation="MSDRNNDQELEKTTDATADEVTSETETNDTIESVPADSVQFSVT
                     FDDVDDEGTVDDGIYSALASAETGETDETSEAEADAIASVNASAEVTERNAARVNETL
                     RLAKTDHKDALAEHAEPQGKASEPTMTLASRIDRVLVGGGSDDILLKTYPTFALNKVT
                     VAGPKGKVNILDGANFFCYSGHAYALLISDDPDSGITADAKRRALMGVMSGLATPASG
                     TVMNKSANIVELEPVELRGHRLGIVPQLHAVQPKLDAEQNVLYAMNASNRNFLKPKPV
                     IARELLAKVGFSEATSGVAVGTLPLVQQRLVAIARAISTEAEVLILDEPTRGLNADDE
                     VTVFAALAKLAHTGDPKHCVIVLTASREIAEAADTLFEI"
     gene            2177936..2179342
                     /gene="blongannot.CDS.3871"
     CDS             2177936..2179342
                     /gene="blongannot.CDS.3871"
                     /note="ABC transporter, permease protein"
                     /product="ABC transporter, permease protein"
                     /protein_id="blongannot.CDS.3871"
                     /translation="MFVLSNAWRALTRSKGRTALTAFITLAVTFGTVAGLAIIQEDTN
                     AHTTAYDQQKATLAIRPTAATWKKVSATDSASTKHYMTWTSYTEYATLVQSATNSLNF
                     TVTETVPARVSGDLKALDGGSLGSASDDETGGQLIWRAFWTKDSAKASDLGTFEIVDG
                     KDLSYNNQSSNPNTTGALVSEAFASANNLKVGDTLEVAAASDAKTTAKLKVRGIYKYT
                     SESAVANPVTAARNRENAIFTNYQTFAKAGLDPQSTDKTVSGWAVPDLDVVFDAGDSA
                     TYKSLVSTLKKSKLPAKGYEFSSPSLESYNASLEPLDTLSSRAKTGTIVLVAVGGVLL
                     LILVLSGVWASKRDDEIGMALVSGVTRGRLGWQFMLEVFIVTLPFYVIGLVGGAFAAK
                     PIGPALASGHAIPVTSDLIWTMVWYGLGSILILAILAALRLAFFSANKLFAADGDWGT
                     VSETNKTTTTTDDAEAQA"
     gene            complement(2175339..2177594)
                     /gene="blongannot.CDS.3870"
     CDS             complement(2175339..2177594)
                     /gene="blongannot.CDS.3870"
                     /note="Methyl-accepting chemotaxis protein"
                     /product="Methyl-accepting chemotaxis protein"
                     /protein_id="blongannot.CDS.3870"
                     /translation="MRFTSGHSSHKAVGRRRRRHAGNGKFNRSASTNSAVNQQTGPVN
                     LKTPQHVGGNGRSLISRTPIWARVVVVLLLTLLASVTCVGTLYAASVSRMATDAQRVL
                     TSAESLANSALGCGSDKSLSDISQELVNATNDLNAELNGPQWDFFRDHSRFGSDITAA
                     REMLASVDTLVNGPFTDLLNLSKRLQGFSLKNGSVDVSALMDMPDIVKQAHKDISQQL
                     TKLNKVPTPSVAKVATVLETEKAALKTVDSMIGEYDGLINLLPQLLGEDGKRTYLVMV
                     QNPAELRSAGGMVGTIAAITADKGTITIGDFATTSGWDIPEEPMDDTVLKERQVFGGT
                     FDQYPATTTIDPEFQRVAQMNKYMWLYQKGNEDENVAGVLSLDPVFLQALLGATGEVK
                     LSDGRVLDSTTTVPFFASDLYTDYPDFEQQNNFVSEAAQAIMNHVLGNANASTASPLL
                     KAIRDTSASGHFKLWMADPDEQEALIATGLIDDKASGELSADSQVPEAGIYLSELQQG
                     KQDWYLKTSTTVTKTCGDASASQNALYSGVLDKRITTAVRNTHLGQFTEDQLGDEYTV
                     TFTMKNTLTKAKAESLPDFVNGGSENPVLGGMLYRVVLTAPYGGEITAVQADIDSWGT
                     NTASLYDRQYIMFNQQWIEPGKELTIAYTVRVSSDATHPLNVVTTPVVNADGVETGSN
                     GNVTDECPADTNGADGANGADGANGGADGGKNDAHKDASSDPSAGLDALDKLKSQISC
                     PVDLKSLAGSM"
     gene            complement(2174164..2175339)
                     /gene="blongannot.CDS.3869"
     CDS             complement(2174164..2175339)
                     /gene="blongannot.CDS.3869"
                     /note="Uncharacterized protein conserved in bacteria"
                     /product="Uncharacterized protein conserved in bacteria"
                     /protein_id="blongannot.CDS.3869"
                     /translation="MTMPDSVSGVAGKPRDVNYDLLRVVAMCLVIGVHVINNYMPVKM
                     TLAGSAEVTRSVLFALFMVCNPLFIMVSGRFNLTFDADRPVSTHSAGRLPGSGSDARA
                     GGGAGQADPSSLAPYARYYYKRFVSLIVPYLLYAGGMGFVAYLVIDHRSVGGAVSGTL
                     FDLFSGYDDSVYWFVFMLAGFVLATPFLAAMMRTIGRSGAWLLVGLAAAVAAAEQICN
                     LAGYPLVFLQSFPWRGLLVYYLLGFVLEYYPPSARARYGLYALAPFALAWTVATPHLF
                     TGQQVQVGRTLTVAFAIVVMTVFLFFRYDVHITSARLRKAIIWLAGYSYTIYLVHSPL
                     SKVLIGPRMPTPTNGWSYAGISVLMFGATLLAALVFAVIADTVVLKPVQRLLRKVRL"
     gene            2174049..2174204
                     /gene="blongannot.CDS.1905"
     CDS             2174049..2174204
                     /gene="blongannot.CDS.1905"
                     /note="FIG00425658: hypothetical protein"
                     /product="FIG00425658: hypothetical protein"
                     /protein_id="blongannot.CDS.1905"
                     /translation="MEAAEPFDAGLGMSKFTFTPLLLLGFLALIPWHSAVSESTAVPS
                     AADAARA"
     gene            2172470..2173210
                     /gene="blongannot.CDS.3868"
     CDS             2172470..2173210
                     /gene="blongannot.CDS.3868"
                     /note="Glycosyltransferase"
                     /product="Glycosyltransferase"
                     /protein_id="blongannot.CDS.3868"
                     /translation="MVRDFRAALPDAAIYVYDNNSTDRTAEIAAAPDIVAKVLEGYDM
                     VIGDRLSSTYFQENKRPFHNFGNRLVRGSINHLFRAHVTDIMTGYRAFSFTFVKTYPV
                     LSRGFEVETEMTIHSLNNNLRLYEMPIQYRDRPEGSVSKLDTVGDGIKVMSTIFRMIR
                     EYKPLPFFGGLGLIIGIVGIVLCGTVTFEFAKTGVVTHFPTLIGAVMLVITGLLFIIA
                     GIILDVMAKNDRKTFVIDTNKIAYNKRH"
     gene            2171274..2172302
                     /gene="blongannot.CDS.3867"
     CDS             2171274..2172302
                     /gene="blongannot.CDS.3867"
                     /note="Glycosyltransferase"
                     /product="Glycosyltransferase"
                     /protein_id="blongannot.CDS.3867"
                     /translation="MIFETNTQKAGITSAGGDGSGERADRRDQPVVYFVLPCYNEAEG
                     LVHTADVLAAKVAHLTETGRISKQSRILFVDDGSKDDTWSIIRNLHERDAHLFGGVKL
                     SHNRGHQNALLAGLMTARAYGCDAAISMDADLQDDVNAVDEFIDGFCNGNEIVYGVRS
                     ARKKDTWFKRTTAEAFYKVFEWMGAETVPDHADYRLMSRETLDALSEYHEVNLFLRGI
                     VPTLGYQTSKVYYERGEREAGESKYPLKKMIAFAIQGITSFSTKPLSFVTGAGLLSIL
                     VAIGMFVYVLVSLGFGHAIAGWGSMMISIWLIGGLIMLSLGIVGEYVGKIYMESKHRP
                     RYRIETTL"
     gene            complement(2171047..2171181)
                     /gene="blongannot.CDS.1902"
     CDS             complement(2171047..2171181)
                     /gene="blongannot.CDS.1902"
                     /note=""
                     /product=""
                     /protein_id="blongannot.CDS.1902"
                     /translation="MRDFLGSVNFDIYMLMLAFRFLLLFGMRIRVACHKPVLDVMSLS"
     gene            complement(2169188..2170900)
                     /gene="blongannot.CDS.3866"
     CDS             complement(2169188..2170900)
                     /gene="blongannot.CDS.3866"
                     /note="hypothetical protein"
                     /product="hypothetical protein"
                     /protein_id="blongannot.CDS.3866"
                     /translation="MWTNDDIAEVLEHLRVQGNDDARFEAKSCARTIGTSVWESVSAF
                     ANTKGGVLLLGISEDGDFSPVPGFDANHIASQFMDGMGDGNPQGARLTNPPEYDVSRC
                     EQNGLSFLVIDIHENGIQHKPCYLTARGPQTGGYRRMDDKDLRLSPTEVFEMTHALTP
                     SSADRMVVPEADVSDLNAEAVDRVLAEHRNSKALRGTDTRLERMTRLNMVNKVGEVRL
                     AGLLAAGQYPQQYYPKLIIDVVAHPGVEKSAVEGPRFVDRVQCDGNMPEAIEQAVEAI
                     AKNLRAPTFVVGVGARTDSEIPKEVLREVVANAVVHREYDAQFLGESVTVDIYPDRVE
                     VSNPGGLWGGVTLATIGSGVSCCRNATLMQLLHQIPYDDANDVTVEGGGSGIPLVIRE
                     MKSRALGEPVFRATPDRFTVVLGRYGVEQQENRDWLDHVGVPLTRHERMALLLLKRHG
                     DMTVPQLHVALYLDSDDIRVILHRLVQARLADEIGPDRYALAEKVDGEEPSGGRKGLT
                     ASESAILSVLSADKPLDVHEIGRRSGRGLPTTRKALSRLVKRGLVLATAPPRSRNRKY
                     LLKR"
     gene            complement(2166573..2168969)
                     /gene="blongannot.CDS.3865"
     CDS             complement(2166573..2168969)
                     /gene="blongannot.CDS.3865"
                     /note="Choline binding protein A"
                     /product="Choline binding protein A"
                     /protein_id="blongannot.CDS.3865"
                     /translation="MVEKKRFDGADAKGATGMLRALRARATASGAVRGVTAAMASVAA
                     MAMLGAVCVTPASALADVNADADASGVRSAASVTASAAASDGTSSDARSQARSATSAT
                     RPVANGVMVADETAADAMPDNPDAELPDKVSAEISDDATVVSEQYAATPEGELKDIKT
                     GETVTDPKIVGTESKQPDPLAKTDGESFIPVSAADVKEKVAANGGDVNAVSSKTRATN
                     ASVKLAALQNNEYGAHWGTYNGTQAFFDARNNLFAQQAKGVIDVSVWQNTIDWQAVKN
                     AGVEGAIIRLSYGWGNGFDAQAKRNISECKRLGIPFGVYVFSYAESAADGASEGADVV
                     NLLRQAGVNPGDLSYPVFYDLENWTYTGHRSPTSPSVYDGIVNSWYGKLQAAGYNNLS
                     VYSYTSYLNSALNSGNIHGKTRWVAQYGSTMQYTAFPTNDRGWQYTSGGSISGISGRV
                     DMNAFGNKTPVTQYVEVEKDGKWYYVDTATGKKATGWQRLSSSGGKWVYYDLSDGHML
                     YGEQQIGGKWYYLNPGTGARATGWVYLKVGANKWVYYGSDGAMLYGEQNIAGKWYYLN
                     PDSGARMTGWVVLPDDRNVYYAPYMLYGEQKINGAWYYLNPVTGARKQGWQRLNSNGG
                     KTVYYGADGKMQYGEKTIDGKQYFLDSMTGARLSGWRRTKITNEPSGGKWVYYGANGA
                     MVHGESQVRGHWYFFDDDSSSSNGQVVYGWKYLSSSGGKWVYYQQGLGVMLYGEQHID
                     GAWYYLDPVTGARKSGWQRLNSNGGKTVYYGADGKMLYGTQYINGRLYYFDSVTGAKR"
     gene            2165731..2166492
                     /gene="blongannot.CDS.3864"
     CDS             2165731..2166492
                     /gene="blongannot.CDS.3864"
                     /note="Integrase, catalytic region"
                     /product="Integrase, catalytic region"
                     /protein_id="blongannot.CDS.3864"
                     /translation="MKAYSHLSAQEYVRIDELRNRDGLGVRQIALRIGHDKSAVSHEC
                     LYQWIHVKPQKALDLRRYLPRGKRHRTRAKGRRSKGPRIGMRVPITERPKRVGSRREF
                     GHYESDTVVGASPSRRCVDTQVERKSRRLFARFIDDKSALATARRIRHPQGHPRAGED
                     RPDLGQRHRILLPPARGRGAGHAHLSRGPVLLPPARVEREPQRAHPRYLPKRTGFDDL
                     TDADLQAIVQEINDTPMKVLAEKRPTRFGTANSAR"
     gene            complement(2164584..2165618)
                     /gene="blongannot.CDS.3863"
     CDS             complement(2164584..2165618)
                     /gene="blongannot.CDS.3863"
                     /note="dTDP-glucose 4,6-dehydratase (EC 4.2.1.46)"
                     /product="dTDP-glucose 4,6-dehydratase (EC 4.2.1.46)"
                     /protein_id="blongannot.CDS.3863"
                     /translation="MIARMADEVFTPHNIIVTGGCGFIGSNFVHYVYNNHPDVHVTVL
                     DALTYAGNLENIRPILGDRVEFVHGNICDDELLDKIVPGHDAIVHYAAESHNDNSIAN
                     PEPFLKTNVEGTFRLLEAARKYDVRYHHVSTDEVYGDLALDDPAKFTEQTPYHPSSPY
                     SSTKASSDLLVRAWHRTFGIRATISNCSNNYGPFQHVEKFIPRQITNILEGLRPKLYG
                     NGLNVRDWIHTDDHSTGVWTILTKGRLGETYLIGANGERNNITVLRDILTVMGKSPDD
                     FDWVKDRPGHDRRYAIDSTKLQTELGWKPTHTDFQKGLEQTIKWYTDNRAWWEPAKAA
                     TEAKYKQQGQ"
     gene            complement(2163650..2164576)
                     /gene="blongannot.CDS.3862"
     CDS             complement(2163650..2164576)
                     /gene="blongannot.CDS.3862"
                     /note=""
                     /product=""
                     /protein_id="blongannot.CDS.3862"
                     /translation="MKMATPRRCGPYSTMKDTHMNVKKQADNAVMASRFLADARFQVY
                     LDYARRHVDTVDRERLVDLAVRLYRWNVEASAITIGYIGYIEIFVRNAIDYRLCEWVS
                     GQQITGIPDWLEAGKSDPIGRIRALINSPERDYIAEARNTALRKQRHWRSDQTHPRHG
                     DAITRDDVFSQLTLGTWDGMLSRSGKDPELAHVLMGAFPNIADAWASELRRMPKGRLP
                     GNDGDPFEDRLRKELVDRLKSVRTIRNRIGHDENLLRVEFAKLRYDMFFILDALGPEC
                     PNWAFPDKGEALKTLNPARCIATWQNDSEDRK"
     gene            complement(2162188..2163642)
                     /gene="blongannot.CDS.3861"
     CDS             complement(2162188..2163642)
                     /gene="blongannot.CDS.3861"
                     /note="dTDP-4-dehydrorhamnose 3,5-epimerase (EC 
                     5.1.3.13) / dTDP-4-dehydrorhamnose reductase (EC 
                     1.1.1.133)"
                     /product="dTDP-4-dehydrorhamnose 3,5-epimerase (EC 
                     5.1.3.13) / dTDP-4-dehydrorhamnose reductase (EC 
                     1.1.1.133)"
                     /protein_id="blongannot.CDS.3861"
                     /translation="MSFEFEKDLKVEETNIPGLLVFDLPVHGDNRGWFKENWQRAKMT
                     ALGLPDFGPVQNNISFNATKGVTRGIHAEPWDKYISIAAGEIFGAWVDLRPGESFGQV
                     YTTRLDPSKAIYVPRGVGNSFQALQDGTVYTYLVNAHWSLEQKKTYTFVNLADPELGI
                     EWPIPLEESERSEADLHHPMLRDAKPMEPKRTLVTGCNGQLGRAVRAYAEAHGLRGFE
                     YTDIDEFDFSDPTAYDKYDWSLYGTIINAGAYTAVDRAETAEGRPVAWKANAQGPALL
                     ARVAKDHHITLVHVSSDYVFDGTADLHSEDEAFAPLGVYGQTKAAGDIAVANAPEHYI
                     LRSSWVIGEGRNFVKTMMMLSDRVANPDDQLEQVTVVDDQYGRLTFTKDMAEAIFHLL
                     DSHAPYGTYNLTGSGAVRNWAQIASRVFELTNGNGEKVKPISTAEYFANAKAPVSPRP
                     EHSALDLSKIKAAGYTPADWEETLEAYVNKELGK"
     gene            complement(2161060..2162031)
                     /gene="blongannot.CDS.3860"
     CDS             complement(2161060..2162031)
                     /gene="blongannot.CDS.3860"
                     /note="Glucose-1-phosphate thymidylyltransferase (EC 
                     2.7.7.24)"
                     /product="Glucose-1-phosphate thymidylyltransferase 
                     (EC 2.7.7.24)"
                     /protein_id="blongannot.CDS.3860"
                     /translation="MKGIILAGGSGTRLYPLTTVTSKQLLPVYDKPMIYYPLSVLMMA
                     GIRDILIISTPKDLPNFERLLGDGSQYGVKFSYVVQPSPDGLAQAFLLGEEFIAGEPC
                     ALVLGDNIFYGNGLGATLRKAKAKAENGEGASVFGYYVDDPERYGVVEFDADKKAVSI
                     EEKPKRPKSNYAVTGLYFYDERVVEFAKQVKPSARGELEITDLNKMYLEAGALNVRTL
                     GRGYAWLDTGTMDSLYEAGEFVRTVQRAQGLPIAVAEEIAYENGWITREQLLEAAEKY
                     GKSPYGKHLKDVSDDKIILKQKNARGASFENEREARSGASPVVSAKS"
     gene            2160620..2160991
                     /gene="blongannot.CDS.3859"
     CDS             2160620..2160991
                     /gene="blongannot.CDS.3859"
                     /note="Integrase, catalytic region"
                     /product="Integrase, catalytic region"
                     /protein_id="blongannot.CDS.3859"
                     /translation="MARIVPDKTARESIGARFLMFSALPAGAGTGVTHDDGTESARHA
                     ELRERLGMATYFADPYSSYRRGGNENRNGAIHRHLPKRTRIDPSMTDEIQAIVDRSTT
                     VPCACSATAPRPRHSPTNCYH"
     gene            complement(2160396..2160494)
                     /gene="blongannot.CDS.3858"
     CDS             complement(2160396..2160494)
                     /gene="blongannot.CDS.3858"
                     /note=""
                     /product=""
                     /protein_id="blongannot.CDS.3858"
                     /translation="MRDMTTKELIIMADPNRPRHYEEEFKRQIVQS"
     gene            complement(2160167..2160325)
                     /gene="blongannot.CDS.1892"
     CDS             complement(2160167..2160325)
                     /gene="blongannot.CDS.1892"
                     /note="Mobile element protein"
                     /product="Mobile element protein"
                     /protein_id="blongannot.CDS.1892"
                     /translation="MQGIRNSGSTKAVDNRTPEENELIELRKRDRQLEMEVDVSEQAA
                     PVFARKQA"
     gene            2158961..2159722
                     /gene="blongannot.CDS.3856"
     CDS             2158961..2159722
                     /gene="blongannot.CDS.3856"
                     /note="Mobile element protein"
                     /product="Mobile element protein"
                     /protein_id="blongannot.CDS.3856"
                     /translation="MNQKNGRTDPGPLRERARSLFISQATIDETLEWATPRQLDAIDR
                     MLATELANREASKRARLMRQARFPVPKSLDGYDFANVRLPDGYTKEQLTGLDFVAKAQ
                     DLVFYGKTGRGKTHLATALGMLAIEQGRSVRFRQTAELVLQLGKAKRDGALDNLLKDL
                     ARADLIILDEFGYVPFDIDGARLLYQIIAGSYERRSIIFTTNIEFSKWGTIFADDKLA
                     AAIIDRIVHHGRLIEFTGPSRRVSQALMFGKTDNQ"
     gene            2157498..2158964
                     /gene="blongannot.CDS.3855"
     CDS             2157498..2158964
                     /gene="blongannot.CDS.3855"
                     /note="Mobile element protein"
                     /product="Mobile element protein"
                     /protein_id="blongannot.CDS.3855"
                     /translation="MISMPKIQSIRQRRRNGESVASIARGEKVSEPTVRKYLKADDLS
                     ARPPVRRRRGSVLDEWIPVIEGMLAEDRETWHKQRHTATRIHERLRDEYGVEASLSTV
                     TRTVARLKREFMAEREMGFLDLSWHPGECQADFGQVDVRYRGVVTRMRHFVLDFPYSN
                     ISPCQLMPGENAECTCQALLNLFEWLGGVPRRIVYDNAAGVGRRRFDEIRLTRLFQAF
                     QAHYGFEYSFCNPYSGHEKGAVEARVGAVRRRLFVPVPSVWSLDNFNLRLPDRCLELG
                     DKDHYRKGESQAGLFEDDRKALLPLPAKPFDVVTWTRMKADKYGNVTVQGRHRYAAGP
                     EHAGHEMIVGLRALEVEILDAEGKRVITHPRSYGDKPTDSGDPSSQLGLLCDRPAAWR
                     NSRVRDAMPDPLREWIDAQDEATRRDSLRALLHADGESGWRAAVAGMLEILESTGGTD
                     RAGVCLAAARHASGLGPVAYDDPVDLSEYDIAYTKEDE"
     gene            2156433..2157395
                     /gene="blongannot.CDS.3854"
     CDS             2156433..2157395
                     /gene="blongannot.CDS.3854"
                     /note="hypothetical protein"
                     /product="hypothetical protein"
                     /protein_id="blongannot.CDS.3854"
                     /translation="MAVNWKQIMIMRLKGVSQDRVAGAARCSKRDVARASRVIREHGV
                     TMETLMGMGDAQVRERWFPAKPREADGSYAQPDMDSYVERKGTYRKLPVKFLWYDYRR
                     KAETTGLRTYSYQAFCRMFALRCEQLDATARLEHQPGEKVDWQRCVGLFLEGFSLLCE
                     LHGAQVPEGRVEPLVVVPPHVPVDVRAQLLHVRVDVPVDELLPDEPVGGFDHRAVVRV
                     ARPGKGTRDAEHVEHAFDAFPGEPAAAIRVEHLDLIQREAQRGERGQHEIGVVPDADR
                     MAGDLPAGQVAGQADVRPRTADPHVGRVGGQMGALYVFNRELRF"
     gene            2155062..2155754
                     /gene="blongannot.CDS.3853"
     CDS             2155062..2155754
                     /gene="blongannot.CDS.3853"
                     /note=""
                     /product=""
                     /protein_id="blongannot.CDS.3853"
                     /translation="MKYRQKNGSTIHHVIKSQTNNRGAKRLISLGIKNLGYLVTLITA
                     LITALTVINGANQTLIDAKETRMRSESDSAVSKLANESAAERMAGVNSLVALADDWGS
                     DSDLQSHEYHQKTCAYALLTYLKTKPTMKNASSMTDDEAIIRDSIQKGFSDHLQVDKA
                     ATSWDEIPLSFSGSYFYNFNLSDVSFKETALFDNCTFYGNETSFNHTKFLQDGIFTGS
                     TFYNNVDFTGSL"
     gene            2154016..2154936
                     /gene="blongannot.CDS.3852"
     CDS             2154016..2154936
                     /gene="blongannot.CDS.3852"
                     /note="GTP-binding protein Obg"
                     /product="GTP-binding protein Obg"
                     /protein_id="blongannot.CDS.3852"
                     /translation="MFSKNEDIRDIQKTALSIFKEFRRICEENNLRFYTSGGTTIGAL
                     LYKGFIPFDDDIDINMPRPDYERFKQLAPAVLPRHLAVFDGLESTHADFHFLKLHDTR
                     TMFTANLLLPYPDCYTGAFIDIEPIDGVPSNQEEREQWYFQIDKLYCYDLLRKFGKKY
                     LYPDTIAWLYPNRLIRAIAYAWIQLHPLRYYAEKYEQLQRHYAEQYPFDESEYISYPR
                     YGMYRTKSMWNTKRASWDSYIEIPFEDTTIRVPKGYENVLTNQYGFMPTWETQKRYEQ
                     DTDSHHITTALVDLVKPLHSYRTSKSLDRE"
     gene            2152742..2154016
                     /gene="blongannot.CDS.3851"
     CDS             2152742..2154016
                     /gene="blongannot.CDS.3851"
                     /note="Teichoic acid export ATP-binding protein 
                     TagH (EC 3.6.3.40)"
                     /product="Teichoic acid export ATP-binding protein 
                     TagH (EC 3.6.3.40)"
                     /protein_id="blongannot.CDS.3851"
                     /translation="MVDHTNTTHGEVADASLNEDKPVVLSVEHVSKSFRLPTEQASGL
                     KQAFINWTKGIKGYTEQSVLRDINFEVHQGDFFGIVGRNGSGKSTLLKIISGIYVPET
                     GKVSINGKLVPFIELGVGFNPELTGRENVYLNGALLGFSRDEIDAMYDDIVEFAELGD
                     FMDQKLKNYSSGMQVRLAFSVAIKAQGDILVLDEVLAVGDEAFQTKCNDFFTEIKKDP
                     TKTVILVTHAMDSVKKYCNKAILIRDGEVIVNGDKNDAANTYTEENLKSLQKKAAETV
                     EEGEYPTGLNGTVPMLRCVPTSKMVLTSKDTFEFDVEFEYTKTDEYFLAVSMLDTRRG
                     GIPYDSGSIKMGVGGNGKQSVHFSLPLNIFNNGTYKITASLRKQDPADPHHTLLAGFS
                     NDENSCLFSINEDAKGTDYALLKYDAVDLRRS"
     gene            2151915..2152742
                     /gene="blongannot.CDS.3850"
     CDS             2151915..2152742
                     /gene="blongannot.CDS.3850"
                     /note="rhamnose-containing polysacharide translocation 
                     permease"
                     /product="rhamnose-containing polysacharide 
                     translocation permease"
                     /protein_id="blongannot.CDS.3850"
                     /translation="MSELIRRFQARYRYGLIVLKELVKTDFKLRYQGSILGMAWSVVK
                     PLMLFGVMYMVFVRFLKFSDGTPTFTISLLCGTCLWSFFSEATSVGMQSIVGRGDLLR
                     KVHFPNYIIVASTTMGSLISLGINLIVVIVFGFFSNAQYTWHVLLVPFNVAQLYLLAL
                     ACALILSTMYVYFHDVAHIWEVVLQAMFYSIPIIYPLSMVSNRYPVIAKLMLMNPAAQ
                     AIMDIRHNLVAPDYVPTVWTMIANPFIALLPYLMTVVLLVIGIHVFRKHSRKFAEVM"
     gene            complement(2150826..2151722)
                     /gene="blongannot.CDS.3849"
     CDS             complement(2150826..2151722)
                     /gene="blongannot.CDS.3849"
                     /note=""
                     /product=""
                     /protein_id="blongannot.CDS.3849"
                     /translation="MTAEPLVSVAVINHNYSQYVCEAIDSVLNQTYRNIEVLVVDDGS
                     TDGSVDLIRNTYGDSVELVTQKNMGVVATRNKVLGLAEGDYLIQLDADDYLDADYVRK
                     AVNAATESRANIVYCQVKYFGRVNFDSLYPQYNLEKLKHENYIGAYAMISVPYLRQSG
                     VKYDSYLNGVGYEDWDFALGLCLTGASPVLLDEPLYYYRKHENADSRNDQQEADLLKL
                     LLVRHHIWQKYNAQYPDEFRYFSAEIDLLLNTIHSLEEKERTVRESIAFRESVYASLQ
                     WKIGGAILAPVRYMRRLLGKAK"
     gene            complement(2149579..2150829)
                     /gene="blongannot.CDS.3848"
     CDS             complement(2149579..2150829)
                     /gene="blongannot.CDS.3848"
                     /note="O-antigen biosynthesis protein rfbC"
                     /product="O-antigen biosynthesis protein rfbC"
                     /protein_id="blongannot.CDS.3848"
                     /translation="MMSKIGAFAQYLRKSGIRVTLLRSLDYLNRRLQQQAASGNLVAK
                     RPLDVMTSAEDVVAADFVAHPYHAPVKVEKSKLNIGWVLSPISVGSGGQHTIARFAKS
                     LQERGHNVTFFIYESIAKQPAEYSHQLLKEHFDIDVTCVPVKDISNIDLDVLFATGWE
                     TAYPVFNMKTNAHKMYFVQDYEPLFYGMGSKSVLAENTYRFGFYGITAGRWLTKKVGE
                     FDMPADYFDFGADLDIYKPKGDVTKKKQICFYGRPVTERRAFEIGVLALAKFHQMHPD
                     YKIVFFGWDVSDYDIPFPYENRGIVNPAQLAEIYHESEACLVLSLTNASLLPLELLAA
                     GCVPVMNDGDNNRMVIGENPDIVYTLNSPIELAHGLDKVVNDSDIEARCQRISKRAES
                     SSWDASYEKFERIILREATVQNHD"
     gene            complement(2148591..2149586)
                     /gene="blongannot.CDS.3847"
     CDS             complement(2148591..2149586)
                     /gene="blongannot.CDS.3847"
                     /note="O antigen biosynthesis rhamnosyltransferase 
                     rfbN (EC 2.4.1.-)"
                     /product="O antigen biosynthesis rhamnosyltransferase 
                     rfbN (EC 2.4.1.-)"
                     /protein_id="blongannot.CDS.3847"
                     /translation="MTDIKATVFIPTYYGEDNLDELFTALHKQKVDFEYEILVIDTSS
                     KDRTPEIIRSWAPKFRHFRYETITKPEFSHGRVRQQAAEKARGEYVIYLTQDATPAHD
                     RWLYEIIQPLERFPQVVGVMGKQDPRATALPLLKEEIIRTFKQFGPDFGTTLFYDDDF
                     IDSQQLFDLVTFYSDVNSAARKSVLLCDVPYQDIPYAEDQKFGEDLIRHGYVKAYAPR
                     ANVWHTNEIKLRDYRKRMFDEIVGVRRVGKTMDPISIAFVVKQVVRAFTLGSLFILRD
                     RQYTWKRKLYWLALNPLFVIEKWKGVRAAIAVNLEDEQAIAAQSLESSEQQKHES"
     gene            complement(2146908..2148494)
                     /gene="blongannot.CDS.3846"
     CDS             complement(2146908..2148494)
                     /gene="blongannot.CDS.3846"
                     /note=""
                     /product=""
                     /protein_id="blongannot.CDS.3846"
                     /translation="MRDTIDMGLARLGVYLTYTVYAIYSVIAVMILFLVSFGYSSLEN
                     PYGLRPKYALPMPVFFVVALLFVVLLTYALLKYSCKGGNSYCYVLPLLSVAVLVFQNA
                     VIRYTPYVANWDPDTIFNYAVAAVRGGDLGAFQPYFDMFPNNYGLAVLMQFLVRVSFV
                     LKLDPAMFTASVGALGVNLGCLILALGIGSAIGKACIVYASWIIATILGSLSFWIGTP
                     YTDTFLFPFVATVISLYLIYRNSAAPITYIVLVVMVFSAFVGSLFKPTVLVLVVALVI
                     DCILRYARREGVLKDILCIFLSILVSATLIYGVASPLLKKHLHVNPNPEMAFSYHHYL
                     MMGANPQSYGAFNLNDVKISAGIPDKTDRQAKDLDVALRRLQAMNADSAIHFYAVKLV
                     TTYGDGTFGIGHEGKGFPEVPSERNLPNSLKKLYYMENNTPSVFGSLQQLLWMILLLC
                     AALLLPRKNTDDYAVFLRLSFIGLTCFLMLFETRARYLYSFLPIFVVIFAVSLDRIVL
                     QMNAVLVKRGIVLSGGMGDE"
     gene            2146320..2146955
                     /gene="blongannot.CDS.3845"
     CDS             2146320..2146955
                     /gene="blongannot.CDS.3845"
                     /note=""
                     /product=""
                     /protein_id="blongannot.CDS.3845"
                     /translation="MIMVWGASSLIPYEALNIGLNIIGFIYVYTLITYYRWYMQPLST
                     KTALIIATACTLLLLAWNVSFELLYTDKHAGEYQALMYIMDREWSLPILGLSLGMFII
                     FSRMQFRSRIINTIASWTLGVYLITDHSYIRDLLWTQWFAFDKYYQSHFPVVIMLAIS
                     MLVFTAGLALEAVRKMMFQLIPMGDGVFNWLWNRCRLFVAHSTGQNDSSLD"
     gene            2145823..2146287
                     /gene="blongannot.CDS.3844"
     CDS             2145823..2146287
                     /gene="blongannot.CDS.3844"
                     /note="hypothetical protein"
                     /product="hypothetical protein"
                     /protein_id="blongannot.CDS.3844"
                     /translation="MRTDIKSGRTVRQSGIELLRIIAMYLIVAHHMVNHNSFDFLGQD
                     NSFRKVILSLFEYIPGKIGIALFFIASAWFLSSGNQSLKKSCRKIWKLERAIVFWSLT
                     ALILQYHLDPGTIHLQQIISALFPTVTQLWWYTTCYVLFLIFLPFLNLSFKK"
     gene            2144608..2145639
                     /gene="blongannot.CDS.3843"
     CDS             2144608..2145639
                     /gene="blongannot.CDS.3843"
                     /note="Glycosyltransferase involved in cell wall 
                     biogenesis"
                     /product="Glycosyltransferase involved in cell wall 
                     biogenesis"
                     /protein_id="blongannot.CDS.3843"
                     /translation="MTQVSPLVSIIVPVYNAERYLRYCVDSILQQSYEHLEIILVDDG
                     ATDSSPMILDEYQRRDNRVRVIHQTNGGIAKAQNAGLDAAHGDYIAFADNDDILDRRN
                     IELLLHALISTGADMSKARWRQFGVSQIEEVAMKAREGAAEPEHVSVFTNPLNAYQTV
                     FCKSLRLIGDKLGHNTEARYFNEANWCRLYKRELWDGVRFPEGMYAQDTAIAGHLYVR
                     MNKVADIDVNLYNWLQRPESVTHQKRDFAFHHDHITAASDNFRLCLDRGVLPMRSYYT
                     LIGELEAERESPNFHIPENQQQYETDRQEINTLLANLTRAQRIRCAVIQRIRLFEKYI
                     YDRRIKNMR"
     gene            2144366..2144611
                     /gene="blongannot.CDS.1879"
     CDS             2144366..2144611
                     /gene="blongannot.CDS.1879"
                     /note=""
                     /product=""
                     /protein_id="blongannot.CDS.1879"
                     /translation="MRFHTRFIVHQCSEKHLCTHAIPNSAAPIGFGLPACAGWVSALL
                     GSRATCAYPVTYCSCPHKQGGLPATTAGRRHVKKDSP"
     gene            complement(2143130..2144341)
                     /gene="blongannot.CDS.3841"
     CDS             complement(2143130..2144341)
                     /gene="blongannot.CDS.3841"
                     /note="UDP-galactopyranose mutase (EC 5.4.99.9)"
                     /product="UDP-galactopyranose mutase (EC 5.4.99.9)"
                     /protein_id="blongannot.CDS.3841"
                     /translation="MANAAENTQHGPSEGAQYPDLVIVGAGLFGLTVAQQAVEHTGAR
                     VHIIDIRDHIGGNAYSYMDEETGAEIHKYGAHLFHTSNKRVWDYVNRFTSFTNYVHRV
                     YATHDGEVYPLPINLGTINQFFHAHYTPSEAQKLIAEQAGELAGTDPANLNDKGIQLI
                     GRPLYEAFIKNYTGKQWQTDPSELPADIIKRLPVRFNYDNRYFKDTWEGLPADGYTAW
                     MEKMIDDPRITVELGVDFFDESQPYNKKALQAAGVPVVYTGPVDRYFDYELGDLKWRT
                     VDFKEVRYDEGDHFGCPVMNFSDADVPYTRAIEFKNFNPERRDAQNPNKTVVWEEYSR
                     FAERGDEPYYPVNTDADKALYAQYEAKAKAEPNTVFGGRLGTYKYYDMHNVIDTALTA
                     YEEQVAPLLKK"
     gene            complement(2141353..2142897)
                     /gene="blongannot.CDS.3840"
     CDS             complement(2141353..2142897)
                     /gene="blongannot.CDS.3840"
                     /note="hypothetical protein"
                     /product="hypothetical protein"
                     /protein_id="blongannot.CDS.3840"
                     /translation="MANSDVIELISLASLSESDVRLLREDNCIEAKKAKDKLPDSLWD
                     TYSAFANSDGGLILLGVSENSRRELNVTGVTDAEKLKRDFWNTVNDRSKVNATVLSDQ
                     DVVIRHGSSGDFIVIHVPRAGREIMPIYVGADPFSREQHRGTFRRNNEGDYHCDRDEV
                     KAMFRDGSDTPQDLRIVEDLGSAALDSGTIASYRSYFQRIRPNHPWRNLNDEDFLVRL
                     QALARSTKDNQLHPTIAGLLMFGREYDIVREFANYFLDYREEIGLDRWDDRITSTDGI
                     WSGNLYDFWQSVYGRLRQAVPRPFRLDGEARRMDENPMEITIREALTNAIVHADYMGR
                     RGTVIIRRQSTIEFTNPGRLRVTKAEAEQGGISDARNPILMKMFFLIGIGEKAGSGFD
                     VMRAGCDSVGAPHPLLEVLTRPDRVKLVVRYTNLGGSVMTPANSESMKSWTSVGHLSK
                     SESEALQYLVSQGSISTSELAEHMELGVSRARALLKSLVEDGFAQSRGRGRATRYEPV
                     EGLPVF"
     gene            complement(2139877..2141085)
                     /gene="blongannot.CDS.3839"
     CDS             complement(2139877..2141085)
                     /gene="blongannot.CDS.3839"
                     /note="FIG00424956: hypothetical protein"
                     /product="FIG00424956: hypothetical protein"
                     /protein_id="blongannot.CDS.3839"
                     /translation="MTDPNVNPNGQVPWQQADANPTEPLNAMTAETGTAANNAPTQAI
                     AAGEQSTQAFTPVEQPTQAFTPAEQPTQPFAPANQPVPPTQALPPVTPAAAPAPAPAA
                     PAPYPGAAPAGGSVPPVYGSVSAPVYPGGGAVPPQTPYNPYMQGGQPNGQPGWSGSYG
                     SVPPEANQKYNGLAIAGFICSFLVSLLGLILSIVGLNQIKKQGGKGKGLAIAGIIISA
                     AGMVIQVILVIALIVGGASYASKAIDEAKTDSFYSQSSSGNGDSSDKSKAQDNLDDVL
                     DDTLGETHDDLTDGDYGLYDSIQDFVDSLEFKDSIESEADTFADTGITFNYRVDGDTL
                     VYEYVLDDSYASLGDTFASSLDAMDSTYQSTANLLGSMCKTSSGKASLRVIMHTQSGQ
                     SLYDKTWTEK"
     gene            complement(2138953..2139774)
                     /gene="blongannot.CDS.3838"
     CDS             complement(2138953..2139774)
                     /gene="blongannot.CDS.3838"
                     /note="Fumarylacetoacetate hydrolase family protein"
                     /product="Fumarylacetoacetate hydrolase family protein"
                     /protein_id="blongannot.CDS.3838"
                     /translation="MRLARFSLNDSPRYAFVQKDETDGKDYLIELDGHPLAGDQVKPT
                     GTRYPVDGDGIRLLSPVIPSKVYGLAKNYEAHAQFMHEAGHSEIAHAPEDMVIFTKPS
                     TSVIGPDDPIVYPACSKDMNFEPEVAVVMGRIAKNVSVENAMDYVLGFTCVNDVTLRD
                     LQGIDPTWTRAKGFDTSCPLGPWIVMRDDLDWKDAKISFTLNGEDVPMASGTTANLIH
                     GIPEQIAAISSFSTLLPGDVIMTGTPNASGHLDPGDETIVHVEGIGDLRNVIVRA"
     gene            2138719..2138895
                     /gene="blongannot.CDS.3837"
     CDS             2138719..2138895
                     /gene="blongannot.CDS.3837"
                     /note="Permease"
                     /product="Permease"
                     /protein_id="blongannot.CDS.3837"
                     /translation="MRIREIIVLGSFAPITIFSTKFTDSLTGNAKLAGFSLTVTAIIS
                     LVVMTALHALLPGA"
     gene            2137847..2138722
                     /gene="blongannot.CDS.3836"
     CDS             2137847..2138722
                     /gene="blongannot.CDS.3836"
                     /note="Transcriptional regulator, IclR family"
                     /product="Transcriptional regulator, IclR family"
                     /protein_id="blongannot.CDS.3836"
                     /translation="MSHASQQYAFTEPRTVKRAQVKPSEREHQTSSSAPRVSLAPAAD
                     RTLDILEFIASNGQTQAATLARELGIPRSTVYQLLEILERHGLVTRLAEQRAYGIGLK
                     TFELGSAYSRQHRVSQVAHPVLARLVDETGENGHLAVLHGNEIIYVIEERAAHRPPLV
                     SGVGVRLPSHLTATGRAILSALPRNQVRALYPNRQAFTDRTGIGPKSPKELEATLAET
                     RRTGFAEEHGDVTPGFDSYAVAVRDYNDFPIAGLALTFVSGSLRSEQERSLKTKLRLA
                     GAELSRRLGAVGSLT"
     gene            complement(2136048..2137601)
                     /gene="blongannot.CDS.3835"
     CDS             complement(2136048..2137601)
                     /gene="blongannot.CDS.3835"
                     /note="Histidine ammonia-lyase (EC 4.3.1.3)"
                     /product="Histidine ammonia-lyase (EC 4.3.1.3)"
                     /protein_id="blongannot.CDS.3835"
                     /translation="MAEQTVTVGVGALSIEDVIAVARGGAKVAISDESKHEMALSRAV
                     IDHLADDTVPHYGISTGFGALASTSIPKEQRAQLQKSLIRSHAAGAGPEVEREVVRGL
                     LVLRLSTLCTGRTGVRPETAQVYADMLNAGITPVVYEYGSLGCSGDLAPLAACALVAM
                     GEGEARNADGLKIGGGEALRAAGITPVDLKEKEGLALVNGTDGMLGMLCMAITDLRLL
                     LKTADVAAAMSVEGMLGNDRVFAADLQALRPHRGQGDSAANIARMLKDSGLIEAGRPG
                     STVRVQDAYSLRCTPQVHGAARDTVEYAASVAGVELASAIDNPCVTLDGRVESNGNFH
                     GAPLAYVLDFLAIPTADVASISERRTDRFLDVARNRGLPAFLAGDPGVDSGFMIAQYT
                     AAGIVSEMKRNAVPASVDSIPSSAMQEDHVSMGWAAARKLRRSIPAFARVLAVELLCS
                     CRSFDFRKPYRPGAAGAAVYRVVRQYANEIGPDVRDTWTTPQIEGVAEAILSGEVLAA
                     AESAVGALK"
     gene            complement(2133160..2135829)
                     /gene="blongannot.CDS.3834"
     CDS             complement(2133160..2135829)
                     /gene="blongannot.CDS.3834"
                     /note="ClpB protein"
                     /product="ClpB protein"
                     /protein_id="blongannot.CDS.3834"
                     /translation="MEQKFTTMAQEAVGDAIQSASAAGNAQVETLHVMDALLRQENGV
                     ARSLIEAAGGDPQAIGAAVRNALVALPSASGSSTSQPQASRQLTAAIAQAEKEMQQMG
                     DEYVSTEHLLIGIAASKPNQSAEILEKNGVTAASLRKAVPGVRGGAKVTSPDAEGSYK
                     ALEKYSTDLTAAAKEGKLDPVIGRDQEIRRVIQILSRRTKNNPVLIGEPGVGKTAVVE
                     GLAQRIVAGDVPTTLQGKKLISLDLGSMVAGSKYRGEFEERLKSVLNEIKNADGQIIT
                     FIDEIHTIVGAGAAEGSMDAGNMLKPMLARGELRLIGATTLDEYRENIEKDPALERRF
                     QQVFVGEPSVEDTIAILRGLKQRYEAHHKVTIGDDALVAAATLSNRYISGRQLPDKAI
                     DLVDEAAAHLRMELDSSPEEIDELQRKVTRLEMEEMQLKKAEDPASKERLGKLQAELA
                     DTREKLSGLKARWDAEQAGHNKVGDLRAKLDDLRVQADKYTREGNLAEASKILYGEIP
                     SIQKELAAAESADAESADASAANPADEPMVPDRVDADSVAEIVSDWTGIPVGRLMQGE
                     NEKLLHMEDYLGKRVIGQKEAIAAVSDAVRRSRAGISDPNRPTGSFLFLGPTGVGKTE
                     LAKALADFLFDDEKAMVRIDMSEYMEKASVSRLIGAAPGYVGYEQGGQLTEAVRRRPY
                     SVVLFDEVEKANPEIFDVLLQVLDDGRLTDGQGRTVDFKNTILIMTSNLGSQFLVNED
                     MDADAKKKAVMDAVHMNFKPEFLNRLDDIVMFHPLTREELGGIVDIQVAGVSQRLTDR
                     RITLDVTDSAREWLANTGYDPAYGARPLRRLVQTEVGDQLARMLLAGKVHDGDTVLVD
                     QTGGEHLELSAWASDQIVSDNPDVSVDNVTEDK"
     gene            complement(2131904..2133013)
                     /gene="blongannot.CDS.3833"
     CDS             complement(2131904..2133013)
                     /gene="blongannot.CDS.3833"
                     /note="glutamyl-Q-tRNA synthetase"
                     /product="glutamyl-Q-tRNA synthetase"
                     /protein_id="blongannot.CDS.3833"
                     /translation="MTGRFAPTPSGRMHIGNVYAMLGAWLSARSRGDRMLMRIEDVDK
                     PRVVAGADQLMMDDLHWLGLDWDGEPMFQSQRTERYEYALECLRSQGVLYPCFCSRAD
                     IRAASAPNEGDGFMVYPGTCRRLLHDHPDEVRARLVRGDQHSIRIAMPESAAGEKQRT
                     VPDDSAALSGAVPPEQQGDAGIVDGVACFNDRVYSPQHYDLAREVGDSVIRRADGLFG
                     YQLVVVVDDLDMGVDDIVRGRDLLRSTALQMWIRQCLLAGGFEPECGNTEKPLAEHPE
                     YAHLPLIDNAAGRRLAKRERSLDMGALRARNVTPEQIIGYCAWLLRLQPTPIPCKPAD
                     LLADFSWEPLRANHLDRALKPDDPTTPQWLAEALG"
     gene            complement(2130769..2131878)
                     /gene="blongannot.CDS.3832"
     CDS             complement(2130769..2131878)
                     /gene="blongannot.CDS.3832"
                     /note="Glycerophosphoryl diester phosphodiesterase 
                     (EC 3.1.4.46)"
                     /product="Glycerophosphoryl diester phosphodiesterase 
                     (EC 3.1.4.46)"
                     /protein_id="blongannot.CDS.3832"
                     /translation="MSSKLWRNVALAGVAAAGAAVWAVAPRTFNDKRRNFVPSIPEVW
                     YAHRGLHDAGSGLVGYTDIADYGGDNPVSAQADTTERSIAENDDYVSLARRMAVKAGY
                     GSADMTGPIAPENSLAAFAAACEAGYGIELDVQLTLDGQVVVVHDADLLRVAGDPRRI
                     EDLTYDELARIPLFPNGESGDLKAEPLPGADANPPLVVTPSAAPKGYYQHVPLFSDVL
                     DVVAGRAPLIVEYKFSNNRAWDERSEELMEKGHALLEAYDGPYVIESFHPGAVNWYKE
                     HHPEVCRGQLSWPAKLSKNGAAEWAAGLLAFDWLSRPDFVAYDWTGGASPQVKLARSM
                     GAMPVSWTVRSSDELAQCAPYFDRHIFEAFVPDAV"
     gene            2130094..2130573
                     /gene="blongannot.CDS.3831"
     CDS             2130094..2130573
                     /gene="blongannot.CDS.3831"
                     /note="LSU m3Psi1915 methyltransferase RlmH"
                     /product="LSU m3Psi1915 methyltransferase RlmH"
                     /protein_id="blongannot.CDS.3831"
                     /translation="MQIDIIAPGRVKERYLRDAIDEYSKRLSRYCKLNIIEVADEKTP
                     DHASEGVDRQIKAREGERIAKHLKDGAFVIALAINGKQLSSEELAAKINDLGLRGTSH
                     IQLVIGGSIGLDDAILRRADFLLSFSKMTFPHQLMRVILLEQIYRAYKINAGEPYHK"
     gene            2129405..2130046
                     /gene="blongannot.CDS.3830"
     CDS             2129405..2130046
                     /gene="blongannot.CDS.3830"
                     /note="Uracil phosphoribosyltransferase (EC 2.4.2.9)"
                     /product="Uracil phosphoribosyltransferase (EC 2.4.2.9)"
                     /protein_id="blongannot.CDS.3830"
                     /translation="MELHVLNHPLVEHKLTVLRDKNTPSSTFRELVSELVMLEAYEAT
                     RNLSVVAAPIETPVAPMTGKKLASPRPIIVPVLRAGLGMLDGMTRLIPTAEVGFLGMK
                     RDEEHPTQQVTYANRLPEDLSGRQCFLIDPMLATGGTLVAATHYLAERGAKDVTAINI
                     IAAPEGIKYVEEHIDPSIDFKVVVCAVDERLNDKCYIVPGLGDAGDRLYGVID"
     gene            complement(2129190..2129351)
                     /gene="blongannot.CDS.1866"
     CDS             complement(2129190..2129351)
                     /gene="blongannot.CDS.1866"
                     /note=""
                     /product=""
                     /protein_id="blongannot.CDS.1866"
                     /translation="MLIGLDLWVIRLFAAIGQLQQDNALSVPRSASDTSERVKRKKQH
                     GVKQGMKLV"
     gene            complement(2127791..2129101)
                     /gene="blongannot.CDS.3829"
     CDS             complement(2127791..2129101)
                     /gene="blongannot.CDS.3829"
                     /note="FIG00424980: hypothetical protein"
                     /product="FIG00424980: hypothetical protein"
                     /protein_id="blongannot.CDS.3829"
                     /translation="MNDLSGRDGTLTRPDYRSRVVDSRLSKLLKAFGAVEIVGPKWCG
                     KTWTALSRSRSVDRLDDVAVFAAAQTDPALVLMGEEPHLVDEWQDVPQIWDAARRHID
                     DNANRKGQLILTGSAIPKDRDAIHHSGTGRIARLRMWPMSLAESGESTGAVSLSDLFE
                     GKFEPAECNTSIEDIARWCCRGGWPANLELDDEFALEIPGEYIASVLDISVPKMKKNP
                     ETARALMRALAVNISQAPKYATLAADMAYGDERREPDTQTVKSYLEMFKDLYLLTDLE
                     GWEPPLRAKSRVRTKPKRYFVDPSLPAAVLGASPKTLMRDTQTLGDLFETLCIRDLNV
                     YLSAMPGANNRIAYYRDDKGLEVDVIIELSDGRWGAIEIKLSDLKVNDDNADKLKSFR
                     NKICGNPMAQVREPEFMMFLTGRGGKAYRRNDGILVVPIATLGA"
     gene            2126711..2127532
                     /gene="blongannot.CDS.1864"
     CDS             2126711..2127532
                     /gene="blongannot.CDS.1864"
                     /note="FIG00424069: hypothetical protein"
                     /product="FIG00424069: hypothetical protein"
                     /protein_id="blongannot.CDS.1864"
                     /translation="MSTRPAFPDSSNSSAAAAAAHAAHNGAAGSLGPGFGSLRAAGAA
                     FGPARMGSSRPSRPAQLDPAVADGLAGGMDPQALSEMSHLSAAALLDRVRHSEDPAVV
                     ERVLTLVETVGVDEIAELWSDAEPDSLPGVLWRLYMLRTWMRSNRDSIAHLWRLGEPV
                     ATTASAIAGVDQAPNEDDIVRLADSILSGAFVGDFAVALERAAAFTDVVALGLRVEAR
                     RMVTRAEANGGFSSDVDEKAVRTKAARLMHTAGSLMATAKDFQHGANLWRRGRLE"
     gene            2125522..2126721
                     /gene="blongannot.CDS.3827"
     CDS             2125522..2126721
                     /gene="blongannot.CDS.3827"
                     /note="probable MutT1 protein"
                     /product="probable MutT1 protein"
                     /protein_id="blongannot.CDS.3827"
                     /translation="MRRIVEAAGGILYRWKDDAEPTRASSPSVKSNIATDGTIIANTT
                     DSDGETTAAPGASDAASTPDPAQADSPATADNVLNRIELCVVHRPKYDDWSWPKGKVD
                     PNESHRHAAVREIGEESGLPVELGPYLGDIEYPLSEEGSKQRHTKDRSADTKHIQFWM
                     ATPISAIDNLRRTHAFGPVHRADIGEIDEVLWLTPAEARKKLSHSTDKDILALFVDRV
                     QEGALDAVPVIIVRHGKAEARKLWKGSDANRPITPRGAAAAYALNRELACFNPTRLAT
                     SPWVRCQETLEMFAWQTGRDMVHLDPLTEDAYAAAPDTAWECLLSEIEFALERRQPIA
                     ICMHRPVIGGMFGHLRSMCVAPSLSKRLIAKTPFMPTGTAVALFVTPTPHGPKIIDIQ
                     KVQPLVY"
     gene            2123127..2125364
                     /gene="blongannot.CDS.3826"
     CDS             2123127..2125364
                     /gene="blongannot.CDS.3826"
                     /note="Polyphosphate kinase (EC 2.7.4.1)"
                     /product="Polyphosphate kinase (EC 2.7.4.1)"
                     /protein_id="blongannot.CDS.3826"
                     /translation="MAQIFDAPSKAILRSQIAEHIAENDNNDRRVDQEGEAPLPKDRF
                     FDRELSWLKFNQRVLECAENEDMPLLERANFAAIFASNLDEFFMVRVAGLKRRIDSGI
                     AVPSAAGLSPRQQLRAISETAHRLQDEHAHYTIDTILPELEKERIVLLTWDKLTSSEQ
                     ERLSRYYRQQVFPVLTPLAVDPAHPFPYISGGSINLAVIVENPASGKSHFARVKIPGN
                     LPRLVPVDDMTDEESKDERYGFIAMEKLIAAHLESLFPGMIIKEARSFRVTRNEDIDV
                     EEDDAENLLNAMEKELLRRRFGPPIRLEITDTTSPFLSQLLADQLGVSQDEVYRLPSP
                     LDLTVLFELGSVDRPDLKNRPFVPTTNRQIAEVESSRAQDIFAAIRERDILLHHPYDS
                     FSTSVQAFLAQAAADPKVLAIKQTLYRTSSNSPIIDALIDAAHAGKQVLALVEIKARF
                     DEDANIAWARKLERAGVHVVYGIVGLKTHCKLIEVVRQEADGLRRYCHVGTGNYNPKT
                     ARLYTDLGLLTCDPVVGQDLTRLFNQLSGYAPKSSFHRLLVAPRTVRTGLIQRIRREE
                     DAARAGKEAWIKIKVNSIVDEKTIDALYRASQAGVKIDIVERGICALKPGVPGLSENI
                     RVRSILGRFLEHSRIYAFCNADGPQIGEGPASGPEVYIGSADLMHRNLDRRVEALVRV
                     TAPEQVDGLIKYVDLQMADSTMSWHMQPDGTYVLHTKDDEGRPLVDSQEYLIRKHQRR
                     PNSHN"
     gene            complement(2122992..2123174)
                     /gene="blongannot.CDS.1861"
     CDS             complement(2122992..2123174)
                     /gene="blongannot.CDS.1861"
                     /note="FIG00424999: hypothetical protein"
                     /product="FIG00424999: hypothetical protein"
                     /protein_id="blongannot.CDS.1861"
                     /translation="MAAQNCLRGCVKYLCHSLYRKLWRGRKTTERARIQRVFMLVRCW
                     LVLSVLASLATRRERR"
     gene            complement(2121357..2122622)
                     /gene="blongannot.CDS.3825"
     CDS             complement(2121357..2122622)
                     /gene="blongannot.CDS.3825"
                     /note="FIG00672316: hypothetical protein"
                     /product="FIG00672316: hypothetical protein"
                     /protein_id="blongannot.CDS.3825"
                     /translation="MSSKPRIKPADAEDGRPVSISARLGRLQFHYSGKFRVLQIADIQ
                     DGPKVSKDTITLIEASLDATRPDLVIFSGNQIAGYDPAFADSFRKRRWCDEPIAESAL
                     NHTRALVRKAIGQFTEPLAARGIPWAVTYGNHDFQCGLSNAELDGIYREFPGCVNPPS
                     ETLPNQIAYTCGAGGAVQTLSGATGSGEPGTFALPVMDVDHTRNVLGLVILDSGDYVH
                     GGGFGAPSPAALAFLNAVPDRIGAKSMVFQHMPMPEYYNVLKPVAANAAFAMQGYRSH
                     ADTYYVLDELQTQPGGYLGEGISCPDTSGEFELLREGYFGVVAGHDHRNGFVGEHEGL
                     LLIATPTCGFNTYGPAPAKRATRLIEFDIRHPYEPRTQLLEFGELVGKPSSKRAYTYA
                     VNQTAPGEGEGDDLLRKPSLWSQLSGLFR"
     gene            2120390..2121190
                     /gene="blongannot.CDS.3824"
     CDS             2120390..2121190
                     /gene="blongannot.CDS.3824"
                     /note="Transcriptional regulator, IclR family"
                     /product="Transcriptional regulator, IclR family"
                     /protein_id="blongannot.CDS.3824"
                     /translation="MTDSREEPLNNSLTESEPVEDTTAKDDGEIHSGVGVLDKTVKIL
                     DALESGPSTLGQLVAATGLARPTAHRLAIALERHRFVLRDQHGRFVLGSRFAELAAAA
                     GEDRLLTAAGPILQTLLDRTGESAQIYRRQGDQRVCIAAVERTSGLRDSIPVGAMLSM
                     EAGSAAQILLAWEDSDRLHQGLRHAKFTATKLAAVRKRGWSESVNEREEGVCSISAPI
                     RNASGQVIAAISISGPTGRMGAAPGRRYAPLVMAAGKYLTEALVKAVR"
     gene            2120229..2120378
                     /gene="blongannot.CDS.1858"
     CDS             2120229..2120378
                     /gene="blongannot.CDS.1858"
                     /note=""
                     /product=""
                     /protein_id="blongannot.CDS.1858"
                     /translation="MTRTRLEHDLVMTRFRSRHVSSASTNALSTSWPPCETLPQFAIS
                     LCEMA"
     gene            complement(2118693..2120096)
                     /gene="blongannot.CDS.3823"
     CDS             complement(2118693..2120096)
                     /gene="blongannot.CDS.3823"
                     /note="3-isopropylmalate dehydratase large subunit 
                     (EC 4.2.1.33)"
                     /product="3-isopropylmalate dehydratase large subunit 
                     (EC 4.2.1.33)"
                     /protein_id="blongannot.CDS.3823"
                     /translation="MGTTLAEKVWADHLVRKGSDGAPDLLYIDLMLMHEVTSPQAFEG
                     LRLAGRKPRHVDQLIATEDHNTPTVDIDRPNPDETSALQLTTLEKNCKEFGVRLHPLG
                     DADQGIVHAFAPILGLTQPGMTIVCGDSHTSTHGAFGALAFGIGTSEVEHVMATQTLS
                     LKPFKTMAVNVNGKLPADATAKDIILAIIAKIGTGGGQGYVIEYRGEAIRNLTMDERM
                     TVCNMSIEAGARAGMIAPDETTFEYLKGRPHAPEGELWDQAVAYWKTLKTDDDAVFDK
                     VVDIDATKLGPYVTWGTNPGQGLPITAAVPEPGKIADATKRAAAERAITYMGLKPGMP
                     IKDIAVDTVFIGSCTNGRIDDLRQAAAIMKGHRKAENIHRVLVVPASSRVRLQAEKEG
                     LDKVFKDFGAEWRNAGCSMCLGMNPDKLVPNERSISTSNRNFEGRQGKGSRTHLASPA
                     VAAATAIRGTISSPADL"
     gene            complement(2117918..2118610)
                     /gene="blongannot.CDS.3822"
     CDS             complement(2117918..2118610)
                     /gene="blongannot.CDS.3822"
                     /note="3-isopropylmalate dehydratase small subunit 
                     (EC 4.2.1.33)"
                     /product="3-isopropylmalate dehydratase small subunit 
                     (EC 4.2.1.33)"
                     /protein_id="blongannot.CDS.3822"
                     /translation="MEKLTTLTGVGVPLRRSNVDTDQIIPAVFLKRVTKSGFDDALFY
                     AWRRDPNFVLNKPEYAGKGQILVAGPEFGIGSSREHAVWALHDYGFRVVIAPSFADIF
                     YGNTAKNGVLAAIMPQESVELLWKLLEEEPGREMTVSLETRTVTCGDVTLPFEVNDYV
                     RWRLMNGYDDIDLTLQHEDDIAAYEKMRAEKFPFKPKTIPAKHWAEERIESAREPEDA
                     DWTGPLADRGII"
     gene            complement(2117475..2117609)
                     /gene="blongannot.CDS.1855"
     CDS             complement(2117475..2117609)
                     /gene="blongannot.CDS.1855"
                     /note=""
                     /product=""
                     /protein_id="blongannot.CDS.1855"
                     /translation="MRQYHRTNRSIPDTYFGWAAPTFIIFVVANAAFAIISFDGAMVG"
     gene            complement(2116320..2117435)
                     /gene="blongannot.CDS.3821"
     CDS             complement(2116320..2117435)
                     /gene="blongannot.CDS.3821"
                     /note="Dihydroorotate dehydrogenase (EC 1.3.3.1)"
                     /product="Dihydroorotate dehydrogenase (EC 1.3.3.1)"
                     /protein_id="blongannot.CDS.3821"
                     /translation="MSDFEPFYDVSRSYEDNYEQGPFGAFAEALKDGNGADAAGTTSE
                     GASASFLGQPVNLPFGIPAGPLLNSRFTTAAFRMGFDLATYKTVRSRAWGCNPFPNVL
                     AVHPKSADGSLTPGSAELDEGVLADTNYEQPISISNSFGVPSQSPDVWQPDMRAAIEA
                     AGPGQVLVPSFQGSRVEGMSEEEYIADHATTARLVKETGAKLMVMNTSCPNEGHNRLL
                     CHNPLLVGRITEAVKQEIGDIPLMVKLAYIPSDGDLELMVRSTVGHGTVQGFSTINTI
                     SAKLVDANGNQALPGAGRDRSGVCGNAIRGAGLDMVARLAAIREKLGLDFKINGVGGV
                     VSPADYQAYRNAGADSVMSATGAMWDAELAHKIKASR"
     gene            2114764..2116110
                     /gene="blongannot.CDS.3820"
     CDS             2114764..2116110
                     /gene="blongannot.CDS.3820"
                     /note="Uncharacterized NAD(FAD)-dependent dehydrogenase"
                     /product="Uncharacterized NAD(FAD)-dependent 
                     dehydrogenase"
                     /protein_id="blongannot.CDS.3820"
                     /translation="MTTVAVIGCTHAGTFATTSILAEHPDWTVHVFERNGTLSFLSCG
                     IALWVGDHVSDPKKMFYSSPAALAEAGATMHMRTDVTSVDLDARTLTYRALDEAGDPA
                     EQTLAFDKLVVTTGSRPVIPPIPGIDSPHVLLCKNWDHAIAIKEKAKTAKSAVVIGSG
                     YIGAEIAEQFSVTGVKTTLVDGLDRPLANNFDKTITDQVAAAFEEHGVTLALGQKVVE
                     FRDNDDDTVTVVTEKGEYTAEMAILAVGFLPNTDLLKGKVDMLPNGAIVVDDYMQASA
                     PGVYAAGDSATVFYNPTGQHDYIPLATNAVRQGLLVGRNIETPTVKYMGTQATSAVQL
                     YDLSLAASGLTRAGAERRGLTVRETSLTEDYRPDFMLTTTPVTSILTWDPETRKVKGG
                     QFCSKADISGAANVISMAIQAGFTIDQLANVDFLFQPNFDKPVYYVGAVAMKAAAE"
     gene            complement(2113189..2114514)
                     /gene="blongannot.CDS.3819"
     CDS             complement(2113189..2114514)
                     /gene="blongannot.CDS.3819"
                     /note="UDP-N-acetylglucosamine 
                     1-carboxyvinyltransferase (EC 2.5.1.7)"
                     /product="UDP-N-acetylglucosamine 
                     1-carboxyvinyltransferase (EC 2.5.1.7)"
                     /protein_id="blongannot.CDS.3819"
                     /translation="MAENPDDVLHVEGGKPLNGTIKVRGAKNFVSKAMVAALLAPGKS
                     VLKNVPEIRDVHVVSDLLRLHGVDVDVDGANGIVTVDASRVQLADVADVDTLSGSSRI
                     PILFSGPLVHRLGEAFIPALGGCAIGGRPIDFHLETLRKLGATVDKEHKDGIHITAPN
                     GLHGAKIHLPYPSVGATEQTLLAAVLAEGKTELSGAATEPEIMDLVCVLQKMGAIISV
                     DVDRTFRIEGVKELQGYTHTSLTDRIEAASWASAALATHGDIFVKGATQPEMITFLNV
                     FRKVGGKFEVTDKGIRFWHPGGDLKPVAIETDVHPGFMTDWQQPLVVALTQANGLSIV
                     HETVYENRFGFTKPLVEMGATIQLYRECLGSLPCRFRQRNYKHSAVIFGPTPLTGRDI
                     DVPDLRGGFSHLIAALAASGPSDVHGISLIDRGYADFRGKLEALGADFD"
     gene            2111887..2113140
                     /gene="blongannot.CDS.3818"
     CDS             2111887..2113140
                     /gene="blongannot.CDS.3818"
                     /note="Cystathionine beta-lyase, type II (EC 4.4.1.8)"
                     /product="Cystathionine beta-lyase, type II (EC 4.4.1.8)"
                     /protein_id="blongannot.CDS.3818"
                     /translation="MSMNNIPQSTTLSNTTAGTSCFDANHIDVTTIEDLEQVGSDKWT
                     RYPGCIGAFIAEMDYGLAPCVAEAIEEATERGALGYIPDPWKKEVARSCAAWQRRYGW
                     EVDPTCIRPVPDVLEAFEVFLREIVRAGNSIVVPTPAYMPFLSVPRLYGVEVLEIPML
                     CAGAGESSGRNDEWLFDFDAIEQAFANGCHAFVLCNPHNPIGKVLTREEMLRLSDLAA
                     KYDVRIFSDEIHAPFVYQGHTHVPFASINRQTAMQAFTSTSASKSFNIPGTKCAQVIL
                     TNPDDLELWMRNAEWSEHQTATIGAIATTAAYDGGAAWFEGVMAYIERNIALVNEQMR
                     TRFAKVRYVEPQGTYIAWLDFSPLGIGDPANYFFKKANVALTDGRECGEVGRGCVRMN
                     FAMPYPLLEECFDRMAAALEADGLL"
     gene            2110861..2111793
                     /gene="blongannot.CDS.3817"
     CDS             2110861..2111793
                     /gene="blongannot.CDS.3817"
                     /note="putative LysR-family transcriptional regulator"
                     /product="putative LysR-family transcriptional regulator"
                     /protein_id="blongannot.CDS.3817"
                     /translation="MATLNPQSLVTLWQIEQYGSFSATAKATGWSQPAISQQIKKLEA
                     QCGSTLVQRTSHGVELTATGSMLARHGEAIADRLERAAREVEDYRHHRFDHLHLVAPP
                     SICSTIAARTVVKLSMFTDIELSLIQMEPPEAIGLISQGKADTAAVFRYSSIPNFLHI
                     GDDLTFHSLGYDPMRLLVRRSSGIAKRFEETGEPVPLSAAKDEHWIAGCPTCRANLVK
                     LATRAGFKPDIRHCTDDYWATQNLVEVGMGVSLVPALDTHINLQGDLVACPIADDFAA
                     REVGIVTRAGDHRPALGSLLEELERTSLKYLSAK"
     gene            2109497..2110774
                     /gene="blongannot.CDS.3816"
     CDS             2109497..2110774
                     /gene="blongannot.CDS.3816"
                     /note="Permease"
                     /product="Permease"
                     /protein_id="blongannot.CDS.3816"
                     /translation="MNSTVKPENDIAGTATQRPLLSRDFVLLVAGQGISLFGNVMLRF
                     AMSMWVLDETGSATIFASVLAISIVPTILLSPFGGVLADRVNRRTIMVALDAISAVLV
                     LASAIVFATTGFHIVAIATMQVLLAVLGAFETPTVQAALPQMFRQYGPATMRQGMAVI
                     NQVQQLSSLLPSFLGGVLYAMFGIRLMMIIAIASFAGAAALECFIRLSAPDRGDEELP
                     TPLEDLKAGVRFLIKDRPNVFRLLLFAAALNFVLIGYSGVGFPYTIRTVLGFDATVYG
                     IADGLIGVSGVAGAFIAGLFAAKLTMRWLPGLMATLTLAMVPQGIVFLLPVDAWTKLV
                     VLIVFTCGTMVASCFTNLIAVPAIQLSTPEAMAGKVMSMAAAVSMCAQPLGQMVYGWA
                     YDQMPVAIVLFITTALFAVLTVLMVPLAKQFED"
     gene            2108835..2109500
                     /gene="blongannot.CDS.3815"
     CDS             2108835..2109500
                     /gene="blongannot.CDS.3815"
                     /note="Transcriptional regulator, TetR family"
                     /product="Transcriptional regulator, TetR family"
                     /protein_id="blongannot.CDS.3815"
                     /translation="MARNAHPEVTRTRILDAAQRLFMAQGYEHTSIQNIVDELGDLSK
                     GAIYHHFKSKEAILEELTNRDNNMQDDFNESVMNRTDLTALEKFRVLWRHSMTKQDHV
                     QIMRAAMPMLSDPVSFAANMQVWSKHLPERFLPLIEAGVKDGSIPTEYPREAAELLSL
                     LPNYWLMPYFYPVTLPEMEHRIRCLATMLDAIGVPIFDDELITVAAKGMMTFAGEPEK
                     GSE"
     gene            complement(2106759..2108621)
                     /gene="blongannot.CDS.3814"
     CDS             complement(2106759..2108621)
                     /gene="blongannot.CDS.3814"
                     /note="Arginyl-tRNA synthetase (EC 6.1.1.19)"
                     /product="Arginyl-tRNA synthetase (EC 6.1.1.19)"
                     /protein_id="blongannot.CDS.3814"
                     /translation="MSPEALSELISSIAHNLVAAGQAGALTDELIPPVDKLAVMRPKD
                     RAHGDWASNIAMQLAKKAGMKPRDLAEPFAAALAEADGIAKVEVAGPGFINITLDSAS
                     AAAVVDTVLAAGAMTDTDKHLNKVNEYGRNAHLGGQTLNLEFVSANPTGPIHIGGTRW
                     AAVGDAMARVLEANGAKVVREYYFNDHGEQINRFAKSLVAAWAEANNLGEAGYQTETP
                     CDGYKGAYINEIAARVQAEAESDGVDLTALAHQDQGLNDDGEPLGEADTEVREEFRKR
                     AVPMMFDEIQKSMKDFRVNFDVWFHENSLYADGKVDAAIEELKSRGDIFDKDGATWFE
                     STKHGDDKDRVIIKSNGEFAYFAADIAYYWDKRHRAENPADVAIYMLGADHHGYIGRM
                     MAMCAAFGDEPGKNMQILIGQLVNVMKDGKPVRMSKRAGNVVTIDDLVSVVGVDAARY
                     SLARSDYNQNFDIDLALLASHTNDNPVYYVQYAHARSKNVDRNAAVAGISYEGADLAL
                     LDTEADGEVLAALAQFPSVIATAADDRQPHKVARYLEELAATYHKWYNVERVVPMALT
                     DPETRGDDEARKALEIAKNPEPARAAARLKLNDAVQQVIANGLDLLGVTAPEKM"
     gene            complement(2105164..2106756)
                     /gene="blongannot.CDS.3813"
     CDS             complement(2105164..2106756)
                     /gene="blongannot.CDS.3813"
                     /note="Diaminopimelate decarboxylase (EC 4.1.1.20)"
                     /product="Diaminopimelate decarboxylase (EC 4.1.1.20)"
                     /protein_id="blongannot.CDS.3813"
                     /translation="MPISPIWPAATAVNAEGSIEFHGRTAESLLDEFGSPLYLIDTDE
                     VVARARHFVRAAAEAFNTSTTHVSFAGKAFLSKEVVRLVTEAGMFVDTCTMGEMKIAL
                     AAGVPGRRLVLHGNNKSDEEIALAIEQGFAKIVIDEPDEPERVAAIARKLGKRARVML
                     RVTVGVHAGGHEYISTAHEDQKFGVPLLAAGADAAVLDVLNDLKDVTPAATNARISAT
                     HSPENGAEKTEKSERELHYDVKYPYDLSHEEVSDTDKALAAAMEAIADGPSIAVLKTI
                     LANQDVLELVGAHSHIGSNIHDADAFIHAAKRMMLLRKTLWATDAYILPEIDLGGGYS
                     VAYTDGEDSMDIDVELTRLADAVNSTNRALGMPAPAISFEPGRYIVAPAGVTLYRVGT
                     IKHVHLSDAKDSDGNPIAERVYVSVDGGMSDNIRPALYGADYTARLANRTGSAETMLA
                     RVCGMHCESGDIVVHEVQLPADLKRGDILAVPVTGAYGRTMASNYNQALIPVVVAVSE
                     SGAHVMLRRQTVDDLLNLDVSE"
     gene            complement(2103687..2105003)
                     /gene="blongannot.CDS.3812"
     CDS             complement(2103687..2105003)
                     /gene="blongannot.CDS.3812"
                     /note="Homoserine dehydrogenase (EC 1.1.1.3)"
                     /product="Homoserine dehydrogenase (EC 1.1.1.3)"
                     /protein_id="blongannot.CDS.3812"
                     /translation="MARNNETPIRVGLLGAGTVGSQTARLIVEQKDELSARIGRPVEL
                     TGVACLDPKETEKFPWIDQSIVTTDTLSVATNSDIVIELIGGTTVARKFVLAAIESGA
                     SVVTANKALLAKYGPEIYSAAEAKGVDIYFEAAVGGAIPFLRPLRESLVGDKVTSMLG
                     IVNGTTNYILDEMTTKGLQFDDVLKDAQAKGYAEADPTGDIEGYDAANKAAIMATLGF
                     HTSVTIDDVSVEGITKITADDIAAATAEHKVIKLLAVVENGEAGVSARVYPALIDENH
                     PLASVHGSFNAVFVKAEAADDLMFYGRGAGGAPTASAVVGDVVTEARHIAAGCTGPSI
                     PLYKNLPKAPITASKAAFAVRFLIHDKPGVLAAIAAEFAKNGVSINGVNQDLKPTMTD
                     PGYDGEIQQLRVVTHLTDEETLRNTVKAVQALDFVTGDPSILRVLD"
     gene            complement(2102480..2103592)
                     /gene="blongannot.CDS.3811"
     CDS             complement(2102480..2103592)
                     /gene="blongannot.CDS.3811"
                     /note="Homoserine kinase (EC 2.7.1.39)"
                     /product="Homoserine kinase (EC 2.7.1.39)"
                     /protein_id="blongannot.CDS.3811"
                     /translation="MNPICNSVHVRVPATSANLGSGFDTVGLALDYHDELTFTLNDDP
                     NDGIAHVIIHGEGADALPCDETHLVVSTFRRACATFGLGRLGFTLEATNNIPQARGMG
                     SSAEAIVAGIAAAAAFAQTGDLNRPAVFDMAAQIEGHPDNVAPAVFGGLTVSWDFETA
                     EGVGSVAVPGGEPLHGGFHAVNYPVDPSITAAVFVPDYELSTEKARQALPRELPYKDA
                     VYNVSRVGLLPAAMNPVVLAQAAQQGKSGVAAAPAQDADTCACSGGTRESAFADELAA
                     AQAQSNALLFTATQDKLHQPYRGALMPPSTELIALFRSKGYAAAVSGAGPCVLVLHYG
                     NAREAIDQIASEQLASGHWRVLHLPINTAGVEIERR"
     gene            complement(2100895..2102343)
                     /gene="blongannot.CDS.3810"
     CDS             complement(2100895..2102343)
                     /gene="blongannot.CDS.3810"
                     /note="Septum formation protein Maf"
                     /product="Septum formation protein Maf"
                     /protein_id="blongannot.CDS.3810"
                     /translation="MPIPLILASKSKPRRDVLYSAGICPTIRVSHVDEPAALEAAARE
                     EGVTVDDLSIKQRVMILAAAKAEAVHRAYRDVADTAAAATGDRVIAYPLKAKEIKDSE
                     REAAVEDLREAAAGKPIDYSKAEIATTRDFSGIDMPTVTEPIATAIAGQPGLTEATVG
                     PLILGCDSMFLLGGECYGKPHSEAVARERLKRMSGATGELWTGHCLIDFATGRTVRGA
                     SHAKVHFGEFTDADVERYIATGEPLEVAGSFTLEGFGGAFIDSIEGDPHGIIGLSLPL
                     ARHLAGELGITWTDLWNVGRGELEPESKASGNQHAGILPPVENVHQPGDGWVDCACGR
                     KHWGTNGASGILLARRDPASGKVTHVVMQHRAAWSAEGGTWGIPGGATADGESSIEGA
                     LRESYEEANITPEDIEVVGSYREDHGPWAYTTVFAFEKPGHTVEPKANDDESMEICWV
                     PIDDVPNRKLLTAMKTDWPRFAARLDELATAQ"
     gene            complement(2099626..2100699)
                     /gene="blongannot.CDS.3809"
     CDS             complement(2099626..2100699)
                     /gene="blongannot.CDS.3809"
                     /note="ATP-binding protein of ABC transporter system"
                     /product="ATP-binding protein of ABC transporter system"
                     /protein_id="blongannot.CDS.3809"
                     /translation="MQQPQPAPGPAAQPQQSQQPQQFQQPASHTQQWAPVIEAHDLVM
                     DYTASMARAQAGHGVTGVIPAGTGAGYASANPAAAGPGAIQAGQPSQPAQPGFAMPTM
                     HTLALNHVNFTLREGETVAVMGPSGSGKSTLLHALAGIIKPTAGTVIFRGADLSRMSD
                     AERTKLRRNDFGFVFQSGQLLPELPAVENIALPMMLDGMPYRTATDTAILWLERMGLR
                     ALATHRPGEMSGGQMQRIAIARALAVKPAVVFADEPTGALDQATGREVMGILMAAARD
                     NGSAVVVVTHDPNVASFCGRTVMMQDGRLHQTDANPNSAPAGGGCQPQADWGWPEGAE
                     PPSASLRSAAPAGGSETTAGGAR"
     gene            complement(2098181..2099629)
                     /gene="blongannot.CDS.3808"
     CDS             complement(2098181..2099629)
                     /gene="blongannot.CDS.3808"
                     /note="Phosphotransferase system, mannitol-specific 
                     IIBC component"
                     /product="Phosphotransferase system, mannitol-specific 
                     IIBC component"
                     /protein_id="blongannot.CDS.3808"
                     /translation="MSTFALWRLFHRPGLRGSAGHTSMLAIIAFAAATTIFLTVLGGV
                     HGFIWRASADHTVACAFDFGACRPDTVAAWKRQISDPTSLAQFSTAYVALAVFACMLL
                     VVPFVALAGSAARLAASRRDARLAALRLAGATTGQVVRLTALDAAGQALIGALIGIAG
                     YCALMPAVMLIPFQEQRFTFEQLWVGPLALVITLAGVAILALISSLVTLRRVAITPLG
                     VTSRTATALPSGTRMVLFVVVMVAAVIVFKNPAMLPQAGQAVMDAVIIGFMLLCFALV
                     NLIGTWVVTARAKAKAKRPKDAATMIAMRRILDNPKRAWRNVSGIALAVFIAGITSIC
                     GFFGSAAVVDDANDPSTVFIRDIGTGGILTLVFAAVLAAVSSGVMQAGSVYDQAGEYR
                     MLVLEGTDVKTLNRARFIEVLTPLNIVVIVAGGCSMLLMAPLFAASMTEPATLASFFG
                     GLVLCYALVSIGAFASNHVAASLNLTDYRADD"
     gene            2097061..2098005
                     /gene="blongannot.CDS.3807"
     CDS             2097061..2098005
                     /gene="blongannot.CDS.3807"
                     /note="putative membrane protein"
                     /product="putative membrane protein"
                     /protein_id="blongannot.CDS.3807"
                     /translation="MPGLISAMQGFCVIGIVIAVGYVAARMRIGGPSAQMVLNRFSFF
                     VSSPCLMFAILSKEPIFDIFHPSIIVAFFSAVLVGVVFLVLNRMFFHLNAPDATIGAL
                     NSLYLNSNNIGLPIATYILGNPALVAPILVMQQAIFTPVGLTVLDVTTKGKVSIKEIA
                     KQPLHQPLLIGSLLGIVVSAISAKSGWFPVPKFIFDPIDMIGDSAVPMILMAFGMSLH
                     GTKPLQQKGDRPAIFTVAVLKNIIMPIIAFLLAYFVMGFRGSELYACVVLAALPTGQN
                     VYNYAARYNVGLTFARDGILMSTMTSPVFIAIIAALLS"
     gene            complement(2095749..2097023)
                     /gene="blongannot.CDS.3806"
     CDS             complement(2095749..2097023)
                     /gene="blongannot.CDS.3806"
                     /note="N-succinyl-L,L-diaminopimelate desuccinylase 
                     (EC 3.5.1.18)"
                     /product="N-succinyl-L,L-diaminopimelate desuccinylase 
                     (EC 3.5.1.18)"
                     /protein_id="blongannot.CDS.3806"
                     /translation="MYSAAKSHVVSVLGPPPTRYAVHMTLELNRTASTAEQLNSLLTQ
                     IMENFSVSDHEGPLTDEVEAFLNEQEHLTVRRHGDTVVASTDFGKPSRVILAGHLDTV
                     PVIDNFPPKWLEPGDSLIREEIAHAHPEDRVLWGRGATDMKASDAVMLYLAATLDGRT
                     PETTPKVDLTYVFYDHEEVVAEKNGLRKVVEAHPDWITGDFAIIGEPTNSGIEGGCNG
                     TIRFDVVTHGVAAHSARAWMGENAIHKAADILNRLNAYEPATVNVDGLDYREGLNATL
                     ISGGKGTNVIPDECRVHVNYRFAPDKSLAEAKALMMGADAGAELGNGEHVATGGVFEG
                     YGIEMKDESPSARPGLNAPLAQDLVRLVKERTGRDPLAKLGWTDVARFSQLGIPAVNL
                     GAGDPLLAHKHDEQVPESDLTAMAAILTDWLV"
     gene            complement(2092368..2095436)
                     /gene="blongannot.CDS.3805"
     CDS             complement(2092368..2095436)
                     /gene="blongannot.CDS.3805"
                     /note="Cytoplasmic axial filament protein CafA and 
                     Ribonuclease G (EC 3.1.4.-)"
                     /product="Cytoplasmic axial filament protein CafA 
                     and Ribonuclease G (EC 3.1.4.-)"
                     /protein_id="blongannot.CDS.3805"
                     /translation="MQRAARSIVPTDNREGFVNDGTDNSTVSNADSAAAVNAAPAAAS
                     QPAEPVRRRRGGRRVVRGTGAAGASLELQVQERAPLFEAPALPDAGTAADSKSADSSD
                     SDESSDSQDSAERPTRRRSRRAASAVADSDSEDDRPRRSRRTVSADDFDDDDAPRSRR
                     RSVVDDDDYDEDRPVRRRSRSRQSDDDDYEDRPVRSRSRRASMDMDDDDEDRPVRRRS
                     RRAVADTHEDTPDERLFDAVESLPSGHEAVRRGKPMTSLLFQEPVLPAAVDAHDTADT
                     RDDDVDDDERPSRRSRRSRSHDDDDAQPRSRRRDDRDDRGRNAADRDASRDASRNAAA
                     GDANASANTDHDDFDSDDASDSRRSRRSRRLNAQERRAAAEVEQIEEDLELDDIAYSP
                     IAEEEGDEESDATRTRSRRRRRRGSRGETGANGEHDTAENDAEDTRSRRRDDRDDHDR
                     DRDEDDEEQTITRRRRRRRGGKNGEGTDDQSQNSEQPLVRRSRKQQYIDEITDVEGST
                     RLEAKKQRRRDNRRERSRQSQLMEQDFLARRENVDRLMVVREKEHHTQISVVEDNVLV
                     EHYVSDIQEVQTVGNIYLGRVQNVLPSMEAAFVDIGQARNGVLYAGEVNWDAARLEGQ
                     PRRIELAFKSGDPVLVQVTKDPIGHKGARLTSQVTLAGRFLVLVPSGGMTGVSRKLSE
                     RERSRLKNIVSKIAPKDMGVIIRTAAEGASEDAIVKDLESLVRQWERINAKREEFWHG
                     KRPKLLQGEPDVAIRVVRDIFNDDFSKLIVEGDKVYDRIEEYLDTMAPDLKDKLEKWD
                     PAEHEGKDVFDKWSIDSQLRKGMERQVYLPSGGSIVIDRTEAMTTIDVNTGRFIGKGK
                     SLEETVTRCNLEASEEIARQLRLRDIGGMVMIDYVDMVMPANRDLVLRRLVECLARDR
                     TKHQVAEVTSLGLVQMTRKRIGQGLVEAFSEECPTCKGRGFILHDQPTVSADYDDPYA
                     LRGGDPFVKTNKHGRGTAPAPEPAGSSADVKAKLAQIAAAAVAANNTAEE"
     gene            complement(2091908..2092216)
                     /gene="blongannot.CDS.3804"
     CDS             complement(2091908..2092216)
                     /gene="blongannot.CDS.3804"
                     /note="LSU ribosomal protein L21p"
                     /product="LSU ribosomal protein L21p"
                     /protein_id="blongannot.CDS.3804"
                     /translation="MYAIVKAGGHQEKVEVGDVILVNRLDAKKGDTVEFPVSLVVDGD
                     KVTLAAADLAKVSVKAEVVNDEAKGPKISIQKYKNKTGVARRKGHRQKLTIVKITAIA"
     gene            complement(2091637..2091885)
                     /gene="blongannot.CDS.3803"
     CDS             complement(2091637..2091885)
                     /gene="blongannot.CDS.3803"
                     /note="LSU ribosomal protein L27p"
                     /product="LSU ribosomal protein L27p"
                     /protein_id="blongannot.CDS.3803"
                     /translation="MAHKKGASSSRNGRDSNPQYLGVKKFGGEAVVAGNIIVRQRGTN
                     FHPGHNVGMGKDHTLFALTDGSVKFGVRRDRKVVDVIA"
     gene            complement(2089877..2091568)
                     /gene="blongannot.CDS.3802"
     CDS             complement(2089877..2091568)
                     /gene="blongannot.CDS.3802"
                     /note="GTP-binding protein Obg"
                     /product="GTP-binding protein Obg"
                     /protein_id="blongannot.CDS.3802"
                     /translation="MSDFVDRVTVHVKGGDGGNGSAGIRREKYKPLAGPNGGNGGDGG
                     SVVFVADRNATSLLDYRFMPHRVAGSGTMGLGDNKDGSKGEDLILPVPCGTVVFEARG
                     EQGKAKHPGAQLADLRHEGDRCVVAQGGAGGLGNIALANKTRRAPGFALLGELGEERD
                     VILELKSIADVALVGFPSAGKSSLIAAMSSAKPKIADYPFTTLVPNLGVVIAGDSRYT
                     IADVPGLIPGASEGKGLGLEFLRHIERTEIIAHVIDCATLEPDRDPMSDYHALENELA
                     LYADKLELPLGAIPIPERPRIVILNKIDVPEAKELAEFVRPEFEKLGLKVFEISTASH
                     EGLKELNFALSALVHEMREEVANREQAEEEARVVIKPLETKGRRPRRADEGGSALEFT
                     VERRELGNGEVFFEVRGVKPERWVMQTNFDNDEAVGYLADRLAKLGVEDELRRKGAHP
                     GDEVRIGRGARMVEFDWDPTISAGAEMLDGSNLGARGKDLRLEELDPRTHRRSNAERR
                     AQYHEMMDARAAVRDAMMAERKAGHWADPTVDDDRHDETSLFGHGESSEDGETEE"
     gene            complement(2088743..2089876)
                     /gene="blongannot.CDS.3801"
     CDS             complement(2088743..2089876)
                     /gene="blongannot.CDS.3801"
                     /note="Glutamate 5-kinase (EC 2.7.2.11) / 
                     RNA-binding C-terminal domain PUA"
                     /product="Glutamate 5-kinase (EC 2.7.2.11) / 
                     RNA-binding C-terminal domain PUA"
                     /protein_id="blongannot.CDS.3801"
                     /translation="MSTPSQAEVRRMIAAAGTIVVKVGSSSLTQPSGHLDPDKLDALA
                     AALAQVRLMGGRVVLVSSGAIAAGFGPLGFDSRPVDVATQQATAAVGQGLLMARYETA
                     FGRFGIRVGQILITAEDTIRATQYRNVERTLDRLLDLGVVPIINENDSLASNEIRFGD
                     NDRLSALVANLVRAEALVLLTDVDALYTAPPSQPGSRRVEYVPNVIDALGDIQVSGSG
                     SKVGTGGMVTKLEAARVAAVSGIPTVLTCASNAGPAMMGDPVGTVFAPVKARGSSRRL
                     WIGFAADPRGTIVVDAGAGQAIRGGRASLLAAGALEVHGDFSAGDPVWIDAESGEHLA
                     RGLAGFDSEEIPQMLGRNTAQLKRFLGPQYAHPLVHRDNLVLV"
     gene            complement(2087447..2088652)
                     /gene="blongannot.CDS.3800"
     CDS             complement(2087447..2088652)
                     /gene="blongannot.CDS.3800"
                     /note="Aspartate aminotransferase (EC 2.6.1.1)"
                     /product="Aspartate aminotransferase (EC 2.6.1.1)"
                     /protein_id="blongannot.CDS.3800"
                     /translation="MAQWQTLSDRINTVAPSATLAVDSKAKAMKAAGLDVVGFGAGEP
                     NFPTPANVVKAAADACLDPKNYKYTPTPGLPELREAIAAKMLRDSGYEVNADQVVVTN
                     GGKQAVYESFQILLNDGDEVIIPAPYWTSYPEAVKLAGGVPVEVFAGADVNFEPSLEA
                     LEAARTEHTKAIIVNSPNNPTGAVWKPETVEAIGRWAVEHHIWVISDEIYEHLNYDDA
                     HTTYIGAAVPECRGQLLVLNGVAKTYAMPGWRVGWMVAPLEVAKAAAKLQGHMTSNVA
                     NISQRAALAAVAGPLDEVHEMRKAFDARRRAIVTALNDIEGVNCPTPTGAFYVFADIT
                     ALLGKPLGPKGTVSDTSADFAAALLDEAHVAAVPGEAFGAPGYLRFSYALADEDLAEG
                     MRRFKEWAN"
     tRNA            complement(2087241..2087316)
                     /gene="blongannot.rna.34"
                     /note="tRNA-Trp-CCA"
                     /product="tRNA-Trp-CCA"
     gene            complement(2086976..2087203)
                     /gene="blongannot.CDS.3799"
     CDS             complement(2086976..2087203)
                     /gene="blongannot.CDS.3799"
                     /note="Preprotein translocase subunit SecE (TC 3.A.5.1.1)"
                     /product="Preprotein translocase subunit SecE (TC 
                     3.A.5.1.1)"
                     /protein_id="blongannot.CDS.3799"
                     /translation="MAKTSKSEKAVKPNVFMRIGLFIKQIIDELRKVVTPTAKELFFW
                     SLAVFIFVLLLMALVTGMDFGLGKATLWVFG"
     gene            complement(2086053..2086946)
                     /gene="blongannot.CDS.3798"
     CDS             complement(2086053..2086946)
                     /gene="blongannot.CDS.3798"
                     /note="Transcription antitermination protein NusG"
                     /product="Transcription antitermination protein NusG"
                     /protein_id="blongannot.CDS.3798"
                     /translation="MSDELNLENLDAVPAEEPVVEASEAAADEAAAPVEPVADLSAES
                     DASVDNADVESDAPAATESAPVASTQTETVSLDEDEEEVNESEQAEETDAGQQAVDEF
                     SKSLRSLDGKWYVLHTYSGYEKRVKTNIESRVASFGMEDQIFQVEVPMEEVEKHTEKG
                     KKVITRVRVPGYVLIRMWPDENARRIVRETEGVTGFVGPTKDPAPLSRKEVVAMMAPM
                     IASEALKAAGDKPAAAKKRRVEVSYAVGDQVTVTDGPFATMAAVVSDVEPTTQKLTVL
                     VSIFGRDTPVELGFHQVQKLD"
     gene            complement(2085359..2085790)
                     /gene="blongannot.CDS.3797"
     CDS             complement(2085359..2085790)
                     /gene="blongannot.CDS.3797"
                     /note="LSU ribosomal protein L11p (L12e)"
                     /product="LSU ribosomal protein L11p (L12e)"
                     /protein_id="blongannot.CDS.3797"
                     /translation="MAPKKKVSALIKLQIQAGKANPAPPLGPALGSHGVNIMDFCKAY
                     NAQTQDKMGQVIPVEITVYEDRSFTFVLKTPPAAALLKKAAGVEKGTENPLTHKVGSV
                     TKAQVREIAEIKMEDLSARDIEAGMKIIEGTARSMGITVTD"
     gene            complement(2084651..2085343)
                     /gene="blongannot.CDS.3796"
     CDS             complement(2084651..2085343)
                     /gene="blongannot.CDS.3796"
                     /note="LSU ribosomal protein L1p (L10Ae)"
                     /product="LSU ribosomal protein L1p (L10Ae)"
                     /protein_id="blongannot.CDS.3796"
                     /translation="MVKRSKKYREAAERVDRNNLYTANEAIALLKSMPSYNFDQTVEA
                     VFRLSVDPRKADQLVRGTVNLPHGTGKTAKVLVFARGPKATEATEAGADIVGDDDLIA
                     KVQGGFLDFDAVVATPDMMGKVGRLGRVLGPRGLMPNPKTGTVTMDVTKAVKDIKGGK
                     IEFRVDKNGNLSFLIGKMSFDESALDENFKAVADEVKRLKPSTVKGRYLTKATITSTM
                     NPGVPVDPNTLA"
     gene            complement(2084452..2084583)
                     /gene="blongannot.CDS.1828"
     CDS             complement(2084452..2084583)
                     /gene="blongannot.CDS.1828"
                     /note=""
                     /product=""
                     /protein_id="blongannot.CDS.1828"
                     /translation="MTGCEKVNLDGHAIEFLQHADEHMNLLRIGNAKRIILISEQRK"
     misc_RNA        complement(2082550..2084080)
                     /gene="blongannot.rna.10"
                     /note="SSU rRNA ## 16S rRNA, small subunit ribosomal RNA"
                     /product="SSU rRNA ## 16S rRNA, small subunit 
                     ribosomal RNA"
     misc_RNA        complement(2079053..2082122)
                     /gene="blongannot.rna.6"
                     /note="LSU rRNA ## 23S rRNA, large subunit ribosomal RNA"
                     /product="LSU rRNA ## 23S rRNA, large subunit 
                     ribosomal RNA"
     misc_RNA        complement(2078765..2078887)
                     /gene="blongannot.rna.2"
                     /note="5S rRNA ## 5S ribosomal RNA"
                     /product="5S rRNA ## 5S ribosomal RNA"
     gene            complement(2077657..2078490)
                     /gene="blongannot.CDS.3795"
     CDS             complement(2077657..2078490)
                     /gene="blongannot.CDS.3795"
                     /note="Transcriptional regulator, IclR family"
                     /product="Transcriptional regulator, IclR family"
                     /protein_id="blongannot.CDS.3795"
                     /translation="MVAPSRDDRSVDALVKSKAVLDVLAELGPSTAKTISERTGEPVS
                     STYRLLDNLAAVGWVERGINRGEYRLGIDCVRIGGQIESRLDIQQIARRTFRAHRGQF
                     GIWGLFVRRRLRTVCIETRTREALQSYAQLVGNSLPLSMSAPSHVLTAWLPPARYEQL
                     LEHYAYNNELGGTFSTMRTTAMGQARHIRECGFTYDVGQTMAGSVTISVPVFNHAGEI
                     QAAIALSGLSRSLEPELACLVDGKPATASAQDMVQLVQTVGREVSRGLGYSGDYLGLS
                     S"
     gene            complement(2076861..2077613)
                     /gene="blongannot.CDS.3794"
     CDS             complement(2076861..2077613)
                     /gene="blongannot.CDS.3794"
                     /note="Transcriptional regulator, IclR family"
                     /product="Transcriptional regulator, IclR family"
                     /protein_id="blongannot.CDS.3794"
                     /translation="MAEDKREPTRALDKASRVMDALAAENGLSPADIADACDIPRSSV
                     YRVLDGLVDVGWAVTDTDGNYSLSLDWLRLADAARTSRTEWQPAIAVMHAITAQTGMT
                     SFLSVVSGTELVCVECAQGHAIDSLILRPGRVLPLHAGAAGRVALAYFEDADVERYLA
                     GVPFPAYNENTLVSVEQLREDIRLTRERGYALSDEDVTLGVGAVGVPIVDNESGRVIA
                     SLSAGGFVDEVLATQESLAALLRDGVREIQAA"
     gene            2075894..2076754
                     /gene="blongannot.CDS.3793"
     CDS             2075894..2076754
                     /gene="blongannot.CDS.3793"
                     /note="Regulator of polyketide synthase expression"
                     /product="Regulator of polyketide synthase expression"
                     /protein_id="blongannot.CDS.3793"
                     /translation="MSDFLELLAADVADSSGASGMPGAPDSSDSAAPGITATNRVRTV
                     LFECLFNHLADERVESLFTILGFEHDFDCYTIAGYPARSAARTAKEIEKIVADFGGMC
                     LTAKRPIGNSTAVVALIRPVGAATPEIICNTIAPSFAADRPIALGPQRTGADGAMRSI
                     QATLYCLQAAPALAATVQPLPRPLRTDDALPERALIGDADARDELVRVVYGSLTAAGP
                     DDPTLLTVSTFLKFGGSLETTAKELNVHPNTIRYRLKRAAESTGWDATDPREAYVLIT
                     AIALGRVAEA"
     gene            2073864..2075888
                     /gene="blongannot.CDS.3792"
     CDS             2073864..2075888
                     /gene="blongannot.CDS.3792"
                     /note="COG1879: ABC-type sugar transport system, 
                     periplasmic component"
                     /product="COG1879: ABC-type sugar transport system, 
                     periplasmic component"
                     /protein_id="blongannot.CDS.3792"
                     /translation="MTSPATAKLAAVSSRQSHPHLARAGAAARWTLAVLAGLWLALCT
                     AVGPLYWDEENGTLAHWNWANTAIFVVSFLIYLGIITLMVRFAAGQRILPRAIGERLR
                     QHQQNSETSRPAADQQASQPAKTRRTVRAIVTSTVTVLDRWITRGTNRFWKLMLVFFV
                     GWLWVPTTLLAAFGADLRSQIREFSWAWNQWTGLKQPYIGFFSFVPMDIYPTAHYMWP
                     SDPTYLTDQHNVVLTVFYGAMVTFARHLTGSNDAGIVTLAALQTLFAVFCCAAAANRF
                     LNRPWIGKTATDSAAPPQAGGLARFLILLFFMVCPLAVFSTISITKSPLFAFSFVWWF
                     SVWYELVQTWHPAGTRKHPQTPAIATPVHLPRHSFIAFILATSVMLISAKYAWYIIAL
                     QIVLALIADRKRWATYVVALLIPTVLIHGGISFAISSGAIIGGDPIESRGVQLQMIAR
                     VAQRNPDGISDEAKKNLAPVFNLDQMADAYSQQDADPVKSSGIQAKKVSYKWRTVTPE
                     DMTNFNKAWFEIVKDNPIIALDALLAKCFGYFNVNDQPYVSMDYYVASDYVQKNSTWI
                     KDYNHDWREHIAGFTRVWGSIPVLGWPTHGNFYVVMTLLIGAAEVIRRRWLTLMTHIP
                     LLLLMGVMITAPANNFERHMLPVAFVFGFVVLTYWRESLAERQRQSATLH"
     gene            complement(2072726..2073631)
                     /gene="blongannot.CDS.3791"
     CDS             complement(2072726..2073631)
                     /gene="blongannot.CDS.3791"
                     /note="Biotin--protein ligase (EC 6.3.4.9)(EC 
                     6.3.4.10)(EC 6.3.4.11)(EC 6.3.4.15)"
                     /product="Biotin--protein ligase (EC 6.3.4.9)(EC 
                     6.3.4.10)(EC 6.3.4.11)(EC 6.3.4.15)"
                     /protein_id="blongannot.CDS.3791"
                     /translation="MMIALKAATPQLPRTTAVADHVVAVDETDSTNALAVQMIGDGSL
                     TLPDHQDGELAVAVVAADRQTAGRGRNGHKWVSQPGRCSTMSYAVRIPRAIATDESVN
                     GWLQMIAGLVTLDALNGMIEEYGAAPNQPDCSLELKWPNDVFCHGLKLGGLLSELVIP
                     PSSGTGTDADVDDDVVIVFGVGLNLALGACRLPTPQSTSLQLHVSGLPSFGEMRDAVA
                     ERQVEGFRERLVKFIADPKGQAESLREEVKAVCWARGRQVEAHFTDGTTLTGEAIGLN
                     EDASLILRTQDGTDHTVRTADVGVL"
     gene            2072095..2072694
                     /gene="blongannot.CDS.3790"
     CDS             2072095..2072694
                     /gene="blongannot.CDS.3790"
                     /note="Substrate-specific component BioY of biotin 
                     ECF transporter"
                     /product="Substrate-specific component BioY of 
                     biotin ECF transporter"
                     /protein_id="blongannot.CDS.3790"
                     /translation="MQTSHTTASAAATTSLARRIVAASWKPVLFAVLMWLSAAAGEIP
                     IPGTPVPITLQTFVVMLAGLMLPWRQAGAAVATYLAAGAVGLPVFAGGTSTLALVGPS
                     AGFLFGFLPGVVVIALLRGKSDTSSFAAAARTAGRYLLAALVGGVVVVYAFGFVIQSA
                     LTGAPLAAVALASMGFVVGDAIKAVVASLAAAGLSKLGR"
     gene            complement(2069618..2071582)
                     /gene="blongannot.CDS.3789"
     CDS             complement(2069618..2071582)
                     /gene="blongannot.CDS.3789"
                     /note="Biotin carboxylase of acetyl-CoA carboxylase 
                     (EC 6.3.4.14) / Biotin carboxyl carrier protein of 
                     acetyl-CoA carboxylase"
                     /product="Biotin carboxylase of acetyl-CoA 
                     carboxylase (EC 6.3.4.14) / Biotin carboxyl carrier 
                     protein of acetyl-CoA carboxylase"
                     /protein_id="blongannot.CDS.3789"
                     /translation="MASIVKKLLIANRGEIALRVVRTAKEMGISTVAVYSEQDRNSRY
                     VDMADEAYLLSGDTYKDTYLNEDLLIDILHKTGANAVHPGYGFLSEVPSFAQKVEDAG
                     AIWVGPHHTALVDLGDKITARRVALRAKVPPVPGLSEPVTDVRTLLDFAHTHGYPIMM
                     KRTDGGGGHGITVVHDDEELRRFYMNHDALQGGDLKEYFIEKFVDKARHVETQSGRDS
                     HGNFTVYSTRDCSLQRRNQKLVEEAPAPFLSEEIISTLEEYSRRLFTTVGYVGLGTCE
                     FMVTPNGKVYFLEVNPRLQVEHTVSEEVSGLDLVREQLNIAAGGELTRAPELRGHSFE
                     LRITSEDPATNLTPGSGTLEKIQWPAGPGVRIDTGVEQGDTISPKFDSMMGKVIVTAQ
                     NRLDAVARVRRVLDELVIEGVPTPIPLFKEIFRNDDFTAEHGHPFAVSTKWLERTYLN
                     RTPASAASGQPASLAAAPGAAAPAAPDKSKSETFVIEMNNRRVKLTVPLDIVENITGS
                     ARARGAKRPTQPLRGAGLHNVASSAAAANDGAKSGVIASPMQAVVTRINVSEGQQVAK
                     GDLLVVLESMKMENYVYAPAAGEVKKIFVGPADGVEAGDTLVTLDVNAGKAKAAAAAP
                     GSLPQAAASTAPSSEGADKATDAKKEGGND"
     gene            complement(2068003..2069625)
                     /gene="blongannot.CDS.3788"
     CDS             complement(2068003..2069625)
                     /gene="blongannot.CDS.3788"
                     /note="Acetyl-coenzyme A carboxyl transferase alpha 
                     chain (EC 6.4.1.2) / Acetyl-coenzyme A carboxyl 
                     transferase beta chain (EC 6.4.1.2); Propionyl-CoA 
                     carboxylase beta chain (EC 6.4.1.3)"
                     /product="Acetyl-coenzyme A carboxyl transferase 
                     alpha chain (EC 6.4.1.2) / Acetyl-coenzyme A 
                     carboxyl transferase beta chain (EC 6.4.1.2); 
                     Propionyl-CoA carboxylase beta chain (EC 6.4.1.3)"
                     /protein_id="blongannot.CDS.3788"
                     /translation="MTDIMDSQAVKAAAAASAANAAQPSAHQPLRTAVVKAAELARAA
                     EERARDKQHAKGKKTARERLDLLFDTGTFEEIGRFQGGNIAGGNAGAAVITGFGQVYG
                     RKVAVYAQDFSVKGGTLGTAEGEKICRLMDMAIDLKVPIVAIVDSGGARIQEGVAALT
                     QYGRIFRKTCEASGFVPQLSLILGPCAGGAVYCPALTDLIIMTRENSNMFVTGPDVVK
                     ASTGETISMADLGGGEVHNRVSGVAHYLGEDESDAIDYARTVLAYLPSNSESKPPVYA
                     YAVTRAERETAKRLATIVPTNERQPYDMLEVIRCIVDYGEFVQVQELFGASALVGFAC
                     IDGKPVGIVANQPNVLAGILDVDSSEKVARFVRLCDAFNLPVVTLVDVPGYKPGSDQE
                     HAGIIRRGAKVIYAYANAQVPMVTVVLRKAFGGAYIVMGSKAIGADLNFAWPSSQIAV
                     LGAAGAVNIIHRHDLAKAKASGQDVDALRAKYIKEYETSTVNANLSLEIGQIDGMIDP
                     EQTREVIVESLATLATKRRVKRTTKHHGNQPL"
     gene            complement(2058446..2067964)
                     /gene="blongannot.CDS.3787"
     CDS             complement(2058446..2067964)
                     /gene="blongannot.CDS.3787"
                     /note="[Acyl-carrier-protein] acetyl transferase of 
                     FASI (EC 2.3.1.38) / Enoyl-[acyl-carrier-protein] 
                     reductase of FASI (EC 1.3.1.9) / 
                     3-hydroxypalmitoyl-[acyl-carrier-protein] dehydratase 
                     of FASI (EC 4.2.1.61) / [Acyl-carrier-protein] 
                     malonyl transferase of FASI (EC 2.3.1.39) / 
                     [Acyl-carrier-protein] palmitoyl transferase of FASI 
                     (EC 2.3.1.-) / Acyl carrier protein of FASI / 
                     3-oxoacyl-[acyl-carrier-protein] reductase of FASI 
                     (EC 1.1.1.100) / 3-oxoacyl-[acyl-carrier-protein] 
                     synthase of FASI (EC 2.3.1.41)"
                     /product="[Acyl-carrier-protein] acetyl transferase 
                     of FASI (EC 2.3.1.38) / Enoyl-[acyl-carrier-protein] 
                     reductase of FASI (EC 1.3.1.9) / 
                     3-hydroxypalmitoyl-[acyl-carrier-protein] dehydratase 
                     of FASI (EC 4.2.1.61) / [Acyl-carrier-protein] 
                     malonyl transferase of FASI (EC 2.3.1.39) / 
                     [Acyl-carrier-protein] palmitoyl transferase of FASI 
                     (EC 2.3.1.-) / Acyl carrier protein of FASI / 
                     3-oxoacyl-[acyl-carrier-protein] reductase of FASI 
                     (EC 1.1.1.100) / 3-oxoacyl-[acyl-carrier-protein] 
                     synthase of FASI (EC 2.3.1.41)"
                     /protein_id="blongannot.CDS.3787"
                     /translation="MTTFFLNRLATEPHALAFAGQSTPWPVALADQTTDPSLDEALRG
                     HIAASNRLLTPVAADLLTTTGRPVDLFGFTPNPARLGAAADATASVEGVALTQLGALL
                     DLEHLGYSVAQAKPLAVLGHSQGVLAVHMARAIEAAGSIEAAGKTLDEILAVAALIGA
                     AGTRRVRELGLNPKYGEASPMLSVKGATREQVEALVARVNNARGPISIAVTNSDNHHV
                     LSGYPEDLSAFALEAEREHQHQAKLREQKLHGGTVFNPTLEYLEVTLPFHSPLMADAV
                     EQTVAWAGACGFDQKRTRALAEEVLLNHVDWNARVKALFDAADPSKLWIVDLGPGNTL
                     GKLIGNVVQGTGIGVVEATTLAERSTLSTLESEPERTQNWKAFAPRVINTPAGAKLVT
                     KFSKLTGKPPVLLPGMTPTTVEPEIVAAAANAGYWAELAGGGQVTAEVFDRHIATLED
                     ELEEGRTVEFNAMFMDRYLWNLQFGSSRIVPKKRASGAPIDGVVVSAGIPELDEAVAL
                     IKSLQADGLPYVSFKPGTVDQIRQVVRIAKAVAPTTIMVQVEGGEAGGHHSWEALDDL
                     LAATYAEVRACDNLVLVAGGGIGTPERAADYISGQWAHAYGLPDMPVDGVLIGTAAMT
                     AKEAHTSPEVKQLLVKTPGIPADAKSDDVFAPQAAHWVPSGKSVGGMSSGLSHLHADI
                     YELENDSAECGRLLVRVMKHPEELDSRRKEIIEALNKTAKPYFGDLASMTYLEWAQRF
                     AELAFPWVDPTYADRFQHLLQRIEARVNDTDSGEFTSKLFAADGVSAEEAAAAGLLTH
                     DDILADPAPALEKLALAYPQTAELKVVPTDVAWFPVLVREYPKPMPFVPVIDNDLLRW
                     WGQDQLWQSEDQRYSADSVRAIPGPISVAGITTIDEPIADILGRFETAAIKRVQDEQQ
                     AADAAENDDFAALGEATSAEDFIRKSPNISWVGHITDNPAYGTALGDQYYEIRAFDAA
                     AGKYDLDIHLDTYWDNDPDGGTSKHAVRDIVIPLIVEGAEPGRVPVVDRERLIPDVYA
                     MLAATAGIGNTAITGDKLTEMPQLDGKTSDERPFATATAAYTLSANLGFDHEAATGAA
                     LPTTLQPSRIAPDALVGPAWPAIYTALGSVYVKGYPVIEGLLNAVHLDHLIELEVNEE
                     DLLKHTGETITLKSWAEDYFESASGRVVTIHVTHTAADGTLLARETERFAIRGRVYSD
                     ALPADAPEFGDAEHEEIAPTPRRLLRRVKVVAPHDMTAFARTSGDFNPIHTSTRGARI
                     SGLAAPLVHGMWLSATAQHAVQALDEKGAHYEIAGWTYNMYGMVQLDDTVEISVERVG
                     KVRHGGMTLEVTCRIDGQLVSRGTALVRAPRAAFVYPGQGIQKQGMVLDERAKSAAAR
                     DVWERADKLTRSKLGFSILGLVRDNPKELTANGVTYRHPEGLLNLTQFTQVALATVAF
                     AQTARLREAGADIWPAYFAGHSLGEYNALSAFADVIPLETVLELVFHRGSTMHHLIER
                     DAQGRSNYRMGALRPNQFGVDDAHVKEYVESVAKASGEFLEIVNYNLAGQQYAIAGTI
                     AGLKALKADSARRVAAFGGKPAFMLVPGIDVPFHSTLLRKGVPEFRDKLDALLPAYID
                     YRGRLVDRYIPNLVATPFEMTKEFAAKILEVVPSERIKAVLDDPAVWDSYADDDQKLG
                     RLLLTELLSWQFASPVRWIETQALLFGQREQGGLGVEEYVEVGLGNAPTLANLGAKTL
                     RLPEFAGNDTVVYNVGRDEGRVYMTDTDSLVPDDEPEEAAASAPVETAPAGGSAVAKL
                     GSGAAPANAVTEAAQTTDGSVAGQSTGLSDSSRGLQSGQAAAGAPSGAAVADLPFKAS
                     DAIGVLMAYSAKVRIDQIGSNDTTDTLTNGVSSRRNQLLMDISSELGVASVDGAAEAT
                     LDKLAQIVNKAAPNYKPFGAVLSEALRDRLRSLFGAAGVKQQYIRDRVTNVWQLGEGW
                     VASVLAALLLDTREGASSRGGDLAKLPTAAVQNKPEADKLIDAAVEVVAQLKGVAVAL
                     PSAGGAAGGAVVDSAALDAFAEKVTGSNGVLAATARFVLNELGVAAPAPEESEDENAA
                     VVAAVEAELGSDWPKQVAPRFDANKAILFDDRWASAREDLARAYYDNDPAALNGSFIG
                     LGKTIAAEAQWFANESESEELKAAFQKAGSEALEQVASNKNASRYANDIAIVTGVSPN
                     SIAAQVVEGLLAGGATVVATSHSFKPSIKAWAKQAYREHATGNAKLWLVPANLSSYRD
                     VDALVDWVGHEQKKTSGATTTILKPAWEPTLFFPFAAPPVHGTLADSGDLFESQARLM
                     LWGVERAIAGFSHIGADTNVQHKLHVVLPGSPNRGVFGGDGAYGEVKSAFDAIVNRAR
                     AEKVWSSRVTFAHPKIGWVRGTGLMVGNDPLVAVVERHGIRTYSTAQIAAKLLDLCTA
                     ESREQALKAPLDVDLTGGLGSEPIDIKALRAEAMADAEKEAAAASSQETDGSVAGKST
                     GLSDSSRGQQIKALPTPIVTKQAPVDLNDWTNVTAKPEDEIVIVSVGELGPWGSGRTR
                     AQAELGIHSDGTVDLSAGAVLELAWNMGLLTWADSPKPGWYDTDGNLVPEEDIAERYH
                     DEVVARSGIRPFEEGMGNDYKDGADEEEAEVFLDHDVTFSVPTREVAAEYVKLDEAHT
                     TIAPDEESGEWNVTRHAGSMIRVPRRATMTRTVGGQFPKGFDPTRWGIPASMVGDVDK
                     IALWNIVTTVDAYLGAGFTPAEILESIHPSLVASTQGTGFGGMMSMRKLYLDRFLNHE
                     IPTDILQEALPNVVAAHVMQSYIGGYGNMIQPVSACATAAVSLEEGVDKIALGKADFV
                     VTGAIDDIGVESVIGFGNMNATANSEEMYGKGIDARFFSRANDRRRGGFLESQGGGTI
                     LVTRGDIAEKLGLPVAAVVGFIHSYADGAHTSIPAPGLGALAAGLGGKDSKLVHDLAK
                     LGVSADDIAVVSKHDTSTNANDPNESELHNTLAHAIGRTDGNPLFVISQKTLTGHAKG
                     GACIFQVNGLTQLFKSGVIPANAALDCVDPKLQRDDHMVWVRKPLRIGGGEDEFGRET
                     AGRPVKAGLATSLGFGHVSGFVALVHPGAFEAAVAKADGEAALEAWRERANARLAAGQ
                     RHLEEGMMGRAALYEPIDNRRFREDHRGYDHHEVEKAMLLNPDARLGADGYYEA"
     gene            2057532..2058185
                     /gene="blongannot.CDS.3786"
     CDS             2057532..2058185
                     /gene="blongannot.CDS.3786"
                     /note="probable LacI-type transcriptional regulator"
                     /product="probable LacI-type transcriptional regulator"
                     /protein_id="blongannot.CDS.3786"
                     /translation="MVTMKQIANRAGVSISTVSLVLNNRDIGRVSPDVAERVRDIAAE
                     LGYLTNRLASGLRTSSTRTIGFLSDEVATTPFAGRMIEGAQDVARMPAFFDKHPDVDG
                     FFCFNDTRAWAIYTEATRRGLIIGKDIAVVGVDNHQVVAEALDPPLSTVELPHYEMGY
                     WAVGKLVSLIEGEAPDPFPRAGYPVEKVQPPPLSEQSPQLECQLRIKQSWVRPRSQR"
     gene            complement(2056670..2057218)
                     /gene="blongannot.CDS.3785"
     CDS             complement(2056670..2057218)
                     /gene="blongannot.CDS.3785"
                     /note="Holo-[acyl-carrier protein] synthase (EC 2.7.8.7)"
                     /product="Holo-[acyl-carrier protein] synthase (EC 
                     2.7.8.7)"
                     /protein_id="blongannot.CDS.3785"
                     /translation="MGTFGLGHDVVDVAAFAEQLSEPGSRMRSLFSVREVRQAADRAR
                     LKNDDEAVHLSAKWAGKEAFLKAWCDYLGDAPYPFTLDNFPWPEIEILDDSRGVPHVS
                     LGKGTASVFQTDYANSAAGARYSSAYSPASDNGPYAVMQERRNARSAQRSAFGAGSMP
                     HIHISLSHDGPIASAVVTISVE"
     gene            complement(2054506..2056557)
                     /gene="blongannot.CDS.3784"
     CDS             complement(2054506..2056557)
                     /gene="blongannot.CDS.3784"
                     /note="Sucrose phosphorylase (EC 2.4.1.7)"
                     /product="Sucrose phosphorylase (EC 2.4.1.7)"
                     /protein_id="blongannot.CDS.3784"
                     /translation="MAQSNQSAQAVESVEKTEVAKKAAKTASTRAAKTATTSTATKTT
                     ATKRTTSRTARTTATKATTAVRSARTSKAAATKSATAKRPASSAVFNARLAAHQDELE
                     QLFMSLYNDHDAFDALVASMAAAYADRPADLKRLDKTREQDPGWYKRGDMFGMTMYTD
                     LFAGDLKKLADKIPYLKEQKLTYLHLMPLLDMPHPNNDGGYAVQDFDTVDPKLGTNED
                     LAALAKKLRRAGISLCIDFVMNHTASTHRWAKAAEAGDPEYQDYYFCYPDRTIPDRYD
                     RDVPQVFPNTAPGNFTWNEKMNKWVMTQFYPFQWDLNYRNPKVLVAMMGSVMRLANLG
                     VEVFRIDAVPYIWKQLGTNCRNLPQVHTIVRMLRIILECVCPAVVLKGEVVMAPKELA
                     AYFGTPEAPECHMLYNVSIMVNLWSALASRDVRLLKNQIDKLNSLPENCWFVNYLRCH
                     DDIGWGLDEDVERYLDIDPLKHKEFLYHFYEGATPGSWSMGELYNYDEATRDARSCGT
                     TASLCGIEKAIITHDKPLLETSVDRDLMMHHAMSFLRGFPMLNCGDEIAQLNGWDYKE
                     DPDRVEDSRNLHRSKFDWTKAALRKKSGTLQNQLWKGMEDLRAMRNDPCFAPDAWVST
                     WDTFNDSVLAVIRQHEGKTLVGLFNFSPDPQHAHLNACNGILNAMDADLQPYESQLIH
                     L"
     tRNA            complement(2054254..2054327)
                     /gene="blongannot.rna.35"
                     /note="tRNA-Gly-TCC"
                     /product="tRNA-Gly-TCC"
     gene            complement(2051350..2053800)
                     /gene="blongannot.CDS.3783"
     CDS             complement(2051350..2053800)
                     /gene="blongannot.CDS.3783"
                     /note="cell wall surface anchor family protein"
                     /product="cell wall surface anchor family protein"
                     /protein_id="blongannot.CDS.3783"
                     /translation="MKRIAEWFAAVGAAAGRKGKRLVAIVAAVAMLGGVAGVSATAMA
                     DDGNASTTQSQTTDEKAAASAPAPLSTEGTNGVPDDPTLSAPAREKTVTANEDGTYTV
                     ALNVTGAKSAGTGEIVTNQPLDIVLVLDVSGSMAEKIASGWNQPTKIDSLKTAVNKFI
                     NATAAENAKITDQSQRNRIALVKFAGTEKTSVGNDFYREGWSSYNYTQIVSNLTYDVS
                     GLTSTVNGLSASGATSADYAFNRAQAALTYQPRANAKKVVIFFTDGEPNHGSGFDPTV
                     AATAVNKAKSLKDAGTTIYSIGVVSGANPGDTSSNLNKYMHGISSNYPDATATSSEHL
                     WGKSWNANLGDRAETSSYYKAATDAGQLNNIFESIYQEITKTAEYADVTIHDRLSSWV
                     VSSDSASENGEPAGFTYTKTRKGQTTAWADAPEATVAADGTVSWPVTSNDDTLEDGVT
                     YTVSFNVKPTQAAFDEAVKNHKDDANASGDNNFYTNDNSSATVDYKTVVTSSQGGTTT
                     SDPQTAAYPQKPTITLPVSKITVTKTWSDDNENHANDSVQVQLKQDGEDYANGSATLN
                     AAGNWTHEFTVPAGPEGHTYSVSEVKVEGYDSKVDKTDLKLQGLTAQSGAFTVTNTPS
                     YVTLPASDVKVTKVVQGHAANSDFGFNLKCVDSTDANAGKCADVTGLANNGLTTTVSK
                     DELTASGASATVGFGNGDLKFRVPTGADNLVYTFEASEDTEKPAAGWKYDNDKVTVKV
                     TVSRTDAVVSYEYGENDSDRTNTESAQFTNKYVAISSLPLTGGTTGRDWMVFGGGLGL
                     LALLAAAGYTVWRKRQLV"
     gene            complement(2049909..2051153)
                     /gene="blongannot.CDS.3782"
     CDS             complement(2049909..2051153)
                     /gene="blongannot.CDS.3782"
                     /note="possible cell surface protein"
                     /product="possible cell surface protein"
                     /protein_id="blongannot.CDS.3782"
                     /translation="MKLRKLFAGVAAAATLLGGMAFGATTANAAEAIISSTTITVNAT
                     DANQFYTKPVDTADLQANLRMFKYVELAKYVSDGNTGVELEGLVSGEAVDAAFAAAGY
                     NDQTKGDSLNEWAWLGNTTLTAAQTTAFVNALKDLAVTDITPTASNGGKTQTFTFAEG
                     GLYLIVDQSGKLVVEDNDTHKLVWNGNAPILAGTAITGAAPSVNNATGVLAAAGVVDL
                     KSSKEETTKAGAVTWQKVDKNAAALTGAEFQVYEGDVSGLSADELKAKTPLKFNGSNG
                     AYSLPTANADGTYPEGATDTLQSNAEGKYTLNGLKLNTTYTVIETKVPTGYNGTFVGK
                     FTITTGATADAAATFAGKDAWNLSKDNKGTFQVTNVKNITQLPLTGAAGTMLFSVIGL
                     LIAGAAVTVFVKSRSTKRALNA"
     gene            complement(2048935..2049447)
                     /gene="blongannot.CDS.3781"
     CDS             complement(2048935..2049447)
                     /gene="blongannot.CDS.3781"
                     /note="hypothetical protein"
                     /product="hypothetical protein"
                     /protein_id="blongannot.CDS.3781"
                     /translation="MTSGGGTFSPEEIKYLKSLSAVAEATAKRITYTDDFKRYCVVHY
                     NEGASPVRMFREAGLDPALIGYKRIERCLARWRESQDEILNSGNAKAGVENKLGGGLQ
                     IRSFSAREPRAHQTFRRVREQRELGATRRNRHFRLVPAANPISTYRPNVAPSSSPSPA
                     KSRTMTYATC"
     gene            complement(2048768..2048941)
                     /gene="blongannot.CDS.1811"
     CDS             complement(2048768..2048941)
                     /gene="blongannot.CDS.1811"
                     /note="FIG00423842: hypothetical protein"
                     /product="FIG00423842: hypothetical protein"
                     /protein_id="blongannot.CDS.1811"
                     /translation="MLISQQVRRIDELERQVDMLEALLHGRRRKEQAANTLPEEQTDT
                     AADKSPDTDGQQQ"
     gene            complement(2047948..2048634)
                     /gene="blongannot.CDS.3780"
     CDS             complement(2047948..2048634)
                     /gene="blongannot.CDS.3780"
                     /note="Membrane protein involved in the export of 
                     O-antigen and teichoic acid"
                     /product="Membrane protein involved in the export 
                     of O-antigen and teichoic acid"
                     /protein_id="blongannot.CDS.3780"
                     /translation="MEQESNEQEPNEATEIVGGKVETVEVSRHPEASIPETDLSLADI
                     ERRRSHPLRWALIILAVLCAIIAPYWFGRSLAVNNTDSIVAVLGGVSPQGIALVGWVA
                     VVITYVGLAMAVVVSPSWPWLIVFVLGLACEQFIAGLSMLNLNFWYSTYVVYGKQAGL
                     ANAANLGIMGAAIGIAVYALVFVGLLVIIRKTSPLNVLTKSWASFILYFVIETIALLV
                     VLFGGLLTTV"
     gene            2047409..2047867
                     /gene="blongannot.CDS.3779"
     CDS             2047409..2047867
                     /gene="blongannot.CDS.3779"
                     /note="Mobile element protein"
                     /product="Mobile element protein"
                     /protein_id="blongannot.CDS.3779"
                     /translation="MIGAGCDLHTEVERKTRFLMAGIVPGRTAGESVGVRLAMFSPLP
                     AGARVSVTHDNGAGFARHTRLRDGLGMDTYFADPYSSRRRGSNENRNGMIRRYLPKRS
                     EIRMGMAGELREIVDEADNRPMRVLDYRTPAEAFADELLELQDQQGVLHL"
     gene            complement(2046215..2047243)
                     /gene="blongannot.CDS.3778"
     CDS             complement(2046215..2047243)
                     /gene="blongannot.CDS.3778"
                     /note="ABC transporter ATP-binding protein"
                     /product="ABC transporter ATP-binding protein"
                     /protein_id="blongannot.CDS.3778"
                     /translation="MAVGALNTMMLTRVQVRFGRYLSRRYMTGVLDREFPFFVNRSSG
                     DLIYRANLVMVVEQIVTGSLPSTVVSMVFLVVYLIMMIAYSAPLTMLTLTVCAAVLVV
                     SVIYSLRNRTLVERATVAQADVQRAFIETFSGIVGVISQIMAFATYMRKICEMIPAGE
                     GDKIAIVGPTGSGKSTLLKLLAGLIEPVCGTVTINDGGCRIYDADSRWKADRLAYVHQ
                     ESTVFNETLRDNITLHRPWLTDDDIVRACEVAGINEGMMDPVVGRPDFLLMDEPTSAL
                     DNDTERHVMTALLDSDNACIVVAHRLASIRDFDRIHVMDHGQIVESGTHDELLQAGGL
                     YSRLYRQE"
     gene            2045025..2046131
                     /gene="blongannot.CDS.3777"
     CDS             2045025..2046131
                     /gene="blongannot.CDS.3777"
                     /note="Integrase, catalytic region"
                     /product="Integrase, catalytic region"
                     /protein_id="blongannot.CDS.3777"
                     /translation="MGQQYSHLSSEERILIEKLHCEQHLSVRKIAEEIGRDKSTVSRE
                     LRRGLWFASNENGSYRPYRPKRLKTGPWTSGPFYSALAAQRKADLRRRGSRKPRRMDS
                     DRLRAWVLDSLRRGWSPELIEGRLKAQYAGDPSMRISHECLCQWIYAKPQRALDLRQY
                     LARGRKRRTRKKGRKAKGPRIPMRVPIADRPEAVGSRKGFGHFESDTVVGAAPSRRCM
                     NTQVERRSRRLFARLVDDKSASATARAEYEIFKDIPPAARVDRTWDNGTEASLHMLVD
                     EALGMLTYFADPYSSWQRGSNENRNGRIRRYLPKGTGFEDLAQEDLDAIVGEINDTPM
                     KLLGYKTPNEVWDEEIAKLQSKAASPNTSVALTN"
     gene            complement(2041854..2044406)
                     /gene="blongannot.CDS.3776"
     CDS             complement(2041854..2044406)
                     /gene="blongannot.CDS.3776"
                     /note="Endo-1,4-beta-xylanase A precursor (EC 3.2.1.8)"
                     /product="Endo-1,4-beta-xylanase A precursor (EC 3.2.1.8)"
                     /protein_id="blongannot.CDS.3776"
                     /translation="MVYNIHILQTRKTGRVVAAAAASVLCCMGAVFPATIGVTAASAD
                     EPVELVVNGGFEDDLNGWKSGTVWNSSASSIAVTADDVHGGSGALSVTDRTSSDAGAI
                     QSLDGKVEKGQTYTGSMWVKATEDGEFNITVCSGNGSGCDQIATGTAKAGEWTQISGT
                     GTLGGSGDFTSPSLVIENKYGTSNADFIVDDISVTGSDSGSSFVPPTTGTATAAKAFG
                     DYSNPIIDYWYGADPWAMEYNGRVYIYTTGDGTSVNADGSLNYDYEYDSTGQIKDNSF
                     AQVKTINVLSSDDMVNWRNEGYIRVAGEQGVATWASNSWAPAVAHKTINGKEKFFLYF
                     ANGGSGIGVLTSDSPVGPWKDETGELLIKGGTPESAGVVWLFDPAVFVDDDGQGYLYY
                     GGGVPTGEEEHPNTARVIKLSDDMLHTEGEAQAIDAPAMFEDSGIAKIGGTYYYSYCT
                     NFSHDNVIDGNTVGYGNIAYMTSDNPMGPFTYQGEILKNPSTYFGVGGNNHHAMVQLG
                     DQWYMTYHAQTVAKELMNGGNLDAAHGYRNTHLDPITVNEDGSIADIAMTYEGLSSVK
                     NLDAYQDGGIPASTIAWDSGIQNAYDLTSGVRVVDMTTDNSEGQKLSNINNGEWTSLA
                     NVDFGNNGASSLTVTAAGKAGGILEIRLDDPDSEPVASISIPAGDGSEYADYTTTLEG
                     VTGVHHVVFSFKSDGGANAQDELYDITTYTFTESQDETPSTPVDKSDLQSAVNENSSL
                     NASDYTEESWKVFADALQKAQAVLQDESATEQQVQDALAALNSARAGLKLADDSTDGN
                     ADGSNDNASDAVDDTDGVDLAQTGSSVLPGAVIVACLALTGVIVARVRREMR"
     gene            complement(2038755..2041460)
                     /gene="blongannot.CDS.3775"
     CDS             complement(2038755..2041460)
                     /gene="blongannot.CDS.3775"
                     /note="endo-1,4-beta-xylanase"
                     /product="endo-1,4-beta-xylanase"
                     /protein_id="blongannot.CDS.3775"
                     /translation="MLNTDVPDISVIRVSKDDPNNKDGRDVYYMVSTTMELSPGSPIM
                     KSYDLVNWWIVTYVYDRISMSDASSLRNGASSYGEGEWAPSLRYHNGRFYVLFNTNNL
                     NGAYIYYTDDIENGPWTKIALNRGFHDPSLYFDEQGSPWIISGVNQYRLSDDLTTVVE
                     SHENIISAEQFTDDLGETPTGFEGSQTFKIGDYFYTPTIYWGKDGRMVMLLRTTDLLD
                     GSKYEAKKYYLGAFAQGSLVEVDNGDGTTSWHGFFFRDTYPTGRIPGLIPATWGDDGW
                     PVFGDNNQVSASDTYDKLIDLPADLENLVRQRSLVNSDDFDNDAPHQSYQDQDWWTLE
                     EPPQVDDSLIGIELVDNGDFENGTESWTPQWNGTLTAITDGSLSGTTSLAVTNRGEYN
                     GAGPGQSMDGKLQQGVTYRASATIRYDHEMDGVDSSAVTSHLFYVAIQYADGTINRVA
                     TGTVKRGETTTITGEFSIPSDANVEGSKLIVETAWGAEGTCMDYVIDDISLIGLADEK
                     EYPVAEEYQPNGSNLDLVWEWGHNPDNRYWSLTDREGWLRLTNGHKVSATAKYMKGTY
                     GDLTYFETARNVLSQRTFGGSMSVETHMDVSHMKDGDTAGLATYTRSFAYAAVRQENG
                     QRTLGVVKRVYDNGVKDADGNIVDDTIDRDAEEAFVSGGTVTLPDDATNVWIKSDNTL
                     DNASGKLTIQYWYSLDGKQWSKLGDEQGPLTYDWSLSHFKGYRIGLFNYAKENTGGYV
                     DFDYYDLSDVLTSDGKAVDTSKLRSAIDQADSLQSAEYPMDEWDKMLTLLDKAKQALA
                     SDPSTQNEVDAPQRALSLQLAQLAVDRQSGDGGNPGGGDQTGDGNQSGNGDQTGDGGQ
                     QQSSTADDNSSELSSTGSSVTPMVLSAIALMLAGISVIRIRRSSR"
     gene            complement(2037546..2038229)
                     /gene="blongannot.CDS.3774"
     CDS             complement(2037546..2038229)
                     /gene="blongannot.CDS.3774"
                     /note="Membrane protein involved in the export of 
                     O-antigen and teichoic acid"
                     /product="Membrane protein involved in the export 
                     of O-antigen and teichoic acid"
                     /protein_id="blongannot.CDS.3774"
                     /translation="MAVNSSVEKQPVDQQASGEVQAEIDTRSDGVSPMPNDVSKHNDV
                     SKHPVASIPESTLSLADIERKRSHPALWLAYALLVIAAIVVPYWWGRAIAVNDTQWLL
                     DNLSALEPRGAAFVAWTVTLIAVSGLGLLVVDAHRRLWGAVFVIGLAAEQLIAGLRIL
                     KIDFWYATYVVYGESSALANAANLGIISVGIGVAVFAVLWVGLLVTIKKESPLNVLTR
                     SWASFIFFL"
     gene            complement(2037108..2037377)
                     /gene="blongannot.CDS.3773"
     CDS             complement(2037108..2037377)
                     /gene="blongannot.CDS.3773"
                     /note="SSU ribosomal protein S15p (S13e)"
                     /product="SSU ribosomal protein S15p (S13e)"
                     /protein_id="blongannot.CDS.3773"
                     /translation="MALTAEEKQEIIAKYATHEGDTGSPEVQVALLSKRIADLTEHLK
                     EHKHDHHSRRGMQLMIGDRRRLLDYLKRVDINRYRSLIERLGLRR"
     gene            complement(2034091..2036832)
                     /gene="blongannot.CDS.3772"
     CDS             complement(2034091..2036832)
                     /gene="blongannot.CDS.3772"
                     /note="Polyribonucleotide nucleotidyltransferase (EC 
                     2.7.7.8)"
                     /product="Polyribonucleotide nucleotidyltransferase 
                     (EC 2.7.7.8)"
                     /protein_id="blongannot.CDS.3772"
                     /translation="MEGPEIKAVEAVIDNGSFGKRTLRFETGRLAQQADGAVAAYLDD
                     DSMILSTTTAGSSPKENYDFFPLTVDVEEKMYAAGKIPGSFFRREGRPSSEAILACRI
                     IDRPLRPLFPHTLRNEVQVVETVLAVNPDDAYDVIALNAASASTMISGLPFEGPVSGV
                     RLALIDGQWVAFPRWSERERAVFEIVVAGRVIENGDVAIAMIEAGAGKNAWHLIYDEG
                     QTKPDEEVVAGGLEAAKPFIKVICEAQDELKKIAAKETKEFQLFPEYTDELYARIDEI
                     AHKDLDEALSIAEKLPRQDRIHEIKEHVREVLANEFTDMDDAEKDKELGNAFKELQRQ
                     IVRRRILTEDYRIDGRGLRDIRTLSAEVDIVPRVHGSALFQRGETQILGVTTLNMLKM
                     EQQIDALSGPQSKRYMHNYEMPPYSTGETGRVGSPKRREIGHGALAEKALVPVLPSRE
                     EFPYAIRQVSEAIGSNGSTSMGSVCASTLSLLAAGVPLKAPVAGIAMGLVSGDVDGKH
                     IFKTLTDILGAEDAFGDMDFKVAGTSEFITALQLDTKLDGIPADILAAALQQAKEARA
                     TILEVINECIDGPAEMSEFAPRIITTTVPVEKIGEVIGPKGKMINQIQEDTGAEIAIE
                     DDGTVFISSEGGEAAKKAKSIIDSIANPHVPEAGETYNGKVVKTTSFGAFVNLTPGTD
                     GLLHISQIRNLANGERIDAVEDVLKEGDTVEVIVQGVDDRGKISLAIPGFEDQENNAR
                     PSRGDRDDRRGGRGRGDRDDRRGGRGRRSDRDDRDFDDRDDRPRRRRSDDFEDDYDDR
                     PRRRRSDDRDFDRDDRDDDRPRRRRSADRDFDDRDDRDARDSRDDDRPRRRRSSDRDD
                     RGDRDDRRGGSRGRGRGSDRNPRYATDDNYDDYRADREERTERPRRRVRRDFDPFED"
     gene            2032271..2033665
                     /gene="blongannot.CDS.3771"
     CDS             2032271..2033665
                     /gene="blongannot.CDS.3771"
                     /note="Xanthine/uracil/thiamine/ascorbate permease 
                     family protein"
                     /product="Xanthine/uracil/thiamine/ascorbate permease 
                     family protein"
                     /protein_id="blongannot.CDS.3771"
                     /translation="MEKFFHLKENGTTVSTEILAGLTTFFAMAYIIVVNPQILSQTGM
                     PWGGVFLATIIAAIIGTLVMGLFANVPYAQAAGMGLNAFFTYTVCFGLGFSWQQTMCM
                     VFLCGLINILITVTKIRKMIILAIPESLQHAIGGGIGLFVAYVGMLNVGLIKFTPGDP
                     KAAAKGGAVAATPGLANFNDKVLWVFLIGLVLAIVFTVMKVKGGMLLAIAITTVIGIP
                     FGVTTWSNSQSISETFSQLPQTFGAIFSAEGFPALFSDPTKLPLVIVTIFAFSMSDTF
                     DTLGTFIGTGRRTGIFSAEDEKALENGHGFSSKMDKALFADSIATSIGAICGTSNTTT
                     YVESSAGIAAGGRTGLTSVVVAICFALSAFLAPVVSAVPSAATAGVLVIVGCMMAASL
                     KEVKWDDIAEAIPAFFAAVFMAFSYSISYGIAGGFIMYCIVKTCKGKAKEVHPIIWTV
                     AALFILDFVCMAIL"
     gene            complement(2031185..2032015)
                     /gene="blongannot.CDS.3770"
     CDS             complement(2031185..2032015)
                     /gene="blongannot.CDS.3770"
                     /note="FIG00424536: hypothetical protein"
                     /product="FIG00424536: hypothetical protein"
                     /protein_id="blongannot.CDS.3770"
                     /translation="MKPAVEVSITSWKKNVVKPGQEYGRVLLMPGTGYNCDRPLLYWS
                     AQALVEAGWRIDRMNVRNASDDLSTVIPVLNQAIDGWVAAARESGAGKAGDSGDGVAA
                     DDSATVLADGAAGSPNRDSDTPSGPRLLLIGKSLTTMTYPHVASHYGLPFVLLTPVLH
                     HADFDPSARVIPVPAVGDDIVAESEAPSVAEARAIIRAEQAGQSHAASSRYSGPAPLI
                     CAGTADPFYDQARANALTPHVHEYPDANHSIEVPGHWRRSLDYLKEVTASVAQYAATL"
     gene            complement(2030395..2030916)
                     /gene="blongannot.CDS.3769"
     CDS             complement(2030395..2030916)
                     /gene="blongannot.CDS.3769"
                     /note="LSU ribosomal protein L10p (P0)"
                     /product="LSU ribosomal protein L10p (P0)"
                     /protein_id="blongannot.CDS.3769"
                     /translation="MKRPEKEAVVAQLTEEFRNADAVYLTEYRGLTVPQISDLREKLG
                     RDTSYTVAKNTLARIAAKEAGIEGLDEILSGPTAITFVKGDFIEAAKVIRDFAKDNKA
                     LVIKGAAADGTVYDAEGAKKLADLKSRPQLLAEFAGDIKASMAKAAYLFNALPTKAVR
                     TIDALREKQEKAA"
     gene            complement(2029906..2030286)
                     /gene="blongannot.CDS.3768"
     CDS             complement(2029906..2030286)
                     /gene="blongannot.CDS.3768"
                     /note="LSU ribosomal protein L7/L12 (P1/P2)"
                     /product="LSU ribosomal protein L7/L12 (P1/P2)"
                     /protein_id="blongannot.CDS.3768"
                     /translation="MAKYTNDELLEAFGEMTLVELSEFVKAFEEKFDVEAAAPVAAVA
                     AVAGAAAPAEEEKDEFDVILSAVGDKKIQVIKAVRAITNLGLAEAKALVDGAPKAVLE
                     KAKKEDAEKAKAQLEEAGASVELK"
     gene            complement(2028161..2029654)
                     /gene="blongannot.CDS.3767"
     CDS             complement(2028161..2029654)
                     /gene="blongannot.CDS.3767"
                     /note="FIG00424610: hypothetical protein"
                     /product="FIG00424610: hypothetical protein"
                     /protein_id="blongannot.CDS.3767"
                     /translation="MSEWTVKINGVDRISVKPGECVEIGRKPLRPLADDGNTRLDVAD
                     QTKSMSKRHAMFTVKSNGTASVRDLGSTNGSYVVRENGDLLRLPANAEFLLPTSPMRM
                     QFGDVPADFIRVDDPVAKPLDLKVPDLFGYAVHEAPQEPDAADMSVDDILDLRAGEPT
                     AIFSADNVRRKVDELELGSLNITQPVTKNDEPAIPRDLFADALAQHAEQETERKNQQA
                     MNSVALPKQQTEPESTIVTPASKHSRISGIVPVDAIAHAVVKHAPSTSEPAVASAAVV
                     ESDVVAGASKSAENVQSAPNTRNAGDSQPADTVEQHAEVAQPEAAREAEAAQSENTQP
                     ETAQPATAQSETDQPAADVPDDQQRTAAEAYQEATAAGVADQQPAAETAQQSVSEAYD
                     IDSTGVHTPVFEPGSVFERVAKGELKAQEPAVEVDGLTSDEAKTTQDFNVQFEVARHP
                     ELLAFLAMNPYLYDDMYSWLAARGEADIDEALSHNKGYQEYREAVGK"
     gene            complement(2024529..2028152)
                     /gene="blongannot.CDS.3766"
     CDS             complement(2024529..2028152)
                     /gene="blongannot.CDS.3766"
                     /note="FIG00672191: hypothetical protein"
                     /product="FIG00672191: hypothetical protein"
                     /protein_id="blongannot.CDS.3766"
                     /translation="MTQSQTQNQNLTEGLNRIRRWRDQYRSMQPPSPLEDVNQLAAKL
                     EMTHAHPSGIAQLFASGHVRLDSLFRDTGVLKAAERHIGRVLDDQAAKRRISGVAELS
                     LVVGVATWKGNALPVLLYPVSVTIEDDGLSTTIRFTGRVALNVAFVNTLREQGVFLDE
                     DSLFDGASYDSGTPETSAMFARISSEASERISDFAIERQIVLGCFMDPSSQMISESRQ
                     FIDQLENGPTGNVLLDALAGDESARTALKDANIPQYSPFDVDPHAEYEVGDVDNTVRY
                     AASLAANGHSIVVDGTFPKGTAEQAVAIASRCLMNGRSVLYVPGVAEQKRLFIQTASA
                     NEMKAQVLDVSDEHANAALDKQLIAAVGFQPGVATQRFDQLADELVGVRSRLTRYLGD
                     LHGGNDKWNVSAYETIQNLARISVLPTHPATHVRLDESSALSIANDIDTWIGKMERAG
                     ELGEYTIGPEDTAWYKASITTEEQAVTAYQRVDDLLRRFLPATREQVARTVQTCGFPV
                     PPTTREWERQVTVLKNLRRVLDVFQPEIFERDISSMIEATKPKSQRKAEGTSMGFWER
                     RRHIKEAKDLLRVGAQVEDLHEALKVVAKQGEQWHQFVPHGGWPVLPSKLDEIISTQE
                     ALVSNMTALDTVLSTTPAGGNLETADFEKVEARLKALLDDRKALDTLPERCLLEQEFA
                     SAGLNELVADLNARRVSVEQVRGEVQLAWWTTVFEDIVRSSAIISNQDGAALQAASDR
                     FAQVDVEHVRSIGPMVSQESMRRLCDMLFSRTQEANQMHTVLAGRASVSLSRIRRDHP
                     EILAAAKPILVAAPGTLAALTEPGVLADVAILDACAHIPAIELLSIIGRVQQVVVIAH
                     CATVTSESVKQLIDTLPHIEVDAAPSRRAPRLSAFLESEGYGPVRYDVATEPAAGEVR
                     FHRVEASGVPVMSSGLVESSQPEIDEVVRLITQRAAGFAVVPSSYRLVVVMLTDAFRT
                     RLGAELKSLAGKSKAMGRFLRHVRLVSLRDVAGGRATDVILSMCYAKTTHGRLLQQFG
                     PLESTGGRGLLLDALALADHSLDIVSAFGSEDLDEERLHQSGPRFLKTMLTWAEQLDD
                     RPVLPLRDAAGGNVLFDDIADRLRARGLNAAVDYGFDKGVKIPLVVGLKDKPFALAVQ
                     TDDANFMSVQSTRRRHRLSAQDLISLGWNVMTVWSVAAFVNPDKEVDRIVSRIGEIYR
                     EVE"
     gene            complement(2024326..2024526)
                     /gene="blongannot.CDS.3765"
     CDS             complement(2024326..2024526)
                     /gene="blongannot.CDS.3765"
                     /note="FIG00672260: hypothetical protein"
                     /product="FIG00672260: hypothetical protein"
                     /protein_id="blongannot.CDS.3765"
                     /translation="MAEYSATRRTPRKHKRVVMKGTEQFDADGVKLEPGDMQTDQQRQ
                     SDDDKRILGELPPHWAVFNERE"
     gene            2023605..2024231
                     /gene="blongannot.CDS.3764"
     CDS             2023605..2024231
                     /gene="blongannot.CDS.3764"
                     /note="FIG00425754: hypothetical protein"
                     /product="FIG00425754: hypothetical protein"
                     /protein_id="blongannot.CDS.3764"
                     /translation="MVTFSFIKPPARGSLRRRRMADALRRLTAALCVGLAVLFGIEAV
                     LAVVETEPMVVAARSIRRGDIILAADVQLADMPVSAAGPSWTGNIEDVVGKVAQIDIE
                     AADPISTHMARDAPVAPTGTTVIEVRLASSVDDVLAGDQVRLVSAVGCEGADCTLAEN
                     ATVMNVGKPDAIGALGGNDRLVSFAMPPEAAAKVMELQQAGAIMAVVR"
     gene            2023239..2023424
                     /gene="blongannot.CDS.3763"
     CDS             2023239..2023424
                     /gene="blongannot.CDS.3763"
                     /note="Uncharacterized protein conserved in bacteria"
                     /product="Uncharacterized protein conserved in bacteria"
                     /protein_id="blongannot.CDS.3763"
                     /translation="MPTYHYRCKNCGYDFTEQQSFNDDPITVCPKCSQEQVRKVYSAV
                     PIEFKGHGFYRTDKSGK"
     gene            2022335..2023075
                     /gene="blongannot.CDS.3762"
     CDS             2022335..2023075
                     /gene="blongannot.CDS.3762"
                     /note="5-formyltetrahydrofolate cyclo-ligase (EC 6.3.3.2)"
                     /product="5-formyltetrahydrofolate cyclo-ligase (EC 
                     6.3.3.2)"
                     /protein_id="blongannot.CDS.3762"
                     /translation="MSEVGSGMNIGSDYSGTEKTEKTDKATLRHHILSRRKRVPAEER
                     GAAGELLVRRFPAHMIQDGPTVAAYVSMGSEIETRPLLRWLRAHGCHVLVPRLGSGLE
                     IGWSVLDSLESLRSMDAVGGANNAGSCSSPSTVHHRPDEPTGAVLPPEALEKADLVIA
                     PALAVDPQGNRLGRGAGWYDRALARRKPACPLIAVCWPWEVLDIDLPAEPHDVPADGV
                     LTPEGYRRLSSSGLLSWPAGQDTRRKPD"
     gene            complement(2021604..2022269)
                     /gene="blongannot.CDS.3761"
     CDS             complement(2021604..2022269)
                     /gene="blongannot.CDS.3761"
                     /note="Ribosomal-protein-S5p-alanine acetyltransferase"
                     /product="Ribosomal-protein-S5p-alanine acetyltransferase"
                     /protein_id="blongannot.CDS.3761"
                     /translation="MATIKAVSVFQSIKEAFKLDHQIRPPRLTHPGFPIVLRPLTMDD
                     EDGWNEVRWRNNDWLAPWESGDPMHGGSITFNQWVQRQRRNEQHGVGVIFAIEYQMRI
                     VGQISLGAIVYGAMRTGVVGYWVDQRCAGRGFAPMALAMLADWALGDPFGPALHRLEI
                     AILPDNARSLAVVRKVGAHHEGLRERYMYVNGQWRDHVTFALLAEDMGQGFAARLAAA
                     GSR"
     gene            complement(2020099..2021523)
                     /gene="blongannot.CDS.3760"
     CDS             complement(2020099..2021523)
                     /gene="blongannot.CDS.3760"
                     /note="FIG00424428: hypothetical protein"
                     /product="FIG00424428: hypothetical protein"
                     /protein_id="blongannot.CDS.3760"
                     /translation="MGYESLSTVVVLVIVAIIIVVWLPVRTANGMKRVDEHRQDRYSP
                     SLHIVDAENGRRFGDIKPHKAKGAAMPASTPSARLTSEHIAHVRELRRAAIRRRQILA
                     VCLLAITVLVFAVSFPLHFSPLLALIPFVLLLLVLVLGANASRQARQWERKVVRYERA
                     HSGTGWSKKPSAESKDSKRVNKAEPVAAVTAPAEKPAEQIEDAATEVMEQRQIRRALR
                     DAEIEQAKAKALRQSAAAYQAAEEHAKQSEKSDIAQSAADKPAAEPSAMVDESADRKS
                     AAETSESSATPDASVRTDKSIESDKSVAPRVEPSLTVRDERDERDDAAAAADATSELV
                     SVRPARALDVFDMSTSQDLISFTLGGEHNADNAPESLEIKSTRQVSKAEPVEPAVAEK
                     LIDEARAVKAADDAKAVSAGNAVDTEPEQRDDADTDADDEAANAAQRAAFHESEERAD
                     VEAPAATTDSLGAGLDSILARRGN"
     gene            complement(2019633..2019926)
                     /gene="blongannot.CDS.3759"
     CDS             complement(2019633..2019926)
                     /gene="blongannot.CDS.3759"
                     /note="Heat shock protein 60 family co-chaperone GroES"
                     /product="Heat shock protein 60 family co-chaperone GroES"
                     /protein_id="blongannot.CDS.3759"
                     /translation="MSIKLTPLEDKIIVKQAEAQTQTASGLYIPDNAKEKPQQGEVLA
                     VGPGRRDDKGERIPMDVKVGDKVLYSKYGGTEVHYEGEDYLIVGARDILAILG"
     gene            2018811..2018960
                     /gene="blongannot.CDS.1787"
     CDS             2018811..2018960
                     /gene="blongannot.CDS.1787"
                     /note="Methionine gamma-lyase (EC 4.4.1.11)"
                     /product="Methionine gamma-lyase (EC 4.4.1.11)"
                     /protein_id="blongannot.CDS.1787"
                     /translation="MFLGEDDERQYLYPPEFHRGFFRLAVGLEDTDDLIRDIDHALVE
                     AGFEV"
     gene            2018409..2018801
                     /gene="blongannot.CDS.3758"
     CDS             2018409..2018801
                     /gene="blongannot.CDS.3758"
                     /note="Methionine gamma-lyase (EC 4.4.1.11)"
                     /product="Methionine gamma-lyase (EC 4.4.1.11)"
                     /protein_id="blongannot.CDS.3758"
                     /translation="MASDLVHHGQSFDDQPLGFGTLAIHLGNGVDAETGAIRRPITLA
                     NAYALPYDASALAIAKHLESLDVVRFVAYPGLESHLHHKVAASQLARPDSGFGGVLSF
                     GLDTDHDGHTRFVSKLNVITSAVSLGHD"
     tRNA            complement(2018019..2018100)
                     /gene="blongannot.rna.36"
                     /note="tRNA-Tyr-GTA"
                     /product="tRNA-Tyr-GTA"
     tRNA            complement(2017946..2018017)
                     /gene="blongannot.rna.37"
                     /note="tRNA-Thr-GGT"
                     /product="tRNA-Thr-GGT"
     tRNA            complement(2017865..2017941)
                     /gene="blongannot.rna.38"
                     /note="tRNA-Met-CAT"
                     /product="tRNA-Met-CAT"
     gene            complement(2017639..2017806)
                     /gene="blongannot.CDS.3757"
     CDS             complement(2017639..2017806)
                     /gene="blongannot.CDS.3757"
                     /note="LSU ribosomal protein L33p @ LSU ribosomal 
                     protein L33p, zinc-dependent"
                     /product="LSU ribosomal protein L33p @ LSU 
                     ribosomal protein L33p, zinc-dependent"
                     /protein_id="blongannot.CDS.3757"
                     /translation="MAKSADIRPGITLACTECKERNYITTKNRRNTPDRLELKKFCPR
                     CGKQTVHRETR"
     gene            complement(2016142..2017365)
                     /gene="blongannot.CDS.3756"
     CDS             complement(2016142..2017365)
                     /gene="blongannot.CDS.3756"
                     /note="UDP-N-acetylenolpyruvoylglucosamine reductase 
                     (EC 1.3.1.98)"
                     /product="UDP-N-acetylenolpyruvoylglucosamine reductase 
                     (EC 1.3.1.98)"
                     /protein_id="blongannot.CDS.3756"
                     /translation="MTSFADITTMGVGGPIAHFIEPTTRVGLIEAVEEADSKGLPLVV
                     VGGGSNLLVSDKPFDGVVVRDARRLITVPDEAAPVEGEDRTVHVNAEAGANWDDFVAF
                     TVELGLEGVEGLSGIPGTVGASVVQNIGAYGQEVATSVESVEVWDRDTKTTRDLTPAD
                     LRFGYRYSALKTSMYAGPGRPAGRFFPTPRYVVLSVTFALTHSAEGTVGYGQLAKALG
                     VEVGDRMATADIRKAVLAVRAAKGMLEDPTRYALPDMATAKREANILTDLERLASLNE
                     AAGIPVGDDGLPAPDYNRHSCGSFFMNPILTADQAAALPEDAPKFDATLPDGTPGTKT
                     SAAWLIDHAGCHKGYKVDADAPASLSTQHTLALTNRGGASAADIAALARAVQQAVKSA
                     FGVDLVPEPVCVGVL"
     gene            complement(2014464..2015990)
                     /gene="blongannot.CDS.3755"
     CDS             complement(2014464..2015990)
                     /gene="blongannot.CDS.3755"
                     /note="Amino acid permease-associated region precursor"
                     /product="Amino acid permease-associated region precursor"
                     /protein_id="blongannot.CDS.3755"
                     /translation="MQLFRTKSVEQTIAETGEEGRKLKRNLTWWDLSIMGVAVAVGAG
                     IFSVGAQAAAFHAGPAVIISFLIAGIVCGAAVMCYAEFASMIPVAGSAYTFTYTTVGE
                     IMAWIIGWDLILEMLMAGSVISKYWGVYLNDFMRLMGWNANTNLTFGSFHIDIAPIII
                     VAFFTTLLVFGTKIGARVDGAMTVLKIAIVFFVVIVGFFYVKASNFTPFIPPSQPAST
                     VEGSSAVTGVMTQPLWQFATGMTPSVYGVPGILSGAALVFFAFIGFDVVATASEETKN
                     PHKNVPLGIGVGMLLIIVMYMLVAVVTTGMVSYADLAKQDSPSLATAFELVGADWAAK
                     IISFGIVLGLATVVMVLLLGLTRIVFAMSRDGLLPRGLSKTGKHGTPAALQIVVGAVV
                     ALVAAFFDIGVLSDMVNIGTLSAFTLVAISIPIMRKKRPDLPRAFKMPGSPWIPILIA
                     VANFWLMLNLSVLTWIRFVVWLVVGFAIYFGYGYWHARLGKGDLTETLSAETDKAVNG"
     gene            complement(2014083..2014403)
                     /gene="blongannot.CDS.3754"
     CDS             complement(2014083..2014403)
                     /gene="blongannot.CDS.3754"
                     /note="4Fe-4S ferredoxin, iron-sulfur binding"
                     /product="4Fe-4S ferredoxin, iron-sulfur binding"
                     /protein_id="blongannot.CDS.3754"
                     /translation="MPYVIAQPCVDVKDKACVDECPVDCIYEGSRSLYINPNECVDCG
                     ACEPVCPTEAIFYEDDLPDEWAWYKDAAVNFFAEVGDLGGASANGPIGKDPEQVAALP
                     PQNQ"
     gene            complement(2012733..2013968)
                     /gene="blongannot.CDS.3753"
     CDS             complement(2012733..2013968)
                     /gene="blongannot.CDS.3753"
                     /note="N-succinyl-L,L-diaminopimelate aminotransferase 
                     (EC 2.6.1.17), type 2"
                     /product="N-succinyl-L,L-diaminopimelate 
                     aminotransferase (EC 2.6.1.17), type 2"
                     /protein_id="blongannot.CDS.3753"
                     /translation="MGFHAYSSPYDWSRIAGFKATAKTVPGGMIDLSVGSPVDPVPSS
                     VQQALVAGADAPNAHGYPVTAGTADLKAAIDTWFRELRGVDLKSINAAAVPTVGSKEA
                     VALMASLLHLGEGDVVVQPAVSYPTYEIGTQLAGATVVKVDDVTDVDSWVNIPNVKAI
                     WINSPCNPSGEVISADWLTDIVAAARRIGAVVLSDECYALMDWRSVRRNTAASSAPAA
                     SASAASVPAAPVAESNEPASDTAFSLSATPCALNPHVCEGSAAGILVLYSLSKQSNMA
                     GYRTALIAGDYRLVKEMAEYRKQIGQIIPGPVQAAMAAGLKDTAAVHEQWRRYRRRLS
                     ALVDALKAYGYSAQMPSGALYVWVKAKSGDCWADMAELAKIGIIPSPGEFYGAPAYLR
                     FSATATDEAIRSACERLTA"
     gene            2011432..2012706
                     /gene="blongannot.CDS.3752"
     CDS             2011432..2012706
                     /gene="blongannot.CDS.3752"
                     /note="DNA polymerase IV (EC 2.7.7.7)"
                     /product="DNA polymerase IV (EC 2.7.7.7)"
                     /protein_id="blongannot.CDS.3752"
                     /translation="MSTAPRLEAAKRDWGHDETGCTVLHIDMDAFYASLEVARNPGLK
                     GKPVIIGTGPRAVVSAASYEARKYGINSAMPAARAHRLCPNGIFLPVDMAYYRMMSHR
                     IMHEVFLTVTDRFEQVSVDEGYMDVSAALLEWGRPSAIGAWIRAQVAERFHVTCSVGI
                     ACNKLVSKMASTNAKPDGMLLIPAARSAEFVQMMPLRGIPGIGPSLEKRLNAWGVHSV
                     AELAQLDEAALTRATGSPAAARGLWAASHGLDSREITTVREEKSIGSEETLAEDTRDM
                     RVVCGLLRSACDEVTSTLRRKGLVARTLTVKLRFADLSYQTRSFTMERPTDTAGVLYP
                     ECVRQLKVMLGLPASAESATPLPKTIRLAGMSTSSLSKAAATAVQPSLDDMLEEADNA
                     RGQTSQARLHDAEAALDAVRRKFGNKAAQFGA"
     gene            2011275..2011394
                     /gene="blongannot.CDS.1779"
     CDS             2011275..2011394
                     /gene="blongannot.CDS.1779"
                     /note=""
                     /product=""
                     /protein_id="blongannot.CDS.1779"
                     /translation="MDDSVESHPPCETAAQCVNPWNSGDIRHYDNERRVMRAT"
     gene            complement(2010256..2011203)
                     /gene="blongannot.CDS.3751"
     CDS             complement(2010256..2011203)
                     /gene="blongannot.CDS.3751"
                     /note="Integral membrane protein"
                     /product="Integral membrane protein"
                     /protein_id="blongannot.CDS.3751"
                     /translation="MKKAVVGILNRVPVVLIVIGEALVIYLATAVAKLAFTQLDPLYS
                     VWYRVGFMAVLLLLWRRPWNKAKRAQLFHRDARSWGLVVLLGCSLVLMNTLFYVAISN
                     MDMGIAVSIEFLGPLSVAVITGKSWRERVGIGIAAVGVVLLAGISLANPSGNGTFLYG
                     LIAILIGGSMWGMYIITGRRVAAGGNSLDNLCIAVTIGWLVQSLFLGVPAVAHVVHPK
                     ADATWALEPGGSLKLLALLFVISLMASFIPYVVEQITLRRTTSGAFSVMQSINPAMAV
                     AVGLAFGEIPSVGEIVGVALVICAVIVTFSGDAAPADVQ"
     tRNA            complement(2010095..2010184)
                     /gene="blongannot.rna.39"
                     /note="tRNA-Ser-GCT"
                     /product="tRNA-Ser-GCT"
     gene            complement(2008380..2009723)
                     /gene="blongannot.CDS.3750"
     CDS             complement(2008380..2009723)
                     /gene="blongannot.CDS.3750"
                     /note="Capsule biosynthesis protein capA"
                     /product="Capsule biosynthesis protein capA"
                     /protein_id="blongannot.CDS.3750"
                     /translation="MSHIAGQGQHRSNSTRTNRAALIIVFVIALAVTLGIGAWFATHR
                     TDGNGPARAGVSDVALNKAKNTPKPVTEHHGNSPDCPDTDCIAMLVNGDLLFHEGLWS
                     HFQGLNPNATDGTAFNFDPLFAPMKQYIQASDIAVCEFETPIAQRGGPYAAYPIFNIP
                     PEVADAARNVGYNACTHATNHSWDQGADGIARLWDTLEADGIAQTGSYKTEADSTKPL
                     VIDSPTGGGKLGLVTGTVSLNGMTADEDWQVDRLREDGDPNHGSDIQRAVDKANKARE
                     QGADVVAIAMHSVQEYLDYADSWQISEAHELADTGAFDVIYGAGCHCAQPIENYNGTW
                     IIYGLGNAVTESANTPETLVNNQGVTARIQFAGKKGVKGSWRVNRIDWVPTANVHQGN
                     YQWCPISSDHPIVTCWDEAYDAQIRQRIWDVIYSMGADQNVVKEWNITQEQAAKQ"
     gene            complement(2007290..2008306)
                     /gene="blongannot.CDS.3749"
     CDS             complement(2007290..2008306)
                     /gene="blongannot.CDS.3749"
                     /note="Phosphoglycerate dehydrogenase"
                     /product="Phosphoglycerate dehydrogenase"
                     /protein_id="blongannot.CDS.3749"
                     /translation="MTEIYETQSERTDLPLVVMPSVLDSMIEPIKAQFPALHDVARVR
                     MFEEFTSDEATIAERLKDADALLVGGYHISDDLLRTISGQGHVKCIVFCGTGVASYLN
                     LDKARELKIRVCNAEHYGDHAVAEHTFALLFELIRRVGQLDKDVKAGNWAWASGDGLQ
                     LAGRRMGIIGLGGIGSTVAGIARALGMEVAAWNSHVPPEHFERSGATPVDDLNKLIET
                     SDVISVHLPLNNATRGIVTAENLAHVKPGTLFINTARSEVIESGALLARLQKGDVPAA
                     LDVFDHEPLTADDAICHVPGIVLTPHVGWRADGAFKELTRQMIACLTAYFAGEDYNVV
                     VSER"
     gene            complement(2006587..2007228)
                     /gene="blongannot.CDS.3748"
     CDS             complement(2006587..2007228)
                     /gene="blongannot.CDS.3748"
                     /note="FIG000605: protein co-occurring with 
                     transport systems (COG1739)"
                     /product="FIG000605: protein co-occurring with 
                     transport systems (COG1739)"
                     /protein_id="blongannot.CDS.3748"
                     /translation="MQTILNTPDDPAHDSLVEKKSEFIGDAAHVDTLDEALAFVAAIR
                     EQHPKARHVAYAAVCGGADGRLSERMSDDGEPSGTAGKPILDVLKQSGTTDCVVAVTR
                     YFGGILLGSGGLVRAYSSAASLAMKAARAARIMTAKRYRVRLEYPQLARFQQILAQLG
                     GSQEDESYAVNVELTAVVPQDDCARFEERVREAFNAAVVPAPIDMVNIPVPLA"
     gene            complement(2005836..2006579)
                     /gene="blongannot.CDS.3747"
     CDS             complement(2005836..2006579)
                     /gene="blongannot.CDS.3747"
                     /note="FIG00672147: hypothetical protein"
                     /product="FIG00672147: hypothetical protein"
                     /protein_id="blongannot.CDS.3747"
                     /translation="MTKLGIMTDENTTSQQTQPTEAATEAAAETATDTDAQQQDQGAQ
                     SAAESAAPVDFEPLTATYERLRHSTDPAELSEFARRPLPDRADQAAFSRATALLEAVA
                     GNPHTPVADRVFLADTMPFPNVLVKLSEDPEPSVRQAVAANGDDKNWLVGRLTKDPVP
                     AVRDTALKNKRTSWKMRLEGAQDPTADAETLDFLGVLGTESEEGAPAVLSSMVRRAVA
                     LNPNTSEAMLAKLANDPSAEVRHAVESRR"
     gene            complement(2003503..2005668)
                     /gene="blongannot.CDS.3746"
     CDS             complement(2003503..2005668)
                     /gene="blongannot.CDS.3746"
                     /note="4-alpha-glucanotransferase (amylomaltase) (EC 
                     2.4.1.25)"
                     /product="4-alpha-glucanotransferase (amylomaltase) 
                     (EC 2.4.1.25)"
                     /protein_id="blongannot.CDS.3746"
                     /translation="MSEITESEERLARPLIRLAKLVGVGTSYLGMSHDYHEIDDDVLI
                     EVLAALGIDASSESAQLIAIRRILNERYARLVAPTVLHIAGSEDRVLVNTGILDVPSA
                     SITLENGEPYQGTIEVGPGDGSQAYDLDGTFISNAAVVIPADLPIGYHTLHVKVADRV
                     QDATLISAPDRVDLLDPMKGGSLWGWMAQLYSIRSSNSWGVGDYEDLKTMLVDAKQKT
                     GADFVLINPVHAAEPVSPLTPSPYLPVSRRLINFTYIRPEAIAEYATLSEGDKNAVDG
                     LHADTEPLNGDSQLIDRDAMWRSKMHALWIIFKAGRTAERQSVFDQFKADCGSDLEAY
                     ATWCLCYDKWGAPNGEEGNWERKFNRNSPEIANLRKQYPDTLDFYRWLEWIAAEQLSS
                     AQQAAKDAGMHIGIMSDMAVGVHPSGADVWWNPERFAKGATVGAPPDMFNQQGQNWSQ
                     PPLSPINLETTGYEAYRNMVHGMFARAGAVRIDHILGLFRLWWIPENRSAMDGAYVYY
                     DSDIMLGVLAIEASRAGGVVVGEDLGVVPDHVADSLSSHGILGCAVEWFEQCDGVFRA
                     PSQWRPYALASVNTHDLPPAAGYLEYEHVKIRERLGLLTGPAEEFEASAKAEQDAMLA
                     MLVEQGYLDADFAEHREDHEADIVDALYHALKGSPCKLLAASITDAVGEKRAQNQPGT
                     NNEYPNWRIPLADAKGNVVPLETLFDTPGAQRFAQIFNS"
     gene            complement(2002656..2003105)
                     /gene="blongannot.CDS.3745"
     CDS             complement(2002656..2003105)
                     /gene="blongannot.CDS.3745"
                     /note="LSU ribosomal protein L13p (L13Ae)"
                     /product="LSU ribosomal protein L13p (L13Ae)"
                     /protein_id="blongannot.CDS.3745"
                     /translation="MKTFTPKPADLTHDWYVIDATDVVLGRLATQAAILLRGKNKPTY
                     APHADSGNHVIIINADKIALTGNKMGKELYSHSGRPGGLRRDSYAELLEKNPERIIKN
                     AVKGMLPKNRLAKVQLDRLRIFRGAEHPHTPQKPQVFEIAQVSQQAK"
     gene            complement(2002142..2002633)
                     /gene="blongannot.CDS.3744"
     CDS             complement(2002142..2002633)
                     /gene="blongannot.CDS.3744"
                     /note="SSU ribosomal protein S9p (S16e)"
                     /product="SSU ribosomal protein S9p (S16e)"
                     /protein_id="blongannot.CDS.3744"
                     /translation="MAENTNDSQVVETEEELTNYTTETNAGAGTGTSAIEPGYGTGRR
                     KEAVARVRLVPGDGKWTINGRTLEEYFPSKLLQREVNSPIVLLKLEGKFDAIVLVDGG
                     GTTGQAGAIRLGVARALNAIDRDANRAALKKAGFLTRDARVVERKKAGLHKARRAPQF
                     SKR"
     gene            1999511..2002051
                     /gene="blongannot.CDS.3743"
     CDS             1999511..2002051
                     /gene="blongannot.CDS.3743"
                     /note="Glycogen debranching enzyme (EC 3.2.1.-)"
                     /product="Glycogen debranching enzyme (EC 3.2.1.-)"
                     /protein_id="blongannot.CDS.3743"
                     /translation="MKNPPLHRYATRPGLYFTDDGGADVVVRSETADQVWLCVLEPID
                     EPSAFFQDAIRLFEDPNISFIQQIHEFPVCTRIIEHLYLRETLFRMTGPNYGLWYVHL
                     PKAWDGMRYGYRVDGAWDPKHGVRFNPYKFLLDPYGKGIDGSMELTPAAFSYECDVVD
                     RKVIGSAYGAMSTVDSLGHMPVSVAIDDRDTHKHEGDPQHPHVPWRKTVIYEMHVKGF
                     TANAPWLPESLRGTYAGLAHPTTLAYLQGLGITSIELLPIMAKQDELFLQEHGRKNYW
                     GYSTLSYFAPEPSYATKAAQEKGAAAVRQEVIDMVRALHEAGFEVIMDVVYNHTCEGG
                     VEGPTVCWRGLDDLAYYRHQKSNTGRLEDTTGCGNTLDFTNTHVVTFAIDSLRYWAKR
                     IGIDGFRFDLGVTLARLEGEFTHHHPFLYALRSDLLLGNLKLIMEPWDLGNLGWRTGQ
                     FSVPFAEWNDRFRDTARTFWLEDVDGGSDFGRISLQEMATRLCGSADLFATEPGRGAP
                     ASINFVSCHDGFTLTDLTRYRSKHNEANGENNNDGSSVNHSANFGVEGVTDDPDVIAA
                     REQAAMNMIGMLLLSLGTPMMLAGDEFRNTQDGNNNAYCQDNDITWLKWDWMYSTNKT
                     REMRRLETVSRLVALRKSLDLYHHEDFFTRLTQIGLLKPSSRVQWFLPDGTTPMERDW
                     FDLGVRSFTMRLLSNSEVDVCIVVNGTADDRTFRLPPDTHWTPKWCSAEINGRRAGHG
                     TQVEECDLNGDTTVWTQHVPDASETVLKMVEEVAMQRTESSTENEADTIKFAMPVTDH
                     AANGTSSAPRDEVSADMPDAPVDDTPDTPVDDNVWTMPALSITLMKQV"
     gene            1998321..1999514
                     /gene="blongannot.CDS.3742"
     CDS             1998321..1999514
                     /gene="blongannot.CDS.3742"
                     /note="N-acetylglucosamine-6P-responsive 
                     transcriptional repressor NagC, ROK family"
                     /product="N-acetylglucosamine-6P-responsive 
                     transcriptional repressor NagC, ROK family"
                     /protein_id="blongannot.CDS.3742"
                     /translation="MRAMPSTAVKAHNRSAMAQYLYGHSHVTKQELERELGLSLPTIT
                     QNLHALEDDGLIRKGELQDSTGGRKAQNYEFNPDHRTAIGVVMRSNELRLCAINLYGN
                     VIEKRNDALPYRNTNVYYQRIGGIINNFAADVEKKHGKVLGVSFAIQGILSPDATTII
                     FGTIMGNTGLTLETISQSVHYPCMMIHDSDASAMAELWFDSTLTDAVCVYLERRPGGA
                     VIAGGKLYQGPNQCNGAIEHMTLVPGGRECYCGQRGCMDTYCSPETLPEDYESIPGFF
                     SVLEQGERHHRERMDEWLDYVAQAIVNARSIIAGDVIVGGEAAQHLEDSDIEDLKTRV
                     IARSPFGTDHFNLRKSYCAEDQNIIGAALRFAENYLDGICGAAERGRKSRASTKSDNT
                     STMEV"
     gene            complement(1995077..1997806)
                     /gene="blongannot.CDS.3741"
     CDS             complement(1995077..1997806)
                     /gene="blongannot.CDS.3741"
                     /note="Acetaldehyde dehydrogenase (EC 1.2.1.10) / 
                     Alcohol dehydrogenase (EC 1.1.1.1)"
                     /product="Acetaldehyde dehydrogenase (EC 1.2.1.10) / 
                     Alcohol dehydrogenase (EC 1.1.1.1)"
                     /protein_id="blongannot.CDS.3741"
                     /translation="MAEAKKKVEATKPTPEEKQAAAEAEVDALVARAKKALVEFENLD
                     QKQVDRIVAKASIAALNKHLVLAKMAVDETGRGLVEDKATKNIFACEHVTNYLAGQKT
                     VGIIREDDVMGIDEVAEPVGVVAGVTPVTNPTSTAIFKSLIALKTRCPIVFGFHPGAQ
                     KCSVEAAKIVRDAAIEAGAPENCIQWIEHPSIQATGALMKHPGVATILATGGPGMVKA
                     AYSSGKPALGVGAGNAPAYVDTDVDIVRAANDLVLSKHFDYGMICATEQAIIAHKDVY
                     DQLIKELKVRKAYFVNAEEKAKLEQYMFGCTAGSGVKPVLNSAVPGKSPQFIAKAAGF
                     EIPSDATILAAECKEVSDDEPLTHEKLAPVQAVLKADNKEQAFEMCEKMLKLGAGHTA
                     AIHTNNQELVREYGVRMHACRIIWNQPSSLGGIGDIYNAIAPSLTLGCGSYGGNSVSG
                     NVQAVNLVNIKRIARRNNNMQWFKIPAKTYFEPNAIKYLRDMYGIEKAVIVCDKVMEQ
                     LGIVDKIIDQLRARSNRVTFRIIDYVEPEPSVETVEKGAEMMREEFEPDTIIAVGGGS
                     PMDASKIMWLLYEHPEIAFSDVREKFFDIRKRAFKIPPLGKKAKLVCIPTSSGTGSEV
                     TPFAVITDHKTGYKYPITDYALTPSVAIVDPVLARTQPRKLASDAGFDALTHSMEAYV
                     SVYANDFTDGMALHAAKLIWDNLAESVNGEPGLAKTNAQEKMHNAATMAGMAFGSAFL
                     GMCHGMAHTIGALCHIAHGRTNSILLPYVIRYNGQIPEEPTSWPKYNKYIAPERYQDI
                     ARNLGIDTGKTPAEAVENLAKAVEDYRDNKLGMNKSFQDCGVDEDYFWSVLDQIGMRA
                     YEDQCTPANPRIPLINDMKDIAVGAYYGVSQAEGHKLRIEREGEAATEEASER"
     gene            1993713..1994744
                     /gene="blongannot.CDS.3740"
     CDS             1993713..1994744
                     /gene="blongannot.CDS.3740"
                     /note="Conserved hypothetical membrane spanning protein"
                     /product="Conserved hypothetical membrane spanning 
                     protein"
                     /protein_id="blongannot.CDS.3740"
                     /translation="MEFARVALMPFVLPRGIAARRLFDCRNAGLTSFLLRTIRCDIMT
                     DMTSRRKTLKRDWFDNQPGAWVMVMLPVVAGFFIGGPNLDTLWLLATWAVCYCVQFSA
                     AHWFKAHFSRRYLPPMLTYAVALIVIGLPFLITHTGILRWAPLYIVLVALSMLSSWLR
                     KERSLWGNAVSVIAASAMATVIASFGSTVETACVMPINAAHASCAAADVTAARAAIRN
                     MPDLSQIFDLHAWWPAGSLPVSGLIATVLFALTQYGSVLVVKTMIRERGKRSYVAASW
                     VWHVALLLLAAVPAGRSPYLIAMTVLLLARAVALPVVTRRTTLKPVVTGITEAFASFI
                     AFGCIIAAI"
     gene            complement(1993172..1993480)
                     /gene="blongannot.CDS.3739"
     CDS             complement(1993172..1993480)
                     /gene="blongannot.CDS.3739"
                     /note="SSU ribosomal protein S10p (S20e)"
                     /product="SSU ribosomal protein S10p (S20e)"
                     /protein_id="blongannot.CDS.3739"
                     /translation="MAGQKIRIRLKSYDHEVIDQSAKKIVETVTNAGATVVGPVPLPT
                     EKNVFCVIRSPHKYKDSREHFEMRTHKRLIDIVDPTPKAVDSLMHIDLPADVNIEIKL"
     gene            complement(1992514..1993155)
                     /gene="blongannot.CDS.3738"
     CDS             complement(1992514..1993155)
                     /gene="blongannot.CDS.3738"
                     /note="LSU ribosomal protein L3p (L3e)"
                     /product="LSU ribosomal protein L3p (L3e)"
                     /protein_id="blongannot.CDS.3738"
                     /translation="MSNRKALLGKKLGMSQVWDENGFFVPVTLVDVSTNVVTAVKTEE
                     SDGYKAVQLGYGAIDPTKVTKPLAGHFAKAGVTPRRHLVEVRTDDVDQFEAGQELAAD
                     LFEEGAEVDVTGTTKGKGFAGTIKRWGFKSYRRTHGSHKNERRPGSVGACATPSRILK
                     GKRMAGRMGHVTATTQNLTVVSADVENGILAIKGAIPGPKGGIVLVRSAVKGA"
     gene            complement(1991851..1992507)
                     /gene="blongannot.CDS.3737"
     CDS             complement(1991851..1992507)
                     /gene="blongannot.CDS.3737"
                     /note="LSU ribosomal protein L4p (L1e)"
                     /product="LSU ribosomal protein L4p (L1e)"
                     /protein_id="blongannot.CDS.3737"
                     /translation="MANVTLNVTDAKGQATGTVEAPEALFGVSAEDVQAHIPLIHQVV
                     TAQLAAARQGTHATKTRGMVSGGGKKPWKQKGTGRARQGSIRAPQWYHGGTVFGPQPR
                     DYSQRTPKKMKAAALRYALSDRANAGRVAVVEFGITEPSTKAAVAALAPITADKFTTV
                     VFTRDNINEWLSVRNIPTVHPIFVDQLNTYDVITSQYVVFTKEAFEAFVAAKTEPKEA"
     gene            complement(1991549..1991845)
                     /gene="blongannot.CDS.3736"
     CDS             complement(1991549..1991845)
                     /gene="blongannot.CDS.3736"
                     /note="LSU ribosomal protein L23p (L23Ae)"
                     /product="LSU ribosomal protein L23p (L23Ae)"
                     /protein_id="blongannot.CDS.3736"
                     /translation="MVAIHKPAHDVILKPVVSEKSYAASDRGQYTFVVAPDANKVQIK
                     QAIEEIFKVKVTNVNTLNRAGKKQRTRTGFGQRASQKRAIVTVAEGQTIDIFGN"
     gene            complement(1990682..1991512)
                     /gene="blongannot.CDS.3735"
     CDS             complement(1990682..1991512)
                     /gene="blongannot.CDS.3735"
                     /note="LSU ribosomal protein L2p (L8e)"
                     /product="LSU ribosomal protein L2p (L8e)"
                     /protein_id="blongannot.CDS.3735"
                     /translation="MAIRVYKPTTAGRRNASVSDFSELTRSTPEKSLVRKKSKTGGRN
                     SYGRITSRHRGGGHKRQYRLIDFKRWDKDGVPAKVAEIEYDPNRSARIALLHFADGEK
                     RYIIAPKGIKQGDVIETGAQADIKPGNNLPLKNIPTGTVVHAIELRPLGGAKIARSAG
                     AAVQLVAKDGAYAQLRMPSGEIRNVDARCRATVGEVGNEDHANIQLGKAGRARWIGRR
                     PITRGESMNPVDHPHGGRTRGGKPPVSPWGKGEVRTRRPKKASNKMIVRRRPSGKNRK"
     gene            complement(1990388..1990666)
                     /gene="blongannot.CDS.3734"
     CDS             complement(1990388..1990666)
                     /gene="blongannot.CDS.3734"
                     /note="SSU ribosomal protein S19p (S15e)"
                     /product="SSU ribosomal protein S19p (S15e)"
                     /protein_id="blongannot.CDS.3734"
                     /translation="MTRSIKKGPFVDAHLQKKVDEQNEKGTKNVIKTWSRRSMITPDF
                     IGHTFAVHDGRKHVPVFVTEAMVGHKLGEFAPTKTFKGHVKDDKKARR"
     gene            complement(1990012..1990371)
                     /gene="blongannot.CDS.3733"
     CDS             complement(1990012..1990371)
                     /gene="blongannot.CDS.3733"
                     /note="LSU ribosomal protein L22p (L17e)"
                     /product="LSU ribosomal protein L22p (L17e)"
                     /protein_id="blongannot.CDS.3733"
                     /translation="MEAKAIARHVRVTPRKARRMVDLIRGKKATEAVTILKFAPQAAA
                     LPVRKTLESAIANARVKADKAGEPFRENDLYIKETYVDEGVTLKRFRARAQGRAARIN
                     KRTSHITVVVANKEGAR"
     gene            complement(1989206..1990009)
                     /gene="blongannot.CDS.3732"
     CDS             complement(1989206..1990009)
                     /gene="blongannot.CDS.3732"
                     /note="SSU ribosomal protein S3p (S3e)"
                     /product="SSU ribosomal protein S3p (S3e)"
                     /protein_id="blongannot.CDS.3732"
                     /translation="MGQKINPFGYRLGITENHRSKWFSDSNKAGERYRDFVLEDDQIR
                     KEMSKDLERAGVSRIVIERTRDRVRVDIHTARPGIVIGRRGAEAERVRAKLEKLTGKQ
                     VQLNIFEVKNAALDAQLVAQGIAEQLTNRVTFRRAMRKAQQDAMRAGAKGIRIKLSGR
                     LGGAEMSRSEFYREGRVPLQTLRALIDYGFFEAKTTYGRIGVKVWIYKGDMTESEFEE
                     QQAQQNNRPGRRGGDRRPRRGNRSAAPQAAEAPKAEAPAEAAPAAETKE"
     gene            complement(1988780..1989199)
                     /gene="blongannot.CDS.3731"
     CDS             complement(1988780..1989199)
                     /gene="blongannot.CDS.3731"
                     /note="LSU ribosomal protein L16p (L10e)"
                     /product="LSU ribosomal protein L16p (L10e)"
                     /protein_id="blongannot.CDS.3731"
                     /translation="MLIPKRTKYRKQHRPVRSGMSKGGNEINFGDFAIQSLAPAYVTN
                     RQIEAARIAMTRYIKRGGRVWITIFPDRPLTKHPLGARMGSGKGAPEFWIANVRPGRV
                     MFEIGGVSEDIAKEALRRAIDKLPMKCRIIAREGGDI"
     gene            complement(1988529..1988780)
                     /gene="blongannot.CDS.3730"
     CDS             complement(1988529..1988780)
                     /gene="blongannot.CDS.3730"
                     /note="LSU ribosomal protein L29p (L35e)"
                     /product="LSU ribosomal protein L29p (L35e)"
                     /protein_id="blongannot.CDS.3730"
                     /translation="MAVGTADYSIKNLNEKTNAEIEGFLKKSKEELFNLRFQHATGQL
                     ENTARLKAVKSDIARMYTVLRERELGISQEPAATESKEK"
     gene            complement(1988266..1988526)
                     /gene="blongannot.CDS.3729"
     CDS             complement(1988266..1988526)
                     /gene="blongannot.CDS.3729"
                     /note="SSU ribosomal protein S17p (S11e)"
                     /product="SSU ribosomal protein S17p (S11e)"
                     /protein_id="blongannot.CDS.3729"
                     /translation="MAEERNFRKVRRGYVVSDKMDKTITVELEQRSTHPLYGKVVRST
                     SKVKAHDEHNDAHIGDLVSIMETRPLSKTKRWRLESIIERAK"
     gene            complement(1987803..1988171)
                     /gene="blongannot.CDS.3728"
     CDS             complement(1987803..1988171)
                     /gene="blongannot.CDS.3728"
                     /note="LSU ribosomal protein L14p (L23e)"
                     /product="LSU ribosomal protein L14p (L23e)"
                     /protein_id="blongannot.CDS.3728"
                     /translation="MIQQETRLHVADNTGAKELLAIRVLGGSKRRYAGIGDVIVASVK
                     DAIPGGSVKKGDVVKAVVVRTVKESRRADGSYIKFDENAAVILGSGREPKGTRIFGPV
                     GRELREHKFMKIVSLAPEVI"
     gene            complement(1987466..1987801)
                     /gene="blongannot.CDS.3727"
     CDS             complement(1987466..1987801)
                     /gene="blongannot.CDS.3727"
                     /note="LSU ribosomal protein L24p (L26e)"
                     /product="LSU ribosomal protein L24p (L26e)"
                     /protein_id="blongannot.CDS.3727"
                     /translation="MAAKIKSGDLVKVIRGKDRGKEGTVKQVLSNDRLIVEGVQIVKK
                     HVRATQQGQQAGIVSTEAPIHRSNVMVIDPETKQPTRVGITVKEEARDGKVKTVRVRV
                     AKKSGKELA"
     gene            complement(1986897..1987469)
                     /gene="blongannot.CDS.3726"
     CDS             complement(1986897..1987469)
                     /gene="blongannot.CDS.3726"
                     /note="LSU ribosomal protein L5p (L11e)"
                     /product="LSU ribosomal protein L5p (L11e)"
                     /protein_id="blongannot.CDS.3726"
                     /translation="MTDTTVEAPATPRLKVKYNEQIIPELEKEFKYSNPMQVARVQKV
                     VVSMGVGAAARDSKLIEGAVKDLTLITGQKPKITKAKKSVAQFHLREGQAIGAYVTLR
                     GDRMWEFLDRLLTLALPRIRDFRGINGHQFDGQGNYNFGLTEQSMFHEIDPDSIDHVR
                     GMDITVVTSTKDDKEAYALLKHLGFPFKEN"
     gene            complement(1986710..1986895)
                     /gene="blongannot.CDS.3725"
     CDS             complement(1986710..1986895)
                     /gene="blongannot.CDS.3725"
                     /note="SSU ribosomal protein S14p (S29e) @ SSU 
                     ribosomal protein S14p (S29e), zinc-dependent"
                     /product="SSU ribosomal protein S14p (S29e) @ SSU 
                     ribosomal protein S14p (S29e), zinc-dependent"
                     /protein_id="blongannot.CDS.3725"
                     /translation="MAKTALKNKAAGKPKFKVRAYTRCQVCGRPHSVYRKFGLCRICL
                     REKAHRGELPGVTKSSW"
     gene            complement(1986222..1986620)
                     /gene="blongannot.CDS.3724"
     CDS             complement(1986222..1986620)
                     /gene="blongannot.CDS.3724"
                     /note="SSU ribosomal protein S8p (S15Ae)"
                     /product="SSU ribosomal protein S8p (S15Ae)"
                     /protein_id="blongannot.CDS.3724"
                     /translation="MTMTDPIADMLTRLRNASAAKHETVDMPYSKFKANIAEILKREG
                     YIKDFTAKEAKVGQTLEVTLKYGPNGERSIQGIKRISKPGLRRYAKSDSLPMPLGGLG
                     IAIISTSSGLLTQKECLDRGIGGEIVAFVW"
     gene            complement(1985665..1986204)
                     /gene="blongannot.CDS.3723"
     CDS             complement(1985665..1986204)
                     /gene="blongannot.CDS.3723"
                     /note="LSU ribosomal protein L6p (L9e)"
                     /product="LSU ribosomal protein L6p (L9e)"
                     /protein_id="blongannot.CDS.3723"
                     /translation="MASHIGKLPIAIPAGVEVKIEGQNFSAKGAKGSDSYVVPEGITA
                     AVEGNEIVLTAADDLRPTRAKHGLARSIMAGMVKGVHDGYSKTLEIVGTGYRAVAKGQ
                     GIEFFLGYSHTITVNPPEGITLKVTDANHVVVEGTDKQVVGQVAANIRKLRAPEPYKG
                     KGIKYSDERILRKAGKAGK"
     gene            complement(1985292..1985663)
                     /gene="blongannot.CDS.3722"
     CDS             complement(1985292..1985663)
                     /gene="blongannot.CDS.3722"
                     /note="LSU ribosomal protein L18p (L5e)"
                     /product="LSU ribosomal protein L18p (L5e)"
                     /protein_id="blongannot.CDS.3722"
                     /translation="MSVAILGKGKKVALKRRHARIRKRISGTPERPRLVVTRSNRHMV
                     AQVVDDTKGITLVSASTLQADFAGFEGTKTEAAKKVGELIAEKAKAAGITAVVFDRGG
                     NKYTGRVAAVADGAREGGLAL"
     gene            complement(1984564..1985295)
                     /gene="blongannot.CDS.3721"
     CDS             complement(1984564..1985295)
                     /gene="blongannot.CDS.3721"
                     /note="SSU ribosomal protein S5p (S2e)"
                     /product="SSU ribosomal protein S5p (S2e)"
                     /protein_id="blongannot.CDS.3721"
                     /translation="MSDNETKETQVAEETQNTVATESNNEDRKGRRGQRGEGRRGERR
                     NRREENHGDELLDRVVTINRVSKTHKGGRTFSFAALVVVGDGNGTVGVGYGKSREVPA
                     AIAKGQLDAKKHMFSVPRVRGTITHPVQGHDAAGTVLLRPAAPGTGVIAGGSVRAVME
                     CAGITDVLTKSMGSATAVNVVRATVDALKQLEEPEEIAARRGLALDEVAPDALLRARA
                     AGIAEARKAREEAAAAKAAEEKDGE"
     gene            complement(1984373..1984567)
                     /gene="blongannot.CDS.1747"
     CDS             complement(1984373..1984567)
                     /gene="blongannot.CDS.1747"
                     /note="LSU ribosomal protein L30p (L7e)"
                     /product="LSU ribosomal protein L30p (L7e)"
                     /protein_id="blongannot.CDS.1747"
                     /translation="MILMAKNLKITLHHGIVNRTPAQRATVKTLGLNKIGKTVVREDT
                     PANRGLVNAVRHLVTVEEVD"
     gene            complement(1983918..1984370)
                     /gene="blongannot.CDS.3719"
     CDS             complement(1983918..1984370)
                     /gene="blongannot.CDS.3719"
                     /note="LSU ribosomal protein L15p (L27Ae)"
                     /product="LSU ribosomal protein L15p (L27Ae)"
                     /protein_id="blongannot.CDS.3719"
                     /translation="MADNEILQMHDLKPAPGAKKDRTRVGRGEGSKGKTSGRGAKGQT
                     KRNHVRPGFEGGQLPLYMRLPKLRGFKNPFKVEFQVINIARLVELFPEGGEVAVADLI
                     AKGAVRDNAPVKVLGDGETTVAFTLKGVKASASAKSKIEAAGGSVSED"
     gene            complement(1982308..1983645)
                     /gene="blongannot.CDS.3718"
     CDS             complement(1982308..1983645)
                     /gene="blongannot.CDS.3718"
                     /note="Preprotein translocase secY subunit (TC 3.A.5.1.1)"
                     /product="Preprotein translocase secY subunit (TC 
                     3.A.5.1.1)"
                     /protein_id="blongannot.CDS.3718"
                     /translation="MRTLIQALKTKELRKKILFVLFIIIVYRIGSFIPTPGVDYNVVN
                     KCMATIGSASQENFIGLVNLFSGGAMLQLSIFALGVMPYITASIVVQLLRVVIPRFEA
                     LHKEGQSGEAKLTQYTRYLTIGLAVLQSTTILVTARSGALFNYQCDQVIPDGSVFNLV
                     VMVLIMTGGTGLIMWMAELVTDKGIGQGMSILIFMSICSGFLPQLWEIGYGTDGTDGD
                     WLKFGIVVGVLVVILIFVDFVELCQRRVPVQYTRRMIGRKMYGGSSTYLPLKINMSGV
                     IPPIFASSILAIPTLIAQFGKSDQSWVKWINANLANTTSVWYIALYALMIVFFCFFYT
                     SITFNPDETADNMKQYGGFIPGIRAGNATSRYLTYVMNRLNTVGAVYLLFVALIPTVL
                     IMALGLNAKLPFGGTTILIIAGVGLDTLRQAKAQTEQFQYTGFLFENVDHKEG"
     gene            complement(1981578..1982138)
                     /gene="blongannot.CDS.3717"
     CDS             complement(1981578..1982138)
                     /gene="blongannot.CDS.3717"
                     /note="Adenylate kinase (EC 2.7.4.3)"
                     /product="Adenylate kinase (EC 2.7.4.3)"
                     /protein_id="blongannot.CDS.3717"
                     /translation="MRLLIMGPQGVGKGTQAALLAEHFNIPTISTGDIFRYNIKNKTE
                     LGLEAMSYTDKGELVPDSLTNKIVKDRLAKEDCKNGWILDGYPRNAAQVIALDEMLAD
                     LDTPLDHVVALEAARDVLLERMKKRAAEQGRADDTPEAIAKRLETYEKETAPLLDIYE
                     ARGLLVVVNGVGDIDEISGRIISHLE"
     gene            complement(1981183..1981401)
                     /gene="blongannot.CDS.3716"
     CDS             complement(1981183..1981401)
                     /gene="blongannot.CDS.3716"
                     /note="Translation initiation factor 1"
                     /product="Translation initiation factor 1"
                     /protein_id="blongannot.CDS.3716"
                     /translation="MAKDGVIEVEGQVVEALPNAMFRVELENKHIVLATISGKMRKNY
                     IRILPQDRVVLEMSPYDLNRGRITYRYK"
     gene            complement(1981046..1981159)
                     /gene="blongannot.CDS.3715"
     CDS             complement(1981046..1981159)
                     /gene="blongannot.CDS.3715"
                     /note="LSU ribosomal protein L36p @ LSU ribosomal 
                     protein L36p, zinc-dependent"
                     /product="LSU ribosomal protein L36p @ LSU 
                     ribosomal protein L36p, zinc-dependent"
                     /protein_id="blongannot.CDS.3715"
                     /translation="MKVSPSVKRICENCRVIRRHGRVMVICVNPRHKQRQG"
     gene            complement(1980520..1980897)
                     /gene="blongannot.CDS.3714"
     CDS             complement(1980520..1980897)
                     /gene="blongannot.CDS.3714"
                     /note="SSU ribosomal protein S13p (S18e)"
                     /product="SSU ribosomal protein S13p (S18e)"
                     /protein_id="blongannot.CDS.3714"
                     /translation="MARLAGVDIPNEKRIEIALTYIFGVGRTRAKETLAATGISPDIR
                     VKDLTDEQLITLRDYLEANYKIEGDLRREVDADIRRKIQINCYQGQRHRKGLPVRGQR
                     TKTNARTRKGPKRTVAGKKKATK"
     gene            complement(1980034..1980432)
                     /gene="blongannot.CDS.3713"
     CDS             complement(1980034..1980432)
                     /gene="blongannot.CDS.3713"
                     /note="SSU ribosomal protein S11p (S14e)"
                     /product="SSU ribosomal protein S11p (S14e)"
                     /protein_id="blongannot.CDS.3713"
                     /translation="MAAPKQAARKPRRRDRKSVPVGQAHIKSTFNNTIISITDPSGAV
                     VSWASGGDVGFKGSRKSTPYAAGMAAESAARKAMEHGVKKVDVFVKGPGSGRETAIRS
                     LQSAGLEVGSITDVTPQAHNGVRPPKRRRV"
     gene            complement(1978958..1979953)
                     /gene="blongannot.CDS.3712"
     CDS             complement(1978958..1979953)
                     /gene="blongannot.CDS.3712"
                     /note="DNA-directed RNA polymerase alpha subunit 
                     (EC 2.7.7.6)"
                     /product="DNA-directed RNA polymerase alpha subunit 
                     (EC 2.7.7.6)"
                     /protein_id="blongannot.CDS.3712"
                     /translation="MLIAQRPTLTEESLNPQRSRFTIEPLEPGFGYTLGNSLRRTLLS
                     SIPGAAVTSVRISGALHEFTTLPGVQEDVTEILLNIKGIVLTSEYDEPVVMYLRKSGK
                     GEAVAGDITPPAGVTIANPEQHIATLADDGELEIEFTVERGRGYVPAQMNKQDNDEIG
                     RIPVDSIYSPVLKVSYKVEATRVEQRTDFDKLILDVETKPAISPRDAVASAGSTLVEL
                     FGLCRELNAQAEGVEVGPAPVAEETNPEMAVPIEDLNLTQRSYNCLKREGIHTIGELV
                     SHTEQDLLDIRNFGMKSIDEVKEKLQTLGLSLKSSPMAFDTNNLEGGTFFSPEDE"
     gene            complement(1978316..1978858)
                     /gene="blongannot.CDS.3711"
     CDS             complement(1978316..1978858)
                     /gene="blongannot.CDS.3711"
                     /note="LSU ribosomal protein L17p"
                     /product="LSU ribosomal protein L17p"
                     /protein_id="blongannot.CDS.3711"
                     /translation="MPTPKKGPRLASSPAHERLMLANMATSLFQNGRITTTLPKAKRL
                     RPLAERLITFAKRGDLHSRRRVMRVIRNKSVVHILFTQIAEQMEQREGGYTRIVKIAP
                     RVGDAAPAAVIELVTEPVAKKAVVKEAEAAAKVAEEEAPAVEAEATEAAEAVEAPVEE
                     TAAAEAEAPAEEAADAEKAE"
     gene            1977323..1978234
                     /gene="blongannot.CDS.3710"
     CDS             1977323..1978234
                     /gene="blongannot.CDS.3710"
                     /note="tRNA pseudouridine synthase A (EC 4.2.1.70)"
                     /product="tRNA pseudouridine synthase A (EC 4.2.1.70)"
                     /protein_id="blongannot.CDS.3710"
                     /translation="MTRLRIDLAYDGGGFYGWAKQPNLRTVQGTIEDALHKVLRVPAD
                     DAAEPLRLTVAGRTDTGVHASHQVAHLDVSDEVLNRCVGHMTIPVTEALTRRLKAVLP
                     SDIVIHGIAVAPVGFDARFSALERTYVYRVADRSSEVDPRLRGCVLTVDEALDLELMN
                     RAASLTIGLHDFGSFATPNPGGTTIREVKTAYWRRVPITPLVPDEMASHEAYRTPSLE
                     SGLVVFTIVADAFARNMVRSLVGSCIKVGSGRKSLEWFAGKMAEPVREGSSGPIAPQG
                     LTLEHIAYPADDQLAARAEAIRAVRTL"
     gene            1977183..1977326
                     /gene="blongannot.CDS.1736"
     CDS             1977183..1977326
                     /gene="blongannot.CDS.1736"
                     /note="FIG00426835: hypothetical protein"
                     /product="FIG00426835: hypothetical protein"
                     /protein_id="blongannot.CDS.1736"
                     /translation="MLQAGHFAGRVHLDDRTHLADHTHLADRTHLDDRTRLADRTRYN
                     EWL"
     gene            complement(1974867..1977047)
                     /gene="blongannot.CDS.3709"
     CDS             complement(1974867..1977047)
                     /gene="blongannot.CDS.3709"
                     /note="Protein containing domains DUF404, DUF407, DUF403"
                     /product="Protein containing domains DUF404, DUF407, 
                     DUF403"
                     /protein_id="blongannot.CDS.3709"
                     /translation="MIESAARRLAHELVNRREAINRELSRNGVRFGIYKNGEYHDRLF
                     PYDPVPRIIESDEYDELEKGLKQRVNALNAYLKDIYSDKAIIHDGVVPEEYVYTSAGY
                     FPQVNGVTPPGGIFAHIAGEDLVQGEDGRWWVLEDNLRIPSGASYPLFVRDIERRISP
                     RLFRDVRIRDNREYPRLLRKAMDFVSTEGIAVVLTPGRYNSAFFEHAYLAEKTGAALA
                     FPEDLEVVDNKVYFLDYAGKRHRVGVVYRRLSDEFLDPFAFNPDSVIGVPGILSAYRA
                     GNVAIVNAPGNGAADDKAIYYFVPQMIKYYLGEEPILNNAPTYMPMFEADRKEVLNRM
                     GELVIKDVAEAGGYGVVFGSSLDAAAREELANRIKEEPRRFIAQEVIQFRDIDVVDPK
                     TGEMSPRKCDLRAFVVTGKNTHVWYSGLTRYSSVPGQMIVNSSQGGGFKDTWVLAPES
                     GVEHEYGAETQVANLLSQSRHHSLSLVTASKADNLYWLGRYTERAFTTLNQFFPFYDR
                     VMDTDVDAFRPFAHALDLPEDFEDFDGFVNSFLYDGSNPDSVRSAVTSAFNNAVILRP
                     ELSSRLLQYVELAMTNITDAAKYAADAEDIYKQRDITDDMLAFWGGIENSPVDPTLKA
                     FIFIGKYLERIDLYTRFGLTMEDLEAPLKKLAAYSMTLDGMPLPSCFADGLSWLVGQL
                     PSRGYQEVADLLKKYLDDYSGRVSALAIKDMGSLSSMNMDAKRP"
     gene            complement(1973860..1974660)
                     /gene="blongannot.CDS.3708"
     CDS             complement(1973860..1974660)
                     /gene="blongannot.CDS.3708"
                     /note="Protein containing transglutaminase-like 
                     domain, putative cysteine protease"
                     /product="Protein containing transglutaminase-like 
                     domain, putative cysteine protease"
                     /protein_id="blongannot.CDS.3708"
                     /translation="MKKLVFDYEMRLSFSAPVTDHRFQLRCIPSTGPRQQVIDVEVKI
                     QPETELETTIDSFDSVVMTGFIPEPHDIFSYSVTGIAFVDNAHIHKEAYKPLYRFNSA
                     LTIPGPNVEAMIAVCRERLAALPSDATPVQQAAEVMDEVYKAFVYTPGSTTIRTTAEQ
                     ALAQRKGVCQDYAHVMLSVCRHVGLTARYIAGLLGGEGATHAWVEVYQDGRWVGLDPT
                     HNRLVDDSYITIAHGRDYRDCMLDIGIFSGYNVQQSQWVNASVHEQVA"
     tRNA            complement(1973375..1973462)
                     /gene="blongannot.rna.40"
                     /note="tRNA-Ser-CGA"
                     /product="tRNA-Ser-CGA"
     gene            complement(1971482..1973050)
                     /gene="blongannot.CDS.3707"
     CDS             complement(1971482..1973050)
                     /gene="blongannot.CDS.3707"
                     /note="Alpha-N-arabinofuranosidase (EC 3.2.1.55)"
                     /product="Alpha-N-arabinofuranosidase (EC 3.2.1.55)"
                     /protein_id="blongannot.CDS.3707"
                     /translation="MSEHSHDNKPGELEESRLVVDNDFEVAPVNDRLFGSFVEHLGRC
                     VYDGIYEPGHPEADEDGFRKDVIELVKELGATTIRYPGGNFVSGYRWEDGVGPRDERP
                     RRLDLAWHSTETNQFGLHEMAKWLEKTGGNELMEAVNLGTRGLEEALDLLEYANIPGG
                     TKLSEERRANGADQPFGIKMWCLGNEMDGPWQTGHKSAEDYGTLAASVAAGMRAIDPN
                     VELVVCGSSSHVMDTFGKWEETVLEKTFDNVNFVSCHAYYHPELQPDGTRDMKSFLAS
                     GVDMDGFINDVAAAIDATKARLKSKHDVFISFDEWNVWYLNEEPSKNPEGIGNWPVAP
                     RLLEDVYSAADAVVFGDLMITLLKNADRVHAASLAQLVNVIAPIMTEPGGPAWRQTTF
                     YPFSLTAKLAKGGTVLEPKLASGTYETDKYGEVPTINSVAVRGEDGTISVFVVNRSME
                     AANDFAIKLPEGFALSAVEAQTLHEDDLLAKNTLEDQNRVVLHPNTTITSDADTGTVR
                     VTLPPVSWTAVHVK"
     gene            complement(1969906..1970949)
                     /gene="blongannot.CDS.3706"
     CDS             complement(1969906..1970949)
                     /gene="blongannot.CDS.3706"
                     /note="LacI-type transcriptional regulator"
                     /product="LacI-type transcriptional regulator"
                     /protein_id="blongannot.CDS.3706"
                     /translation="MGNRVTIKDVAREANVSIKTVSNVLNDTGSMRPDTRRRVEEVMR
                     KLGYTVNISARAMRSGGTKLIGLNIFDFSQPFVPFFTDKVIEYAKERHYGVVINTYGS
                     DGEGLVASVDEFYRLGTEGWILFVMSPLADEGAVLEQPYPIVTTGDHLAYGKSDWITM
                     PNIESISTVVGRFLDEGAQTVALMGVLPELVDEAVLRRQTEGTQALRAQGYVKAFEER
                     GLSVNWRYVIPAESMNQREGMRVTKAMLDKLPCPDVVVCLNDAIALGAIHELQRCGLH
                     VPDDVQVVGFDNVPEAEYSVPALTTIDPHIDDYAKHAVDMLIDRIEGYSGPARTYTTD
                     FTLVERASTRLAH"
     gene            1969137..1969865
                     /gene="blongannot.CDS.3705"
     CDS             1969137..1969865
                     /gene="blongannot.CDS.3705"
                     /note="FIG00424179: hypothetical protein"
                     /product="FIG00424179: hypothetical protein"
                     /protein_id="blongannot.CDS.3705"
                     /translation="MTPCEKAMTLANYATHPAEGTPLLEQYATGLAAPLAWIDVAGYC
                     SGRFAEGTLRDAQTKQWMAFLADKFGQSAPEVTPARLDGVTSANVDRSVLDAMAVAED
                     RAGFAIEVLAARGQTAGATLALSDMHKTAGQQLVALANGNFDDSGAQSSSSGQSDPRQ
                     KVYAIDQLLANPTTIADKASGQTVPTAAAIEMDCARAQIKAVTESKSSTESDMLLILA
                     ALAAKHAYTAFQLGYPATDAELFE"
     gene            complement(1967862..1968929)
                     /gene="blongannot.CDS.3704"
     CDS             complement(1967862..1968929)
                     /gene="blongannot.CDS.3704"
                     /note="Transcription termination protein NusA"
                     /product="Transcription termination protein NusA"
                     /protein_id="blongannot.CDS.3704"
                     /translation="MELDLTGIHKLAAEQGIDPETLDDALAEALRLAYLKTPHAAKHA
                     RVELDERSGNFTVWAADEIPVEPTEDNPYPVPKLGEEYDDTPRDFGRLAAATARQVIT
                     QLFRRAEDEKVFGAFSGQKGKLITGIIQQDASDPSNVHVAMGDVEAILPRREQVPGER
                     YRHGERIRVYVVNVARGIKGPEIVVSRSHPELVRKLFEREVPELVSGAVSIMAIAREA
                     GARTKIAVKANTDGVNPKGALIGPGGARVRAVMENLGPEKIDIVDYSDDPAKFVAAAL
                     SPAVATGVQVISEKNKTAIAFIHDDQLSLAIGKEGQNARLAAKLTGWKIGIESAEAHA
                     KKVAAEKAAQAAAEAAAPEAE"
     gene            complement(1964665..1967592)
                     /gene="blongannot.CDS.3703"
     CDS             complement(1964665..1967592)
                     /gene="blongannot.CDS.3703"
                     /note="Translation initiation factor 2"
                     /product="Translation initiation factor 2"
                     /protein_id="blongannot.CDS.3703"
                     /translation="MAKPRVYELAKVLNVDSKTVLEKLKDMGEFVKSASSTIEPPVAR
                     RLKAEFAKDNAKGDSKPVQQRRPAAPSAPASTSSSAPTPAAPARQASPASAHQQAPTP
                     GAPTPRPQGGARPGMPTPGRHGQNDNRENGRDNREGRENGRQSRPNDRRNNDRRNNQG
                     RPNNGQPVQHQNNRGNASAPRPHAQGGAGANGGNAASNAIPRPHAQGPRPGNNPFSRK
                     QGMHTPTPGDIPRPHPMARPTADNGRGGRPGRPGQGQGQGRGFRGGRPGQGGQGGPRP
                     GQWGHNRPGQGGGSQGAGQGGARGGFRGGQGGGNNFQGGGAPSNGPARGGGRGGRGGA
                     AGAFGRQGGKSSKARKNRLAKRHEYEELKAPTIGGVRIPNGNGQTIRLRQGASLADLA
                     EKINVNQAALVTVLFHLGQMATATQSLDEETFQILGEEIGWNIQLVSAEEEDKELLQQ
                     FDINLDEEELQDDEDLKPRPPVVTVMGHVDHGKTRLLDTIRKTNVIAREAGGITQRIG
                     AYQVTVNLEGEPRKITFLDTPGHEAFTAMRARGAELTDVAILVVAADDGVMPQTVEAI
                     NHAQAAKVPIVVAVNKIDVPGANPEKVRGQLTEFGLVPEEYGGDTMFVDISAKQNLHV
                     DKLLEAVLLTADAELDLRANPDMDARGATVEARLDKGRGAVATVLVQQGTLHVGDAIV
                     AGTSYGRVRAMLDENGQPMEAAGPSTPVQVLGLTSVPTAGDLFLVASDDRAARQIAEK
                     RQATERAAQLAKRRKVVSLEDFKKKFAESEIDMLNIVIKGDSSGSVEALEDSLMKIEV
                     SDEVGIQVIHRGVGAITQNDVNLATVDKAVIIGFNVRPNRQVADLAEREGVEIKYYSV
                     IYRAIEDIEASLKGMLKPEYEEVVTSHSEIREIFRSSKFGNIAGVMVQDGEVKRGTKC
                     RILRNGVATVNDLEISSLRRFKDDVQSVKEGYEAGINLGTFNDIELGDIIETFEMREV
                     ERK"
     gene            complement(1964041..1964514)
                     /gene="blongannot.CDS.3702"
     CDS             complement(1964041..1964514)
                     /gene="blongannot.CDS.3702"
                     /note="Ribosome-binding factor A"
                     /product="Ribosome-binding factor A"
                     /protein_id="blongannot.CDS.3702"
                     /translation="MAGTNPRAARIAALIQRVVASSIERELHDKRLASITVTEVRVTN
                     DLQIAKVYWTQLGHEGHEEGERKRAQQALDQAKGHLRSLVGHKAGLRLTPQLQFVFDE
                     VPGEAHEIEDILAVAKKRDEELARARATAQYAGDADPYKHDDEPSDDFEDDSDEE"
     gene            complement(1962876..1964039)
                     /gene="blongannot.CDS.3701"
     CDS             complement(1962876..1964039)
                     /gene="blongannot.CDS.3701"
                     /note="tRNA pseudouridine synthase B (EC 4.2.1.70)"
                     /product="tRNA pseudouridine synthase B (EC 4.2.1.70)"
                     /protein_id="blongannot.CDS.3701"
                     /translation="MLHTTPSGLLIIDKPQGVTSFDAVAAVRGALHIKKVGHAGTLDP
                     MATGTLVIAFGHATRLLNAIVAHDKTYEATIRLGLRTTTDDAEGEVLVDDEARSRWQT
                     LSAQLTEGGQSGEPTALPTASWQDLLTRTIATNFTGDIEQVPNTFSAIKINGQRAYDL
                     AREGKDVELKPRPVTISEFTVLDIRSGFVAGEQAAEPLREDANTGAIPALDVDVRISC
                     SSGTYIRALARDLGKELGVGGYLTRLRRTRVGRFALPDDASGLIAPEAMLDTRTHTVT
                     AHTDQKTFTNREGQTVTRNKCVLDTPEGLAGDERRNWLLDHALTMEQAARGAMPALDI
                     TPEEASELRFGRRIERTISEPTAAIVPQTHDVAAIIERANAHQAKPVTVFPLA"
     gene            complement(1961654..1962778)
                     /gene="blongannot.CDS.3700"
     CDS             complement(1961654..1962778)
                     /gene="blongannot.CDS.3700"
                     /note="Riboflavin kinase (EC 2.7.1.26) / FMN 
                     adenylyltransferase (EC 2.7.7.2)"
                     /product="Riboflavin kinase (EC 2.7.1.26) / FMN 
                     adenylyltransferase (EC 2.7.7.2)"
                     /protein_id="blongannot.CDS.3700"
                     /translation="MDITHLTPDAEGSIEWPSFSNDKKAVVTLGAFDGMHLGHQAVIK
                     RVVELAHQHDAFSVVILFDPRPAFVHGWVISHHGEEPAVQNVDAEALTSVDDRLHRME
                     QFGVDHVLVVHYTLAFAAMSYIFFLGRLTGKLGMRTLVLGQDAAMGKGREGDVKHIAN
                     LAAATGVFELDVVDDRGPGEVRIPRDFKPEAPSEWGEPVDPLANATKAERRAWSKKNQ
                     AKAMRAWSSTNVRYLLAHGRIQDANAILGAPHSIEGEVVHGEERGRTIGFPTANLGSD
                     IAGYIPVDGVYAGWLVDGENRWPAAISIGTKPTFSEKTGLNERVVEAYCITEEWIDLY
                     DHKVRVEFVGFLRPQVKFDGPDQLVDELKRNVEETKRLTA"
     gene            1960101..1961639
                     /gene="blongannot.CDS.3699"
     CDS             1960101..1961639
                     /gene="blongannot.CDS.3699"
                     /note="DNA repair protein RadA"
                     /product="DNA repair protein RadA"
                     /protein_id="blongannot.CDS.3699"
                     /translation="MAKSSVQYVCSECGWNGPKWYGRCPECGQWGTVEEFHEARPAAG
                     SRTAAPGRTSRTQSVTVANNARSAARPITEVGTESVERLGTGFSEFDRVLGGGVVPGS
                     VTLIAGEPGIGKSTLLLQTAGNIARVVAGDSTFRGAGQRSAQQSGRAQGNASNTVPMR
                     GNASSTHANTVLYISGEESQAQVRLRASRINAVEPNLLLASTTDLSTVLGLIEQNKPA
                     LAIVDSAQTIVSQEVDGISGGSTQVREVASALIDTAKTLDIPVFLVGHVTKDGSIAGP
                     RTLEHLVDVVCQFEGDSETALRMLRAVKNRFGPTDEVGCFDMSGEGIEEVTDPAGLFL
                     SGDGPDAANAAPVEGTCVTFTLDGHRSLPIEVQALVTTSVLPTPRRAVNGVDPSRIAM
                     LVAVLYRHSKLNLLSNDLYISTIAGGQAKEPGSDLAIVAALASAATSKPIARATCAIG
                     EISLTGQVRPVPRMEYRLREAARLGFTTAVIPPLRKPVHVEGLQLVESNTLSDALDAL
                     GVRK"
     gene            complement(1959341..1959973)
                     /gene="blongannot.CDS.3698"
     CDS             complement(1959341..1959973)
                     /gene="blongannot.CDS.3698"
                     /note="FIG00672514: hypothetical protein"
                     /product="FIG00672514: hypothetical protein"
                     /protein_id="blongannot.CDS.3698"
                     /translation="MTNSENSSTTQSHGKLIAVVVAAAVVIILAVLSAFVWPGWAIQK
                     NDGTSTTTQNSQQKTESSEPTKPTIDATALPDDASELLKAMPGSVLNYARTKADASTT
                     WNSASPLEEYTLTYSTGDAAKDVTLVAAQWSSADNAKTQYDALVAAQTGDESASGNVK
                     VSGNVTGAYVVKADASNSKNAVAIWQNDTVVFQATGTKEAVDRFYQKFPM"
     gene            complement(1959060..1959149)
                     /gene="blongannot.CDS.3697"
     CDS             complement(1959060..1959149)
                     /gene="blongannot.CDS.3697"
                     /note="FIG00545626: hypothetical protein"
                     /product="FIG00545626: hypothetical protein"
                     /protein_id="blongannot.CDS.3697"
                     /translation="MGSVIKKRRKRMSKKKHRKLLRKTRHQRK"
     gene            1958209..1958907
                     /gene="blongannot.CDS.3696"
     CDS             1958209..1958907
                     /gene="blongannot.CDS.3696"
                     /note="Ribose 5-phosphate isomerase A (EC 5.3.1.6)"
                     /product="Ribose 5-phosphate isomerase A (EC 5.3.1.6)"
                     /protein_id="blongannot.CDS.3696"
                     /translation="MDKAQQDALKKAAGIEAAKLVENGMIAGLGTGSTVKFLVDELGR
                     RHQEEGLEFTGVTTSRRTQAQAESYGIKIVDIDDVDHIDVTIDGADEVDKNFNGIKGG
                     GAALLWEKIVATNSNQIVWIVDESKVVDTIGKFPLPVEVIPFGAGQVIKKFEARGYKP
                     VLRLDADGKEVRTDENNFVVDLHLERIDHPQELAEDLINTVGVVEHGLFLNMVDKVIV
                     GDPNGPRVMTNANK"
     gene            1957206..1958078
                     /gene="blongannot.CDS.3695"
     CDS             1957206..1958078
                     /gene="blongannot.CDS.3695"
                     /note="Ribonuclease HI (EC 3.1.26.4)"
                     /product="Ribonuclease HI (EC 3.1.26.4)"
                     /protein_id="blongannot.CDS.3695"
                     /translation="MGWAWADHEQNAGGKPGHKHDDHGYDAGGATNGTNQIGELCAVL
                     EALRAHPGPEPLLIESDSQYAINCSTKWVKGWKKNGWKNSQKKPVKNKELIQAIDREI
                     SQRPGPVDFRWVKGHAGNEGNELVDELARTYAGDCRSGARDGYLPIEGWQSLLGSEYA
                     HGTDVPPDVQLVLDGKADAASLRKPAAATDQTDAARPETKSSSPLAAQSTQPVQSTQP
                     VQSTQPVQSTQPVPPAKPSGLTVSGTLTFSPAPKTSPYFNGQPMPIKGSIEIEGYVDG
                     DGNLTITNAPFVRH"
     gene            complement(1956678..1956830)
                     /gene="blongannot.CDS.3694"
     CDS             complement(1956678..1956830)
                     /gene="blongannot.CDS.3694"
                     /note="FIG00425012: hypothetical protein"
                     /product="FIG00425012: hypothetical protein"
                     /protein_id="blongannot.CDS.3694"
                     /translation="MLIAGNSKTVALGPGGMALAPGLPLGLGWFIRRRLGLDASDILD
                     RKLGLK"
     gene            1954903..1956519
                     /gene="blongannot.CDS.3693"
     CDS             1954903..1956519
                     /gene="blongannot.CDS.3693"
                     /note="Putative Dihydrolipoamide dehydrogenase (EC 
                     1.8.1.4); Mercuric ion reductase (EC 1.16.1.1); 
                     PF00070 family, FAD-dependent NAD(P)-disulphide 
                     oxidoreductase"
                     /product="Putative Dihydrolipoamide dehydrogenase (EC 
                     1.8.1.4); Mercuric ion reductase (EC 1.16.1.1); 
                     PF00070 family, FAD-dependent NAD(P)-disulphide 
                     oxidoreductase"
                     /protein_id="blongannot.CDS.3693"
                     /translation="MSISTPNAISTPSTSPTITTDALIIGFGKGGKTLAAKLSAAGRK
                     VVVAEASADMYGGTCINIGCLPSKSLILSAEQARRDGANSTPETREAAFEAAIKEKRR
                     VTSMLRDKNYHKLADQDNITVITGRAHFTGPHSVEIATAEGPVAVTASKIFINTGATP
                     RIPDIPGIHTTPGVYTSTGLMDLDDMPQRLVIIGSGFIGLEFASMFADFGTAVTVLQH
                     NAEFLPREDADVAAAIRAQLEAQGVKFLFNADTKAIAPAADGGVRLSVAVKGMTRGAS
                     QACDSTPAGTGNAHTDITGATDTTTTTSPTSNPTDHATMSHVQTKPSDDGEPRFAEPA
                     EARFCLTTDAVLVATGRTPNVEGLHLEAAGVELTERGAVKVDELLRTTAADIWALGDV
                     NGGPQHTYISLDDYRVVWSQLNGSDRPYTVKDRKHVPSSTFLATPYSRVGLNEREAKA
                     AGLDYVVKRLPVAAVPKAQVMRRPDGLMKAIVERNTGRILGAMLLSVESHEVINIVKL
                     AMDLDAPASTLRDMVFTHPTIAEALNDLFA"
     gene            1954347..1954769
                     /gene="blongannot.CDS.3692"
     CDS             1954347..1954769
                     /gene="blongannot.CDS.3692"
                     /note="Predicted transcriptional regulator"
                     /product="Predicted transcriptional regulator"
                     /protein_id="blongannot.CDS.3692"
                     /translation="MNGDHSLAVHALVYLDHRATHLPSQILAENICTNAARVRKVMRP
                     LASAGLIATKEGAEGGYALARPAAEITLRAVAEATGTTFVKVNWTPGDVHEDCLVSSS
                     MGAVMNDIYAGLNRTCLEQLEHTTIHDITEQIFSERKG"
     gene            complement(1953019..1954116)
                     /gene="blongannot.CDS.1718"
     CDS             complement(1953019..1954116)
                     /gene="blongannot.CDS.1718"
                     /note="narrowly conserved hypothetical protein"
                     /product="narrowly conserved hypothetical protein"
                     /protein_id="blongannot.CDS.1718"
                     /translation="MNRMTDGITNYGALPGSIYDQPPEESEAVFVPPEFAGSFSTDSK
                     YPTSRDSSSPNSGAHDSAATPTMSESLAQRRRDMVARCTEEAKRAGKKLLFGMTTSLA
                     LQSVPIPADCDLDSAKLHTVSSVKSKRFRTRHAPLQTHIWKHAAKAANVEMNQHVFAL
                     DLFHVWAQLAPYVSFESLIVLGDAVIAATSKQPVLAKDRDAAAIYQDLVKFVERFTRF
                     RGRPSCVRALPLISPGADSPKESEERLSLVAHGIPQPVANYVVPDAAFASGAPITLDL
                     AWPEFKVAVEYDGDHHRTSKAQWRRDQEKRGVLVGRRWLVFVATAASIANEDARAEFA
                     FNVARALASRGAVFEFHVVAMSLEELSQSLL"
     gene            1951607..1952794
                     /gene="blongannot.CDS.3690"
     CDS             1951607..1952794
                     /gene="blongannot.CDS.3690"
                     /note="Mobile element protein"
                     /product="Mobile element protein"
                     /protein_id="blongannot.CDS.3690"
                     /translation="MCEARRAEYVRLLDEEGMNFTQAAHAVGVSKRTGKAWRNGRTRA
                     TGRNEKPLVDWYRSTMDKPKTLHPRYLSQEERIQIADRLRLGDSIRAIARLLGRDPGT
                     VSREVERNRNPESGGYEPYRAQQKAADRLKRPKPRKAAEGTRLWDEIAAGLRRHWSPE
                     QIANRLRLDFPDNGDMHASVETIYQAIYLQARGELKQELKRAMRQGRTARRPQGGQGR
                     KPRFREPMAMISERPPEIEDRAVPGHWEGDLITGSRNKSAIGTLVERTTRFTILLHLP
                     DGHDAEHVQQAIIDKMQHLPKLLRNSLTWDQGAELALHKRIGASLDMAVYFCDPHSPW
                     QRGTNENTNGLLRQYFPKGTDLSVYPEDYLDAVAEELNDRPRKTLGFMKPSEKIIELL
                     DAA"
     gene            complement(1951298..1951564)
                     /gene="blongannot.CDS.1716"
     CDS             complement(1951298..1951564)
                     /gene="blongannot.CDS.1716"
                     /note="site-specific recombinase"
                     /product="site-specific recombinase"
                     /protein_id="blongannot.CDS.1716"
                     /translation="MFPATVFVSVASGHLTLLAVGQVLQRSLEPACVIVVDWGGGRCI
                     GRGFAPMGVGRYACFADFCVASHGPSGNGCDGCGRNGVFPGFPV"
     gene            1949228..1950904
                     /gene="blongannot.CDS.3689"
     CDS             1949228..1950904
                     /gene="blongannot.CDS.3689"
                     /note="Phosphoglucomutase (EC 5.4.2.2)"
                     /product="Phosphoglucomutase (EC 5.4.2.2)"
                     /protein_id="blongannot.CDS.3689"
                     /translation="MVANNAGQPATPADLINVDEVIGKYYDLVPDPEVPEQRVIFGTS
                     GHRGSSLKTSFNEAHIIAISQAIAEYRKKAGVTGPLYLGSDTHALSGPAKKTAIEVLV
                     ANGVHVRVDSRDDFVPTPVVSQAILTHNRAADGTQRFEGEGLADGIVVTPSHNPPTDG
                     GFKYDPVTGGPAPAETTNAIAARANELLGDFKSIKRVPYEEAIKSEYVEGFDFREHYV
                     DDLENVIDFDVIRNSGVRLGIDPLGGASVNYWPLINEKYGLNIGVVRPEVDPTWRFMT
                     IDHDGKIRMDPSSPYAMKGLVDELNAGAWDKYDLVGGTDPDADRHGIVCPNWGVMNPN
                     HYIAVCVEYLFGGNRPGWPEGAAVGKTLVSSSLIDRVAASINAKVIEVPVGFKWFVDP
                     LFSGEVAFGGEESSGMSFLRKDGRVWTTDKDGLIPDLLAAEITAKTGKNPAQLHQEQV
                     ERFGESWYKRVDTPTTLEQKAKFAKLTGDDVAATQLAGEDITAKLTEAPGNHAKIGGL
                     KVTTKDNWFAARPSGTENIYKVYAESFVSPEALDKVLDEATVVVDKALSE"
     gene            1947587..1949140
                     /gene="blongannot.CDS.3688"
     CDS             1947587..1949140
                     /gene="blongannot.CDS.3688"
                     /note="D-xylose proton-symporter XylT"
                     /product="D-xylose proton-symporter XylT"
                     /protein_id="blongannot.CDS.3688"
                     /translation="MTTTTASPVSKQTASAAQETGATGAAATAIETIETGVAGVADAA
                     TNAAANAIEDLEAAESRGFSTRFPLNSAFIFTFGALGGMLFGFDTGIISGASPLIESD
                     FGLSVSQTGFITSSVLIGSCAGALSIGALSDRFGRKKLLIVSALLFLLGSGLCASSTG
                     FAMMVCARIILGLAVGAASALTPAYLAELAPKERRGSLSTLFQLMVTFGILLAYASNL
                     GFLNHNLFGIRDWRWMLGSALVPAALLLLGGLLLPESPRYLVNKGDTRNAFKVLTLIR
                     KDVDQTQVQIELDEIKAVAAQDTKGGVRELFRIARPALVAAIGIMLFQQLVGINSVIY
                     FLPQVFIKGFGFPEGDAIWVSVGIGVVNFVSTIVATLIMDRFPRKGVLIFGSIVMTVS
                     LAVLAVMNFVGDVAVLAVPTMILIAFYILGFAVSWGPIAWVLIGEIFPLSVRGIGSSF
                     GSAANWLGNFIVSQFFLVLLDAFGNNVGGPFAIFGVFSALSIPFVMRLVPETNGKSLE
                     EIEEEMTKR"
     gene            complement(1944689..1947100)
                     /gene="blongannot.CDS.3687"
     CDS             complement(1944689..1947100)
                     /gene="blongannot.CDS.3687"
                     /note="PTS system, beta-glucoside-specific IIB 
                     component (EC 2.7.1.69) / PTS system, 
                     beta-glucoside-specific IIC component / PTS system, 
                     beta-glucoside-specific IIA component"
                     /product="PTS system, beta-glucoside-specific IIB 
                     component (EC 2.7.1.69) / PTS system, 
                     beta-glucoside-specific IIC component / PTS system, 
                     beta-glucoside-specific IIA component"
                     /protein_id="blongannot.CDS.3687"
                     /translation="MANASNATPAVIAACIVDAVGGSANITNLTHCATRLHFELDDAG
                     QVSQHGLESIPGVLGAFPRTGNRYQVIIGGAVASVYEQIVRMQAARLTPATQLPSAAS
                     RPTQSAQSTQSTQSTQSTQSTQSTQSTQSTQSTQSTQSTQSTQSTQPTQPTQSAPNLS
                     DDVAPLRDTDTEQSHGPANTSRHFMPRTIREWGSAARARAAAFFDYLSDSFRPILGVL
                     LGASLVIAIVNVIVALGIVPDGETSTGWILLKAIWEGVFTVLPIMIAYNAAKKLDVDP
                     WLGGAIMAALMTPQFTGVMSGMSGTSVSSALSGAIQCSANAVFGTETCTVSAFGIPIQ
                     LNDYGGNVFVPLLMAAVLAVVYHGLKRVIPDSVQLVFVPFLSLVVVFALTILVIGPLG
                     IWLGGGLGAATAWLNAHVPFLFALIIPMLYPFLVPLGLHWPLNALMLMNIQALGYDFV
                     QGPMGVWNFACFGATAGVLVLAVRGKDSAMRQTAVGALLAGLLGGVSELSLYGIHLHH
                     RRVYRWLLAGCAAGGVTSAVLGWLFPSVLPSGQMVRGVTTTAFAFSSLLTIPVFDRMW
                     VYALSIAVAFVMAMVLTVLFGYRTPPRATEAQMVSAGENVRSQDAVRGIGATSSDAES
                     AEDSPSRPASDRTPDSNAILSPVAGRLMNLEATGDPVFASRALGEGVGVVPETTGETA
                     VLAPVSGMLKTVARTGHAFGIKTDGGIEVLVHIGIDTVDMDGEGFAVVVAKGERIAAG
                     EPLATVDFGKVAAAGHSVVVVVTVVNAAELTVVTPLIGDGSGDNNGGDCKTVSAGSPI
                     IDVEQ"
     gene            complement(1943832..1944692)
                     /gene="blongannot.CDS.3686"
     CDS             complement(1943832..1944692)
                     /gene="blongannot.CDS.3686"
                     /note="Beta-glucoside bgl operon antiterminator, 
                     BglG family"
                     /product="Beta-glucoside bgl operon antiterminator, 
                     BglG family"
                     /protein_id="blongannot.CDS.3686"
                     /translation="MTLRKDAMEILRVFNNNVVLAKGGDGGEVILTGRGLGFQAKPGQ
                     TVDESKVVRTFVPSDGRDPDHLAQMLADIPPEIIRVVVESMQEAGLGERETGSTTLVM
                     ALSDHVANAVERVRRGIDITYPLLGEVSNLYPQEYAQGRAMLASLNARLDVTLPDGEA
                     TALAMHLVNAGFATGDLSYTYTMTGVIQQLLDIIDHSYGITLDRSSVNVGRFITHLRY
                     LFVRIHQHQQLTDEPAPVMKVIRESYPAALRCARTIASLLELRLDTDISDDETAYLAM
                     HVARVTGHAS"
     gene            1942646..1943827
                     /gene="blongannot.CDS.3685"
     CDS             1942646..1943827
                     /gene="blongannot.CDS.3685"
                     /note="FIG00672197: hypothetical protein"
                     /product="FIG00672197: hypothetical protein"
                     /protein_id="blongannot.CDS.3685"
                     /translation="MPQPALTVFLIIAAIAIVVVLIAVIVIALRAQRRRKLAQTLEKR
                     RDDEVQYAFIVNPSKPQAEARRLHIQRFCEAKGLNRIRFYDTQLDKDGRVCALEALED
                     GADVVIAVGGDGTVRTVASAVSGTGHALGIIPIGTGNLFARNMGVPVDDIDAALTVAT
                     SHGSRLVDMGRLTLLDHPEDDHGHAFLIIAGIGFDAAMIDDTNPELKANISWLAYFVG
                     GVKNLFAPKFRGTLTVTSADGSTHTIKNLDFRTVMAGNCGQIPMFSLMPAASYDDGLL
                     DFEIIDTTGGILGWANLFGDVVHQTIIGKPEQNPLSTNSTIEQVQGVSAEITLEKPAK
                     AQVDGDMLPETKHIRFSVDHRALIVRVPDASALEKTAQAAASNATSDFAEMTGTLEPI
                     R"
     gene            complement(1941126..1942412)
                     /gene="blongannot.CDS.3684"
     CDS             complement(1941126..1942412)
                     /gene="blongannot.CDS.3684"
                     /note="Seryl-tRNA synthetase (EC 6.1.1.11)"
                     /product="Seryl-tRNA synthetase (EC 6.1.1.11)"
                     /protein_id="blongannot.CDS.3684"
                     /translation="MLDIQFIREHTDIVKESQRKRGESVELVDEVLSSDTARREALKA
                     FEEARAQQKEIGKKVASAPADEKAKLIAETKELSQKVSEYKSKADSAAEEYTTAMWKL
                     SNIVEPEAPEGGEDDYVVVKKVGQIRDFAAEGFEPKDHLTLGTGVAGIDMRRGVKVGG
                     SRFYFLRGQVARMQIAMLTMAVDQAEEHGFTLAITPTLVRPEVMRGTGFLNSHADEIY
                     RLREPDDQYLVGTSEVALAGMHENEILDLGNGPLRYCGWSSCYRREAGAAGKDTSGII
                     RVHQFDKVEMFVYAKQEDSYKEHEHLLAMEQEMLAKVEVPYRIIDTAAGDLGSSAARK
                     FDCEAWVPTQGRYRELTSTSNCTEYQARRLNIRERMEDGGTRPVSTLNGTLATTRWLV
                     AIMENHQQKDGSIEIPKAMRAYMGGKEVIEPTKWEA"
     tRNA            complement(1940859..1940946)
                     /gene="blongannot.rna.41"
                     /note="tRNA-Ser-TGA"
                     /product="tRNA-Ser-TGA"
     gene            complement(1940476..1940631)
                     /gene="blongannot.CDS.3683"
     CDS             complement(1940476..1940631)
                     /gene="blongannot.CDS.3683"
                     /note="Conserved hypothetical protein"
                     /product="Conserved hypothetical protein"
                     /protein_id="blongannot.CDS.3683"
                     /translation="MNHITMHGSLTVNGRTVIVHMGDGEANATVDGTHFNVRSLWQLY
                     QLLRLLV"
     gene            complement(1938805..1940121)
                     /gene="blongannot.CDS.3682"
     CDS             complement(1938805..1940121)
                     /gene="blongannot.CDS.3682"
                     /note="solute-binding lipoprotein"
                     /product="solute-binding lipoprotein"
                     /protein_id="blongannot.CDS.3682"
                     /translation="MVSRNKRIVAAFAAVAAMGMGLAGCGSDTAGDTKTTDDGGVVNI
                     TYMHRLPDSEGMTLVNDIVAKWNKQHPDIQVKATKFDGKASDMIKKLETDVKSGEAPD
                     LAQVGYAELPEVFTKGLLQDVTQYAEQYKNDFASGPYSLVQVGGKAYGLPQDTGPLVY
                     FYNKAEFEKLGITEIPQTADEFIAAAKTAAAAGKYIMSYQPDEAGNMISGLAGASGGW
                     YKVKGDSWVVNTETDGSKATADFYQQLLDAKAATTNPRWDPSFDASIKDGSLIGTVAA
                     AWEAPLFMTSSGGTGSGEWQVAQLGDWFGNAGKTGPDGGSAVAVLKNSKHPKEAMEFL
                     DWFNTQVPDLVSQGLVPAATTEDAETPSEWSTFFGGQDIMKEFKTANNNMGDFTYMPG
                     FSAVAAKMNETAAKATDGSGKVADIFSDAQTTSVDTLKNFGLSVSE"
     gene            complement(1937641..1938612)
                     /gene="blongannot.CDS.3681"
     CDS             complement(1937641..1938612)
                     /gene="blongannot.CDS.3681"
                     /note="Predicted galacto-N-biose-/lacto-N-biose I ABC 
                     transporter, permease component 1"
                     /product="Predicted galacto-N-biose-/lacto-N-biose I 
                     ABC transporter, permease component 1"
                     /protein_id="blongannot.CDS.3681"
                     /translation="MTATTKTAKTGVARRADKPKASDAVKRENRTGWAFMAPFGILFA
                     LVFILPIIWAIYSSFFRQVTTGGGAYGGGELVDKFVGLQNFQYVITSGNFWAGVGRVV
                     LYTVIQVPVMIIAALALAMLIDSYIVKHITAFRLSYFLPYAIPGVVASIIWVYLYNGQ
                     ISPIVKGLAAIGIKVNFFGDNVVLGSMANITTWTFTGYNMLIFLAALQAIPHDLYEAA
                     RIDGASGFQIAMKIKLPNVRAAALLAMLLSIVGTIQLFNEPQVMSISDPSISKSYTPM
                     MMALNTSQGTLTPGGDGPASAVAIVMALIAGVLAVVYTLVERKVNAE"
     gene            complement(1936685..1937644)
                     /gene="blongannot.CDS.3680"
     CDS             complement(1936685..1937644)
                     /gene="blongannot.CDS.3680"
                     /note="putative sugar ABC transporter, permease component"
                     /product="putative sugar ABC transporter, permease 
                     component"
                     /protein_id="blongannot.CDS.3680"
                     /translation="MSTVEATDKESRAVARARKKADRIRDKHANDLPRSMQPSALVKT
                     ITIVVLVFALIYFLFPIYWAIIASTKTPSQMTGSNGLWFAVGLSDLPAAIAKNYGTLI
                     GWTRGQFWRWVLNSLIYSGVSALVGTLVAVMAGYATAKFNFKGKNLAIGVIMGCMLMP
                     AALLTIPQYSIFHAMHLTNTMLSIIIPCCVSPFGFFLGRVYAQTSVPNELLEAARIDG
                     ASEARIFFTIVLRILAPAMVTIFLFLFVATWNNFLLPLMMVSSDTLKPVTLGLYGMVS
                     LATFTDRGALMMGALLGVLPVIVLFLGLQRYWQAGLAAGAVKG"
     gene            complement(1933972..1936227)
                     /gene="blongannot.CDS.3679"
     CDS             complement(1933972..1936227)
                     /gene="blongannot.CDS.3679"
                     /note="Lacto-N-biose phosphorylase (EC 2.4.1.211)"
                     /product="Lacto-N-biose phosphorylase (EC 2.4.1.211)"
                     /protein_id="blongannot.CDS.3679"
                     /translation="MTSTGRFTLPSEENFAEKTKELAELWGADAIRNSDGTHLDEAVL
                     ALGKKIYNAYFPTRAHNEWITLHMDETPQVYLLTDRILAESDTVDIPLMESFFAEQLK
                     PNRDADPHKYWEVVDRTTGEVVDSANWTLDADEDTVHVSGVAAWHEYTVSFLAYIIWD
                     PVEMYNHLTNDWGDKEHEIPFDIYHPATRKFVFDTFEQWLKDSPQTDVVRFTTFFYQF
                     TLLFDEKRREKVVDWFGCACTVSPRALDDFEAKYGYRLRPEDFVDGGAYNSAWRVPRK
                     AQRDWIDFLSGFVRENVKQLADMSHAAGKEAMMFLGDQWIGTEPYKDGFDELGLDAVV
                     GSIGDGTTTRMIADIPGVKYTEGRFLPYFFPDTFYEGNDPSIEGLDNWRKARRAILRS
                     PISRMGYGGYLSLAAKFPKFVDTVTHIANEFRDIHDRTGGVAAEGELNVAILNSWGKM
                     RSWMAFTVAHALPNKQTYSYYGILESLSGMRVNVRFISFDDVLAHGIDSDIDVIINGG
                     PVDTAFTGGDVWTNPKLVETVRAWVRGGGAFVGVGEPSSAPRFQTGRFFQLADVIGVD
                     EERYQTLSVDKYFPPVVPDHFITADVPVDPAAREAWEQAGYRIPLSGCGGGQSIKPLG
                     GIDFGEPVLNTYPVNENVTLLRADGGQVQLATNDYGKGRGVYISGLPYSAANARLLER
                     VLFYASHNEDKYAAWSSSNPECEVAHFPEQGLYCVINNTDQPQKTTVTLADGTTEDFD
                     LPDSGIAWREA"
     gene            complement(1932865..1933944)
                     /gene="blongannot.CDS.3678"
     CDS             complement(1932865..1933944)
                     /gene="blongannot.CDS.3678"
                     /note="N-acetylhexosamine 1-kinase"
                     /product="N-acetylhexosamine 1-kinase"
                     /protein_id="blongannot.CDS.3678"
                     /translation="MTESNEDLFGIASHFALEGAVTGIEPYGDGHINTTYLVTTDGPR
                     YILQQMNTSIFPDTVNLMRNVELVTSTLKAQGKETLDIVPTTSGATWAEIDGGAWRVY
                     KFIEHTVSYNLVPNPDVFREAGSAFGDFQNFLSEFDASQLTETIAHFHDTPHRFEDFK
                     AALAADKLGRAAACQPEIDFYLSHADQYAVVMDGLRDGSIPLRVTHNDTKLNNILMDA
                     TTGKARAIIDLDTIMPGSMLFDFGDSIRFGASTALEDEKDLSKVHFSTELFRAYTEGF
                     VGELRGSITAREAELLPFSGNLLTMECGMRFLADYLEGDIYFATKYPEHNLVRTRTQI
                     KLVQEMEQKASETRAIVADIMEAAR"
     gene            complement(1931271..1932818)
                     /gene="blongannot.CDS.3677"
     CDS             complement(1931271..1932818)
                     /gene="blongannot.CDS.3677"
                     /note="UDP-glucose hexose 1-phosphate uridylyltransferase"
                     /product="UDP-glucose hexose 1-phosphate 
                     uridylyltransferase"
                     /protein_id="blongannot.CDS.3677"
                     /translation="MNDQLTEVYASIDALIDYALAHLDLDPRNADWTRNQIFALFRLD
                     SYPGPKTTTSAASVSDVVQDIVGSRSQAPYGEKTPDPLLAAFRAAATTAGLFKPEEGP
                     AYADTIMGILSANPADLDDRFLLVEHRDGGMAAMQWFYDYCVANNYVKRAQLDRNPRF
                     DSHGLTVTINLAKPEFKNMKKAAAGNAVAGGYPKCTICHENEGFAGRDKRTLRTLPVT
                     LGGESWFWQFSPYGYFDQHGICVNTDHTPMHVDRDTFGHLLDFVDRFPGYFLGCNAAL
                     PRIGGSVLAHDHYQGGGELLPMHKAATWAAFTLADYPDAVVEILDWPGTAVRVVSKSR
                     QSIIDVSDIIREAWVGYDDAANGIASHDADGNRQSALSPSAIITERGYEMSLIFRNNA
                     ISDEYPEGIFHAHPEYWPVKQEPIGLIEAQGLFILPGRLVDQLGIVEEALAEGRDLPD
                     EVSEFSLEWGELAETLAGNHDREAIRQAVHDELGSVCYRILGNTAVFKQKATTQTFLE
                     SLGFAAR"
     gene            complement(1930179..1931201)
                     /gene="blongannot.CDS.3676"
     CDS             complement(1930179..1931201)
                     /gene="blongannot.CDS.3676"
                     /note="UDP-glucose 4-epimerase (EC 5.1.3.2)"
                     /product="UDP-glucose 4-epimerase (EC 5.1.3.2)"
                     /protein_id="blongannot.CDS.3676"
                     /translation="MTTVLVTGGAGFIATHTDIELLNKGYDVISVDNYGNSSPVALER
                     VEQITGKPVKRYDGDVRDEALMERVFAENNIDWVIHFAGLKAVGESVAKPIEYYDNNL
                     YSTLVLLKVMKKHNVKKIIFSSSATVYGTPKELPITEETPTGGTTNPYGTSKLFQEQI
                     LRDVHVADPSWTIVLLRYFNPVGAHESGLLGEDPKGIPANLTPYVAKVAVGELKEVQV
                     YGDDYDTPDGTGVRDYIHVVDLAKGHVAVIDHIDKEGVFVYNLGTGHGYSVLEVIKAY
                     EKAAGHPIPYAIKPRRPGDIAACYADASKAEKELGWKAELTIDDMAASSLNWQTKNPN
                     GFRDAE"
     gene            1929436..1930131
                     /gene="blongannot.CDS.3675"
     CDS             1929436..1930131
                     /gene="blongannot.CDS.3675"
                     /note="two component transcriptional regulator, LuxR 
                     family"
                     /product="two component transcriptional regulator, 
                     LuxR family"
                     /protein_id="blongannot.CDS.3675"
                     /translation="MSENETAKIRVAMVDDHEMFRAGVIATLRDSFDIVGQAADVPGS
                     VAMIAQTKPQVVLLDVHVPGGEGGGGAEILAKSRPYSPTTVFLALSVSDAPQDVGSVI
                     RAGAQGYVTKTITGADLISSIKQVHEGYAVFSPKLAGFVLSTFQGVPAAGSDGGADGA
                     ARAHDEELDRLSAREQEVMRLIARGYTYKEVAAELFISIKTVETHVSSVLRKLQLSNR
                     TELTRWAADRRIV"
     gene            1928156..1929439
                     /gene="blongannot.CDS.1700"
     CDS             1928156..1929439
                     /gene="blongannot.CDS.1700"
                     /note="COG4585: Signal transduction histidine kinase"
                     /product="COG4585: Signal transduction histidine kinase"
                     /protein_id="blongannot.CDS.1700"
                     /translation="MTSSPEPLLPARMPLMRPRQGRWLTGVCKGIALHLGIGVAWVRI
                     AFIALTVLYGAGIIAYVFLWVFMPAGDPVAAAARTVPVNQAPLARGNQPLAAHDDESA
                     AAPESLSEAIQRAPKPAVVALAGFALMATGLLLTSTGADVQIVFPLLVGLGGIALAWM
                     NLSPRGTQLLSMLGGIALIFMGWALYVHNVSIPGWGTSPRRIVASGFVMIVGIVVAVM
                     PWANAMLQRLTHEQALKEREEERADMTAHLHDGVLQTLALIQLNSEEPTTVFALARSQ
                     ERELREWLYQERSTSDRSVGAGLKQIAAEVEDEHGKPIEVVTVGDARPSAQTDALLDA
                     TRQALVNAVTHGGEPVSLYCEASDTMVEVFVRDHGEGFDMDAIPPDRLGIRESIIGRI
                     KRRGGTVEIVSRAGWGTEVRMHMPIALKAAQGEHR"
     gene            complement(1926321..1927388)
                     /gene="blongannot.CDS.3673"
     CDS             complement(1926321..1927388)
                     /gene="blongannot.CDS.3673"
                     /note="FIG00424637: hypothetical protein"
                     /product="FIG00424637: hypothetical protein"
                     /protein_id="blongannot.CDS.3673"
                     /translation="MPSVMPGTVPGAMPGTVPNGPFAPDRMNATAYAPTESKRRKPAG
                     PIVVLSILGLTFLSFAGLMGLIWVNDMGIIGIMRLGTIWIAAVCIVMGLVVIILGFRG
                     RRTGGLIPLGLVAGGCALCMTIVSGTYGVYYRDLGASGINTVVSLSQSVSARNSDGMN
                     DVQKDGIFVADASDATFETLQQGVAFSGENYNTDQAIIDWSDWDKTHGPHTVKMLDGK
                     TSISNCPVGTITIAATQAQVHIVLPDSCTYAFGTADSYYSTSSDVGGKYEMVYNNYMG
                     PSFVFFEAESATNGPDHEWLYKESAMPDNGPELKINIPYVVEARVNVVYASDWEGSTF
                     QPLADIYDGNSTSKNTTEQSE"
     gene            complement(1925584..1926291)
                     /gene="blongannot.CDS.3672"
     CDS             complement(1925584..1926291)
                     /gene="blongannot.CDS.3672"
                     /note="FIG00423922: hypothetical protein"
                     /product="FIG00423922: hypothetical protein"
                     /protein_id="blongannot.CDS.3672"
                     /translation="MTDETKEFASIEDATPTTAIPSETDATTATTTMVTVDDRTDTTV
                     LPSAADDDETAVLPVPDNHADASVSDVDTQATAASPSPIEPTTDRIALETVADAVEGD
                     GGPIPSADDVPMYAASSARPPYGQSQTAGKPCQPGGSAKNVQSAKNVQNAKDVKSAKN
                     IQKQSTSAPTVVFGLLGVIIGVIALVFGYISPDRMISLFSPNPQLLTAVICAVVGLIL
                     VIVAVVWAIVGAVKKRK"
     gene            complement(1923879..1925480)
                     /gene="blongannot.CDS.3671"
     CDS             complement(1923879..1925480)
                     /gene="blongannot.CDS.3671"
                     /note="hypothetical protein"
                     /product="hypothetical protein"
                     /protein_id="blongannot.CDS.3671"
                     /translation="MKRISVRRVASVIVTAMAMTLVFATLGWAMMPQWNTRPYTKHIV
                     IASADTTITPAHANIPHEGRYRTRETRLSIKTGDGVTLPAVLREPVGAPGPRPACLFI
                     HGSGTSGAEDFGDIANAMASAGIVTLVPAKRNDNYTVLHRDYPRFAREYGRSLDVLRG
                     RIGVDPAKTGIYAESEGTWIATILTSKRQDIAFAVLTSAPVFNGREQMAMAVSAYTHE
                     AGAPKPVVKDMAKLMSLDYAPFDLAYADFDADRYLKSLTMPVLVNYGTYDTAMPIEQG
                     AQRIIATANKSGNENVTVRYFAGNHQMRAGEGLFTPNLPLAEGYTQALENWVNGVTAG
                     TKADGWATPQVAGATPHQRFAASQRTRSGIVGSLGVLAGLMVAGPVLIVMAAILGIGL
                     TVFSWLQTLLAGRRSVATVRAVHATPSELGAAQRRMLHGIAGLSAGIGTAVMVITGLL
                     YGYMSAVGVSAVLVMPQPRLFAVGWVVLRIATMLLVVLFAWEMERVWYCRADIVGVRR
                     VICVMVALGTLATLMTLAFWGLFSL"
     gene            1923097..1923729
                     /gene="blongannot.CDS.3670"
     CDS             1923097..1923729
                     /gene="blongannot.CDS.3670"
                     /note="FIG00423972: hypothetical protein"
                     /product="FIG00423972: hypothetical protein"
                     /protein_id="blongannot.CDS.3670"
                     /translation="MTNELTDDELREAIVRHEWDQFQRTNNEGGRAACQGNWPVFHQM
                     RLAQFLTWERPLLTSYAADLDAADHVGRNLVTEKYGRMMASTAPENFTKNIEPYIPRL
                     SEERAARQEQVIAQQVAWAKDFRERYPKLGEAMRALTTTEDTPSATSFETYLRGELGT
                     YSDQTFERYEAMIGERAAASPQRNITEETLLHTVQLGGFDTLEEAEASQA"
     gene            1920658..1923021
                     /gene="blongannot.CDS.3669"
     CDS             1920658..1923021
                     /gene="blongannot.CDS.3669"
                     /note="FOG: TPR repeat"
                     /product="FOG: TPR repeat"
                     /protein_id="blongannot.CDS.3669"
                     /translation="MDEEALLKQFAAQFAHGPDDADDTDAAAAAQGADSTANQVADDA
                     DQSPATFDTQQFLNGLDAIFDRHTAATEAGPYLEQAMVDAENAGDEAGLLTVLNETMG
                     FYRSQGRHKENQWIVQRALELAARMGLTTGTSEAWATTLINCATSMRAAKQYDQAEDL
                     YHQAQSVCRHSLVPTDRRLAALHNNLSMLYSETNRPDKAELELREALRIIEASSVNPD
                     ADIDVSSSHTNLALTLLTEHKLEDAHWHAAKALEIYRTGHLEHSAHYASALAGFAQVC
                     FAERRYADAVTGYRHALAVIEECYGKDTDYWRITADNLRQAEEAAAQAGVTVDNAGVA
                     GDAGALPQSGSRLPNSPAQGKTGANAASSPSTVSVSTGSAGAAEAVSACPVSGLKLAR
                     AFWTQMGKPMIAAKYPQYAGRIAAGLVGHGSECYGFDDAYSQDHDFGPRFCLWLTDED
                     YAAIGEQLEVDYEALPRKFSVDAQGRVTFEAHARSDASGAFPSAGAGSTVIPDAANAP
                     TPGTATHDTATAESGAASSDVAEAMTTPIDAPLSPVTPRAQGTNRRDGVFRIGDFFES
                     ITGYHTAPAQTAPHEWLMLQESTLAAATNGEVFADPTGLFSKTRQGFKNMPDDVRLAL
                     ISKRLGMIAQAGQYNLPRSLKRGDGAAAWLSIHEFVQATASLVFLVNVPMVVGYMPYY
                     KWQFAALRKLSGSMFALLPNVGEQLETVMRLSSAACYGGAGFGEGGKGAAPAIEKIND
                     IVEQIAVDIVKELKREHLTTSGETFLEWQRPYVEDHIASDDPVLKSL"
     gene            1920248..1920571
                     /gene="blongannot.CDS.1694"
     CDS             1920248..1920571
                     /gene="blongannot.CDS.1694"
                     /note="Protein AraJ precursor"
                     /product="Protein AraJ precursor"
                     /protein_id="blongannot.CDS.1694"
                     /translation="MTAVLTFWIAIGLFFTSAPQQLLMTEAGQGGGELIAGAAVQVAF
                     NFGNAIGSIVGGAMLTTFSMNYRYTGLGGMPLALLAVGLLAFYSWRCETDTDAIHRLR
                     ETKVD"
     gene            1919395..1920240
                     /gene="blongannot.CDS.1693"
     CDS             1919395..1920240
                     /gene="blongannot.CDS.1693"
                     /note="Protein AraJ precursor"
                     /product="Protein AraJ precursor"
                     /protein_id="blongannot.CDS.1693"
                     /translation="MKKSLLALASGAFILGAAEFVMMGILPQAAAATGVDIPTAGHYI
                     SAYAIGVCFGTLILVFGRKVPPKDLIILFMVIALVGNLASAFSVNAAMLVVARFVAGL
                     PHGAFFGTATLIAKTLAEEGKEAQAVSVMVTGQTVANMLGVPAGTLMAEFLSWRLAFG
                     ILAAWAAMTIVLASAWIPYVAPIKDAGIAGHPPWPVGDFGRRVHRQCRCVLLVELRLP
                     LAAENRRMVVFPGADADDACRLWYGHRRSAWRSSDRPLEACRRGRNRSVHLLPRLVAG
                     AYHSG"
     tRNA            1919099..1919175
                     /gene="blongannot.rna.31"
                     /note="tRNA-Pro-CGG"
                     /product="tRNA-Pro-CGG"
     gene            complement(1917212..1918894)
                     /gene="blongannot.CDS.3665"
     CDS             complement(1917212..1918894)
                     /gene="blongannot.CDS.3665"
                     /note="Lysyl-tRNA synthetase (class II) (EC 6.1.1.6)"
                     /product="Lysyl-tRNA synthetase (class II) (EC 6.1.1.6)"
                     /protein_id="blongannot.CDS.3665"
                     /translation="MAEVVENTENTENETPAVPQMSTVERAEMLLKQDATIREKIKSG
                     ATLDEAVDPSNKEFGPLAHPEQVQMRVAKRAMMLEAGIAPYPVHLDVTDTIEAVRAKY
                     DGKLEAGEETEDMVGIAGRVLFLRNAGGLCFVQLSAGDGTKIQGMISKKEIGADSLKQ
                     FKQLVDLGDHLYLKGRVIASKTGELSVFATEWAIASKALQPLPALHKDLNEDTRTRKP
                     YIGMIADENIRNMVRNRSKAVASLRRTFDDHDFLEVETPMLQTLHGGAAARPFTTHMN
                     AFDLDLYLRIAPELFLKRCLVGGIDRVFEINRDFRNEGVDATHAPEFTMVEAYQAYGT
                     YDSIGQLVKELVQKTAMDVYGSHKVTLLDGTEYDFGGEWKTISMYDSLSESLGEEIVP
                     NGGPDAPGTSVEHLGAIADKLGVERDDVENHGKLVEHLWEHFYEDKLYEPTFVRDFPV
                     ETSPLVKGHRTKPGVVEKWDLYVRGFELATGYSELNDPIVQRERFVAQAKDALAGDEE
                     ACDIDEDFLEALGVGMPPAGGMGMGIDRLLIALTGATIRETITFPLVKPLVG"
     gene            complement(1916185..1917150)
                     /gene="blongannot.CDS.3664"
     CDS             complement(1916185..1917150)
                     /gene="blongannot.CDS.3664"
                     /note="1,4-dihydroxy-2-naphthoate polyprenyltransferase 
                     (EC 2.5.1.74)"
                     /product="1,4-dihydroxy-2-naphthoate 
                     polyprenyltransferase (EC 2.5.1.74)"
                     /protein_id="blongannot.CDS.3664"
                     /translation="MSIGLWVRGARPKTLATSIASVMVGATMAYAHIEQSGTCIAIYP
                     EPASCATAREQQTLLMDRFWPVTILCLLVALFLQIAVNYANDYSDGIRGTDAGRDTDE
                     SKSGKPQRLTASGLVPAKHVLFAAMICAAIACICGIAAIVISQAWWLFAVGVASLLAG
                     WFYTGGKHPYGYVGLGEVGVFLFFGLAAVLGTEYALCGTVDVGGLLGAVAAGLFSCLI
                     MMVNNIRDIDEDREHGKCTLAVRLGESGARTLLIVCCVAAWAIALLMCATLWWPWGAV
                     LLISGVGIPVRMVSSVNKRQFRPALPAASFQTLLFAVVLAVSVTL"
     gene            complement(1915385..1916125)
                     /gene="blongannot.CDS.3663"
     CDS             complement(1915385..1916125)
                     /gene="blongannot.CDS.3663"
                     /note="Phosphoglycerate mutase (EC 5.4.2.11)"
                     /product="Phosphoglycerate mutase (EC 5.4.2.11)"
                     /protein_id="blongannot.CDS.3663"
                     /translation="MTYKLVLLRHGQSAWNKTNQFTGWVDVPLTEQGEAEAKRGGELL
                     KEKNVLPDIVFTSLLRRAINTANIALDAADRLWIPVQRDWRLNERHYGALQGKNKTEI
                     REEYGDEKFMLWRRSYATPPPEIDPNDQYAQNNDPRYAGDPVPEAECLANVVERVKPY
                     FESAIEPELKAGKTVLIAAHGNSLRAIVKMLDNLSEEEIAKVNIPTAIPLLYELDENF
                     KPIKPRGEYLDPEAAAAGAAAVAAQGQK"
     gene            1914352..1915026
                     /gene="blongannot.CDS.3662"
     CDS             1914352..1915026
                     /gene="blongannot.CDS.3662"
                     /note="Phosphate transport system regulatory protein PhoU"
                     /product="Phosphate transport system regulatory 
                     protein PhoU"
                     /protein_id="blongannot.CDS.3662"
                     /translation="MRVIFNEELKQVADDLDRMAQNVRKAIKGAGEALLNQDVEAAQT
                     VIDGDIEIDALESSVIDQCVKLLAKQNPVATDLRVVVSTMRLASTFERMGDLARHVAE
                     AARRTYPAAAIPESAQPVFAEMIDFLDNTADQLVAMLFDRDAKTAEAIILADDKLDNL
                     HHQTFDLALSDDITRQQTVDIVLLGRFLERLGDHAVSAARRVVYIVSGFDPTKEPTRD
                     EGTDID"
     gene            complement(1912968..1914152)
                     /gene="blongannot.CDS.3661"
     CDS             complement(1912968..1914152)
                     /gene="blongannot.CDS.3661"
                     /note="histidine kinase sensor of two component system"
                     /product="histidine kinase sensor of two component system"
                     /protein_id="blongannot.CDS.3661"
                     /translation="MPLVAAIALIVTAVLFVVGIITLIVGFATHRVSMESPLADDDDN
                     DDLSDDTATLLSMLPGASVVVDEHDEVVRCNPAAYRLGVVSDDAIAQQHVLDAIHEAR
                     KSGGKRQFDLTTDTPERYVADQNKGDHVATQSVHRPNWLKVTVGRINEQFVIVLITDV
                     SDVIRFAQVRDSFITNVSEQLLGPTEALAKLADSLESGNLDEQQVAADARQVRSSCSK
                     LNHMVSDLLLLIRAQEPITPSSANRLNVMEQLRATAARLEPQAAEAGVQLNIKGDDDL
                     VINGEADQIDSAVTKLIENAIGYSKENGVVSVSASKDKDGDRAVIRVIDQGTGIAKKD
                     QARIFERFYRGVEQSNRTADGVGLGLAIVKHVALTHHGDVTVWSAPGQGSTFSLTLPL
                     AQ"
     gene            1912583..1912843
                     /gene="blongannot.CDS.3660"
     CDS             1912583..1912843
                     /gene="blongannot.CDS.3660"
                     /note="FIG00425582: hypothetical protein"
                     /product="FIG00425582: hypothetical protein"
                     /protein_id="blongannot.CDS.3660"
                     /translation="MSMKFAPLIDPAVRKPAPKPVRVDLRKVFAIGTGLWIVALIVVL
                     ILLAVGYSVMPLVIMCVAGVIIGLLLLVWEYFDRWDYRRLGQ"
     gene            1911317..1912459
                     /gene="blongannot.CDS.3659"
     CDS             1911317..1912459
                     /gene="blongannot.CDS.3659"
                     /note="Phosphoserine aminotransferase (EC 2.6.1.52)"
                     /product="Phosphoserine aminotransferase (EC 2.6.1.52)"
                     /protein_id="blongannot.CDS.3659"
                     /translation="MTITLSIPESLKPEDGRFGSGPSKIRPEQIAALDAGATTLLGTS
                     HRQAPVKQLVASIREGLREFFHLPEGYEVALGNGGASAFWEIACASLITRRAAFGTYG
                     SFSAKFAASAANAPFLEDPVLFPGEPGTYRLPELTEGVDTYCWAHNETSTGVAAPIRR
                     VAGSREAGALTVIDGTSAAGALPVDISQTDVYYFSPQKAFGADGGLWVAILSPEAIDR
                     AAGVESSAHLEGAHRWVPPFLSLTTALNNSRKDQTLNTPAVATLIMMENQIRWLNNNG
                     GLAWATTRCAKSASILYSWAERSEYAAPFVVDADARSNAVVTIDLDERVQASQVLSIL
                     RENGIVDAAGYRKLGRNQLRVGVFPSVEPADVMAFTKCVDYVVEHL"
     gene            complement(1909967..1910923)
                     /gene="blongannot.CDS.3658"
     CDS             complement(1909967..1910923)
                     /gene="blongannot.CDS.3658"
                     /note="Surface antigen"
                     /product="Surface antigen"
                     /protein_id="blongannot.CDS.3658"
                     /translation="MKHASHKATTVSRQKFSLAKALFASGKGSHSVRAVRAVQSAGSD
                     AVVLGLDPAIAEKINEIAPQTRRSIREAARAAERRSHILASASLAALVGTAAGALAFS
                     NNEDATNSFVADPATTTTQIKRISDVTAASRSEARTDLSSSSVTAQSTNEGGWGLSNS
                     DSTLDAKLMNRNNANNPVVSALVDADGDAVPAGFNPNHAVGTNSNNYPWGQCTWYAYQ
                     RRAELGLPSSGNFGNGGAWAASASALGYWVDNTPRHVGDAVVFAPGQADADGAYGHVA
                     VLEKINADGSIEISESNAKGLGVISTRTFSAAEAGKFQYVHY"
     gene            complement(1909008..1909754)
                     /gene="blongannot.CDS.1684"
     CDS             complement(1909008..1909754)
                     /gene="blongannot.CDS.1684"
                     /note="COG family: cell wall-associated hydrolases 
                     (invasion-associated proteins); PFAM_ID: NLPC_P60"
                     /product="COG family: cell wall-associated 
                     hydrolases (invasion-associated proteins); PFAM_ID: 
                     NLPC_P60"
                     /protein_id="blongannot.CDS.1684"
                     /translation="MKTKTVASSIVAAIVSCACLFMFVPTATAAEGVTVTSTKSFPSY
                     TQVRKDLTTEATATSVEDNADWGGIENLDVPQTESQAEKDAAAAKKAAEEEAEKQAEV
                     EAQATQEQANAASRNESRSSVTYSDASGSVSAGAGASIDRAYSLIGQSMDCTALVSQA
                     LAARGINFHGWPEEYVNVPGGHVVTDGSLQPGDILIYANTGGWNGGAHYDHVALYVGN
                     GQAVHGGWNGYSVALASAMTEKLTIVVRIP"
     gene            complement(1908110..1908862)
                     /gene="blongannot.CDS.3656"
     CDS             complement(1908110..1908862)
                     /gene="blongannot.CDS.3656"
                     /note="NLP/P60 family protein"
                     /product="NLP/P60 family protein"
                     /protein_id="blongannot.CDS.3656"
                     /translation="MALMMSVKTIISTSVAIIATGAMFACVAPFASADSAQTSAVVSS
                     RSFPKASSVKKNLFAESTSTSVDENSKWGGIETLDVPQTESQGEKEAAAAAAAQKAAD
                     EAAAAQSAAAAAASRSEQRASIPQVDLGKMTGTGTGAELASFSLKFQGYPYVAGGNTP
                     AGWDCSGFVQYVFSQFGISLPRTSGAQATVGTPVASLADAKPGDILANGTHAAIYIGN
                     GQVMNAMNPVQGTAVSDVSVFGGAGYSIRRVM"
     gene            complement(1906905..1907942)
                     /gene="blongannot.CDS.3655"
     CDS             complement(1906905..1907942)
                     /gene="blongannot.CDS.3655"
                     /note="Universal stress protein UspA and related 
                     nucleotide-binding proteins"
                     /product="Universal stress protein UspA and related 
                     nucleotide-binding proteins"
                     /protein_id="blongannot.CDS.3655"
                     /translation="MINDKAILVGVDGSHASYKATWWAANYAKHAGLTLQIVCAYSLP
                     SYAAVSFDATYTAMGDDNAAHSDAQEILSKAKAIADEQGVEAATLIVTGDPASVFVEL
                     SRNYNLIVIGNRGKGGLAERLLGTTSSSLPAYAYCPIVVVPYTDDDGNLMHLNNTITK
                     VAVGSDESKWGLKALDIAADFATCWGAELDVISAVPNLKGVDGEDAVMESYKDDLEVR
                     IKPLQESHPDLKINKQIVSGPAVSALTKASYDHDVVVVGSRGRGGFTGLLLGSTSQGL
                     LQHAVGPVYVVPRKYVEAAESRLDTVPSSPAEVPTKSLEEIAGVEEIPVSAAEPEVAQ
                     QIEKTIDPDRQ"
     gene            1906433..1906846
                     /gene="blongannot.CDS.3654"
     CDS             1906433..1906846
                     /gene="blongannot.CDS.3654"
                     /note="FIG00672188: hypothetical protein"
                     /product="FIG00672188: hypothetical protein"
                     /protein_id="blongannot.CDS.3654"
                     /translation="MGKRLWVERNKDGSWDAFSDDGAHIKFGKDRGQFTPGDLMKVAL
                     AGCAALSSQFAIEHTLGEGKGAKIVVDGTYDPENDAYTGFEEQVVIDASDAGLSEEDA
                     DKLKERVTRHIDKGCTVKHTYVQETPVRMNVTVKH"
     gene            complement(1905433..1906305)
                     /gene="blongannot.CDS.3653"
     CDS             complement(1905433..1906305)
                     /gene="blongannot.CDS.3653"
                     /note="Thymidylate synthase (EC 2.1.1.45)"
                     /product="Thymidylate synthase (EC 2.1.1.45)"
                     /protein_id="blongannot.CDS.3653"
                     /translation="MALTEEQLADIRSRIPARPETDIPMPYEDLVRKILTEGTLKSDR
                     TGTGTISLFGQQMRFDLSKYFPLLTTKTVFFKGLAYELLWFLKGSSNINWLLEHNVHI
                     WDEWADENGDLGPVYGVQWRSWPAPTPEDPNRTIDQISNVLDLIKHHPDSRRMIVSAW
                     NPAEVEKMALPPCHALFQFYVADDKLSCQLYQRSCDMFLGVPFNIASYSLLTMMMAQQ
                     AGLKPGEFVWTGGDCHVYDNHVDQFLEQLGRKPYPYPTIEIRKADSLFDYQYEDFKVV
                     GYQHHPTIKAPVAV"
     gene            complement(1905329..1905433)
                     /gene="blongannot.CDS.3652"
     CDS             complement(1905329..1905433)
                     /gene="blongannot.CDS.3652"
                     /note=""
                     /product=""
                     /protein_id="blongannot.CDS.3652"
                     /translation="MLITVSWTANTVKVTAPESSLSTTLRPSSAIQEE"
     gene            complement(1904661..1905323)
                     /gene="blongannot.CDS.3651"
     CDS             complement(1904661..1905323)
                     /gene="blongannot.CDS.3651"
                     /note="Dihydrofolate reductase (EC 1.5.1.3)"
                     /product="Dihydrofolate reductase (EC 1.5.1.3)"
                     /protein_id="blongannot.CDS.3651"
                     /translation="MEHDSSRSGYHEPEPGSAGLSATEEDWGDDYPKTFSVNLIWAEA
                     RDKEGRAGAIGLNGGMPWHCAEDMKHFKELTVSHPVIMGRKTWESLGGKYRPLPNRDN
                     IVVSHDPMYRAPGATVVTSLDDALDMARQEAIPDDGLDRSEIWIIGGAQLFAKALPFA
                     DKAYVTDLAATVDADSYAPDMASLVEAGMWREAEVGEWHTPAKEESGIDSYRFRILAK
                     TK"
     gene            complement(1904019..1904537)
                     /gene="blongannot.CDS.3650"
     CDS             complement(1904019..1904537)
                     /gene="blongannot.CDS.3650"
                     /note="COG0394: Protein-tyrosine-phosphatase"
                     /product="COG0394: Protein-tyrosine-phosphatase"
                     /protein_id="blongannot.CDS.3650"
                     /translation="MSNTQPYTVMTVCTGNICRSPMGEIILRHFFNERGLGDQVNVES
                     SGVSDEEWSHPIDPRAVRVLRERGYGDEIPRDHFAHRISREEIDRTDLFLPMTASHMR
                     ALLRMLPAGKRAEVHMYRSFDPNLPKPKPGREDQIDLVDPWYGGKHEFEVAIDQIEEV
                     APYIVDWVAKQL"
     gene            1903508..1903840
                     /gene="blongannot.CDS.3649"
     CDS             1903508..1903840
                     /gene="blongannot.CDS.3649"
                     /note="branched-chain amino acid permease"
                     /product="branched-chain amino acid permease"
                     /protein_id="blongannot.CDS.3649"
                     /translation="MTMTIWQGAITIVTVVLGTMCTRFLPFLVFPESKQPPRIIEYFG
                     QVLPYAMTGLLVVYALRNTPILTGSHGLPELIACTVIVLLHVWKRNMLLSIAGGTIVY
                     MLLVQLVF"
     gene            1902708..1903511
                     /gene="blongannot.CDS.3648"
     CDS             1902708..1903511
                     /gene="blongannot.CDS.3648"
                     /note="Branched-chain amino acid transport protein azlC"
                     /product="Branched-chain amino acid transport 
                     protein azlC"
                     /protein_id="blongannot.CDS.3648"
                     /translation="MADTANTNTNAWLPALKAAFPLTIPICLGFLFLGASYGILMGTK
                     GFSFVWPMCMSAFIFAGSMEFVTVNLLLSAFNPLAGFLLALMVNARHLFYGLSMLGKF
                     KGLGWKRPYLIFGMCDETFAINSTAKIPAGIDRGWFYFWVTLCNQLYWVTGATLGGLI
                     GAHLPFNTDGLDFVLTALFLVIFLDQWLDGKHRERLSAVIGVLTSLACLLIFGANDFM
                     IPSMIAMLILFVALRPHLDVLRPAADAPEATADHAMSHAADQQKEGQTR"
     tRNA            1902341..1902412
                     /gene="blongannot.rna.30"
                     /note="tRNA-Glu-TTC"
                     /product="tRNA-Glu-TTC"
     gene            1901366..1902271
                     /gene="blongannot.CDS.1675"
     CDS             1901366..1902271
                     /gene="blongannot.CDS.1675"
                     /note="tRNA (guanine46-N7-)-methyltransferase (EC 
                     2.1.1.33)"
                     /product="tRNA (guanine46-N7-)-methyltransferase (EC 
                     2.1.1.33)"
                     /protein_id="blongannot.CDS.1675"
                     /translation="MNEQRCGAQGKSEEYMTDPESTAIDPVAAMATDHTEAPAHPLHK
                     VLSFVRRSGRLDDRLQRAWDNYADTYLLDIAAGNLLDVREGVTLDRAFVESAWGNDNP
                     LIVEIGTGQGENVAAAAAARPETNFLALEVYDPGVAHTLLLAGKQGLTNIRVAQVNAP
                     ELFKVTAAGTVAEVWTFFPDPWPKKKHHKRRIVQEAMAGDIHRALVTDGVWRIATDIE
                     DYALHVHEVMDGLDGWKNLGSVTVSLPLEHVGKGNADMAADMPHADFTESERFEGRVL
                     TNFEKKGLAAGRVIHDFTYQAVTLN"
     gene            complement(1900069..1901082)
                     /gene="blongannot.CDS.3646"
     CDS             complement(1900069..1901082)
                     /gene="blongannot.CDS.3646"
                     /note="UDP-glucose 4-epimerase (EC 5.1.3.2)"
                     /product="UDP-glucose 4-epimerase (EC 5.1.3.2)"
                     /protein_id="blongannot.CDS.3646"
                     /translation="MTVLVTGGCGYIGAHVVHALHQAGEKVVVVDDLSYGKPTRIEDS
                     RLYGMDIAAPGAGERLAEILDAEGVDSVIHFAARKQVGESVEKPLWYYQQNINGMLNV
                     LTGMTQSKNAKKLVFSSSAATYGVPPVDVVPEDVVPMLPINPYGQTKLFGEWMARACE
                     QPFGIRFCALRYFNVAGCGPVELEDPAILNLIPMLFNRLKQGKAPAIFGDDYPTPDGT
                     CVRDYIHVSDLADAHIAALKYLDRDERKYDAFNVGTGEGTSVRQIVDEVKKVTGLPFT
                     EAVMARRAGDPPHLIGSPKRINEEMGWHAKYDVEDIVKSAWDAWQANPEHHIDVDTWK
                     QAD"
     tRNA            complement(1899771..1899844)
                     /gene="blongannot.rna.42"
                     /note="tRNA-Asp-GTC"
                     /product="tRNA-Asp-GTC"
     tRNA            complement(1899648..1899723)
                     /gene="blongannot.rna.43"
                     /note="tRNA-Phe-GAA"
                     /product="tRNA-Phe-GAA"
     gene            1898349..1899557
                     /gene="blongannot.CDS.3645"
     CDS             1898349..1899557
                     /gene="blongannot.CDS.3645"
                     /note="N-Acetyl-D-glucosamine permease 2, possible"
                     /product="N-Acetyl-D-glucosamine permease 2, possible"
                     /protein_id="blongannot.CDS.3645"
                     /translation="MSATAPNYNHTVTACFVGYITQAVINNFMPLLFVTFAATLGIDM
                     ARLSALITVNFVTQLVVDVLAGKFVDRIGYKPCIIAAHLAALAGLLALGLLPTRVPDP
                     YLAILAAIFLYALGGGLIEVMVSPIVEACPSEHKAKAMSLLHSFYCWGQLGTVAISTL
                     FLFAFGTGSWPVLACLWAIVPAIGIAMFAGAPMPRIVPEGTATMRFADLSKKPVFYLM
                     FLMMLCAGAAEQGMSQWASAFAESGLGVTKVIGDLAGPAAFALMMGLSRTIYGVLGHR
                     LDLTAFIASSSVLCVAMYLTAALTTAPVLGLLACALTGFSVGIMWPGTFSMAADAMPG
                     GGTLMFALLAVAGDLGCAGGPAVVGLVASANGDSLKTGLLFGSMFALVLLACVVAARK
                     TVVGEREPLH"
     gene            1896936..1898240
                     /gene="blongannot.CDS.3644"
     CDS             1896936..1898240
                     /gene="blongannot.CDS.3644"
                     /note="Cyclopropane-fatty-acyl-phospholipid synthase 
                     (EC 2.1.1.79)"
                     /product="Cyclopropane-fatty-acyl-phospholipid synthase 
                     (EC 2.1.1.79)"
                     /protein_id="blongannot.CDS.3644"
                     /translation="MANGKAMTVGEMASLFLDPATPVRIDAFDGSHFGPADADLKVKI
                     ATPNCMYQLLAHPNEIGIVRSYILGDFDVDGIDYADPYPAMRKLVSLSKYVRPLTPTS
                     IARVSAGILSHGFKKPPVPATEGPSKFARIKRGLMPHTEKADSETVSFHYDMSNEFYA
                     DFLGSSMTYTCAVFDNEHMSLEDAQANKLRLILDKLDLQPGQRLLDIGCGWGSMVITA
                     ARRGIKALGVTLSKEQAAYANEWIAREGLQDLAEVRVQDYREVPEHDFDGICSIGMME
                     HVGVKNYQSYFEEMFRLLKPMGRLLNHQITISHDKPHGKPGTDEFLDRYIFPDGDLGA
                     PGFIESCIHDAGFNVVHQENLRQHYALTLHHWNQNLSEHWDDAVKQVGFERAKVWGMY
                     MAACALNFELDGIQIHQFLAVKPDRVAHPDGKWYPLRQWWQA"
     gene            1896666..1896878
                     /gene="blongannot.CDS.1671"
     CDS             1896666..1896878
                     /gene="blongannot.CDS.1671"
                     /note=""
                     /product=""
                     /protein_id="blongannot.CDS.1671"
                     /translation="MSIDQTSSIARNLNDKTIFRSHLTLSEKLVSHPLTSRVAQSICE
                     MPNSIRASSAERELVHQMVYSTVSVS"
     gene            complement(1895345..1896496)
                     /gene="blongannot.CDS.3643"
     CDS             complement(1895345..1896496)
                     /gene="blongannot.CDS.3643"
                     /note="Lactaldehyde reductase (EC 1.1.1.77)"
                     /product="Lactaldehyde reductase (EC 1.1.1.77)"
                     /protein_id="blongannot.CDS.3643"
                     /translation="MVYRMIFNQTAYFGRGAIKEIPAVAKQHGFTKAFIVTDPVLLET
                     GTAEKVTKVLDEAGLPYEVFSNVKPNPPVECIKDGVAKFAESGADFLIGLGGGSPQDT
                     CKGIGIITANPEFADVLSLEGVADTKNPSVPIFGVPTTAGTASETTINYVVTDTANKR
                     KFVAVDPHDIPIVAFVDPDLTDSMPRGLKVATGLDALTHAIEGYITPGAWSLSDCLSM
                     QTIRMIAKNLAKSADGDIPAGEQMAYASYITGMAYSNVGLGLVHGMAHPLGGRLGVAH
                     GVANGILLAPVMEYNKDFTGEKYRDIADAFGVEDAYTGDLEKVREEAVQAVHKLTVDL
                     KNPTTISEVGATEADLEPLAHDAFNDVCTPGNPRQATEEDILAIYKSLM"
     gene            1894196..1895122
                     /gene="blongannot.CDS.3642"
     CDS             1894196..1895122
                     /gene="blongannot.CDS.3642"
                     /note="probable glycosyltransferase"
                     /product="probable glycosyltransferase"
                     /protein_id="blongannot.CDS.3642"
                     /translation="MLNVSIIIPAWNEAERIRDCLLNATRQTIMPHEVLVVDNRSTDN
                     TCAVVEQFIAEHPEAPVKLLHQNDEQGLIPTRNFGLNAATGDVLGRFDADCMIRPDWV
                     EVVSGIFTEDPAAMGATGPVMYYDMPSRHFGLKGDNSLRKRIYRADGGQPLLFGSNMA
                     LRASAWHQIVNEVCRDKADVMHEDIDISLHLMGKDLKTVYSPRMIAAMSARRMDTSLS
                     SFLSYMRRFKNTFDAHPQHTRTHKPEVLFTAMYPAMHMFYPVWQKVLNSADINPAEAA
                     WINEQMELAEAQGKQLYDETPTDEVYDEKHEK"
     gene            complement(1892606..1894120)
                     /gene="blongannot.CDS.3641"
     CDS             complement(1892606..1894120)
                     /gene="blongannot.CDS.3641"
                     /note="putative membrane protein"
                     /product="putative membrane protein"
                     /protein_id="blongannot.CDS.3641"
                     /translation="MSERVRNVNSTDTLRTGAAEAGADPDDENRIDFGTLFPAKGDSR
                     RPPEWFGRALLYVALAVIVFMFCWRSWGDISYLVLDIIISLFLALAVEPLVVALVAHG
                     WKRGVASAVSLVGVAVVVGVLLTLFGNMFVQQMIAMVRGLPAMYEQIREFVDQYATFK
                     MPEISNLGMEIFNNIQTSWVTDFAGTAMSTVGGLFSFLLNLMTVVMTTYYISAAGPKL
                     RRSFCQWLAPNTQRRFLLVWTVAQGQISSFLFSRSILALINATCTAIFLEILHVPYWL
                     PLALFCGVVSQFIPTVGTYIGGALPVLFAWGNRGWTYAVAVLVFIIVYQQIENLILSP
                     RISQRTMDINAAVAFLAVLAFGSLFGAFGAFLALPVTASLQAIFRAYTKRYELIDSPL
                     MNDPTPEKKSKIVEASEAFGEHVLQPIGEHMPRAAKGSTSRVPMNEELRLLQEQIYAI
                     PPHETKESDLDDSATVAIPQRGAADTQQSEQPKQRKQTKQSDQSASSNPRAGWR"
     gene            complement(1891383..1892606)
                     /gene="blongannot.CDS.3640"
     CDS             complement(1891383..1892606)
                     /gene="blongannot.CDS.3640"
                     /note="FIG00672408: hypothetical protein"
                     /product="FIG00672408: hypothetical protein"
                     /protein_id="blongannot.CDS.3640"
                     /translation="MTLLSVLDILLVIVGGAGMIYQGLCIVMSLFAKPVRFPDAPMTN
                     RYAVLISARNEENVIGNLIGSIRDQTYPSDLIDIWLVADNCTDNTADVVRSLGCHVVE
                     RHNLELVGKGYALTYLLGHMLDIGVADDYEAYFVFDADNKLDKHYFEEMNKAFCSGFK
                     ILTSYRNSVNLADNWVSSGSALWFIRESRFLSNSRMILGSSCHVGGTGFMFSREVMKR
                     NKGWKFHLLTEDLEFTMDSILHGDRIGYCGTAILYDEQPVTFSQSWRQRLRWSKGFLQ
                     VFRYYGSALLKRAVRERDFSCIDFTLMLCPFTVLGVIRAVMGLLFAACGFVSWSSQLQ
                     SLAGWSSGIITSVLGLMALAALTIIVEHDQIGATNKELLAYVLSFPIYMLSYVPISFQ
                     AIFAKAQWKPIAHKG"
     gene            complement(1890332..1891240)
                     /gene="blongannot.CDS.3639"
     CDS             complement(1890332..1891240)
                     /gene="blongannot.CDS.3639"
                     /note="ABC-type multidrug transport system, ATPase 
                     component"
                     /product="ABC-type multidrug transport system, 
                     ATPase component"
                     /protein_id="blongannot.CDS.3639"
                     /translation="MPAAAPASSQSQQPQPQAWPPNPNTAVSIRGLFKHFDRKIAVNG
                     LALDIPIGSFYGLVGPNGAGKTTTLNMVTGLLVPDAGTAMILGHDVWSDVNTAKRMIG
                     VMPQPDQIFDRLTGLQLLVYSGMLRGMSREETTRRAQDLLNAFDLAGAANTMVTDYSA
                     GMTKKICLASAMIHSPRILVLDEPFESVDPVSSANLKDILIEYAKTGGTVIISSHVMA
                     LVEKMCTHVAVINDGLVCAAGTVDEVAAGEELEDRFLQLVGGRHEAAHLAWLDGGQAQ
                     AQAPTSAQTIQPILPTPATPTDEARQ"
     gene            complement(1888662..1890335)
                     /gene="blongannot.CDS.3638"
     CDS             complement(1888662..1890335)
                     /gene="blongannot.CDS.3638"
                     /note="Permeases of the major facilitator superfamily"
                     /product="Permeases of the major facilitator superfamily"
                     /protein_id="blongannot.CDS.3638"
                     /translation="MIKTAITLVRLRWTLTLATLRKSAWQTVAYVFSAVLAAGTIIGT
                     GVLAWFIGILPPFTVNADGFPLNILGPGGIVNIVVVLVGATMTIFIGFIQLMMLGEGS
                     TMNPRKFAIYGIADRNLQFGLLLSGLSGIPSLTGVASLMLWTLAYRHMGPAVIISSLL
                     AAVLAVITMMSISKLVIALSTTLVTSKRGKGAFYIFIVLTFVIICQLPNILVNSGIAF
                     SLNTETWGAATAIAAWTPFGAAFQLPFDALTGAWAVLIARIAILAVTWIVCFAVCTWC
                     LRHERLTIGANSPSETAKGIGAFAWMPDSASGAVSARLITYLKRDPRQAMTFAMPVLF
                     LIIFAFQAHGISAVVWQSLIWCGWFMSVVESNGLAYDGRGFTMEVIAGVRGRTDRIGR
                     VRVYVGIMVVYMVLLYLAGIVLVGALTGRWAQPDDLVTGLIFLAVGMGVALSGLGVAE
                     VTSCVLMYPVASMDKPFSAPQGRAMAQGFFPFVYVLGSLLLMLPTGIVALVMLLTGAE
                     GGIWLAIIPVALANGIGILALGTWLGGKLMDARMLSIVEALDSFASLQK"
     gene            complement(1887149..1888639)
                     /gene="blongannot.CDS.3637"
     CDS             complement(1887149..1888639)
                     /gene="blongannot.CDS.3637"
                     /note="D-alanyl-D-alanine carboxypeptidase (EC 3.4.16.4)"
                     /product="D-alanyl-D-alanine carboxypeptidase (EC 
                     3.4.16.4)"
                     /protein_id="blongannot.CDS.3637"
                     /translation="MVSTAVSRRQRREAQRRTQRSHRRTLTVIISALTTIALFAGYCA
                     ADITDVAPGLLTLKPVAAPVFADPATAKSGGTVAGTLNANKAIDSTAASALVNELLSA
                     QGVGNDTSVIIEDAQGTVAAEHESNTPREPASTLKTLTALAASSTLNMASTLDTQVFL
                     TQSDDGTNTLTLKGNGDMLLSAGDSDANHTNGRAGLNTLAKATVAALAQRGITSVNLE
                     YDDTLFGDSRIPAGLSEGGAVLSDYTVYFTPVSSMAIDGGRQYTADTPAPADPDDSAG
                     YPELSQHAASDVAAKFAELLQSNGMAVTGDVTANTAPSGETPLASVSSATLSEIMAYT
                     LRHSDNTLAEEFGRLTALAKSATNSPEGGTEAVKSTLNDLGLDTSGLTMADCSGLSPG
                     SRLTVRTLAAVQQRNLTTESGAAGAEGLSIAGLVGTAQDRYTDDAVAGLLRVKTGSLG
                     TVTSMAGNVSRTNGGALSFAVVVNNPEDYAAARSAIDSFITKLAGL"
     gene            complement(1885892..1887058)
                     /gene="blongannot.CDS.3636"
     CDS             complement(1885892..1887058)
                     /gene="blongannot.CDS.3636"
                     /note="tRNA(Ile)-lysidine synthetase (EC 6.3.4.19)"
                     /product="tRNA(Ile)-lysidine synthetase (EC 6.3.4.19)"
                     /protein_id="blongannot.CDS.3636"
                     /translation="MAYSARLRKAVGAVRATLSAVELCDVQAPEFAQHGDHAVAADAP
                     LVLVACSGGRDSMALAAVSHIVCTSMGVRCGAVIVDHGLQAGSERVASEAADRCRALG
                     LGPVIMRNATVQARGEGLEAAARQARYDELCAAAHESGAIAVLLAHTMDDQAETVLIG
                     LLRSRGVDALAGMPQVFTRSGATFARPLLTLTRAETTGICEDLGVEYWDDPTNGDAVD
                     GELPNDYPLRSRVRHDLLPAIERFAGFNVTRHFAESARLARMDKEYLDQRSDEVMGEA
                     VAAVDWPASSAAVSTDAPRACVAGDTNDSSHGIGLMISVKRIAREPEAIRLRVIAHAL
                     SQAGVNASAAQIAAIDRLVVDWHGQGGVSLPRGYSANRKKHVIRVCQDGAHANR"
     gene            complement(1885342..1885905)
                     /gene="blongannot.CDS.3635"
     CDS             complement(1885342..1885905)
                     /gene="blongannot.CDS.3635"
                     /note="Hypoxanthine-guanine phosphoribosyltransferase 
                     (EC 2.4.2.8)"
                     /product="Hypoxanthine-guanine 
                     phosphoribosyltransferase (EC 2.4.2.8)"
                     /protein_id="blongannot.CDS.3635"
                     /translation="MRIADVEEDIDHELVSKEQIDAKIHEMAALASEDYRDKNPLLVA
                     VLKGAVNTLVAFTQAMSIPVQIDFMSLSSYGSGTVSSGEVTVRQDLSADVRGRHILIV
                     EDIVDSGRTLAWLVAELKRRGAASVEVFALLSKPSRREVDVDVKYAGYEIPDEFVVGF
                     GLDFDERYRNLDSIAVLKPSVYQGVQA"
     gene            complement(1883255..1885345)
                     /gene="blongannot.CDS.3634"
     CDS             complement(1883255..1885345)
                     /gene="blongannot.CDS.3634"
                     /note="Cell division protein FtsH (EC 3.4.24.-)"
                     /product="Cell division protein FtsH (EC 3.4.24.-)"
                     /protein_id="blongannot.CDS.3634"
                     /translation="MSFPQGPGNGNNPNPNNNRNNGNPFTNPFNRGNNGNNGKGNKEN
                     RPIWQSPWLWGAVLVVMVVLMFQMFAGGGTKTIDTKDGFALINQGKATYAEITDNKQV
                     VRLELKNDYTKKNADTGKVTNYGKNVQFYYTFAQGAQVAKAVENGDLEKGWTSNIEQT
                     SVMSYLITSILPFIIFFALFWWLMSRMGGAGGMLGMGGKKDSGKLLEGQTPTTKFADV
                     AGEDEAVAEVEEIKDFLKDPSKYKALGARIPRGVLLYGPPGTGKTLLARAIAGEAGVP
                     FYSMAGSDFVEMFVGLGASRVRDLFDEAKKNAPAIIFIDEIDAVGRKRGSGMGGGHDE
                     REQTLNQLLVEMDGFDNDTNLIIIAATNRPDVLDPALLRPGRFDRQVGVAAPDLEGRE
                     AILRVHAKGKPFVPDVDLHMVAVRTPGFTGADLANVLNEAALLCARAGAQLIDNRAID
                     EAIDRVQAGPKRKSKGMALEELRNTAYHEGGHALVAAALNNTDPVTKVTILPRGRALG
                     YTAVMPTSDRYSQSRNQLLDQMAYAMGGRTAEEIVFHDPTTGASNDIEKATSIARTMV
                     IEYGFSDKLGAIKWGSDDDQTTVMDGLQPRKYSDRTAEVIDDEVLKLVETAHTEAWTI
                     INDNREILDELVRQLLVKETLNEKELAAIFAPIKKAPVRPVWLSNDRRPDSDKPPVEI
                     PESLKRSVGMKPEE"
     gene            complement(1883157..1883249)
                     /gene="blongannot.CDS.3633"
     CDS             complement(1883157..1883249)
                     /gene="blongannot.CDS.3633"
                     /note=""
                     /product=""
                     /protein_id="blongannot.CDS.3633"
                     /translation="MTIRPDLFMWFLTYAGRADVVVDNDKGEMR"
     gene            complement(1882561..1883160)
                     /gene="blongannot.CDS.3632"
     CDS             complement(1882561..1883160)
                     /gene="blongannot.CDS.3632"
                     /note="GTP cyclohydrolase I (EC 3.5.4.16) type 1"
                     /product="GTP cyclohydrolase I (EC 3.5.4.16) type 1"
                     /protein_id="blongannot.CDS.3632"
                     /translation="MNEYIESCQREKRTYDEEGVREAVRLFLKSIGEDPEREGLVETP
                     DRIARACRELFAGLQASPADVLEKHFDVDTDELVLVKDIELYSVCEHHLLPFHGVAHV
                     GYIPAKDGVMGLSKLARLVEVYARRPQVQERLTQQIADALVEYAGARGVIVVTECEHL
                     CMSMRGIKKSSARTVTSAVRGLLRNPATRAEAMSLILDK"
     gene            complement(1881598..1882473)
                     /gene="blongannot.CDS.3631"
     CDS             complement(1881598..1882473)
                     /gene="blongannot.CDS.3631"
                     /note="Dihydropteroate synthase (EC 2.5.1.15)"
                     /product="Dihydropteroate synthase (EC 2.5.1.15)"
                     /protein_id="blongannot.CDS.3631"
                     /translation="MTDLQALHDATHTMVMGVLNITEDSFSDGGLWLDPAKAAQHGRD
                     MMAAGADIIDIGAESTRPGAKRVSEADELARITGAVKTLIPAGAVLSIDTTRASVAAA
                     ALSEGAQIINDVSGGTLDAELPHVVADHDCLYVVQHWRGWLVGSKGANPDQDTSVYEH
                     GVLTDVHDELMRQVDGVLAAGVKPERIIIDPGLGFSKPGIEHNLPLLTGLETFRATGY
                     PVLIGQSRKRFISAMLTGAGTAGADGPTMAQRDDVTAALSALSAEHGAWAVRVHDVAK
                     SRAAVIAGNTWREYA"
     gene            complement(1880075..1881487)
                     /gene="blongannot.CDS.3630"
     CDS             complement(1880075..1881487)
                     /gene="blongannot.CDS.3630"
                     /note="Dihydroneopterin aldolase (EC 4.1.2.25) / 
                     2-amino-4-hydroxy-6-hydroxymethyldihydropteridine 
                     pyrophosphokinase (EC 2.7.6.3)"
                     /product="Dihydroneopterin aldolase (EC 4.1.2.25) / 
                     2-amino-4-hydroxy-6-hydroxymethyldihydropteridine 
                     pyrophosphokinase (EC 2.7.6.3)"
                     /protein_id="blongannot.CDS.3630"
                     /translation="MDTITLTGVHANGTHGVLAFEHERPQTFVVDVTLHLDLAAAGQS
                     DDLNDTIDYGRVAKDIVAVIEGPHVDLIERLAQRIADKILADAPAVASIDVTVHKPHA
                     PIVVAFADVSVSISRVRATDNGRTAEKHAIHNAVVALGGNVGEVESTLRAAVREIDAL
                     LGTQVTGISPLYRTAAWGMADGTPDFLNAVVELGTTMGSHELLAALQNIEANHGRIRE
                     NHWDSRPLDLDIIDFDGITSADPDLALPHPRAWQRAFVLAPWAALNPNAKLAGAHEGP
                     VADLLAAAPDRNAVQLESEDWMLGGHAVKQESASESEPVSRKAIISLDSTSQDAERLF
                     RETIVSIDSVPGNQVQGISPLYHVSHFDSPDAMSAVIQIETKLPPADLIAVLGSIESV
                     HDLAVDLDLVDMEGVTSDEPNCSIPWPSARNHASVLAPWLDMDPNASLGGDPVAFLLA
                     MAPDAGQVGLLSDNWILSNS"
     gene            complement(1879372..1879899)
                     /gene="blongannot.CDS.3629"
     CDS             complement(1879372..1879899)
                     /gene="blongannot.CDS.3629"
                     /note="FIG027937: secreted protein"
                     /product="FIG027937: secreted protein"
                     /protein_id="blongannot.CDS.3629"
                     /translation="MKTRRTPWWQYVIGAVLGLLAGIGLASYGESSGLSLIGAPWIVP
                     GLLAVLGVIVLILALQVHKYANTDPKKRPHSFINPTIAVYTLVLAKALGLAGATLAGW
                     YGGQIVVSLSHIEADFYAHAVTECAIAAVVCIADMIIGIIGEWLCQLPPNEGPENPKI
                     REAKRRSDIAQAYKR"
     gene            1878460..1879359
                     /gene="blongannot.CDS.3628"
     CDS             1878460..1879359
                     /gene="blongannot.CDS.3628"
                     /note="Acyl-CoA thioesterase II (EC 3.1.2.-)"
                     /product="Acyl-CoA thioesterase II (EC 3.1.2.-)"
                     /protein_id="blongannot.CDS.3628"
                     /translation="MAQATTVTPLDHLVKVLKLGEPSAYRNHTYINGESMYFPTGRVY
                     GGQVIAQSVIAASKTVGPSRLPHSVHGYFIAAGDIRQDLLFDVENLRDGRSFSARRVN
                     VTQAEGSILTAIASFQETGQEGVEFADPMPENLPDPETLTSAKELMQPFAEKSPFANY
                     YAEKSPFDIRHVTPTVMLRADKDSAEHDSGKQMVWMKADGHVDVPQVMHRAMLALGCD
                     QVMMEPVLRRAGLSISTPGISYASIDHSMWWYQDIDINEWHLYVQDTPIAAHGRGLGI
                     AKVYAQNGDLVAAIAQEAMVRVP"
     gene            1876469..1878148
                     /gene="blongannot.CDS.3627"
     CDS             1876469..1878148
                     /gene="blongannot.CDS.3627"
                     /note="ABC transporter ATP-binding protein"
                     /product="ABC transporter ATP-binding protein"
                     /protein_id="blongannot.CDS.3627"
                     /translation="MAEFVFQMIKARKSYGDRVILDDVTLSFLPGAKIGVVGPNGMGK
                     STLLKIMAGLETVSNGEASLTPGFTVGILQQEPPLDDTKTVGENIKMAFGPIAEKVAR
                     FNEIGEEMANPDADFDALMEEMGKLQTEIDAADGWDLDSQLEQAMDALQCPDPDTPVN
                     VCSGGERRRVALCKLLLEAPDLLLLDEPTNHLDAESILWLEQFLHQYKGAVIAVTHDR
                     YFMDNVAEWICEVDRGHLYPYKGNYSTYLETKAKRLEIQGAKDAKLAKRLKNELDWVR
                     SSPKARQAKNKARLERYDQMENEARNNKKLDFSEIQIPAGPRLGSTVLEANHIHKAFG
                     ERVLIDDLSFTLPRNGIVGVIGPNGVGKSTLFKTIVGLEPLTSGELKIGDTVKISYVD
                     QNREGLDPNKNLWEAVSGGLDFIEVAGVEVPTRAYVASFGFKGADQQKLTGVLSGGER
                     NRLNLALTLKQGGNLLLLDEPTNDLDVETLESLENALLEFPGCAVVISHDRWFLDRVA
                     THILAWEGDDDNPAKWYWFEGNFQAYQENKVTRLGEDAARPHRLHKKLVRG"
     tRNA            complement(1876058..1876134)
                     /gene="blongannot.rna.44"
                     /note="tRNA-Asp-GTC"
                     /product="tRNA-Asp-GTC"
     gene            complement(1874685..1875635)
                     /gene="blongannot.CDS.3626"
     CDS             complement(1874685..1875635)
                     /gene="blongannot.CDS.3626"
                     /note="N-acetylmannosamine kinase (EC 2.7.1.60)"
                     /product="N-acetylmannosamine kinase (EC 2.7.1.60)"
                     /protein_id="blongannot.CDS.3626"
                     /translation="MTTLAIDIGGTKIAAAVCDENDSIIQRWRVPTPMDADAINQHIA
                     EVYREAVAAGHTDIEAIGISAAGNVSADRKTLTFSANIPAWINYDLSEHVGALIDHAV
                     PVVVENDANCAGWGEYVHGAGQGSSNMVALTVGTGLGGAIVINGQLYRGSFGMAAELG
                     HLPMVPDGDHCGCGLRGCAERYTSGTSLENFAKSAVRRRPQDAKRLMELCGGDISKLE
                     GPMVSQAAQEGDVLGLYAFGKIGEWLGRTMAAVSAVLDPDLFVIGGGVVAVGDILLEP
                     ARYNYQRFLEGSAYRGHAKIVAATAGQDAGLIGAANLALR"
     gene            1873794..1874660
                     /gene="blongannot.CDS.3625"
     CDS             1873794..1874660
                     /gene="blongannot.CDS.3625"
                     /note="ABC-type sugar transport system, ATPase component"
                     /product="ABC-type sugar transport system, ATPase 
                     component"
                     /protein_id="blongannot.CDS.3625"
                     /translation="MRNSSTPPLLRLEDICVKFGFVEALKSVNLSIQRQEVIAIVGDN
                     GAGKSTLIKVIAGFLQPGFGHIYLNGEQVTIPSIREADRMGIASVFQGQEFCDNLDVA
                     SNLFLGKEINQIGIRDDDSMNSRARSVLKTLSSAIRVGSPIASLSVGQRQTVAIARTL
                     LNDPQLILLDEPTAALSVMQSAEVLAYIKRLRSEGRSVVMVCHDLPDVFAVSDRIVVI
                     RQGHVTGVHRTVETSYEEIIAEIAGVTTEHEYEEIAENPKFDSMVRQRKLIDRTISAA
                     VSHGTGHDSPLD"
     gene            1872587..1873756
                     /gene="blongannot.CDS.3624"
     CDS             1872587..1873756
                     /gene="blongannot.CDS.3624"
                     /note="Transcriptional regulator/sugar kinase"
                     /product="Transcriptional regulator/sugar kinase"
                     /protein_id="blongannot.CDS.3624"
                     /translation="MATRLFGSQTSLREANRANLLASIHKFGAMTQVELAEVTGLSTA
                     TVSTLVHQLVDEDQLETKSTVRNGRRATLVTLARHQGLGVGLWIARRHLTLSIVDFSK
                     SIIAEHTLPLPLGHKADTTLERAMLLINETLSSIDAEASELVGIGVAVAAPVATSDHT
                     IAIPGILPGWDGVDITSPLRTAFNVPVYVDNDANFAAYGESRMGVAAGKRNFVYISAS
                     DGVGAGIVINGEIMHGVTGLAGEIGHIQVDPLGAICSCGNRGCLDTVVAENRLVQLLS
                     VTHGNMTLDDLVSFANEGDPGCRRIIADAAVRIGQVAADLCISVDPEVIVLGGKLAMT
                     GDVFIQPFNEALQRMLFPDAVAPIDVLVSSHPDDNCALGGALCAIEFSVRNDVSQ"
     gene            complement(1871176..1872333)
                     /gene="blongannot.CDS.3623"
     CDS             complement(1871176..1872333)
                     /gene="blongannot.CDS.3623"
                     /note="L-arabinose-binding periplasmic protein 
                     precursor AraF (TC 3.A.1.2.2)"
                     /product="L-arabinose-binding periplasmic protein 
                     precursor AraF (TC 3.A.1.2.2)"
                     /protein_id="blongannot.CDS.3623"
                     /translation="MKFTKKIVAVVAGVAMCAGLAACGGSRSGQATGGDAKIEKGATI
                     GISMPTKSEERWNKDGNNLKAKLEKAGYKVILSFADDKPAQQNADIENMVNNDAKIVV
                     VASKDGTAVGPAVEKARDAGAKVIAYDRLIMNTDAVDYYATFQLEQVGVLEATWLIDQ
                     LKLKDGATGPFNIELFTGSPDDNNAKYFFKGAWDLLQPYFEKGVLVSPSQHGQGGVTK
                     DFTVEDWQKISVMSWKTEQAQKDMESILDSTYAHGEKLDAVLTPYDGIAQGVINAIES
                     KRPDMKPGTDSWPYITGQDAMEIAVANIAKDKQGETVFKDVNKLADAVYDMVVEIAEG
                     KEVSGLNGKFNNNNIDVPSKLLDPQNITKDNLQDLVTANYITQDRFDELTK"
     gene            complement(1869522..1871075)
                     /gene="blongannot.CDS.3622"
     CDS             complement(1869522..1871075)
                     /gene="blongannot.CDS.3622"
                     /note="L-arabinose transport ATP-binding protein 
                     AraG (TC 3.A.1.2.2)"
                     /product="L-arabinose transport ATP-binding protein 
                     AraG (TC 3.A.1.2.2)"
                     /protein_id="blongannot.CDS.3622"
                     /translation="MSSNDTILTMENITKTFGPVKALTDVNLSVDRGEIHAICGENGA
                     GKSTLMNVLSGVYPYGSYSGKITFDGKECKYHTINDSEADGIVIIHQELALSPFLSIA
                     ENIFIGNEQAKGGVIDWDKTRAEAKKLLDRVGLPEDPDTKVMDIGVGKQQLVEIAKAL
                     SKDVKLLILDEPTAALNDEDSAHLLDLVRQLRDEQGVTSIIITHKLNEVAAIADNVTI
                     IRDGSTVGVMYVTPETPLDQEELIRKMVGRPLHNLYPNHPSNTPGEEYLRVEDWTVHH
                     PLDAERVIVDHANINVHAGEIVGLAGLMGAGRTEMAMSIFGHSYGSNISGKVFVKGKE
                     VKMPNVQSAIDAGLAYATEDRKGNGLNLLQNIRENASLASLTKISKGGVVDDNLERKE
                     VEQYRKDFNIKCHDIDVNVSTLSGGNQQKVLLAKWVISQPDILILDEPTRGIDVGAKY
                     EIYEIIDKLADAGKAVIVISSELPELIGICDRIYTVSYGVVTDNVEKNGFTQEYLMKG
                     MTKEREVAA"
     gene            complement(1868350..1869522)
                     /gene="blongannot.CDS.3621"
     CDS             complement(1868350..1869522)
                     /gene="blongannot.CDS.3621"
                     /note="L-arabinose transport system permease protein 
                     (TC 3.A.1.2.2)"
                     /product="L-arabinose transport system permease 
                     protein (TC 3.A.1.2.2)"
                     /protein_id="blongannot.CDS.3621"
                     /translation="MSAATATPAKKEEKTGLLATVANNARQYGIVGALLKPNSFVSLI
                     QQNAYVIILAIGMVMVIIATHIDLSVGSLVAFIGGVCALLMERAGVNWMLAIVIALVV
                     GLIVGVWQGFWVAVIGIPGFITTLAGMLIFRGLATVIVGESVPITSLEFRGIARNYLP
                     NILGWWGPFDGLTIVLGILCIVGFAWSQLRKRARVAKVGLVPEPMSLTVLKIVLAAVV
                     IAFVTYLLASSGNADQGGTPIMLVIVGVLVFIYNFILTKTVFGRHVYAVGGNRKAAIL
                     SGINTRRVDFLLFVHMGFLSAVAAVCMLSRLASATAQAGMEFEMDAIAACFIGGTAVT
                     GGIGTIPGAVIGAFVMGVINQGLSIMGVDTAVVKTIKGLVLLLAVAVDIMSKRKKS"
     gene            complement(1867990..1868244)
                     /gene="blongannot.CDS.3620"
     CDS             complement(1867990..1868244)
                     /gene="blongannot.CDS.3620"
                     /note="FIG00424658: hypothetical protein"
                     /product="FIG00424658: hypothetical protein"
                     /protein_id="blongannot.CDS.3620"
                     /translation="MKLTARSTSRMYALTCLACVIWLWQSLVEANNDGSLFNWATIVF
                     SLCLLVVIGWSGWNAVAGWNAKETEAATAGAKDDEGSTDR"
     gene            complement(1867280..1867786)
                     /gene="blongannot.CDS.3619"
     CDS             complement(1867280..1867786)
                     /gene="blongannot.CDS.3619"
                     /note="Transcriptional regulator, MarR family"
                     /product="Transcriptional regulator, MarR family"
                     /protein_id="blongannot.CDS.3619"
                     /translation="MCDSRTDTKTGLLPVNEVRSLLDVCWKAKTITELMPALPKGMKP
                     RYVHVIDAVWHINEPNGQDTGTARVGDVSAFLGVTTPSITKLVGEMADLGLVVKHADA
                     ADRRAVTLTLTERGLDIRRIYVEEYHAHLSQLLGGLTSDQCETTVRTLTEALRLMQED
                     FQRRSQNI"
     gene            complement(1866485..1867279)
                     /gene="blongannot.CDS.3618"
     CDS             complement(1866485..1867279)
                     /gene="blongannot.CDS.3618"
                     /note="Permeases of the major facilitator superfamily"
                     /product="Permeases of the major facilitator superfamily"
                     /protein_id="blongannot.CDS.3618"
                     /translation="MNGGENKIVTHSATQLPNGGKQPVSNKLVIAVVSLAILTFLGIL
                     SETSLNIAYSTPMEEFSIGASVVQWLVTGYLLLLSVSIPSSPFMVRKFATKTLFIMAI
                     VIFTAGTLLGALAVNFPMLLAARLVMSLGTGISLPLITNIILEKAPLEQRGAMLGIVG
                     LATCAAPAIGPVFGGMLKNHFPPKFILSGFAGTMIMDVVFVALSGNVWVVAIAANDGA
                     DAAGSYTAAFPRSMMVFTGMAVLGVILAALMFRFSTRRPPELREVK"
     gene            complement(1865561..1866412)
                     /gene="blongannot.CDS.3617"
     CDS             complement(1865561..1866412)
                     /gene="blongannot.CDS.3617"
                     /note="oxidoreductase of aldo/keto reductase family, 
                     subgroup 1"
                     /product="oxidoreductase of aldo/keto reductase 
                     family, subgroup 1"
                     /protein_id="blongannot.CDS.3617"
                     /translation="MLDEPPVTPIRKASDGLELPATGFGTYKVNGLAGVDAIKSAIHQ
                     GYRLIDSAFNYENEGVVGRAIRESGVPREDIIVTSKLPGRHHAHDEALLTIEESVCRM
                     GLDYIDLYLIHWPNPSQGQFVEAWEALVEARERGLVKHIGVSNFLPGHIDLLIRDTGV
                     TPAVNQVELHPYFQQREQLSYDNAHGIITEAWSPLGRANQMLRDPDLKRIAAKHGISV
                     VQAILRWHLQYGDVAIPKSLNPERQRQNLDLTAFELDDQDMADIAAMDNPEGHTFGQN
                     PHWHEEA"
     gene            complement(1865134..1865538)
                     /gene="blongannot.CDS.3616"
     CDS             complement(1865134..1865538)
                     /gene="blongannot.CDS.3616"
                     /note="Peptide deformylase (EC 3.5.1.88)"
                     /product="Peptide deformylase (EC 3.5.1.88)"
                     /protein_id="blongannot.CDS.3616"
                     /translation="MTSRSFLRTPSEAAGPGDEQVIEDLVDTLEANRSRCVGMAANMI
                     GVGKRIIVFVDEDLGGRITVMLNPVITASDGAFDTQEGCLSLTGERRTLRYRRIEVNY
                     ENRRFRARHATFAGWTAQIIQHEVDHCNGIII"
     gene            complement(1863408..1864208)
                     /gene="blongannot.CDS.3615"
     CDS             complement(1863408..1864208)
                     /gene="blongannot.CDS.3615"
                     /note="FIG007491: hypothetical protein YeeN"
                     /product="FIG007491: hypothetical protein YeeN"
                     /protein_id="blongannot.CDS.3615"
                     /translation="MSTATTTTAENAGLPAMLDTKDVAEMFKRCNLAVYAEARRIYYR
                     EVNLNPCKKYPKQVLQRIEWWFWDWFAYDCAVSGIGLTGNESEDLRIELQYGPGAGIS
                     PFLALAEFMYDKDERIGTREIRDFRELDDTNFASMFWIRDASAVKGRLTVEDIIHGGV
                     YEVADVHAASQYDGAHGGMIVNRIAHVRGVWRSCSIPIYEARRPDDPQIGDSLARSFR
                     ETGYKPDFAGLVRFFYGRAKDTGLDWEDVEAARQAGTLDALIKKASNR"
     gene            1863081..1863398
                     /gene="blongannot.CDS.1642"
     CDS             1863081..1863398
                     /gene="blongannot.CDS.1642"
                     /note="COG0477: Permeases of the major facilitator 
                     superfamily"
                     /product="COG0477: Permeases of the major 
                     facilitator superfamily"
                     /protein_id="blongannot.CDS.1642"
                     /translation="MSGLVMMPSGIAMGILNPVAGKMYDRIGGRPLALLGFAIMTSAA
                     VLLVTIMNTHTAAAMRTGVPEAAASAIGVRASFRTVAIVCAVCLVASLFIRDRGRRLG
                     QQR"
     gene            1862828..1863061
                     /gene="blongannot.CDS.3613"
     CDS             1862828..1863061
                     /gene="blongannot.CDS.3613"
                     /note="Multidrug resistance protein ErmB"
                     /product="Multidrug resistance protein ErmB"
                     /protein_id="blongannot.CDS.3613"
                     /translation="MVITLMIGSFVAILNQTLMISALPTLMHEFDVPSSTVQWLTTGF
                     MLTNGIMIPITAFLIETFTTRQLFLYAMGIFAE"
     gene            complement(1862642..1862764)
                     /gene="blongannot.CDS.1641"
     CDS             complement(1862642..1862764)
                     /gene="blongannot.CDS.1641"
                     /note=""
                     /product=""
                     /protein_id="blongannot.CDS.1641"
                     /translation="MAGEELRDVNYQVSFPWLSCLSWLAHTICALTAFENHCND"
     gene            complement(1861182..1862531)
                     /gene="blongannot.CDS.3612"
     CDS             complement(1861182..1862531)
                     /gene="blongannot.CDS.3612"
                     /note="Xylose isomerase (EC 5.3.1.5)"
                     /product="Xylose isomerase (EC 5.3.1.5)"
                     /protein_id="blongannot.CDS.3612"
                     /translation="MGLWDVDKIEYVGRAKGPKEDFAFHYYDADKVVAGKKMKDWLRF
                     GVAWWHTFNQELVDPFGTGTAHRPYYKYTDPMDQALAKVDYAFELFQKLGVEYFCFHD
                     RDIAPEGDTLRETNANLDKVVDKIDENMKSTGVKLLWNTSSLFTNPRFVSGAATSPFA
                     DIYAYAGGQLKKSLEIGKRLGAENYVFWGGREGYENLWNTEMKRETDHIAKFFHMCAD
                     YAKEIGFEAQFLIEPKPKEPTLHQYDFDAATAIEFLRNHDLTDVFKLNLEGNHANLAG
                     HTYQHEIRVARESGFLGSLDANQGDKLIGWDMDEFPTDLYETVAVMWEVLQAGSIGPH
                     GGLNFDAKPRRTSFYEEDLFRSHIAGMDAYAAGLLVADKMNQDGFIQNLQAERYSSYD
                     SGIGKDIDEGNVTLADLEAYSLDKPQSELIAATKSDHLESVKATINNYIIDALAEVE"
     gene            complement(1859639..1860916)
                     /gene="blongannot.CDS.3611"
     CDS             complement(1859639..1860916)
                     /gene="blongannot.CDS.3611"
                     /note="Transposase"
                     /product="Transposase"
                     /protein_id="blongannot.CDS.3611"
                     /translation="MTPTKKPDAEKRNAEREAALTFVRMAKEKGLDLTGPDGLLKQFT
                     KSVLETALDEEMTEHLGRAKHKKSKDGRAANTRNGTTAKTVVTDSVGPVGIEVPRDRD
                     GSFEPVVVRKRQRRLPGVDEVVLSLYARGLTTGEISAHFQEIYGADVSRETVSRITER
                     VVAEKDEWCSRPLDRVYAAVFIDATVVKVRDGQVANRAFYVAVGVDLEGGRDVLGIWA
                     SPAAEGARYWLSVLTELKNRGVDDVFFLICDGLKGLPDAVGAVWPLAIVQTCVVHLLR
                     NTFRYASKKDWDAIKRDVKPIYTAPSAAAAAAARDAMLDKWEARYPAIRRLWMDAWER
                     FIPFLDYDVEIRRVICTTNAIESLNARFKRSIRARGHFPDEQAALKCMYLTVRSLDPT
                     GKGRIRWSARWKPVLNAFAITFADRWPSEGTQQ"
     gene            complement(1859376..1859642)
                     /gene="blongannot.CDS.3610"
     CDS             complement(1859376..1859642)
                     /gene="blongannot.CDS.3610"
                     /note="L-arabinose transport system permease protein 
                     (TC 3.A.1.2.2)"
                     /product="L-arabinose transport system permease 
                     protein (TC 3.A.1.2.2)"
                     /protein_id="blongannot.CDS.3610"
                     /translation="MKTPVTHLTRQARHEFEMDAIAACFIGGTAVTGGIGTIPGAMVG
                     ALIMGVLNQGLSIMGVDAAWVKTIKGLVVIAAVAYDLLSKKKKG"
     gene            1858760..1859104
                     /gene="blongannot.CDS.3609"
     CDS             1858760..1859104
                     /gene="blongannot.CDS.3609"
                     /note="FIG00424156: hypothetical protein"
                     /product="FIG00424156: hypothetical protein"
                     /protein_id="blongannot.CDS.3609"
                     /translation="MEVTTVSTVISVVLGVICAPCGLFLGLVPMKAGLVTAKQSKASQ
                     MVSFIVAIVFIGLLVAGHDLETWAMVIGLVIGFAVAKIPALHAWALHKWPFFEPKKAA
                     PAPKRVKKAKKK"
     gene            1858346..1858702
                     /gene="blongannot.CDS.3608"
     CDS             1858346..1858702
                     /gene="blongannot.CDS.3608"
                     /note="FIG00425524: hypothetical protein"
                     /product="FIG00425524: hypothetical protein"
                     /protein_id="blongannot.CDS.3608"
                     /translation="MNDRSRMMLYALTAVACVMWIWQSAKEAMADGTMISTSNIIFLV
                     CIGIAAVYCAANALILWWRQPSKEDAENDDAADTPDGTDTDTADAEGSEDDTDDDVET
                     DVATTDADASPTTNRQ"
     gene            1856631..1858151
                     /gene="blongannot.CDS.3607"
     CDS             1856631..1858151
                     /gene="blongannot.CDS.3607"
                     /note="Xylulose kinase (EC 2.7.1.17)"
                     /product="Xylulose kinase (EC 2.7.1.17)"
                     /protein_id="blongannot.CDS.3607"
                     /translation="MTRVLVAGVDTSTQSTKVRITDAATGEQVRFGQAKHPDGTSVNP
                     EFWWEAFTKAAEQAGGLDDVAALAVGGQQHGMVILDKQGNVIRDAMLWNDTSSAPQAA
                     ALIDKLGAAPAEGDEPDDVTARGKQRWVKAVGSSPVASYTLTKVAWVAENEPENAKKI
                     AAVCLPHDWLSWRIAGYGPVAEGEDAHLEALFTDRSDASGTIYYDAAHDEYRRDLIAM
                     VLAPAEGEEAAKAHADAIVLPTVLGPREAAAVKADPAIAGKDVEGGCIIGPGGGDNAM
                     ASLGLGMAVGDVSVSLGTSGVAAAIAENPVYDLTGAISGFADCTGHYLPLACTINGSR
                     ILDAGRAALGVDYDELAELAFKAEPGAGGITLVPYFDGERTPNRPDATASLTGLTLHN
                     TTKENLARAFVEGLLCSQRDCLELIRSLGAEINRILLIGGGAKSVAIRTLAPSILGMD
                     VTRPATDEYVAIGAARQAAWVLSGEAEPLTWQLTIEGVETGEPTEAVYEAYAKARG"
     gene            complement(1855182..1856411)
                     /gene="blongannot.CDS.3606"
     CDS             complement(1855182..1856411)
                     /gene="blongannot.CDS.3606"
                     /note="Xylose-responsive transcription regulator, ROK 
                     family"
                     /product="Xylose-responsive transcription regulator, 
                     ROK family"
                     /protein_id="blongannot.CDS.3606"
                     /translation="MANLRRINQEDLRNHNLSVTLDTLLRAQKPMSRADLAKETGLTK
                     ATLSLLASMLIESGVVQEGEPVVSTTYGRPSTPLEIRGGSIAGIGLQINTDGYGCLAL
                     DLNGDTLGREWVSEDMTGTDPYEIFAKLDAMTFPLESRLKRRGCKVVGAGFALPGIVT
                     DDMWLLVARNLGWENVNLTRFNVVRRLDVVAGNEAKMAAIAQIPGYATERAPFLNVVD
                     RTDSFIYLSTDIGIGGAVVRDGEVVMGSHGFAGEIGHLSVAMDGPLCSCGRHGCLEAF
                     AGRRALVEAAGIAEDGDATSSEAIDMFLQRWRAGDSDVAKVVDQAADALVSAIASAVN
                     LVDVDTVLLGGLWTHFGDELATVLEGRLRSEILGYPNVKIRVFVPPVALHPSLYGAAE
                     MGLRRFIENPLGYMGEK"
     tRNA            complement(1854991..1855064)
                     /gene="blongannot.rna.45"
                     /note="tRNA-Met-CAT"
                     /product="tRNA-Met-CAT"
     gene            complement(1854641..1854853)
                     /gene="blongannot.CDS.3605"
     CDS             complement(1854641..1854853)
                     /gene="blongannot.CDS.3605"
                     /note="LSU ribosomal protein L31p @ LSU ribosomal 
                     protein L31p, zinc-dependent"
                     /product="LSU ribosomal protein L31p @ LSU 
                     ribosomal protein L31p, zinc-dependent"
                     /protein_id="blongannot.CDS.3605"
                     /translation="MQQGIHPDYHPVEVTCSCGNTFVTRTAGKEDHMFVDVCSQCHPF
                     YTGKQKILDTGGRVARFEKRYGKKSK"
     gene            complement(1853399..1854487)
                     /gene="blongannot.CDS.3604"
     CDS             complement(1853399..1854487)
                     /gene="blongannot.CDS.3604"
                     /note="Peptide chain release factor 1"
                     /product="Peptide chain release factor 1"
                     /protein_id="blongannot.CDS.3604"
                     /translation="MADEQFPAAATALEEYQSIEEQMASPEVVSNPDKLRKLGRRHAE
                     LGAIVGAYKAWLQVKDDLAAAQEMAGEDADFAEEAKRLEDELPGVEEKLRTALIPRDP
                     DDARDTIMEIKAGTGGEEAALFAGDLLRMYTRYAEKRGWSVNVQSENTTELGGVKDVQ
                     IAIRAKGTPAPEDGVWASMKYEGGVHRVQRIPVTESQGRIQTSAAGVIVFPEADEDDD
                     EIEIDPKDLKIDIFMSSGPGGQSVNTTYSAVRMTHLPTGITVNMQDEKSQIQNRAAAL
                     RVLKSRLLAMKHEQEAAEAADMRHSQVRSLDRSERIRTYNFPENRIVDHRTNYKAYNL
                     DAVLDGDLQAVIDSDIQADEADRLANQK"
     gene            complement(1852428..1853336)
                     /gene="blongannot.CDS.3603"
     CDS             complement(1852428..1853336)
                     /gene="blongannot.CDS.3603"
                     /note="Protein-N(5)-glutamine methyltransferase PrmC, 
                     methylates polypeptide chain release factors RF1 
                     and RF2"
                     /product="Protein-N(5)-glutamine methyltransferase 
                     PrmC, methylates polypeptide chain release factors 
                     RF1 and RF2"
                     /protein_id="blongannot.CDS.3603"
                     /translation="MSDQRRPPVLITDIINQASSQLREAGIETPEHDAKLLLAEAAGV
                     ELRDVDRALLMGEELGTTGQLAVFRAMLDRRAKREPLQYITGHAPFRYLDLKVGPGVF
                     IPRPETETVVQAGLDWLTKNGMIHPCVVDLCAGSGAIGLSVVSEVPGSQVWAVELSPN
                     TAEWTRRNLSETAKKYPSIASNYHLEIADATSFATLAQLDGTVDIVITNPPYVPQTDI
                     PEQPEVRDWDPELALYGGSMDGTLIPERIIERACRLLKPGGVLVMEHDVTQGDRLVAF
                     ASATGFAAASTGQDWTGRDRYLFAVS"
     gene            1852216..1852353
                     /gene="blongannot.CDS.1629"
     CDS             1852216..1852353
                     /gene="blongannot.CDS.1629"
                     /note=""
                     /product=""
                     /protein_id="blongannot.CDS.1629"
                     /translation="MRVRRSTHIIRIPQNYITRLVTVIHVSLIRCLSRTVITRPALNP
                     Q"
     gene            complement(1850968..1852155)
                     /gene="blongannot.CDS.3602"
     CDS             complement(1850968..1852155)
                     /gene="blongannot.CDS.3602"
                     /note="Branched-chain amino acid ABC transporter, 
                     amino acid-binding protein (TC 3.A.1.4.1)"
                     /product="Branched-chain amino acid ABC transporter, 
                     amino acid-binding protein (TC 3.A.1.4.1)"
                     /protein_id="blongannot.CDS.3602"
                     /translation="MNVKFSTKFVAASAAAVMALSLAGCSGGSMDDSSSSSAKASGDS
                     ITIGTVTTNSGTAAAYGEAEVKGFELAVSEINAKGGINGKKVKLESMDDKGDATEASN
                     AYNKLAGDNNVLAVAGPTISATTAAVAPLADQSKLVTIAPAATSDSIETGNYLFRTCF
                     KDSYQGEVAARFAAENLKVKKVAVLYGTGDPYSSGVGEAFAKAAEKLGLEVVDKESSS
                     SADDTEYSAQLQKIQASGAELLYAPYYYSVAGPYIIPQARSVGFEGYVMGPDGYDGLK
                     LTGDKSQYNKTYYTTHYSADDNTNTKVQDFIKSYKSKNNAEPNTFAALGYDTIYMIKQ
                     AIEKAGENATREDVRNAVAGMTFDGVTGKFTMDKSGSPTKSVTVLEMKDGKPVYNTTV
                     QPK"
     gene            complement(1849800..1850726)
                     /gene="blongannot.CDS.3601"
     CDS             complement(1849800..1850726)
                     /gene="blongannot.CDS.3601"
                     /note="High-affinity branched-chain amino acid 
                     transport system permease protein LivH (TC 
                     3.A.1.4.1)"
                     /product="High-affinity branched-chain amino acid 
                     transport system permease protein LivH (TC
[truncated: 4,468,940 more chars]
