# Supplementary material for: How accurate is automated gap filling of metabolic models?
Source: BMC Syst Biol. 2018 Jun 19;12:73. doi: 10.1186/s12918-018-0593-7 (PMC6006690; doi:10.1186/s12918-018-0593-7)
Supplement: Supplementary file 1 — Curated B. longum PGDB suitable for loading into Pathway Tools version 22.0 for browsing and exploration. This archived directory tree will expand to a set of files readable by Pathway Tools version 22.0. (ZIP 2472 kb) [file 12918_2018_593_MOESM1_ESM.zip › blong-kbase-gitcyc/20.1/input/organism.dat]

;;;;;;;;;;;;;;;;;;;;;;;;;;;;;;;;;;;;;;;;;;;;;;;;;;;;;;;;;;;;;;;;;;;;
;; /homedir/brg/aic/pgdbs/tier1/blong-kbase-gitcyc/20.1/input/organism.dat
;; generated automatically by PathoLogic v. 20.0
;;
;; Lines starting with ; are comment lines.  Each non-comment line should be of the form:
;; ATTRIBUTE	value
;; The separator character is the Tab character.
;; Valid attributes are:
;;
;; ID (unique id -- 2-10 alphanumeric characters, no intervening spaces, must
;; start with a letter)
;; STORAGE (either File, MySQL or Oracle, defaults to File)
;; NAME (full species name)
;; ABBREV-NAME (abbreviated species name)
;; SUBSPECIES
;; STRAIN
;; PRIVATE? (either T or NIL, defaults to NIL, specifies whether database can
;; be published to the general public over the web)
;; DOWNLOAD-TIMESTAMP
;;
;; Of these, only ID and NAME are required.  Once the file and the project are generated,
;; the ID and STORAGE fields should *not* be edited.  The other attributes may be edited 
;; so long as the correct format is maintained.
;; Case is important only for species and strain names.  
;; More attributes may be defined at a later time.
;; Attributes other than these will be ignored.
;;;;;;;;;;;;;;;;;;;;;;;;;;;;;;;;;;;;;;;;;;;;;;;;;;;;;;;;;;;;;;;;;;;;;;;

ID	BLONG-KBASE-GIT
STORAGE	FILE
NAME	Bifidobacterium longum
ABBREV-NAME	B. longum
SUBSPECIES	longum
STRAIN	JCM 1217
SEQUENCE-SOURCE	Kbase / Git-tracked
