# Supplementary material for: How accurate is automated gap filling of metabolic models?
Source: BMC Syst Biol. 2018 Jun 19;12:73. doi: 10.1186/s12918-018-0593-7 (PMC6006690; doi:10.1186/s12918-018-0593-7)
Supplement: Supplementary file 2 — FBA definition file for curated B. longum metabolic model suitable for execution by Pathway Tools version 22.0. This file defines the nutrients, secretions, and biomass metabolites for execution of the model in conjunction with the B. longum PGDB. (TXT 69 kb) [file 12918_2018_593_MOESM2_ESM.txt]

# pkarp:Feb-2-2017   Needed to import RXN-9384 
# pkarp:Feb-1-2017   Copied from blong-kbase-seek.fba, then commented out one rxn missing from the kb.
#                    It turns out that missing rxn, HOMOSERINE-O-ACETYLTRANSFERASE-RXN, prevented the model from
#                    solving.  Importing that rxn from metacyc solved that issue.
# pkarp:Jun-9-2016   I believe this is the FINAL version of the blong FBA model
# weaver:Apr-14-2016 test file for blongs

pgdb: blong-kbase-git
minimize-fluxes: yes
log-file: yes
lp-log-file: no
json-file: no
treat-rxns-without-dir-reversible: no


reactions:

###  pkarp:Jan-26-2017 This next rxn is missing from v20.1
###HOMOSERINE-O-ACETYLTRANSFERASE-RXN ## [ CCO-CYTOSOL ]: L-homoserine + acetyl-CoA  ->  O-acetyl-L-homoserine + coenzyme A ## (MISSING) ##### track down
###  pkarp:Feb-2-2017  Added this rxn to the 20.1 kb:
RXN-9384
###  pkarp:Feb-2-2017  Also need to enable this rxn in this fba file:
HOMSUCTRAN-RXN

##### weaver:Apr-25-2016 the convenience factory
RXN0-5224                     ## [ CCO-CYTOSOL ]: hydrogen carbonate + H+  <-->  CO2 + H2O 
ADENPRIBOSYLTRAN-RXN          ## [ CCO-CYTOSOL ]: AMP + diphosphate  =  adenine + 5-phospho-alpha-D-ribose 1-diphosphate 
AMP-DEPHOSPHORYLATION-RXN     ## [ CCO-CYTOSOL ]: AMP + H2O  ->  adenosine + phosphate 
ADENYL-KIN-RXN                ## [ CCO-CYTOSOL ]: ATP + AMP  ->  2 ADP 
INORGPYROPHOSPHAT-RXN         ## [ CCO-CYTOSOL ]: diphosphate + H2O  ->  2 phosphate + H+ 
RXN-11811                     ## [ CCO-CYTOSOL CCO-EXTRACELLULAR ]: ammonia + H+  <-->  ammonium 


### BLONG-KBASE-GIT P124-PWY (Bifidobacterium shunt) ###
GLUCOKIN-RXN     ## [ CCO-CYTOSOL ]: D-glucopyranose + ATP  ->  D-glucopyranose 6-phosphate + ADP + H+ ## (MISSING) 
PGLUCISOM-RXN                 ## [ CCO-CYTOSOL ]: D-glucopyranose 6-phosphate  <-->  beta-D-fructofuranose 6-phosphate 
L-LACTATE-DEHYDROGENASE-RXN   ## [ CCO-CYTOSOL ]: (S)-lactate + NAD+  <-  pyruvate + NADH + H+ 
PEPDEPHOS-RXN                 ## [ CCO-CYTOSOL ]: pyruvate + ATP  <-  phosphoenolpyruvate + ADP + H+ 
2PGADEHYDRAT-RXN              ## [ CCO-CYTOSOL ]: 2-phospho-D-glycerate  <-->  phosphoenolpyruvate + H2O 
3PGAREARR-RXN                 ## [ CCO-CYTOSOL ]: 2-phospho-D-glycerate  <-->  3-phospho-D-glycerate 
PHOSGLYPHOS-RXN               ## [ CCO-CYTOSOL ]: 3-phospho-D-glycerate + ATP  <-->  1,3-bisphospho-D-glycerate + ADP 
GAPOXNPHOSPHN-RXN             ## [ CCO-CYTOSOL ]: D-glyceraldehyde 3-phosphate + NAD+ + phosphate  <-->  1,3-bisphospho-D-glycerate + NADH + H+ 
PHOSPHOKETOLASE-RXN           ## [ CCO-CYTOSOL ]: D-xylulose 5-phosphate + phosphate  ->  D-glyceraldehyde 3-phosphate + acetyl phosphate + H2O 
RIBULP3EPIM-RXN               ## [ CCO-CYTOSOL ]: D-ribulose 5-phosphate  ->  D-xylulose 5-phosphate 
RIB5PISOM-RXN                 ## [ CCO-CYTOSOL ]: D-ribose 5-phosphate  <-->  D-ribulose 5-phosphate 
1TRANSKETO-RXN                ## [ CCO-CYTOSOL ]: D-sedoheptulose 7-phosphate + D-glyceraldehyde 3-phosphate  <-->  D-ribose 5-phosphate + D-xylulose 5-phosphate 
TRANSALDOL-RXN                ## [ CCO-CYTOSOL ]: D-glyceraldehyde 3-phosphate + D-sedoheptulose 7-phosphate  <-->  beta-D-fructofuranose 6-phosphate + D-erythrose 4-phosphate 
ACETATEKIN-RXN                ## [ CCO-CYTOSOL ]: ATP + acetate  <-  ADP + acetyl phosphate 
FRUCTOSE-6-PHOSPHATE-PHOSPHOKETOLASE-RXN ## [ CCO-CYTOSOL ]: beta-D-fructofuranose 6-phosphate + phosphate  ->  D-erythrose 4-phosphate + acetyl phosphate + H2O

### BLONG-KBASE-GIT PWY0-1061 (superpathway of L-alanine biosynthesis) ###
ALANINE-AMINOTRANSFERASE-RXN  ## [ CCO-CYTOSOL ]: 2-oxoglutarate + L-alanine  <-->  L-glutamate + pyruvate 
RXN0-308                      ## [ CCO-CYTOSOL ]: an [L-cysteine desulfurase]-L-cysteine + L-cysteine  ->  an [L-cysteine desulfurase] L-cysteine persulfide + L-alanine 
VALINE-PYRUVATE-AMINOTRANSFER-RXN ## [ CCO-CYTOSOL ]: pyruvate + L-valine  ->  L-alanine + 3-methyl-2-oxobutanoate 
ALARACECAT-RXN                ## [ CCO-CYTOSOL ]: L-alanine  ->  D-alanine 
BRANCHED-CHAINAMINOTRANSFERVAL-RXN ## [ CCO-CYTOSOL ]: L-valine + 2-oxoglutarate  <-  L-glutamate + 3-methyl-2-oxobutanoate 

### BLONG-KBASE-GIT FERMENTATION-PWY (mixed acid fermentation) ###
## (MISSING) MALATE-DEH-RXN   ## [ CCO-CYTOSOL ]: (S)-malate + NAD+  <-  oxaloacetate + NADH + H+ 
ISOCITDEH-RXN                 ## [ CCO-CYTOSOL ]: D-threo-isocitrate + NADP+  <-->  2-oxoglutarate + CO2 + NADPH 
ACONITATEHYDR-RXN             ## [ CCO-CYTOSOL ]: cis-aconitate + H2O  <-->  D-threo-isocitrate 
ACONITATEDEHYDR-RXN           ## [ CCO-CYTOSOL ]: citrate  <-->  cis-aconitate + H2O 
CITSYN-RXN                    ## [ CCO-CYTOSOL ]: acetyl-CoA + oxaloacetate + H2O  ->  citrate + coenzyme A + H+ 
## (MISSING) R601-RXN         ## [ CCO-CYTOSOL ]: fumarate[in] + a menaquinol[membrane]  ->  succinate[in] + a menaquinone[membrane] 
## (MISSING) FHLMULTI-RXN     ## [ CCO-CYTOSOL ]: formate + H+  ->  CO2 + H2 
PEPCARBOX-RXN                 ## [ CCO-CYTOSOL ]: oxaloacetate + phosphate  <-  phosphoenolpyruvate + hydrogen carbonate 
## (MISSING) FUMHYDR-RXN      ## [ CCO-CYTOSOL ]: (S)-malate  ->  fumarate + H2O 
## (MISSING) DLACTDEHYDROGNAD-RXN ## [ CCO-CYTOSOL ]: (R)-lactate + NAD+  <-  pyruvate + NADH + H+ 
PEPDEPHOS-RXN                 ## [ CCO-CYTOSOL ]: pyruvate + ATP  <-  phosphoenolpyruvate + ADP + H+ 
ALCOHOL-DEHYDROG-RXN          ## [ CCO-CYTOSOL ]: ethanol + NAD+  <-->  acetaldehyde + NADH + H+ 
ACETALD-DEHYDROG-RXN          ## [ CCO-CYTOSOL ]: acetaldehyde + coenzyme A + NAD+  <-->  acetyl-CoA + NADH + H+ 
PYRUVFORMLY-RXN               ## [ CCO-CYTOSOL ]: formate + acetyl-CoA  <-  pyruvate + coenzyme A 
ACETATEKIN-RXN                ## [ CCO-CYTOSOL ]: ATP + acetate  <-  ADP + acetyl phosphate 
PHOSACETYLTRANS-RXN           ## [ CCO-CYTOSOL ]: acetyl-CoA + phosphate  ->  acetyl phosphate + coenzyme A 

### BLONG-KBASE-GIT GLUTSYNIII-PWY (L-glutamate biosynthesis III) ###
GLUTDEHYD-RXN                 ## [ CCO-CYTOSOL ]: L-glutamate + NADP+ + H2O  <-  ammonium + 2-oxoglutarate + NADPH + H+ 

### BLONG-KBASE-GIT AMMASSIM-PWY (ammonia assimilation cycle III) ###
GLUTAMATESYN-RXN              ## [ CCO-CYTOSOL ]: 2 L-glutamate + NADP+  <-  L-glutamine + 2-oxoglutarate + NADPH + H+ 
GLUTAMINESYN-RXN              ## [ CCO-CYTOSOL ]: ammonium + L-glutamate + ATP  ->  L-glutamine + ADP + phosphate + H+ 

### BLONG-KBASE-GIT GLUTDEG-PWY (L-glutamate degradation II) ###
ASPARTASE-RXN                 ## [ CCO-CYTOSOL ]: L-aspartate  ->  ammonium + fumarate 
ASPAMINOTRANS-RXN             ## [ CCO-CYTOSOL ]: L-aspartate + 2-oxoglutarate  <-  L-glutamate + oxaloacetate 

### BLONG-KBASE-GIT ARGSYNBSUB-PWY (L-arginine biosynthesis II (acetyl cycle)) ###
N-ACETYLTRANSFER-RXN          ## [ CCO-CYTOSOL ]: L-glutamate + acetyl-CoA  ->  N-acetyl-L-glutamate + coenzyme A + H+ 
CARBPSYN-RXN                  ## [ CCO-CYTOSOL ]: 2 ATP + L-glutamine + hydrogen carbonate + H2O  ->  L-glutamate + carbamoyl phosphate + 2 ADP + phosphate + 2 H+ 
GLUTAMATE-N-ACETYLTRANSFERASE-RXN ## [ CCO-CYTOSOL ]: L-glutamate + N-acetyl-L-ornithine  ->  N-acetyl-L-glutamate + L-ornithine 
ACETYLGLUTKIN-RXN             ## [ CCO-CYTOSOL ]: N-acetyl-L-glutamate + ATP  ->  N-acetylglutamyl-phosphate + ADP 
N-ACETYLGLUTPREDUCT-RXN       ## [ CCO-CYTOSOL ]: N-acetyl-L-glutamate 5-semialdehyde + NADP+ + phosphate  <-  N-acetylglutamyl-phosphate + NADPH + H+ 
ACETYLORNTRANSAM-RXN          ## [ CCO-CYTOSOL ]: N-acetyl-L-ornithine + 2-oxoglutarate  <-  L-glutamate + N-acetyl-L-glutamate 5-semialdehyde 
ORNCARBAMTRANSFER-RXN         ## [ CCO-CYTOSOL ]: L-ornithine + carbamoyl phosphate  ->  L-citrulline + phosphate + H+ 
ARGSUCCINLYA-RXN              ## [ CCO-CYTOSOL ]: L-arginino-succinate  ->  L-arginine + fumarate 
ARGSUCCINSYN-RXN              ## [ CCO-CYTOSOL ]: L-aspartate + L-citrulline + ATP  ->  L-arginino-succinate + AMP + diphosphate + H+ 

### BLONG-KBASE-GIT HOMOCYSDEGR-PWY (L-cysteine biosynthesis III (from L-homocysteine)) ###
RXN-15123                     ## [ CCO-CYTOSOL ]: 2-iminobutanoate + H+ + H2O  ->  2-oxobutanoate + ammonium 
RXN-15121                     ## [ CCO-CYTOSOL ]: (2Z)-2-aminobut-2-enoate  ->  2-iminobutanoate 
RXN-14048                     ## [ CCO-CYTOSOL ]: L-cystathionine  ->  (2Z)-2-aminobut-2-enoate + L-cysteine + H+ 
CYSTATHIONINE-BETA-SYNTHASE-RXN ## [ CCO-CYTOSOL ]: L-homocysteine + L-serine  ->  L-cystathionine + H2O 

### BLONG-KBASE-GIT PWY-6151 (S-adenosyl-L-methionine cycle I) ###
HOMOCYSMET-RXN                ## [ CCO-CYTOSOL ]: L-homocysteine + N5-methyl--tetrahydropteroyl tri-L-glutamate  ->  L-methionine + tetrahydropteroyl tri-L-glutamate 
## (MISSING) RXN-7605         ## [ CCO-CYTOSOL ]: S-adenosyl-L-methionine + a demethylated methyl donor  ->  S-adenosyl-L-homocysteine + a methylated methyl donor + H+ 
S-ADENMETSYN-RXN              ## [ CCO-CYTOSOL ]: ATP + L-methionine + H2O  =  S-adenosyl-L-methionine + phosphate + diphosphate 
RIBOSYLHOMOCYSTEINASE-RXN     ## [ CCO-CYTOSOL ]: S-ribosyl-L-homocysteine  ->  L-homocysteine + autoinducer 2 
ADENOSYLHOMOCYSTEINE-NUCLEOSIDASE-RXN ## [ CCO-CYTOSOL ]: S-adenosyl-L-homocysteine + H2O  ->  S-ribosyl-L-homocysteine + adenine 

### BLONG-KBASE-GIT BRANCHED-CHAIN-AA-SYN-PWY (superpathway of branched chain amino acid biosynthesis) ###
RXN-15121                     ## [ CCO-CYTOSOL ]: (2Z)-2-aminobut-2-enoate  ->  2-iminobutanoate 
RXN-15123                     ## [ CCO-CYTOSOL ]: 2-iminobutanoate + H+ + H2O  ->  2-oxobutanoate + ammonium 
RXN-15122                     ## [ CCO-CYTOSOL ]: L-threonine  ->  (2Z)-2-aminobut-2-enoate + H2O + H+ 
ACETOOHBUTSYN-RXN             ## [ CCO-CYTOSOL ]: pyruvate + 2-oxobutanoate + H+  ->  (S)-2-aceto-2-hydroxybutanoate + CO2 
ACETOOHBUTREDUCTOISOM-RXN     ## [ CCO-CYTOSOL ]: (R)-2,3-dihydroxy-3-methylpentanoate + NADP+  <-  (S)-2-aceto-2-hydroxybutanoate + NADPH + H+ 
BRANCHED-CHAINAMINOTRANSFERILEU-RXN ## [ CCO-CYTOSOL ]: L-isoleucine + 2-oxoglutarate  <-  L-glutamate + (S)-3-methyl-2-oxopentanoate 
DIHYDROXYMETVALDEHYDRAT-RXN   ## [ CCO-CYTOSOL ]: (R)-2,3-dihydroxy-3-methylpentanoate  ->  (S)-3-methyl-2-oxopentanoate + H2O 
ACETOLACTSYN-RXN              ## [ CCO-CYTOSOL ]: 2 pyruvate + H+  ->  (S)-2-acetolactate + CO2 
ACETOLACTREDUCTOISOM-RXN      ## [ CCO-CYTOSOL ]: (2R)-2,3-dihydroxy-3-methylbutanoate + NADP+  <-  (S)-2-acetolactate + NADPH + H+ 
BRANCHED-CHAINAMINOTRANSFERVAL-RXN ## [ CCO-CYTOSOL ]: L-valine + 2-oxoglutarate  <-  L-glutamate + 3-methyl-2-oxobutanoate 
DIHYDROXYISOVALDEHYDRAT-RXN   ## [ CCO-CYTOSOL ]: (2R)-2,3-dihydroxy-3-methylbutanoate  ->  3-methyl-2-oxobutanoate + H2O 
RXN-8991                      ## [ CCO-CYTOSOL ]: (2R,3S)-3-isopropylmalate  <-->  2-isopropylmaleate + H2O 
RXN-7800                      ## [ CCO-CYTOSOL ]: (2S)-2-isopropyl-3-oxosuccinate + H+  ->  4-methyl-2-oxopentanoate + CO2 
2-ISOPROPYLMALATESYN-RXN      ## [ CCO-CYTOSOL ]: 3-methyl-2-oxobutanoate + acetyl-CoA + H2O  ->  (2S)-2-isopropylmalate + coenzyme A + H+ 
3-ISOPROPYLMALISOM-RXN        ## [ CCO-CYTOSOL ]: (2S)-2-isopropylmalate  <-->  2-isopropylmaleate + H2O 
BRANCHED-CHAINAMINOTRANSFERLEU-RXN ## [ CCO-CYTOSOL ]: L-leucine + 2-oxoglutarate  <-  L-glutamate + 4-methyl-2-oxopentanoate 
3-ISOPROPYLMALDEHYDROG-RXN    ## [ CCO-CYTOSOL ]: (2R,3S)-3-isopropylmalate + NAD+  ->  (2S)-2-isopropyl-3-oxosuccinate + NADH + H+ 

### BLONG-KBASE-GIT PWY-5436 (L-threonine degradation IV) ###
ACETALD-DEHYDROG-RXN          ## [ CCO-CYTOSOL ]: acetaldehyde + coenzyme A + NAD+  <-->  acetyl-CoA + NADH + H+ 
THREONINE-ALDOLASE-RXN        ## [ CCO-CYTOSOL ]: L-threonine  ->  acetaldehyde + glycine 

### BLONG-KBASE-GIT SER-GLYSYN-PWY (superpathway of L-serine and glycine biosynthesis I) ###
GLYOHMETRANS-RXN              ## [ CCO-CYTOSOL ]: L-serine + a tetrahydrofolate  <-->  glycine + a 5,10-methylene-tetrahydrofolate + H2O 
RXN0-5114                     ## [ CCO-CYTOSOL ]: 3-phospho-L-serine + H2O  ->  L-serine + phosphate 
PGLYCDEHYDROG-RXN             ## [ CCO-CYTOSOL ]: 3-phospho-D-glycerate + NAD+  ->  3-phospho-hydroxypyruvate + NADH + H+ 
PSERTRANSAM-RXN               ## [ CCO-CYTOSOL ]: L-glutamate + 3-phospho-hydroxypyruvate  ->  3-phospho-L-serine + 2-oxoglutarate 

### BLONG-KBASE-GIT HOMOSER-THRESYN-PWY (L-threonine biosynthesis) ###
THRESYN-RXN                   ## [ CCO-CYTOSOL ]: O-phospho-L-homoserine + H2O  ->  L-threonine + phosphate 
HOMOSERKIN-RXN                ## [ CCO-CYTOSOL ]: L-homoserine + ATP  ->  O-phospho-L-homoserine + ADP + H+ 

### BLONG-KBASE-GIT ETOH-ACETYLCOA-ANA-PWY (ethanol degradation I) ###
ACETALD-DEHYDROG-RXN          ## [ CCO-CYTOSOL ]: acetaldehyde + coenzyme A + NAD+  <-->  acetyl-CoA + NADH + H+ 
ALCOHOL-DEHYDROG-RXN          ## [ CCO-CYTOSOL ]: ethanol + NAD+  <-->  acetaldehyde + NADH + H+ 

### BLONG-KBASE-GIT GLYSYN-PWY (glycine biosynthesis I) ###
GLYOHMETRANS-RXN              ## [ CCO-CYTOSOL ]: L-serine + a tetrahydrofolate  <-->  glycine + a 5,10-methylene-tetrahydrofolate + H2O 

### BLONG-KBASE-GIT PWY-1722 (formate assimilation into 5,10-methylenetetrahydrofolate) ###
METHYLENETHFDEHYDROG-NADP-RXN ## [ CCO-CYTOSOL ]: a 5,10-methylene-tetrahydrofolate + NADP+  <-->  a 5,10-methenyltetrahydrofolate + NADPH 
FORMATETHFLIG-RXN             ## [ CCO-CYTOSOL ]: a tetrahydrofolate + ATP + formate  ->  10-formyl-tetrahydropteroyl-[gamma-Glu](n) + ADP + phosphate 
METHENYLTHFCYCLOHYDRO-RXN     ## [ CCO-CYTOSOL ]: a 5,10-methenyltetrahydrofolate + H2O  <-->  an N10-formyl-tetrahydrofolate + H+ 

###### weaver:May-2-2016 needed to arrive at N5-methyl-tetrahydrofolate for methionine
1.5.1.20-RXN                  ## [ CCO-CYTOSOL ]: an N5-methyl-tetrahydrofolate + NAD+  <-  a 5,10-methylene-tetrahydrofolate + NADH + H+ 

##### weaver:May-16-2016 identified from Peter's dev mode work
ALDHDEHYDROG-RXN              ## [ CCO-CYTOSOL ]: an aldehyde + NAD+ + H2O  ->  a carboxylate + NADH + 2 H+ 
RXN-2881                      ## [ CCO-CYTOSOL ]: formaldehyde + a tetrahydrofolate  ->  a 5,10-methylene-tetrahydrofolate + H2O 

### BLONG-KBASE-GIT THRESYN-PWY (superpathway of L-threonine biosynthesis) ###
ASPAMINOTRANS-RXN             ## [ CCO-CYTOSOL ]: L-aspartate + 2-oxoglutarate  <-  L-glutamate + oxaloacetate 
THRESYN-RXN                   ## [ CCO-CYTOSOL ]: O-phospho-L-homoserine + H2O  ->  L-threonine + phosphate 
HOMOSERKIN-RXN                ## [ CCO-CYTOSOL ]: L-homoserine + ATP  ->  O-phospho-L-homoserine + ADP + H+ 
HOMOSERDEHYDROG-RXN           ## [ CCO-CYTOSOL ]: L-homoserine + NAD(P)+  <-  L-aspartate-semialdehyde + NAD(P)H + H+ 
ASPARTATE-SEMIALDEHYDE-DEHYDROGENASE-RXN ## [ CCO-CYTOSOL ]: L-aspartate-semialdehyde + NADP+ + phosphate  <-  L-aspartyl-4-phosphate + NADPH + H+ 
ASPARTATEKIN-RXN              ## [ CCO-CYTOSOL ]: L-aspartate + ATP  ->  L-aspartyl-4-phosphate + ADP 

### BLONG-KBASE-GIT PENTOSE-P-PWY (pentose phosphate pathway) ###
GLU6PDEHYDROG-RXN             ## [ CCO-CYTOSOL ]: D-glucopyranose 6-phosphate + NADP+  ->  6-phospho D-glucono-1,5-lactone + NADPH + H+ 
RXN-9952                      ## [ CCO-CYTOSOL ]: D-gluconate 6-phosphate + NADP+  ->  D-ribulose 5-phosphate + CO2 + NADPH 
6PGLUCONOLACT-RXN             ## [ CCO-CYTOSOL ]: 6-phospho D-glucono-1,5-lactone + H2O  ->  D-gluconate 6-phosphate + H+ 
RIB5PISOM-RXN                 ## [ CCO-CYTOSOL ]: D-ribose 5-phosphate  <-->  D-ribulose 5-phosphate 
RIBULP3EPIM-RXN               ## [ CCO-CYTOSOL ]: D-ribulose 5-phosphate  ->  D-xylulose 5-phosphate 
1TRANSKETO-RXN                ## [ CCO-CYTOSOL ]: D-sedoheptulose 7-phosphate + D-glyceraldehyde 3-phosphate  <-->  D-ribose 5-phosphate + D-xylulose 5-phosphate 
2TRANSKETO-RXN                ## [ CCO-CYTOSOL ]: D-erythrose 4-phosphate + D-xylulose 5-phosphate  ->  beta-D-fructofuranose 6-phosphate + D-glyceraldehyde 3-phosphate 
TRANSALDOL-RXN                ## [ CCO-CYTOSOL ]: D-glyceraldehyde 3-phosphate + D-sedoheptulose 7-phosphate  <-->  beta-D-fructofuranose 6-phosphate + D-erythrose 4-phosphate 

##### !! Imported weaver:Apr-30-2016 
### BLONG-KBASE-GIT PWY-5344 (L-homocysteine biosynthesis) ###
ACETYLHOMOSER-CYS-RXN         ## [ CCO-CYTOSOL ]: O-acetyl-L-homoserine + hydrogen sulfide  ->  L-homocysteine + acetate + H+ 

### BLONG-KBASE-GIT HOMOCYSDEGR-PWY (L-cysteine biosynthesis III (from L-homocysteine)) ###
RXN-15123                     ## [ CCO-CYTOSOL ]: 2-iminobutanoate + H+ + H2O  ->  2-oxobutanoate + ammonium 
RXN-15121                     ## [ CCO-CYTOSOL ]: (2Z)-2-aminobut-2-enoate  ->  2-iminobutanoate 
RXN-14048                     ## [ CCO-CYTOSOL ]: L-cystathionine  ->  (2Z)-2-aminobut-2-enoate + L-cysteine + H+ 
CYSTATHIONINE-BETA-SYNTHASE-RXN ## [ CCO-CYTOSOL ]: L-homocysteine + L-serine  ->  L-cystathionine + H2O 

### BLONG-KBASE-GIT LCYSDEG-PWY (L-cysteine degradation II) ###
RXN-15127                     ## [ CCO-CYTOSOL ]: 2-iminopropanoate + H+ + H2O  ->  pyruvate + ammonium 
RXN-15124                     ## [ CCO-CYTOSOL ]: 2-aminoprop-2-enoate  ->  2-iminopropanoate 
RXN-15129                     ## [ CCO-CYTOSOL ]: L-cysteine  ->  2-aminoprop-2-enoate + hydrogen sulfide + H+ 

##### !! Imported weaver:Apr-30-2016 for propionate
### BLONG-KBASE-GIT PWY-5437 (L-threonine degradation I) ###
RXN-15121                     ## [ CCO-CYTOSOL ]: (2Z)-2-aminobut-2-enoate  ->  2-iminobutanoate 
RXN-15123                     ## [ CCO-CYTOSOL ]: 2-iminobutanoate + H+ + H2O  ->  2-oxobutanoate + ammonium 
RXN-15122                     ## [ CCO-CYTOSOL ]: L-threonine  ->  (2Z)-2-aminobut-2-enoate + H2O + H+ 
PROPKIN-RXN      ## [ CCO-CYTOSOL ]: ATP + propanoate  <-  ADP + propanoyl phosphate ## (MISSING) 
PTAALT-RXN       ## [ CCO-CYTOSOL ]: propanoyl-CoA + phosphate  ->  propanoyl phosphate + coenzyme A ## (MISSING) 
KETOBUTFORMLY-RXN ## [ CCO-CYTOSOL ]: 2-oxobutanoate + coenzyme A  ->  propanoyl-CoA + formate ## (MISSING) 


##### weaver:May-1-2016 AICAR to IMP
### BLONG-KBASE-GIT PWY0-662 (PRPP biosynthesis I) ###
PRPPSYN-RXN                   ## [ CCO-CYTOSOL ]: D-ribose 5-phosphate + ATP  =  5-phospho-alpha-D-ribose 1-diphosphate + AMP + H+ 

### BLONG-KBASE-GIT PWY-6122 (5-aminoimidazole ribonucleotide biosynthesis II) ###
GARTRANSFORMYL2-RXN           ## [ CCO-CYTOSOL ]: N1-(5-phospho-beta-D-ribosyl)glycinamide + formate + ATP  ->  N2-formyl-N1-(5-phospho-beta-D-ribosyl)glycinamide + ADP + phosphate + H+ 
AIRS-RXN                      ## [ CCO-CYTOSOL ]: ATP + 2-(formamido)-N1-(5-phospho-beta-D-ribosyl)acetamidine  ->  ADP + 5-amino-1-(5-phospho-beta-D-ribosyl)imidazole + phosphate + H+ 
FGAMSYN-RXN                   ## [ CCO-CYTOSOL ]: ATP + N2-formyl-N1-(5-phospho-beta-D-ribosyl)glycinamide + L-glutamine + H2O  ->  L-glutamate + ADP + 2-(formamido)-N1-(5-phospho-beta-D-ribosyl)acetamidine + phosphate + H+ 
GLYRIBONUCSYN-RXN             ## [ CCO-CYTOSOL ]: 5-phospho-beta-D-ribosylamine + ATP + glycine  ->  ADP + N1-(5-phospho-beta-D-ribosyl)glycinamide + phosphate + H+ 
PRPPAMIDOTRANS-RXN            ## [ CCO-CYTOSOL ]: 5-phospho-alpha-D-ribose 1-diphosphate + L-glutamine + H2O  ->  5-phospho-beta-D-ribosylamine + L-glutamate + diphosphate 

### BLONG-KBASE-GIT PWY-6124 (inosine-5'-phosphate biosynthesis II) ###
IMPCYCLOHYDROLASE-RXN         ## [ CCO-CYTOSOL ]: 5-formamido-1-(5-phospho-D-ribosyl)-imidazole-4-carboxamide  ->  IMP + H2O 
AICARTRANSFORM-RXN            ## [ CCO-CYTOSOL ]: an N10-formyl-tetrahydrofolate + 5-amino-1-(5-phospho-D-ribosyl)imidazole-4-carboxamide  ->  a tetrahydrofolate + 5-formamido-1-(5-phospho-D-ribosyl)-imidazole-4-carboxamide 
AICARSYN-RXN                  ## [ CCO-CYTOSOL ]: 5'-phosphoribosyl-4-(N-succinocarboxamide)-5-aminoimidazole  ->  fumarate + 5-amino-1-(5-phospho-D-ribosyl)imidazole-4-carboxamide 
SAICARSYN-RXN                 ## [ CCO-CYTOSOL ]: ATP + 5-amino-1-(5-phospho-D-ribosyl)imidazole-4-carboxylate + L-aspartate  ->  ADP + 5'-phosphoribosyl-4-(N-succinocarboxamide)-5-aminoimidazole + phosphate + H+ 
AIRCARBOXY-RXN                ## [ CCO-CYTOSOL ]: 5-amino-1-(5-phospho-beta-D-ribosyl)imidazole + CO2  ->  5-amino-1-(5-phospho-D-ribosyl)imidazole-4-carboxylate + 2 H+ 

##### weaver:May-1-2016 HIS

### BLONG-KBASE-GIT HISTSYN-PWY (L-histidine biosynthesis) ###
ATPPHOSPHORIBOSYLTRANS-RXN    ## [ CCO-CYTOSOL ]: 1-(5-phospho-beta-D-ribosyl)-ATP + diphosphate  <-  ATP + 5-phospho-alpha-D-ribose 1-diphosphate + H+ 
HISTCYCLOHYD-RXN              ## [ CCO-CYTOSOL ]: 1-(5-phospho-beta-D-ribosyl)-AMP + H2O  ->  1-(5-phospho-beta-D-ribosyl)-5-[(5-phosphoribosylamino)methylideneamino]imidazole-4-carboxamide 
HISTPRATPHYD-RXN              ## [ CCO-CYTOSOL ]: 1-(5-phospho-beta-D-ribosyl)-ATP + H2O  ->  1-(5-phospho-beta-D-ribosyl)-AMP + diphosphate + 2 H+ 
PRIBFAICARPISOM-RXN           ## [ CCO-CYTOSOL ]: 1-(5-phospho-beta-D-ribosyl)-5-[(5-phosphoribosylamino)methylideneamino]imidazole-4-carboxamide  ->  phosphoribulosylformimino-AICAR-P 
GLUTAMIDOTRANS-RXN            ## [ CCO-CYTOSOL ]: phosphoribulosylformimino-AICAR-P + L-glutamine  ->  L-glutamate + D-erythro-imidazole-glycerol-phosphate + 5-amino-1-(5-phospho-D-ribosyl)imidazole-4-carboxamide + H+ 
IMIDPHOSDEHYD-RXN             ## [ CCO-CYTOSOL ]: D-erythro-imidazole-glycerol-phosphate  ->  imidazole acetol-phosphate + H2O 
HISTAMINOTRANS-RXN            ## [ CCO-CYTOSOL ]: imidazole acetol-phosphate + L-glutamate  ->  L-histidinol-phosphate + 2-oxoglutarate 
HISTIDPHOS-RXN   ## [ CCO-CYTOSOL ]: L-histidinol-phosphate + H2O  ->  histidinol + phosphate ## (MISSING) ##### track down
HISTOLDEHYD-RXN               ## [ CCO-CYTOSOL ]: histidinol + NAD+  <-->  histidinal + NADH + H+ 
HISTALDEHYD-RXN               ## [ CCO-CYTOSOL ]: histidinal + NAD+ + H2O  ->  L-histidine + NADH + 2 H+ 

##### weaver:May-2-2016
##### improvised IMP salvage to xanthine + ribose-5p pathway
IMP-DEHYDROG-RXN              ## [ CCO-CYTOSOL ]: IMP + NAD+ + H2O  <-->  XMP + NADH + H+ 
XMPXAN-RXN                    ## [ CCO-CYTOSOL ]: XMP + H2O  ->  xanthosine + phosphate 
RXN0-363                      ## [ CCO-CYTOSOL ]: xanthosine + H2O  ->  D-ribofuranose + xanthine 
RIBOKIN-RXN                   ## [ CCO-CYTOSOL ]: alpha-D-ribofuranose + ATP  ->  alpha-D-ribose 5-phosphate + ADP + H+ 

###  L-asparagine biosynthesis ###
## pkarp:Jan-4-2018   I enabled the three rxns below to enable L-asparagine biosynthesis.
## I had to import RXN490-3616, although it is just a more specific version of a rxn that was
## already present in the KB that was not being instantiated correctly, so I don't really count that as adding a rxn.
## I also had to import RXN-12460, which is a hypothetical rxn.
##ASPARTATE--TRNA-LIGASE-RXN	##  tRNAasp + L-aspartate + ATP + H+  ->  L-aspartyl-tRNAasp + AMP + diphosphate
##6.1.1.23-RXN			##  a tRNAAsx + L-aspartate + ATP + H+  ->  an L-aspartyl-[tRNAAsx] + AMP + diphosphate
RXN490-3616			##  tRNAasn + L-aspartate + ATP  ->  an L-aspartyl-[tRNAAsn] + AMP + diphosphate
				##     #1 in pathway
6.3.5.6-RXN			##  L-glutamine + an L-aspartyl-[tRNAAsn] + ATP + H2O  ->  L-glutamate + an L-asparaginyl-[tRNAasn] + ADP + phosphate + H+
				##     #2 in pathway
RXN-12460			##  an L-asparaginyl-[tRNAasn] + H2O  ->  L-asparagine + tRNAasn + 2 H+
				##     #3 in pathway

### BLONG-KBASE-GIT DAPLYSINESYN-PWY (L-lysine biosynthesis I) ###
RXN-14014                     ## [ CCO-CYTOSOL ]: (S)-2,3,4,5-tetrahydrodipicolinate + NADP+ + H2O  <-  (2S,4S)-4-hydroxy-2,3,4,5-tetrahydrodipicolinate + NADPH + H+ 
ASPARTATEKIN-RXN              ## [ CCO-CYTOSOL ]: L-aspartate + ATP  ->  L-aspartyl-4-phosphate + ADP 
ASPARTATE-SEMIALDEHYDE-DEHYDROGENASE-RXN ## [ CCO-CYTOSOL ]: L-aspartate-semialdehyde + NADP+ + phosphate  <-  L-aspartyl-4-phosphate + NADPH + H+ 
DIHYDRODIPICSYN-RXN           ## [ CCO-CYTOSOL ]: pyruvate + L-aspartate-semialdehyde  ->  (2S,4S)-4-hydroxy-2,3,4,5-tetrahydrodipicolinate + H2O + H+ 
TETHYDPICSUCC-RXN             ## [ CCO-CYTOSOL ]: (S)-2,3,4,5-tetrahydrodipicolinate + succinyl-CoA + H2O  ->  N-succinyl-2-amino-6-ketopimelate + coenzyme A 
SUCCINYLDIAMINOPIMTRANS-RXN   ## [ CCO-CYTOSOL ]: 2-oxoglutarate + N-succinyl-L,L-2,6-diaminopimelate  <-  L-glutamate + N-succinyl-2-amino-6-ketopimelate 
SUCCDIAMINOPIMDESUCC-RXN      ## [ CCO-CYTOSOL ]: N-succinyl-L,L-2,6-diaminopimelate + H2O  ->  L,L-diaminopimelate + succinate 
DIAMINOPIMDECARB-RXN          ## [ CCO-CYTOSOL ]: meso-diaminopimelate + H+  ->  CO2 + L-lysine 
DIAMINOPIMEPIM-RXN            ## [ CCO-CYTOSOL ]: L,L-diaminopimelate  ->  meso-diaminopimelate 

##### weaver:May-2-2016 needed to interconvert succinate and succinyl-CoA as part of lysine synthesis
SUCCCOASYN-RXN                ## [ CCO-CYTOSOL ]: succinate + ATP + coenzyme A  <-->  succinyl-CoA + ADP + phosphate 

##### weaver:May-2-2016 used to get to methionine
#HOMOCYSMETB12-RXN ## [ CCO-CYTOSOL ]: L-homocysteine + an N5-methyl-tetrahydrofolate  ->  L-methionine + a tetrahydrofolate ## (MISSING) ## !! GAP investigate

### BLONG-KBASE-GIT ARO-PWY (chorismate biosynthesis I) ###
## (MISSING) RXN-7968         ## [ CCO-CYTOSOL ]: shikimate + NAD(P)+  ->  3-dehydroshikimate + NAD(P)H + H+ 
3-DEHYDROQUINATE-DEHYDRATASE-RXN ## [ CCO-CYTOSOL ]: 3-dehydroquinate  ->  3-dehydroshikimate + H2O 
SHIKIMATE-5-DEHYDROGENASE-RXN ## [ CCO-CYTOSOL ]: shikimate + NADP+  <-  3-dehydroshikimate + NADPH + H+ 
SHIKIMATE-KINASE-RXN          ## [ CCO-CYTOSOL ]: shikimate + ATP  ->  shikimate 3-phosphate + ADP + H+ 
2.5.1.19-RXN                  ## [ CCO-CYTOSOL ]: shikimate 3-phosphate + phosphoenolpyruvate  ->  5-enolpyruvoyl-shikimate 3-phosphate + phosphate 
CHORISMATE-SYNTHASE-RXN       ## [ CCO-CYTOSOL ]: 5-enolpyruvoyl-shikimate 3-phosphate  ->  chorismate + phosphate 
DAHPSYN-RXN                   ## [ CCO-CYTOSOL ]: phosphoenolpyruvate + D-erythrose 4-phosphate + H2O  ->  3-deoxy-D-arabino-heptulosonate 7-phosphate + phosphate 
3-DEHYDROQUINATE-SYNTHASE-RXN ## [ CCO-CYTOSOL ]: 3-deoxy-D-arabino-heptulosonate 7-phosphate  ->  3-dehydroquinate + phosphate 

### BLONG-KBASE-GIT PHESYN (L-phenylalanine biosynthesis I) ###
CHORISMATEMUT-RXN             ## [ CCO-CYTOSOL ]: chorismate  ->  prephenate 
PREPHENATEDEHYDRAT-RXN        ## [ CCO-CYTOSOL ]: prephenate + H+  ->  2-oxo-3-phenylpropanoate + CO2 + H2O 
PHEAMINOTRANS-RXN             ## [ CCO-CYTOSOL ]: 2-oxo-3-phenylpropanoate + L-glutamate  <-->  L-phenylalanine + 2-oxoglutarate 

### BLONG-KBASE-GIT PROSYN-PWY (L-proline biosynthesis I) ###
GLUTKIN-RXN                   ## [ CCO-CYTOSOL ]: L-glutamate + ATP  ->  gamma-L-glutamyl 5-phosphate + ADP 
GLUTSEMIALDEHYDROG-RXN        ## [ CCO-CYTOSOL ]: L-glutamate-5-semialdehyde + NADP+ + phosphate  <-  gamma-L-glutamyl 5-phosphate + NADPH + H+ 
PYRROLINECARBREDUCT-RXN       ## [ CCO-CYTOSOL ]: L-proline + NAD(P)+  <-  (S)-1-pyrroline-5-carboxylate + NAD(P)H + 2 H+ 
SPONTPRO-RXN                  ## [ CCO-CYTOSOL ]: (S)-1-pyrroline-5-carboxylate + H+ + H2O  <-->  L-glutamate-5-semialdehyde

### BLONG-KBASE-GIT TRPSYN-PWY (L-tryptophan biosynthesis) ###
RXN0-2381                     ## [ CCO-CYTOSOL ]: (1S,2R)-1-C-(indol-3-yl)glycerol 3-phosphate  ->  indole + D-glyceraldehyde 3-phosphate 
RXN0-2382                     ## [ CCO-CYTOSOL ]: L-serine + indole  ->  L-tryptophan + H2O 
ANTHRANSYN-RXN                ## [ CCO-CYTOSOL ]: chorismate + L-glutamine  ->  anthranilate + L-glutamate + pyruvate + H+ 
PRTRANS-RXN                   ## [ CCO-CYTOSOL ]: N-(5-phosphoribosyl)-anthranilate + diphosphate  <-  anthranilate + 5-phospho-alpha-D-ribose 1-diphosphate 
PRAISOM-RXN                   ## [ CCO-CYTOSOL ]: N-(5-phosphoribosyl)-anthranilate  ->  1-(o-carboxyphenylamino)-1'-deoxyribulose 5'-phosphate 
IGPSYN-RXN       ## [ CCO-CYTOSOL ]: 1-(o-carboxyphenylamino)-1'-deoxyribulose 5'-phosphate + H+  ->  (1S,2R)-1-C-(indol-3-yl)glycerol 3-phosphate + CO2 + H2O ## (MISSING) ##### !! GAP should be present? thought I assigned this one

### BLONG-KBASE-GIT PWY-6120 (L-tyrosine biosynthesis III) ###
CYCLOHEXADIENYL-DEHYDROGENASE-RXN ## [ CCO-CYTOSOL ]: L-arogenate + NAD+  ->  L-tyrosine + CO2 + NADH 
PREPHENATE-TRANSAMINE-RXN ## [ CCO-CYTOSOL ]: L-arogenate + 2-oxoglutarate  <-->  prephenate + L-glutamate ## (MISSING) !! GAP investigate
CHORISMATEMUT-RXN             ## [ CCO-CYTOSOL ]: chorismate  ->  prephenate 

### BLONG-KBASE-GIT PWY-5886 (4-hydroxyphenylpyruvate biosynthesis) ###
TYROSINE-AMINOTRANSFERASE-RXN ## [ CCO-CYTOSOL ]: L-tyrosine + 2-oxoglutarate  <-->  4-hydroxyphenylpyruvate + L-glutamate 

### BLONG-KBASE-GIT PWY-6125 (superpathway of guanosine nucleotides de novo biosynthesis II) ###
DGDPKIN-RXN      ## [ CCO-CYTOSOL ]: dGDP + ATP  ->  dGTP + ADP ## (MISSING) !! GAP, identify, may be on guanyl kinase
RXN0-748                      ## [ CCO-CYTOSOL ]: dGDP + an oxidized NrdH glutaredoxin-like protein + H2O  <-  GDP + a reduced NrdH glutaredoxin-like protein 
RXN0-746                      ## [ CCO-CYTOSOL ]: dGTP + an oxidized flavodoxin + H2O  <-  GTP + a reduced flavodoxin 
GDPREDUCT-RXN                 ## [ CCO-CYTOSOL ]: dGDP + an oxidized thioredoxin + H2O  <-  GDP + a reduced thioredoxin 
GDPKIN-RXN       ## [ CCO-CYTOSOL ]: GDP + ATP  ->  GTP + ADP ## (MISSING) 
GUANYL-KIN-RXN                ## [ CCO-CYTOSOL ]: ATP + GMP  ->  ADP + GDP 
GMP-SYN-GLUT-RXN              ## [ CCO-CYTOSOL ]: XMP + L-glutamine + ATP + H2O  ->  L-glutamate + GMP + AMP + diphosphate + 2 H+ 
IMP-DEHYDROG-RXN              ## [ CCO-CYTOSOL ]: IMP + NAD+ + H2O  <-->  XMP + NADH + H+ 

### BLONG-KBASE-GIT PWY-7219 (adenosine ribonucleotides de novo biosynthesis) ###
ATPSYN-RXN                    ## [ CCO-CYTOSOL ]: ADP + phosphate + 4 H+[out]  <-->  ATP + H2O + 3 H+[in] 
ADENYL-KIN-RXN                ## [ CCO-CYTOSOL ]: ATP + AMP  ->  2 ADP 
AMPSYN-RXN                    ## [ CCO-CYTOSOL ]: adenylo-succinate  ->  fumarate + AMP 
ADENYLOSUCCINATE-SYNTHASE-RXN ## [ CCO-CYTOSOL ]: L-aspartate + IMP + GTP  ->  adenylo-succinate + GDP + phosphate + 2 H+ 

### BLONG-KBASE-GIT PWY-7791 (UMP biosynthesis III) ###
OROTATE-REDUCTASE-NADH-RXN    ## [ CCO-CYTOSOL ]: (S)-dihydroorotate + NAD+  ->  orotate + NADH + H+ 
OROTPDECARB-RXN               ## [ CCO-CYTOSOL ]: orotidine 5'-phosphate + H+  ->  CO2 + UMP 
OROPRIBTRANS-RXN              ## [ CCO-CYTOSOL ]: orotidine 5'-phosphate + diphosphate  <-  5-phospho-alpha-D-ribose 1-diphosphate + orotate 
DIHYDROOROT-RXN               ## [ CCO-CYTOSOL ]: (S)-dihydroorotate + H2O  <-  N-carbamoyl-L-aspartate + H+ 
ASPCARBTRANS-RXN              ## [ CCO-CYTOSOL ]: L-aspartate + carbamoyl phosphate  ->  N-carbamoyl-L-aspartate + phosphate + H+ 
CARBPSYN-RXN                  ## [ CCO-CYTOSOL ]: 2 ATP + L-glutamine + hydrogen carbonate + H2O  ->  L-glutamate + carbamoyl phosphate + 2 ADP + phosphate + 2 H+ 

##### weaver:May-3-2016 from UMP biosynthesis II, only change from III
RXN-9929                      ## [ CCO-CYTOSOL ]: (S)-dihydroorotate + fumarate  ->  orotate + succinate 

### BLONG-KBASE-GIT PWY-7176 (UTP and CTP de novo biosynthesis) ###
CTPSYN-RXN                    ## [ CCO-CYTOSOL ]: ATP + UTP + L-glutamine + H2O  ->  ADP + CTP + L-glutamate + phosphate + 2 H+ 
UDPKIN-RXN       ## [ CCO-CYTOSOL ]: UDP + ATP  ->  UTP + ADP ## (MISSING) 
RXN-12002                     ## [ CCO-CYTOSOL ]: ATP + UMP  ->  ADP + UDP

##### weaver:May-3-2016 added to recharge from CMP produced during later fatty acid handling
RXN-11832                     ## [ CCO-CYTOSOL ]: ATP + CMP  ->  ADP + CDP 
####CDPKIN-RXN                    ## [ CCO-CYTOSOL ]: CDP + ATP  ->  CTP + ADP 

##### weaver:May-3-2016 single necessary reaction for dATP -- no single pathway has this
RXN0-745                      ## [ CCO-CYTOSOL ]: dATP + an oxidized flavodoxin + H2O  <-  ATP + a reduced flavodoxin 

##### weaver:May-3-2016 recharging of reduced flavodoxin by FLAVONADPREDUCT-RXN, and soluble transhydrogenation as well!
FLAVONADPREDUCT-RXN           ## [ CCO-CYTOSOL ]: an oxidized flavodoxin + NADPH + H+  ->  a reduced flavodoxin + NADP+ 
PYRNUTRANSHYDROGEN-RXN        ## [ CCO-CYTOSOL ]: NAD+ + NADPH  ->  NADP+ + NADH 

### BLONG-KBASE-GIT PWY-7187 (pyrimidine deoxyribonucleotides de novo biosynthesis II) ###
THYMIDYLATESYN-RXN            ## [ CCO-CYTOSOL ]: a 5,10-methylene-tetrahydrofolate + dUMP  ->  dTMP + a 7,8-dihydrofolate 
RXN0-723                      ## [ CCO-CYTOSOL ]: dCTP + an oxidized flavodoxin + H2O  <-  CTP + a reduced flavodoxin 
RXN0-724                      ## [ CCO-CYTOSOL ]: dUTP + an oxidized flavodoxin + H2O  <-  UTP + a reduced flavodoxin 
DTDPKIN-RXN      ## [ CCO-CYTOSOL ]: dTDP + ATP  ->  dTTP + ADP ## (MISSING) another missing 2.7.4.6
DTMPKI-RXN                    ## [ CCO-CYTOSOL ]: ATP + dTMP  ->  ADP + dTDP 
DUTP-PYROP-RXN                ## [ CCO-CYTOSOL ]: dUTP + H2O  ->  dUMP + diphosphate + H+ 
DCTP-DEAM-RXN                 ## [ CCO-CYTOSOL ]: dCTP + H+ + H2O  ->  ammonium + dUTP 

### BLONG-KBASE-GIT PWY-6614 (tetrahydrofolate biosynthesis) ###
DIHYDROFOLATEREDUCT-RXN       ## [ CCO-CYTOSOL ]: a tetrahydrofolate + NADP+  <-  a 7,8-dihydrofolate + NADPH + H+ 
DIHYDROFOLATESYNTH-RXN        ## [ CCO-CYTOSOL ]: L-glutamate + 7,8-dihydropteroate + ATP  ->  ADP + 7,8-dihydrofolate monoglutamate + phosphate + H+ 
H2PTEROATESYNTH-RXN           ## [ CCO-CYTOSOL ]: (7,8-dihydropterin-6-yl)methyl diphosphate + 4-aminobenzoate  ->  7,8-dihydropteroate + diphosphate 

### BLONG-KBASE-GIT PWY-7222 (guanosine deoxyribonucleotides de novo biosynthesis II) ###
DGDPKIN-RXN      ## [ CCO-CYTOSOL ]: dGDP + ATP  ->  dGTP + ADP ## (MISSING) 
RXN0-748                      ## [ CCO-CYTOSOL ]: dGDP + an oxidized NrdH glutaredoxin-like protein + H2O  <-  GDP + a reduced NrdH glutaredoxin-like protein 
RXN0-746                      ## [ CCO-CYTOSOL ]: dGTP + an oxidized flavodoxin + H2O  <-  GTP + a reduced flavodoxin 
GDPREDUCT-RXN                 ## [ CCO-CYTOSOL ]: dGDP + an oxidized thioredoxin + H2O  <-  GDP + a reduced thioredoxin

##### weaver:May-4-2016 lipids
F16ALDOLASE-RXN               ## [ CCO-CYTOSOL ]: fructose 1,6-bisphosphate  <-->  glycerone phosphate + D-glyceraldehyde 3-phosphate 
TRIOSEPISOMERIZATION-RXN      ## [ CCO-CYTOSOL ]: D-glyceraldehyde 3-phosphate  <-->  glycerone phosphate 
GLYC3PDEHYDROGBIOSYN-RXN      ## [ CCO-CYTOSOL ]: sn-glycerol 3-phosphate + NAD(P)+  <-  glycerone phosphate + NAD(P)H + H+ 
1.1.1.8-RXN                   ## [ CCO-CYTOSOL ]: sn-glycerol 3-phosphate + NAD+  <-  glycerone phosphate + NADH + H+ 

### BLONG-KBASE-GIT PWY0-1264 (biotin-carboxyl carrier protein assembly) ###
RXN0-5055                     ## [ CCO-CYTOSOL ]: ATP + acetyl-CoA + a carboxylated-biotinylated [BCCP dimer] + H2O  ->  malonyl-CoA + a biotinylated [BCCP dimer] + ADP + phosphate + H+ 
BIOTIN-CARBOXYL-RXN           ## [ CCO-CYTOSOL ]: a biotinylated [BCCP dimer] + hydrogen carbonate + ATP  ->  a carboxylated-biotinylated [BCCP dimer] + ADP + phosphate + H+ 
RXN-7101                      ## [ CCO-CYTOSOL ]: 2 a biotinylated [BCCP monomer]  ->  a biotinylated [BCCP dimer] 
BIOTINLIG-RXN                 ## [ CCO-CYTOSOL ]: a [biotin-carboxyl-carrier protein monomer] + biotin + ATP  ->  AMP + a biotinylated [BCCP monomer] + diphosphate + H+ 

### BLONG-KBASE-GIT PWY-5966 (fatty acid biosynthesis initiation II) ###
ACP-S-ACETYLTRANSFER-RXN      ## [ CCO-CYTOSOL ]: acetyl-CoA + a holo-[acyl-carrier protein]  ->  an acetyl-[acp] + coenzyme A 
3-OXOACYL-ACP-SYNTH-BASE-RXN  ## [ CCO-CYTOSOL ]: an acetyl-[acp] + a malonyl-[acp] + H+  ->  a holo-[acyl-carrier protein] + an acetoacetyl-[acp] + CO2

##### weaver:May-4-2016 transacylation with malonyl-CoA
MALONYL-COA-ACP-TRANSACYL-RXN ## [ CCO-CYTOSOL ]: a holo-[acyl-carrier protein] + malonyl-CoA  ->  a malonyl-[acp] + coenzyme A 

### BLONG-KBASE-GIT PWY-5971 (palmitate biosynthesis II (bacteria and plants)) ###
RXN-16393                     ## [ CCO-CYTOSOL ]: laurate + ATP + coenzyme A  ->  lauroyl-CoA + AMP + diphosphate 
RXN-9623                      ## [ CCO-CYTOSOL ]: palmitate + ATP + coenzyme A  ->  palmitoyl-CoA + AMP + diphosphate 
RXN-9655                      ## [ CCO-CYTOSOL ]: a (3R)-3-hydroxydecanoyl-[acp]  ->  a (2E)-dec-2-enoyl-[acp] + H2O 
## (MISSING) 3.1.2.21-RXN     ## [ CCO-CYTOSOL ]: a dodecanoyl-[acp] + H2O  ->  a holo-[acyl-carrier protein] + laurate + H+ 
## (MISSING) RXN-9549         ## [ CCO-CYTOSOL ]: a palmitoyl-[acp] + H2O  ->  palmitate + a holo-[acyl-carrier protein] + H+ 
RXN-9663                      ## [ CCO-CYTOSOL ]: a palmitoyl-[acp] + NAD+  <-  a trans hexadecenoyl-[acp] + NADH + H+ 
4.2.1.61-RXN                  ## [ CCO-CYTOSOL ]: a (3R)-3-hydroxypalmitoyl-[acp]  ->  a trans hexadecenoyl-[acp] + H2O 
RXN-9540                      ## [ CCO-CYTOSOL ]: a (3R)-3-hydroxypalmitoyl-[acp] + NADP+  <-  a 3-oxo-palmitoyl-[acp] + NADPH + H+ 
RXN-9539                      ## [ CCO-CYTOSOL ]: a myristoyl-[acp] + a malonyl-[acp] + H+  ->  a 3-oxo-palmitoyl-[acp] + CO2 + a holo-[acyl-carrier protein] 
RXN-9662                      ## [ CCO-CYTOSOL ]: a myristoyl-[acp] + NAD+  <-  a trans tetradec-2-enoyl-[acp] + NADH + H+ 
RXN-9537                      ## [ CCO-CYTOSOL ]: a (3R)-3-hydroxymyristoyl-[acp]  ->  a trans tetradec-2-enoyl-[acp] + H2O 
RXN-9536                      ## [ CCO-CYTOSOL ]: a (3R)-3-hydroxymyristoyl-[acp] + NADP+  <-  a 3-oxo-myristoyl-[acp] + NADPH + H+ 
RXN-9535                      ## [ CCO-CYTOSOL ]: a dodecanoyl-[acp] + a malonyl-[acp] + H+  ->  a 3-oxo-myristoyl-[acp] + CO2 + a holo-[acyl-carrier protein] 
RXN-9661                      ## [ CCO-CYTOSOL ]: a dodecanoyl-[acp] + NAD+  <-  a (2E)-dodec-2-enoyl-[acp] + NADH + H+ 
RXN-9533                      ## [ CCO-CYTOSOL ]: a (3R)-3-hydroxydodecanoyl-[acp]  ->  a (2E)-dodec-2-enoyl-[acp] + H2O 
RXN-9532                      ## [ CCO-CYTOSOL ]: a (3R)-3-hydroxydodecanoyl-[acp] + NADP+  <-  a 3-oxo-dodecanoyl-[acp] + NADPH + H+ 
RXN-9531                      ## [ CCO-CYTOSOL ]: a decanoyl-[acp] + a malonyl-[acp] + H+  ->  a 3-oxo-dodecanoyl-[acp] + CO2 + a holo-[acyl-carrier protein] 
RXN-9660                      ## [ CCO-CYTOSOL ]: a decanoyl-[acp] + NAD+  <-  a (2E)-dec-2-enoyl-[acp] + NADH + H+ 
RXN-9528                      ## [ CCO-CYTOSOL ]: a (3R)-3-hydroxydecanoyl-[acp] + NADP+  <-  a 3-oxo-decanoyl-[acp] + NADPH + H+ 
RXN-9527                      ## [ CCO-CYTOSOL ]: an octanoyl-[acp] + a malonyl-[acp] + H+  ->  a 3-oxo-decanoyl-[acp] + CO2 + a holo-[acyl-carrier protein] 
4.2.1.59-RXN                  ## [ CCO-CYTOSOL ]: a (3R)-3-hydroxyoctanoyl-[acp]  ->  a trans oct-2-enoyl-[acp] + H2O 
RXN-9659                      ## [ CCO-CYTOSOL ]: an octanoyl-[acp] + NAD+  <-  a trans oct-2-enoyl-[acp] + NADH + H+ 
RXN-9524                      ## [ CCO-CYTOSOL ]: a (3R)-3-hydroxyoctanoyl-[acp] + NADP+  <-  a 3-oxo-octanoyl-[acp] + NADPH + H+ 
RXN-9523                      ## [ CCO-CYTOSOL ]: a hexanoyl-[acyl-carrier-protein] + a malonyl-[acp] + H+  ->  a 3-oxo-octanoyl-[acp] + CO2 + a holo-[acyl-carrier protein] 
4.2.1.58-RXN                  ## [ CCO-CYTOSOL ]: a (3R)-3-hydroxybutanoyl-[acp]  ->  a crotonyl-[acp] + H2O 
RXN-9514                      ## [ CCO-CYTOSOL ]: a (3R)-3-hydroxybutanoyl-[acp] + NADP+  <-  an acetoacetyl-[acp] + NADPH + H+ 
RXN-9516                      ## [ CCO-CYTOSOL ]: a butyryl-[acp] + a malonyl-[acp] + H+  ->  a 3-oxo-hexanoyl-[acp] + CO2 + a holo-[acyl-carrier protein] 
RXN-9518                      ## [ CCO-CYTOSOL ]: a (3R)-3-hydroxyhexanoyl-[acp] + NADP+  <-  a 3-oxo-hexanoyl-[acp] + NADPH + H+ 
RXN-9520                      ## [ CCO-CYTOSOL ]: a (3R)-3-hydroxyhexanoyl-[acp]  ->  a trans hex-2-enoyl-[acp] + H2O 
RXN-9658                      ## [ CCO-CYTOSOL ]: a hexanoyl-[acyl-carrier-protein] + NAD+  <-  a trans hex-2-enoyl-[acp] + NADH + H+ 
RXN-9657                      ## [ CCO-CYTOSOL ]: a butyryl-[acp] + NAD+  <-  a crotonyl-[acp] + NADH + H+ 

### BLONG-KBASE-GIT PWY0-1319 (CDP-diacylglycerol biosynthesis II) ###
RXN-10462        ## [ CCO-CYTOSOL ]: an acyl-[acyl-carrier protein] + sn-glycerol 3-phosphate  ->  a 1-acyl-sn-glycerol 3-phosphate + a holo-[acyl-carrier protein] ## (MISSING) 
1-ACYLGLYCEROL-3-P-ACYLTRANSFER-RXN ## [ CCO-CYTOSOL ]: an acyl-[acyl-carrier protein] + a 1-acyl-sn-glycerol 3-phosphate  ->  a 1,2-diacyl-sn-glycerol 3-phosphate + a holo-[acyl-carrier protein] 
GLYC3PDEHYDROGBIOSYN-RXN      ## [ CCO-CYTOSOL ]: sn-glycerol 3-phosphate + NAD(P)+  <-  glycerone phosphate + NAD(P)H + H+ 
CDPDIGLYSYN-RXN               ## [ CCO-CYTOSOL ]: CTP + a 1,2-diacyl-sn-glycerol 3-phosphate + H+  ->  a CDP-diacylglycerol + diphosphate

RXN-17018        ## [ CCO-CYTOSOL ]: a palmitoyl-[acp] + sn-glycerol 3-phosphate  ->  1-palmitoylglycerol 3-phosphate + a holo-[acyl-carrier protein] ## (MISSING) should be instance reaction of RXN-10462

RXN-17008                     ## [ CCO-CYTOSOL ]: palmitoleoyl-CoA + 1-palmitoylglycerol 3-phosphate  ->  1-palmitoyl-2-palmitoleoyl phosphatidate + coenzyme A 
RXN-17010                     ## [ CCO-CYTOSOL ]: cis-vaccenoyl-CoA + 1-palmitoylglycerol 3-phosphate  ->  1-palmitoyl-2-cis-vaccenoyl phosphatidate + coenzyme A 
RXN0-6705                     ## [ CCO-CYTOSOL ]: a palmitoyl-[acp] + 1-palmitoylglycerol 3-phosphate  =  dipalmitoyl phosphatidate + a holo-[acyl-carrier protein] 
RXN-17012                     ## [ CCO-CYTOSOL ]: a palmitoleoyl-[acp] + 1-palmitoylglycerol 3-phosphate  ->  1-palmitoyl-2-palmitoleoyl phosphatidate + a holo-[acyl-carrier protein] 
RXN-17024                     ## [ CCO-CYTOSOL ]: 1-palmitoylglycerol 3-phosphate + a myristoyl-[acp]  ->  1-palmitoyl-2-myristoyl phosphatidate + a holo-[acyl-carrier protein] 
RXN-17014                     ## [ CCO-CYTOSOL ]: a cis-vaccenoyl-[acp] + 1-palmitoylglycerol 3-phosphate  ->  1-palmitoyl-2-cis-vaccenoyl phosphatidate + a holo-[acyl-carrier protein] 
RXN-17023                     ## [ CCO-CYTOSOL ]: 1-palmitoylglycerol 3-phosphate + myristoyl-CoA  ->  1-palmitoyl-2-myristoyl phosphatidate + coenzyme A 


### BLONG-KBASE-GIT PWY-5667 (CDP-diacylglycerol biosynthesis I) ###
GLYC3PDEHYDROGBIOSYN-RXN      ## [ CCO-CYTOSOL ]: sn-glycerol 3-phosphate + NAD(P)+  <-  glycerone phosphate + NAD(P)H + H+ 
####  pkarp:Jan-26-2017 This next rxn is missing from the kb
####RXN-1381         ## [ CCO-CYTOSOL ]: a long-chain acyl-CoA + sn-glycerol 3-phosphate  ->  a 1-acyl-sn-glycerol 3-phosphate + coenzyme A ## (MISSING) 
RXN-1623                      ## [ CCO-CYTOSOL ]: a long-chain acyl-CoA + a 1-acyl-sn-glycerol 3-phosphate  ->  a 1,2-diacyl-sn-glycerol 3-phosphate + coenzyme A 
CDPDIGLYSYN-RXN               ## [ CCO-CYTOSOL ]: CTP + a 1,2-diacyl-sn-glycerol 3-phosphate + H+  ->  a CDP-diacylglycerol + diphosphate

##### weaver:May-9-2016 CDP-dipalmitoyl fine until I sort out actinobacterial biomass lipids

##### weaver:May-9-2016 now on cofactors
### BLONG-KBASE-GIT PWY-6614 (tetrahydrofolate biosynthesis) ###
DIHYDROFOLATEREDUCT-RXN       ## [ CCO-CYTOSOL ]: a tetrahydrofolate + NADP+  <-  a 7,8-dihydrofolate + NADPH + H+ 
DIHYDROFOLATESYNTH-RXN        ## [ CCO-CYTOSOL ]: L-glutamate + 7,8-dihydropteroate + ATP  ->  ADP + 7,8-dihydrofolate monoglutamate + phosphate + H+ 
H2PTEROATESYNTH-RXN           ## [ CCO-CYTOSOL ]: (7,8-dihydropterin-6-yl)methyl diphosphate + 4-aminobenzoate  ->  7,8-dihydropteroate + diphosphate 

### BLONG-KBASE-GIT PWY-6147 (6-hydroxymethyl-dihydropterin diphosphate biosynthesis I) ###
##### weaver:May-9-2016 export glycolaldehyde for now
GTP-CYCLOHYDRO-I-RXN          ## [ CCO-CYTOSOL ]: GTP + H2O  ->  formate + 7,8-dihydroneopterin 3'-triphosphate + H+ 
H2NEOPTERINP3PYROPHOSPHOHYDRO-RXN ## [ CCO-CYTOSOL ]: 7,8-dihydroneopterin 3'-triphosphate + H2O  ->  7,8-dihydroneopterin 3'-phosphate + diphosphate + H+ ## (MISSING) ##### locate
DIHYDRONEOPTERIN-MONO-P-DEPHOS-RXN ## [ CCO-CYTOSOL ]: 7,8-dihydroneopterin 3'-phosphate + H2O  ->  7,8-dihydroneopterin + phosphate ## (MISSING) 
H2NEOPTERINALDOL-RXN          ## [ CCO-CYTOSOL ]: 7,8-dihydroneopterin  ->  glycolaldehyde + 6-(hydroxymethyl)-7,8-dihydropterin 
H2PTERIDINEPYROPHOSPHOKIN-RXN ## [ CCO-CYTOSOL ]: 6-(hydroxymethyl)-7,8-dihydropterin + ATP  ->  (7,8-dihydropterin-6-yl)methyl diphosphate + AMP + H+

##### weaver:May-9-2016 where's the 4-aminobenzoate machinery? It's really not that tough, it's an aminotransfer and a lyase

##### weaver:May-9-2016 the COA machinery is full of holes

##### weaver:May-9-2016 NAD/NADP is here at least

### BLONG-KBASE-GIT PYRIDNUCSYN-PWY (NAD biosynthesis I (from aspartate)) ###
L-ASPARTATE-OXID-RXN          ## [ CCO-CYTOSOL ]: L-aspartate + oxygen  ->  2-iminosuccinate + hydrogen peroxide + H+ 
RXN-9772                      ## [ CCO-CYTOSOL ]: L-aspartate + fumarate  ->  2-iminosuccinate + succinate + H+ 
QUINOLINATE-SYNTHA-RXN        ## [ CCO-CYTOSOL ]: 2-iminosuccinate + glycerone phosphate  ->  quinolinate + phosphate + 2 H2O 
QUINOPRIBOTRANS-RXN           ## [ CCO-CYTOSOL ]: beta-nicotinate D-ribonucleotide + CO2 + diphosphate  <-  5-phospho-alpha-D-ribose 1-diphosphate + quinolinate + 2 H+ 
NAD-SYNTH-NH3-RXN             ## [ CCO-CYTOSOL ]: ammonium + ATP + nicotinate adenine dinucleotide  ->  AMP + NAD+ + diphosphate + H+ 
NAD-SYNTH-GLN-RXN             ## [ CCO-CYTOSOL ]: ATP + nicotinate adenine dinucleotide + L-glutamine + H2O  ->  L-glutamate + AMP + NAD+ + diphosphate + H+ 
NICONUCADENYLYLTRAN-RXN       ## [ CCO-CYTOSOL ]: beta-nicotinate D-ribonucleotide + ATP + H+  ->  nicotinate adenine dinucleotide + diphosphate 

### BLONG-KBASE-GIT NADPHOS-DEPHOS-PWY-1 (NAD phosphorylation and transhydrogenation) ###
TRANS-RXN0-277                ## [ CCO-CYTOSOL ]: NAD+ + NADPH + H+[in]  <-  NADP+ + NADH + H+[out] 
NAD-KIN-RXN                   ## [ CCO-CYTOSOL ]: ATP + NAD+  ->  ADP + NADP+ + H+ 

### BLONG-KBASE-GIT UDPNAGSYN-PWY (UDP-N-acetyl-D-glucosamine biosynthesis I) ###
PGLUCISOM-RXN                 ## [ CCO-CYTOSOL ]: D-glucopyranose 6-phosphate  <-->  beta-D-fructofuranose 6-phosphate 
5.4.2.10-RXN                  ## [ CCO-CYTOSOL ]: D-glucosamine 6-phosphate  <-->  D-glucosamine 1-phosphate 
L-GLN-FRUCT-6-P-AMINOTRANS-RXN ## [ CCO-CYTOSOL ]: beta-D-fructofuranose 6-phosphate + L-glutamine  <-->  D-glucosamine 6-phosphate + L-glutamate 
2.3.1.157-RXN                 ## [ CCO-CYTOSOL ]: D-glucosamine 1-phosphate + acetyl-CoA  ->  N-acetyl-alpha-D-glucosamine 1-phosphate + coenzyme A + H+ 
NAG1P-URIDYLTRANS-RXN         ## [ CCO-CYTOSOL ]: N-acetyl-alpha-D-glucosamine 1-phosphate + UTP + H+  ->  UDP-N-acetyl-alpha-D-glucosamine + diphosphate 

### BLONG-KBASE-GIT PEPTIDOGLYCANSYN-PWY (peptidoglycan biosynthesis I (meso-diaminopimelate containing)) ###
DALADALALIG-RXN               ## [ CCO-CYTOSOL ]: 2 D-alanine + ATP  ->  D-alanyl-D-alanine + ADP + phosphate + H+ 
UDP-NACMURALGLDAPLIG-RXN      ## [ CCO-CYTOSOL ]: UDP-N-acetyl-alpha-D-muramoyl-L-alanyl-D-glutamate + meso-diaminopimelate + ATP  ->  UDP-N-acetyl-alpha-D-muramoyl-L-alanyl-gamma-D-glutamyl-meso-2,6-diaminopimelate + ADP + phosphate + H+ 
GLUTRACE-RXN                  ## [ CCO-CYTOSOL ]: L-glutamate  ->  D-glutamate 
UDP-NACMURALA-GLU-LIG-RXN     ## [ CCO-CYTOSOL ]: UDP-N-acetyl-alpha-D-muramoyl-L-alanine + D-glutamate + ATP  ->  UDP-N-acetyl-alpha-D-muramoyl-L-alanyl-D-glutamate + ADP + phosphate + H+ 
UDP-NACMUR-ALA-LIG-RXN        ## [ CCO-CYTOSOL ]: L-alanine + UDP-N-acetyl-alpha-D-muramate + ATP  ->  UDP-N-acetyl-alpha-D-muramoyl-L-alanine + ADP + phosphate + H+ 
UDP-NACMURALGLDAPAALIG-RXN    ## [ CCO-CYTOSOL ]: UDP-N-acetyl-alpha-D-muramoyl-L-alanyl-gamma-D-glutamyl-meso-2,6-diaminopimelate + D-alanyl-D-alanine + ATP  ->  UDP-N-acetyl-alpha-D-muramoyl-L-alanyl-gamma-D-glutamyl-meso-2,6-diaminopimeloyl-D-alanyl-D-alanine + ADP + phosphate + H+ 
UDPNACETYLMURAMATEDEHYDROG-RXN ## [ CCO-CYTOSOL ]: UDP-N-acetyl-alpha-D-muramate + NADP+  <-  UDP-N-acetyl-alpha-D-glucosamine-enolpyruvate + NADPH + H+ 
UDPNACETYLGLUCOSAMENOLPYRTRANS-RXN ## [ CCO-CYTOSOL ]: UDP-N-acetyl-alpha-D-glucosamine + phosphoenolpyruvate  ->  UDP-N-acetyl-alpha-D-glucosamine-enolpyruvate + phosphate 
PHOSNACMURPENTATRANS-RXN      ## [ CCO-CYTOSOL ]: UDP-N-acetyl-alpha-D-muramoyl-L-alanyl-gamma-D-glutamyl-meso-2,6-diaminopimeloyl-D-alanyl-D-alanine + di-trans,octa-cis-undecaprenyl phosphate  ->  undecaprenyldiphospho-N-acetylmuramoyl-L-alanyl-gamma-D-glutamyl-meso-2,6-diaminopimeloyl-D-alanyl-D-alanine + UMP 
NACGLCTRANS-RXN               ## [ CCO-CYTOSOL ]: undecaprenyldiphospho-N-acetylmuramoyl-L-alanyl-gamma-D-glutamyl-meso-2,6-diaminopimeloyl-D-alanyl-D-alanine + UDP-N-acetyl-alpha-D-glucosamine  ->  ditrans,octacis-undecaprenyldiphospho-N-acetyl-(N-acetylglucosaminyl)muramoyl-L-alanyl-gamma-D-glutamyl-meso-2,6-diaminopimeloyl-D-alanyl-D-alanine + UDP + H+

##### weaver:May-10-2016 UPP is being a real jerk!
### BLONG-KBASE-GIT PWY-5785 (di-trans,poly-cis-undecaprenyl phosphate biosynthesis) ###
UNDECAPRENYL-DIPHOSPHATASE-RXN ## [ CCO-CYTOSOL ]: di-trans,octa-cis-undecaprenyl diphosphate + H2O  ->  di-trans,octa-cis-undecaprenyl phosphate + phosphate + H+ 
RXN-8999         ## [ CCO-CYTOSOL ]: (2E,6E)-farnesyl diphosphate + 8 isopentenyl diphosphate  ->  di-trans,octa-cis-undecaprenyl diphosphate + 8 diphosphate ## (MISSING) ##### Probably CDS.3401

### BLONG-KBASE-GIT PWY-5123 (trans, trans-farnesyl diphosphate biosynthesis) ###
## (MISSING) IPPISOM-RXN      ## [ CCO-CYTOSOL ]: isopentenyl diphosphate  <-->  dimethylallyl diphosphate 
FPPSYN-RXN       ## [ CCO-CYTOSOL ]: geranyl diphosphate + isopentenyl diphosphate  ->  (2E,6E)-farnesyl diphosphate + diphosphate ## (MISSING) ##### Should be here -- note there is a GGPP synthase
GPPSYN-RXN       ## [ CCO-CYTOSOL ]: dimethylallyl diphosphate + isopentenyl diphosphate  ->  geranyl diphosphate + diphosphate ##### Should be here -- note there is a GGPP synthase ## (MISSING) 

### BLONG-KBASE-GIT NONMEVIPP-PWY (methylerythritol phosphate pathway I) ###
RXN-15878                     ## [ CCO-CYTOSOL ]: (E)-4-hydroxy-3-methylbut-2-en-1-yl diphosphate + an oxidized flavodoxin + H2O + H+  <-  2-C-methyl-D-erythritol-2,4-cyclodiphosphate + a reduced flavodoxin 
## (MISSING) IPPISOM-RXN      ## [ CCO-CYTOSOL ]: isopentenyl diphosphate  <-->  dimethylallyl diphosphate 
2.7.7.60-RXN                  ## [ CCO-CYTOSOL ]: 2-C-methyl-D-erythritol 4-phosphate + CTP + H+  ->  4-(cytidine 5'-diphospho)-2-C-methyl-D-erythritol + diphosphate 
2.7.1.148-RXN                 ## [ CCO-CYTOSOL ]: 4-(cytidine 5'-diphospho)-2-C-methyl-D-erythritol + ATP  ->  2-phospho-4-(cytidine 5'-diphospho)-2-C-methyl-D-erythritol + ADP + H+ 
ISPH2-RXN                     ## [ CCO-CYTOSOL ]: isopentenyl diphosphate + 2 an oxidized ferredoxin [iron-sulfur] cluster + H2O  <-  (E)-4-hydroxy-3-methylbut-2-en-1-yl diphosphate + 2 a reduced ferredoxin [iron-sulfur] cluster + 2 H+ 
RXN0-884                      ## [ CCO-CYTOSOL ]: dimethylallyl diphosphate + 2 an oxidized ferredoxin [iron-sulfur] cluster + H2O  <-  (E)-4-hydroxy-3-methylbut-2-en-1-yl diphosphate + 2 a reduced ferredoxin [iron-sulfur] cluster + 2 H+ 
RXN0-302                      ## [ CCO-CYTOSOL ]: 2-phospho-4-(cytidine 5'-diphospho)-2-C-methyl-D-erythritol  ->  2-C-methyl-D-erythritol-2,4-cyclodiphosphate + CMP 
DXPREDISOM-RXN                ## [ CCO-CYTOSOL ]: 2-C-methyl-D-erythritol 4-phosphate + NADP+  <-  1-deoxy-D-xylulose 5-phosphate + NADPH + H+ 
DXS-RXN                       ## [ CCO-CYTOSOL ]: pyruvate + D-glyceraldehyde 3-phosphate + H+  ->  1-deoxy-D-xylulose 5-phosphate + CO2 

### BLONG-KBASE-GIT GLYCOGENSYNTH-PWY (glycogen biosynthesis I (from ADP-D-Glucose)) ###
PHOSPHOGLUCMUT-RXN            ## [ CCO-CYTOSOL ]: alpha-D-glucopyranose 1-phosphate  <-->  D-glucopyranose 6-phosphate 
GLUC1PADENYLTRANS-RXN         ## [ CCO-CYTOSOL ]: alpha-D-glucopyranose 1-phosphate + ATP + H+  ->  ADP-alpha-D-glucose + diphosphate 
GLYCOGEN-BRANCH-RXN           ## [ CCO-CYTOSOL ]: a 1,4-alpha-D-glucan  ->  a glycogen 
GLYCOGENSYN-RXN               ## [ CCO-CYTOSOL ]: ADP-alpha-D-glucose + (1,4-alpha-D-glucosyl)(n)  ->  ADP + (1,4-alpha-D-glucosyl)(n+1) 

##### weaver:May-11-2016 created in MetaCyc to replace 1.18.1.2-RXN: there is a cytoplasmic version of these
RXN-17897                     ## [ CCO-CYTOSOL ]: 2 an oxidized ferredoxin [iron-sulfur] cluster + NADPH  ->  2 a reduced ferredoxin [iron-sulfur] cluster + NADP+ + H+ 

##### weaver:May-11-2016 embarking on transport
RXN-17354                     ## [ CCO-CYTOSOL ]: phosphoenolpyruvate + a [PTS enzyme I]-L-histidine  ->  pyruvate + a [PTS enzyme I]-Npi-phospho-L-histidine 
RXN-17355                     ## [ CCO-CYTOSOL ]: a [PTS enzyme I]-Npi-phospho-L-histidine + an [HPr]-L-histidine  ->  a [PTS enzyme I]-L-histidine + an [HPr protein]-Npi-phospho-L-histidine 
2.7.3.9-RXN                   ## [ CCO-CYTOSOL ]: phosphoenolpyruvate + an [HPr]-L-histidine  ->  pyruvate + an [HPr protein]-Npi-phospho-L-histidine 
RXN-15083                     ## [ CCO-PM-BAC-ACT ]: an [HPr protein]-Npi-phospho-L-histidine + D-glucose[periplasm]  ->  D-glucose 6-phosphate[cytosol] + an [HPr]-L-histidine 
TRANS-RXN-157                 ## [ CCO-PM-BAC-ACT ]: an [HPr protein]-Npi-phospho-L-histidine + D-glucopyranose[periplasm]  ->  D-glucopyranose 6-phosphate[cytosol] + an [HPr]-L-histidine 


##### weaver:May-12-2016 passive diffusion across inner membrane
TRANS-RXN18U5-1  ## [ CCO-PM-BAC-ACT ]: ammonia[cytosol]  <-->  ammonia[periplasm] ## (MISSING) 
TRANS-RXN18U5-2  ## [ CCO-PM-BAC-ACT ]: CO2[cytosol]  <-->  CO2[periplasm] ## (MISSING) 
TRANS-RXN18U5-3  ## [ CCO-PM-BAC-ACT ]: H2O[cytosol]  <-->  H2O[periplasm] ## (MISSING) 
TRANS-RXN18U5-4  ## [ CCO-PM-BAC-ACT ]: ethanol[cytosol]  <-->  ethanol[periplasm] ## (MISSING) 
TRANS-RXN18U5-5  ## [ CCO-PM-BAC-ACT ]: glycerol[cytosol]  <-->  glycerol[periplasm] ## (MISSING) 
TRANS-RXN18U5-6  ## [ CCO-PM-BAC-ACT ]: H2[cytosol]  <-->  H2[periplasm] ## (MISSING) 

##### weaver:May-12-2016 doesn't work 3.6.3.17-RXN     ## [ CCO-PM-BAC-ACT ]: a monosaccharide[periplasm] + ATP + H2O  ->  a monosaccharide[cytosol] + ADP + phosphate 
##### weaver:May-12-2016 this does work tho -- can provide uptake independent of PTS
RXN18U5-4        ## [ CCO-PM-BAC-ACT ]: beta-D-glucopyranose[periplasm] + ATP + H2O  ->  beta-D-glucopyranose[cytosol] + ADP + phosphate + H+ ## (MISSING) 

##### weaver:May-12-2016 MFS proton permease required for glucose uptake with the Bifido shunt
TRANS-RXN18U5-7  ## [ CCO-PM-BAC-ACT ]: beta-D-glucopyranose[cytosol] + H+[cytosol]  ->  beta-D-glucopyranose[periplasm] + H+[periplasm] 
TRANS-RXN18U5-8  ## [ CCO-PM-BAC-ACT ]: sulfate[cytosol] + H+[cytosol] + H+[cytosol]  <-->  sulfate[periplasm] + H+[periplasm] + H+[periplasm] ## (MISSING) 
TRANS-RXN18U5-9  ## [ CCO-PM-BAC-ACT ]: fumarate[cytosol] + H+[cytosol] + H+[cytosol]  <-->  fumarate[periplasm] + H+[periplasm] + H+[periplasm] ## (MISSING) 
TRANS-RXN18U5-10 ## [ CCO-PM-BAC-ACT ]: (S)-malate[cytosol] + H+[cytosol] + H+[cytosol]  <-->  (S)-malate[periplasm] + H+[periplasm] + H+[periplasm] ## (MISSING) 
TRANS-RXN18U5-11 ## [ CCO-PM-BAC-ACT ]: pyruvate[cytosol] + H+[cytosol]  <-->  pyruvate[periplasm] + H+[periplasm] ## (MISSING) 
TRANS-RXN18U5-12 ## [ CCO-PM-BAC-ACT ]: (R)-lactate[cytosol] + H+[cytosol]  <-->  (R)-lactate[periplasm] + H+[periplasm] ## (MISSING) 
TRANS-RXN18U5-13 ## [ CCO-PM-BAC-ACT ]: (S)-lactate[cytosol] + H+[cytosol]  <-->  (S)-lactate[periplasm] + H+[periplasm] ## (MISSING) 
TRANS-RXN18U5-14 ## [ CCO-PM-BAC-ACT ]: succinate[cytosol] + H+[cytosol] + H+[cytosol]  <-->  succinate[periplasm] + H+[periplasm] + H+[periplasm] ## (MISSING) 
TRANS-RXN18U5-15 ## [ CCO-PM-BAC-ACT ]: acetate[cytosol] + H+[cytosol]  <-->  acetate[periplasm] + H+[periplasm] ## (MISSING) 
#TRANS-RXN18U5-16 ## [ CCO-PM-BAC-ACT ]: formate[cytosol] + H+[cytosol]  <-->  formate[periplasm] + H+[periplasm] ## (MISSING) 
TRANS-RXN18U5-18 ## [ CCO-PM-BAC-ACT ]: formate[cytosol]  <-->  formate[periplasm] ## (MISSING) 
TRANS-RXN18U5-17 ## [ CCO-PM-BAC-ACT ]: propanoate[cytosol] + H+[cytosol]  <-->  propanoate[periplasm] + H+[periplasm] ## (MISSING) 

##### weaver:May-12-2016 
ATPSYN-RXN                    ## [ CCO-PM-BAC-ACT ]: ADP + phosphate + 4 H+[periplasm]  <-->  ATP + H2O + 3 H+[cytosol] 

##### weaver:May-12-2016 needed for MET-independent NADPH production (w/o folate)
TRANS-RXN0-277                ## [ CCO-PM-BAC-ACT ]: NAD+ + NADPH + H+[cytosol]  <-  NADP+ + NADH + H+[periplasm] 


biomass:

:group PROT
L-ALPHA-ALANINE[CCO-CYTOSOL]            1.0  ## L-alanine
ARG[CCO-CYTOSOL]                        1.0  ## L-arginine ## needs AMP and PPI recycling
L-ASPARTATE[CCO-CYTOSOL]                1.0  ## L-aspartate
ASN[CCO-CYTOSOL]                        1.0  ## L-asparagine ## done on the tRNA with 6.3.5.6-RXN loop around to this
CYS[CCO-CYTOSOL]                        1.0  ## L-cysteine
GLT[CCO-CYTOSOL]                        1.0  ## L-glutamate
GLN[CCO-CYTOSOL]                        1.0  ## L-glutamine
GLY[CCO-CYTOSOL]                        1.0  ## glycine
HIS[CCO-CYTOSOL]                        1.0  ## L-histidine
ILE[CCO-CYTOSOL]                        1.0  ## L-isoleucine
LEU[CCO-CYTOSOL]                        1.0  ## L-leucine
LYS[CCO-CYTOSOL]                        1.0  ## L-lysine
MET[CCO-CYTOSOL]                        1.0  ## L-methionine
PHE[CCO-CYTOSOL]                        1.0  ## L-phenylalanine
PRO[CCO-CYTOSOL]                        1.0  ## L-proline
SER[CCO-CYTOSOL]                        1.0  ## L-serine
THR[CCO-CYTOSOL]                        1.0  ## L-threonine
TRP[CCO-CYTOSOL]                        1.0  ## L-tryptophan
TYR[CCO-CYTOSOL]                        1.0  ## L-tyrosine
VAL[CCO-CYTOSOL]                        1.0  ## L-valine
:end-group

#:group RNA
#CMP[CCO-CYTOSOL]			1.0  ## CMP
CTP[CCO-CYTOSOL]                        1.0  ## CTP
GMP[CCO-CYTOSOL]			1.0  ## GMP
GTP[CCO-CYTOSOL]                        1.0  ## GTP
#UMP[CCO-CYTOSOL]			1.0  ## UMP
UTP[CCO-CYTOSOL]                        1.0  ## UTP
ATP[CCO-CYTOSOL]                        1.0  ## ATP
AMP[CCO-CYTOSOL]			1.0  ## AMP
#:end-group

:group DNA
DCTP[CCO-CYTOSOL]                       1.0  ## dCTP
DGTP[CCO-CYTOSOL]                       1.0  ## dGTP
TTP[CCO-CYTOSOL]                        1.0  ## dTTP
DATP[CCO-CYTOSOL]                       1.0  ## dATP
:end-group

:group PL-INIT
CPD0-1422[CCO-CYTOSOL]     		       1.0  ## dipalmitoyl-phosphatidate
CPD-12815[CCO-CYTOSOL]			       1.0  ## CDP-dipalmitoyl
:end-group

:group PEPTIDOGLYCAN
UDP-N-ACETYL-D-GLUCOSAMINE[CCO-CYTOSOL]		1.0 ## UDP-NAcGlc
DEOXYXYLULOSE-5P[CCO-CYTOSOL]					1.0 ## MEP intermediates
2-C-METHYL-D-ERYTHRITOL-4-PHOSPHATE[CCO-CYTOSOL]					1.0 ## MEP intermediates
2-PHOSPHO-4-CYTIDINE-5-DIPHOSPHO-2-C-MET[CCO-CYTOSOL]					1.0 ## MEP intermediates
2C-METH-D-ERYTHRITOL-CYCLODIPHOSPHATE[CCO-CYTOSOL]					1.0 ## MEP intermediates
DELTA3-ISOPENTENYL-PP[CCO-CYTOSOL]				1.0 ## FPP
FARNESYL-PP[CCO-CYTOSOL]				1.0 ## FPP
UNDECAPRENYL-DIPHOSPHATE[CCO-CYTOSOL]					1.0 ## C6
C1[CCO-CYTOSOL]					1.0 ## C1
C6[CCO-CYTOSOL]					1.0 ## C6
:end-group

:group ADP-GLC
ADP-D-GLUCOSE[CCO-CYTOSOL]			1.0 ## ADP-D-glucose
ADP[CCO-CYTOSOL]				-1.0 ## ADP
:end-group

##### weaver:May-10-2016 major biomass done

##### weaver:May-12-2016 ATP
:group GAM
ATP[CCO-CYTOSOL]			40.0
WATER[CCO-CYTOSOL]			40.0
ADP[CCO-CYTOSOL]			-40.0
Pi[CCO-CYTOSOL]				-40.0
PROTON[CCO-CYTOSOL]			-40.0
:end-group

##### weaver:May-9-2016 lacking PABA 

#:group FOLATES
#10-FORMYL-THF[CCO-CYTOSOL]              0.000100  ## 10-formyl-tetrahydrofolate mono-L-glutamate
#5-METHYL-THF[CCO-CYTOSOL]               0.000100  ## N5-methyl-tetrahydropteroyl mono-L-glutamate
#METHYLENE-THF[CCO-CYTOSOL]              0.000100  ## 5,10-methylenetetrahydropteroyl mono-L-glutamate
#THF[CCO-CYTOSOL]                        0.000100  ## tetrahydropteroyl mono-L-glutamate
#:end-group

##### weaver:May-9-2016 lacking flavin pathways but can work forward from flavin


:group NAD-NADPS
NADH[CCO-CYTOSOL]                       0.000100  ## NADH
NAD[CCO-CYTOSOL]                        0.000100  ## NAD+
NADPH[CCO-CYTOSOL]                      0.000100  ## NADPH
NADP[CCO-CYTOSOL]                       0.000100  ## NADP+
:end-group
#
:group ENZYME-COFACTORS
#BIOTIN[CCO-CYTOSOL]                     0.000100  ## biotin
#THIAMINE-PYROPHOSPHATE[CCO-CYTOSOL]     0.000100  ## thiamine diphosphate
#CPD-4[CCO-CYTOSOL]                      0.000100  ## molybdopterin
S-ADENOSYLMETHIONINE[CCO-CYTOSOL]       0.000100  ## S-adenosyl-L-methionine

##### PLP can only start from pyridoxal
:end-group

:group SOLUBLES
CHORISMATE[CCO-CYTOSOL]                 0.000100  ## chorismate
#GLUTATHIONE[CCO-CYTOSOL]                0.000100  ## glutathione
#UNDECAPRENYL-DIPHOSPHATE[CCO-CYTOSOL]   0.000100  ## di-trans,octa-cis-undecaprenyl diphosphate
:end-group
#
#:group IRON-UPTAKE
#ENTEROBACTIN[CCO-CYTOSOL]               0.000100  ## enterobactin
#:end-group


# diffuse (intra)
#AMMONIA CARBON-DIOXIDE WATER ETOH GLYCEROL HYDROGEN-MOLECULE

# diffuse (extra)
#AMMONIA CARBON-DIOXIDE WATER PROTON ETOH GLYCEROL GLC LACTOSE SULFATE Pi FUM MAL PYRUVATE D-LACTATE L-LACTATE SUC ETOH ACET FORMATE PROPIONATE HYDROGEN-MOLECULE

# symport
#SULFATE Pi FUM MAL PYRUVATE D-LACTATE L-LACTATE SUC ETOH ACET FORMATE PROPIONATE

# ATP

# PTS

#(create-symport-reactions '(SULFATE FUM MAL PYRUVATE D-LACTATE L-LACTATE SUC ETOH ACET FORMATE PROPIONATE


nutrients:
Pi[CCO-CYTOSOL]                                        :lower-bound 0.0    :upper-bound 30000.0 ## phosphate

GLC[CCO-PERI-ACT]                               	:lower-bound 0.0    :upper-bound 10.0 ## 
AMMONIUM[CCO-PERI-ACT]                                  :lower-bound 0.0    :upper-bound 30000.0 ## ammonium
#WATER[CCO-PERI-ACT]                                     :lower-bound 0.0    :upper-bound 30000.0 ## H2O
#PROTON[CCO-PERI-ACT]                                    :lower-bound 0.0    :upper-bound 30000.0 ## H+


## INORGANIC-COMPOUNDS ##
HS[CCO-CYTOSOL]                                        :lower-bound 0.0    :upper-bound 30000.0 ## hydrogen sulfide
#NITRATE[CCO-CYTOSOL]                                   :lower-bound 0.0    :upper-bound 0.0 ## nitrate
#HYDROGEN-MOLECULE[CCO-CYTOSOL]                         :lower-bound 0.0    :upper-bound 0.0 ## H2

## starter set
#ATP[CCO-CYTOSOL]
#ADP[CCO-CYTOSOL]
#Pi[CCO-CYTOSOL]
#NAD[CCO-CYTOSOL]
#NADH[CCO-CYTOSOL]
#NADP[CCO-CYTOSOL]
#NADPH[CCO-CYTOSOL]
#NA+[CCO-CYTOSOL]
#PROTON[CCO-CYTOSOL]
#WATER[CCO-CYTOSOL]
#Menaquinols[CCO-PM-BAC-ACT]
#Menaquinones[CCO-PM-BAC-ACT]
#Reduced-ferredoxins[CCO-CYTOSOL]
#Oxidized-ferredoxins[CCO-CYTOSOL]
#Reduced-flavodoxins[CCO-CYTOSOL]
#Oxidized-flavodoxins[CCO-CYTOSOL]
#CO-A[CCO-CYTOSOL]
#ACP[CCO-CYTOSOL]
#ASP-tRNAs[CCO-CYTOSOL]
#PHOSPHO-ENOL-PYRUVATE[CCO-CYTOSOL] :lower-bound 0.0    :upper-bound 2.0 ## 

secretions:
## METHIONINE ##
MET[CCO-CYTOSOL]

## MEDIA-COMPONENTS ##
#PROTON[CCO-CYTOSOL]                                    :lower-bound 0.0    :upper-bound 30000.0 ## H+
#WATER[CCO-CYTOSOL]                                     :lower-bound 0.0    :upper-bound 30000.0 ## H2O
#CARBON-DIOXIDE[CCO-CYTOSOL]                            :lower-bound 0.0    :upper-bound 30000.0 ## CO2

## MEDIA-COMPONENTS ##
PROTON[CCO-PERI-ACT]                                    :lower-bound 0.0    :upper-bound 30000.0 ## H+
WATER[CCO-PERI-ACT]                                     :lower-bound 0.0    :upper-bound 30000.0 ## H2O
CARBON-DIOXIDE[CCO-PERI-ACT]                            :lower-bound 0.0    :upper-bound 30000.0 ## CO2


## INORGANIC-COMPOUNDS ##
#Pi[CCO-CYTOSOL]                                        :lower-bound 0.0    :upper-bound 30000.0 ## phosphate
#HS[CCO-CYTOSOL]                                        :lower-bound 0.0    :upper-bound 30000.0 ## hydrogen sulfide
#SULFATE[CCO-CYTOSOL]                                   :lower-bound 0.0    :upper-bound 30000.0 ## sulfate
#NITRITE[CCO-CYTOSOL]                                   :lower-bound 0.0    :upper-bound 30000.0 ## nitrite
#NITRATE[CCO-CYTOSOL]                                   :lower-bound 0.0    :upper-bound 30000.0 ## nitrate
#AMMONIUM[CCO-CYTOSOL]                                  :lower-bound 0.0    :upper-bound 30000.0 ## ammonium
#HYDROGEN-MOLECULE[CCO-CYTOSOL]                         :lower-bound 0.0    :upper-bound 30000.0 ## H2
#OXYGEN-MOLECULE[CCO-CYTOSOL]                           :lower-bound 0.0    :upper-bound 30000.0 ## oxygen

## ORGANIC-AND-FATTY-ACIDS ##
#CPD-9247[CCO-CYTOSOL]                                  :lower-bound 0.0    :upper-bound 30000.0 ## cis-vaccenate
#CPD-9245[CCO-CYTOSOL]                                  :lower-bound 0.0    :upper-bound 30000.0 ## palmitoleate
#OLEATE-CPD[CCO-CYTOSOL]                                :lower-bound 0.0    :upper-bound 30000.0 ## oleate
#STEARIC_ACID[CCO-CYTOSOL]                              :lower-bound 0.0    :upper-bound 30000.0 ## stearate
##CPD-7836[CCO-CYTOSOL]                                  :lower-bound 0.0    :upper-bound 30000.0 ## myristate
#PALMITATE[CCO-CYTOSOL]                                 :lower-bound 0.0    :upper-bound 30000.0 ## palmitate
#CPD-3617[CCO-CYTOSOL]                                  :lower-bound 0.0    :upper-bound 30000.0 ## decanoate
#FUM[CCO-CYTOSOL]                                       :lower-bound 0.0    :upper-bound 30000.0 ## fumarate
##MAL[CCO-CYTOSOL]                                       :lower-bound 0.0    :upper-bound 30000.0 ## (S)-malate
#PYRUVATE[CCO-CYTOSOL]                                  :lower-bound 0.0    :upper-bound 30000.0 ## pyruvate
#D-LACTATE[CCO-CYTOSOL]                                 :lower-bound 0.0    :upper-bound 30000.0 ## (R)-lactate
#L-LACTATE[CCO-CYTOSOL]                                 :lower-bound 0.0    :upper-bound 30000.0 ## (S)-lactate
#SUC[CCO-CYTOSOL]                                       :lower-bound 0.0    :upper-bound 30000.0 ## succinate
#ETOH[CCO-CYTOSOL]                                      :lower-bound 0.0    :upper-bound 30000.0 ## ethanol
#ACET[CCO-CYTOSOL]                                      :lower-bound 0.0    :upper-bound 30000.0 ## acetate
#FORMATE[CCO-CYTOSOL]                                   :lower-bound 0.0    :upper-bound 30000.0 ## formate
#PROPIONATE[CCO-CYTOSOL]				       :lower-bound 0.0    :upper-bound 30000.0 ## propionate
#
### ORGANIC-AND-FATTY-ACIDS ##
#CPD-9247[CCO-PERI-ACT]                                  :lower-bound 0.0    :upper-bound 30000.0 ## cis-vaccenate
#CPD-9245[CCO-PERI-ACT]                                  :lower-bound 0.0    :upper-bound 30000.0 ## palmitoleate
#OLEATE-CPD[CCO-PERI-ACT]                                :lower-bound 0.0    :upper-bound 30000.0 ## oleate
#STEARIC_ACID[CCO-PERI-ACT]                              :lower-bound 0.0    :upper-bound 30000.0 ## stearate
##CPD-7836[CCO-PERI-ACT]                                  :lower-bound 0.0    :upper-bound 30000.0 ## myristate
#PALMITATE[CCO-PERI-ACT]                                 :lower-bound 0.0    :upper-bound 30000.0 ## palmitate
#CPD-3617[CCO-PERI-ACT]                                  :lower-bound 0.0    :upper-bound 30000.0 ## decanoate
FUM[CCO-PERI-ACT]                                       :lower-bound 0.0    :upper-bound 30000.0 ## fumarate
#MAL[CCO-PERI-ACT]                                       :lower-bound 0.0    :upper-bound 30000.0 ## (S)-malate
PYRUVATE[CCO-PERI-ACT]                                  :lower-bound 0.0    :upper-bound 30000.0 ## pyruvate
D-LACTATE[CCO-PERI-ACT]                                 :lower-bound 0.0    :upper-bound 30000.0 ## (R)-lactate
L-LACTATE[CCO-PERI-ACT]                                 :lower-bound 0.0    :upper-bound 30000.0 ## (S)-lactate
SUC[CCO-PERI-ACT]                                       :lower-bound 0.0    :upper-bound 30000.0 ## succinate
#ETOH[CCO-PERI-ACT]                                      :lower-bound 0.0    :upper-bound 30000.0 ## ethanol
ACET[CCO-PERI-ACT]                                      :lower-bound 0.0    :upper-bound 30000.0 ## acetate
FORMATE[CCO-PERI-ACT]                                   :lower-bound 0.0    :upper-bound 30000.0 ## formate
PROPIONATE[CCO-PERI-ACT]				       :lower-bound 0.0    :upper-bound 30000.0 ## propionate


## EXTRACELLULAR-WASTE-COMPOUNDS ##
CREATINE[CCO-CYTOSOL]                                  :lower-bound 0.0    :upper-bound 30000.0 ## creatine
#UREA[CCO-CYTOSOL]                                      :lower-bound 0.0    :upper-bound 30000.0 ## urea
INDOLE[CCO-CYTOSOL]                                    :lower-bound 0.0    :upper-bound 30000.0 ## indole
METOH[CCO-CYTOSOL]                                     :lower-bound 0.0    :upper-bound 30000.0 ## methanol
CARBON-MONOXIDE[CCO-CYTOSOL]                           :lower-bound 0.0    :upper-bound 30000.0 ## carbon monoxide
CPD-6746[CCO-CYTOSOL]                                  :lower-bound 0.0    :upper-bound 30000.0 ## 1D-myo-inositol 2-monophosphate
CPD-560[CCO-CYTOSOL]                                   :lower-bound 0.0    :upper-bound 30000.0 ## S-methyl-5-thio-D-ribose

## PERIPLASMIC-WASTE-COMPOUNDS ##
CPD-763[CCO-CYTOSOL]                                        :lower-bound 0.0    :upper-bound 30000.0 ## arsenite

## CYTOSOLIC-WASTE-COMPOUNDS ##
ACETOIN[CCO-CYTOSOL]                                         :lower-bound 0.0    :upper-bound 30000.0 ## acetoin
CPD-10774[CCO-CYTOSOL]                                       :lower-bound 0.0    :upper-bound 30000.0 ## (2R,4S)-2-methyl-2,3,3,4-tetrahydroxytetrahydrofuran
BUTANAL[CCO-CYTOSOL]                                         :lower-bound 0.0    :upper-bound 30000.0 ## 1-butanal
CH33ADO[CCO-CYTOSOL]                                         :lower-bound 0.0    :upper-bound 30000.0 ## 5'-deoxyadenosine
CPD-564[CCO-CYTOSOL]                                         :lower-bound 0.0    :upper-bound 30000.0 ## S-ribosyl-L-homocysteine


## starter set
#ATP[CCO-CYTOSOL]
#ADP[CCO-CYTOSOL]
#Pi[CCO-CYTOSOL]
#NAD[CCO-CYTOSOL]
#NADH[CCO-CYTOSOL]
#NADP[CCO-CYTOSOL]
#NADPH[CCO-CYTOSOL]
#WATER[CCO-CYTOSOL]
#Menaquinols[CCO-PM-BAC-POS]
#Menaquinones[CCO-PM-BAC-POS]
#Reduced-ferredoxins[CCO-CYTOSOL]
#Oxidized-ferredoxins[CCO-CYTOSOL]
#CO-A[CCO-CYTOSOL]
#HYDROGEN-MOLECULE[CCO-CYTOSOL]
#PROTON[CCO-CYTOSOL]

#THF[CCO-CYTOSOL]

## weaver:May-2-2016 secreted bases
## SECRETED BASES ##
XANTHINE[CCO-CYTOSOL]
ACP[CCO-CYTOSOL]
GLYCOLALDEHYDE[CCO-CYTOSOL]	# probable waste product from folate production
CMP[CCO-CYTOSOL]
