# Supplementary material for: How accurate is automated gap filling of metabolic models?
Source: BMC Syst Biol. 2018 Jun 19;12:73. doi: 10.1186/s12918-018-0593-7 (PMC6006690; doi:10.1186/s12918-018-0593-7)
Supplement: Supplementary file 3 — Results of executing the curated B. longum metabolic model with Pathway Tools version 22.0. (TXT 67 kb) [file 12918_2018_593_MOESM3_ESM.txt]

============== Solution generated on 12-Jan-2018  12:09:13 for organism BLONG-KBASE-GIT (version 20.1) using MetaFlux (Pathway Tools version 22.0)

==== --> This is a best solution (i.e., an optimal solution) <-- ====

==== --> This run was done in solving mode. <-- ====

==================== Model Statistics ====================

1) Reactions
------------

  1A) Specified reactions in model:    312
  1B) Reactions from FBA input file after filtering:    320
      1C) Transport reactions:                           22
      1D) Spontaneous reactions:                          9
      1E) Enzymatic reactions:                          270
  1F) Reactions after instantiation of 1B:           420
  1G) After splitting reversible reactions of 1F:    488
      1H) Carrying non-zero flux:                    242

2) Metabolites
--------------

  2A) Nutrients:                4
  2B) Secretions:              28
  2C) Biomass metabolites:     53
  2D) Metabolites that are reactants/products in reactions from 1B:    342
  2E) Metabolites that are reactants/products in reactions from 1F:    363

3) Genes/Proteins
-----------------

  3A) Enzymes for reactions from 1E:                   220
  3B) Genes coding for enzymes from 3A:                237
  3C) Transporters for transport reactions from 1C:      3
  3D) Genes coding for enzymes of 3C:                   12

Notes:
1G) It is these reactions that form the reaction set used in the FBA model.
See Section "Instantiation of Generic Reactions" in Chapter "MetaFlux: Flux Balance Analysis"
of the Pathway Tools' User Guide for a description of the reaction instantiation process.


==================== BIOMASS ====================


===== Produced Fixed Biomass Metabolite(s) (produce a biomass flux of:     0.046295396) (53 fixed biomass metabolites)

Flux:   0.046295396	FARNESYL-PP[CCO-CYTOSOL]	(2E,6E)-farnesyl diphosphate
Flux:   0.046295396	DEOXYXYLULOSE-5P[CCO-CYTOSOL]	1-deoxy-D-xylulose 5-phosphate
Flux:   0.046295396	2-C-METHYL-D-ERYTHRITOL-4-PHOSPHATE[CCO-CYTOSOL]	2-C-methyl-D-erythritol 4-phosphate
Flux:   0.046295396	2C-METH-D-ERYTHRITOL-CYCLODIPHOSPHATE[CCO-CYTOSOL]	2-C-methyl-D-erythritol-2,4-cyclodiphosphate
Flux:   0.046295396	2-PHOSPHO-4-CYTIDINE-5-DIPHOSPHO-2-C-MET[CCO-CYTOSOL]	2-phospho-4-(cytidine 5'-diphospho)-2-C-methyl-D-erythritol
Flux:  -1.898111240	ADP[CCO-CYTOSOL]	ADP
Flux:   0.046295396	ADP-D-GLUCOSE[CCO-CYTOSOL]	ADP-alpha-D-glucose
Flux:   0.046295396	AMP[CCO-CYTOSOL]	AMP
Flux:   1.898111240	ATP[CCO-CYTOSOL]	ATP
Flux:   0.046295396	CPD-12815[CCO-CYTOSOL]	CDP-1,2-dipalmitoylglycerol
Flux:   0.046295396	CTP[CCO-CYTOSOL]	CTP
Flux:   0.046295396	GMP[CCO-CYTOSOL]	GMP
Flux:   0.046295396	GTP[CCO-CYTOSOL]	GTP
Flux:  -1.851815844	PROTON[CCO-CYTOSOL]	H+
Flux:   1.851815844	WATER[CCO-CYTOSOL]	H2O
Flux:   0.046295396	L-ALPHA-ALANINE[CCO-CYTOSOL]	L-alanine
Flux:   0.046295396	ARG[CCO-CYTOSOL]	L-arginine
Flux:   0.046295396	ASN[CCO-CYTOSOL]	L-asparagine
Flux:   0.046295396	L-ASPARTATE[CCO-CYTOSOL]	L-aspartate
Flux:   0.046295396	CYS[CCO-CYTOSOL]	L-cysteine
Flux:   0.046295396	GLT[CCO-CYTOSOL]	L-glutamate
Flux:   0.046295396	GLN[CCO-CYTOSOL]	L-glutamine
Flux:   0.046295396	HIS[CCO-CYTOSOL]	L-histidine
Flux:   0.046295396	ILE[CCO-CYTOSOL]	L-isoleucine
Flux:   0.046295396	LEU[CCO-CYTOSOL]	L-leucine
Flux:   0.046295396	LYS[CCO-CYTOSOL]	L-lysine
Flux:   0.046295396	MET[CCO-CYTOSOL]	L-methionine
Flux:   0.046295396	PHE[CCO-CYTOSOL]	L-phenylalanine
Flux:   0.046295396	PRO[CCO-CYTOSOL]	L-proline
Flux:   0.046295396	SER[CCO-CYTOSOL]	L-serine
Flux:   0.046295396	THR[CCO-CYTOSOL]	L-threonine
Flux:   0.046295396	TRP[CCO-CYTOSOL]	L-tryptophan
Flux:   0.046295396	TYR[CCO-CYTOSOL]	L-tyrosine
Flux:   0.046295396	VAL[CCO-CYTOSOL]	L-valine
Flux:   0.000004630	NAD[CCO-CYTOSOL]	NAD+
Flux:   0.000004630	NADH[CCO-CYTOSOL]	NADH
Flux:   0.000004630	NADP[CCO-CYTOSOL]	NADP+
Flux:   0.000004630	NADPH[CCO-CYTOSOL]	NADPH
Flux:   0.000004630	S-ADENOSYLMETHIONINE[CCO-CYTOSOL]	S-adenosyl-L-methionine
Flux:   0.046295396	UDP-N-ACETYL-D-GLUCOSAMINE[CCO-CYTOSOL]	UDP-N-acetyl-alpha-D-glucosamine
Flux:   0.046295396	C1[CCO-CYTOSOL]	UDP-N-acetyl-alpha-D-muramoyl-L-alanyl-gamma-D-glutamyl-meso-2,6-diaminopimeloyl-D-alanyl-D-alanine
Flux:   0.046295396	UTP[CCO-CYTOSOL]	UTP
Flux:   0.000004630	CHORISMATE[CCO-CYTOSOL]	chorismate
Flux:   0.046295396	DATP[CCO-CYTOSOL]	dATP
Flux:   0.046295396	DCTP[CCO-CYTOSOL]	dCTP
Flux:   0.046295396	DGTP[CCO-CYTOSOL]	dGTP
Flux:   0.046295396	TTP[CCO-CYTOSOL]	dTTP
Flux:   0.046295396	UNDECAPRENYL-DIPHOSPHATE[CCO-CYTOSOL]	di-trans,octa-cis-undecaprenyl diphosphate
Flux:   0.046295396	CPD0-1422[CCO-CYTOSOL]	dipalmitoyl phosphatidate
Flux:   0.046295396	C6[CCO-CYTOSOL]	ditrans,octacis-undecaprenyldiphospho-N-acetyl-(N-acetylglucosaminyl)muramoyl-L-alanyl-gamma-D-glutamyl-meso-2,6-diaminopimeloyl-D-alanyl-D-alanine
Flux:   0.046295396	GLY[CCO-CYTOSOL]	glycine
Flux:   0.046295396	DELTA3-ISOPENTENYL-PP[CCO-CYTOSOL]	isopentenyl diphosphate
Flux:  -1.851815844	Pi[CCO-CYTOSOL]	phosphate

==================== NUTRIENTS ====================

========== Consumed Nutrient(s) (4 such nutrients out of 4)

===== Consumed Fixed Nutrient(s) (4 such nutrients out of 4)

Flux:   3.472201003 	Pi[CCO-CYTOSOL]	phosphate
Flux:  10.000000000 	GLC[CCO-PERI-ACT]	beta-D-glucopyranose
Flux:   8.148147119 	AMMONIUM[CCO-PERI-ACT]	ammonium
Flux:   0.092595422 	HS[CCO-CYTOSOL]	hydrogen sulfide

===== NOT Consumed Fixed Nutrient(s) (0 such metabolites out of 4)


==================== SECRETIONS ====================

===== Secreted Fixed Secretion(s) (6 such metabolites out of 28)

Flux:  18.275597187 	PROTON[CCO-PERI-ACT]	H+
Flux:  24.328668146 	WATER[CCO-PERI-ACT]	H2O
Flux:   0.624902201 	CARBON-DIOXIDE[CCO-PERI-ACT]	CO2
Flux:   0.509295653 	SUC[CCO-PERI-ACT]	succinate
Flux:  10.405171520 	ACET[CCO-PERI-ACT]	acetate
Flux:   1.249975695 	CMP[CCO-CYTOSOL]	CMP

===== NOT Secreted Fixed Secretion(s) (zero or near zero flux) (22 such metabolites)

Flux:  -0.000000000 	MET[CCO-CYTOSOL]	L-methionine
Flux:   0.000000000 	FUM[CCO-PERI-ACT]	fumarate
Flux:   0.000000000 	PYRUVATE[CCO-PERI-ACT]	pyruvate
Flux:   0.000000000 	D-LACTATE[CCO-PERI-ACT]	(R)-lactate
Flux:   0.000000000 	L-LACTATE[CCO-PERI-ACT]	(S)-lactate
Flux:   0.000000000 	FORMATE[CCO-PERI-ACT]	formate
Flux:   0.000000000 	PROPIONATE[CCO-PERI-ACT]	propanoate
Flux:   0.000000000 	INDOLE[CCO-CYTOSOL]	indole
Flux:   0.000000000 	CPD-564[CCO-CYTOSOL]	S-ribosyl-L-homocysteine
Flux:   0.000000000 	XANTHINE[CCO-CYTOSOL]	xanthine
Flux:   0.000000000 	ACP[CCO-CYTOSOL]	a holo-[acyl-carrier protein]
Flux:   0.000000000 	GLYCOLALDEHYDE[CCO-CYTOSOL]	glycolaldehyde
Secretion CREATINE[CCO-CYTOSOL] is not in any reaction of the model
Secretion METOH[CCO-CYTOSOL] is not in any reaction of the model
Secretion CARBON-MONOXIDE[CCO-CYTOSOL] is not in any reaction of the model
Secretion CPD-6746[CCO-CYTOSOL] is not in any reaction of the model
Secretion CPD-560[CCO-CYTOSOL] is not in any reaction of the model
Secretion CPD-763[CCO-CYTOSOL] is not in any reaction of the model
Secretion ACETOIN[CCO-CYTOSOL] is not in any reaction of the model
Secretion CPD-10774[CCO-CYTOSOL] is not in any reaction of the model
Secretion BUTANAL[CCO-CYTOSOL] is not in any reaction of the model
Secretion CH33ADO[CCO-CYTOSOL] is not in any reaction of the model

==================== REACTIONS ====================

Note: The reactions are written in the same direction as they carry flux.

====== Reactions from the PGDB (Fixed Reactions) with NON-zero Flux (242 such reactions)

Flux:  28.796184287	(ACETATEKIN-RXN)	ADP + acetyl phosphate  ->  ATP + acetate

Flux:  24.328668146	(TRANS-RXN18U5-3)	H2O[cytosol]  ->  H2O[periplasm]

Flux:  18.391012767	(RXN66-3)	acetate + NADH + 2 H+  ->  acetaldehyde + NAD+ + H2O

Flux:  18.391012767	(ACETALD-DEHYDROG-RXN)	acetaldehyde + coenzyme A + NAD+  ->  acetyl-CoA + NADH + H+

Flux:  16.955883265	(PHOSACETYLTRANS-RXN)	acetyl-CoA + phosphate  ->  acetyl phosphate + coenzyme A

Flux:  10.405171520	(TRANS-RXN18U5-15)	acetate[cytosol] + H+[cytosol]  ->  acetate[periplasm] + H+[periplasm]

Flux:   8.148147119	(Instantiation of RXN-11811)	ammonia + H+  ->  ammonium

Flux:   8.148147119	(Instantiation of RXN-11811)	ammonium[periplasm]  ->  ammonia[periplasm] + H+[periplasm]

Flux:   8.148147119	(TRANS-RXN18U5-1)	ammonia[periplasm]  ->  ammonia[cytosol]

Flux:   7.638888503	(PHOSPHOKETOLASE-RXN)	D-xylulose 5-phosphate + phosphate  ->  D-glyceraldehyde 3-phosphate + acetyl phosphate + H2O

Flux:   7.407430041	(TRANS-RXN18U5-7)	beta-D-glucopyranose[periplasm] + H+[periplasm]  ->  beta-D-glucopyranose[cytosol] + H+[cytosol]

Flux:   7.407430041	(Instantiation of GLUCOKIN-RXN)	beta-D-glucopyranose + ATP  ->  beta-D-glucose 6-phosphate + ADP + H+

Flux:   6.574057356	(1.1.1.8-RXN)	glycerone phosphate + NADH + H+  ->  sn-glycerol 3-phosphate + NAD+

Flux:   6.481466564	(Instantiation of GLYC3PDEHYDROGBIOSYN-RXN)	sn-glycerol 3-phosphate + NADP+  ->  glycerone phosphate + NADPH + H+

Flux:   6.203712706	(GAPOXNPHOSPHN-RXN)	D-glyceraldehyde 3-phosphate + NAD+ + phosphate  ->  1,3-bisphospho-D-glycerate + NADH + H+

Flux:   6.203712706	(PHOSGLYPHOS-RXN)	1,3-bisphospho-D-glycerate + ADP  ->  3-phospho-D-glycerate + ATP

Flux:   5.902841241	(Instantiation of PGLUCISOM-RXN)	beta-D-glucose 6-phosphate  ->  beta-D-fructofuranose 6-phosphate

Flux:   5.740735597	(3PGAREARR-RXN)	3-phospho-D-glycerate  ->  2-phospho-D-glycerate

Flux:   5.740735597	(2PGADEHYDRAT-RXN)	2-phospho-D-glycerate  ->  phosphoenolpyruvate + H2O

Flux:   5.740698560	(RXN0-5224)	CO2 + H2O  ->  hydrogen carbonate + H+

Flux:   4.907395319	(INORGPYROPHOSPHAT-RXN)	diphosphate + H2O  ->  2 phosphate + H+

Flux:   4.201412519	(FRUCTOSE-6-PHOSPHATE-PHOSPHOKETOLASE-RXN)	beta-D-fructofuranose 6-phosphate + phosphate  ->  D-erythrose 4-phosphate + acetyl phosphate + H2O

Flux:   4.166631945	(GLUTAMINESYN-RXN)	ammonium + L-glutamate + ATP  ->  L-glutamine + ADP + phosphate + H+

Flux:   4.062521701	(TRANSALDOL-RXN)	beta-D-fructofuranose 6-phosphate + D-erythrose 4-phosphate  ->  D-glyceraldehyde 3-phosphate + D-sedoheptulose 7-phosphate

Flux:   4.027792052	(GLUTDEHYD-RXN)	ammonium + 2-oxoglutarate + NADPH + H+  ->  L-glutamate + NADP+ + H2O

Flux:   3.576366802	(RIBULP3EPIM-RXN)	D-ribulose 5-phosphate  ->  D-xylulose 5-phosphate

Flux:   2.777793210	(PEPCARBOX-RXN)	phosphoenolpyruvate + hydrogen carbonate  ->  oxaloacetate + phosphate

Flux:   2.592569959	(2.7.3.9-RXN *generic*)	phosphoenolpyruvate + an [HPr]-L-histidine  ->  pyruvate + an [HPr protein]-Npi-phospho-L-histidine

Flux:   2.592569959	(Instantiation of TRANS-RXN-157)	an [HPr protein]-Npi-phospho-L-histidine + beta-D-glucopyranose[periplasm]  ->  D-glucopyranose 6-phosphate + an [HPr]-L-histidine

Flux:   2.546274563	(PGLUCISOM-RXN *generic*)	D-glucopyranose 6-phosphate  ->  beta-D-fructofuranose 6-phosphate

Flux:   2.500020833	(ASPAMINOTRANS-RXN)	L-glutamate + oxaloacetate  ->  L-aspartate + 2-oxoglutarate

Flux:   2.361148533	(ADENYL-KIN-RXN)	ATP + AMP  ->  2 ADP

Flux:   2.071778002	(Instantiation of RIB5PISOM-RXN)	keto-D-ribose 5-phosphate  ->  D-ribulose 5-phosphate

Flux:   2.071778002	(Instantiation of 1TRANSKETO-RXN)	D-sedoheptulose 7-phosphate + D-glyceraldehyde 3-phosphate  ->  keto-D-ribose 5-phosphate + D-xylulose 5-phosphate

Flux:   1.990743699	(Instantiation of PRPPSYN-RXN)	alpha-D-ribose 5-phosphate + ATP  ->  5-phospho-alpha-D-ribose 1-diphosphate + AMP + H+

Flux:   1.990743699	(Instantiation of 1TRANSKETO-RXN)	D-sedoheptulose 7-phosphate + D-glyceraldehyde 3-phosphate  ->  alpha-D-ribose 5-phosphate + D-xylulose 5-phosphate

Flux:   1.712929656	(UDPKIN-RXN)	UDP + ATP  ->  UTP + ADP

Flux:   1.666634260	(CARBPSYN-RXN)	2 ATP + L-glutamine + hydrogen carbonate + H2O  ->  L-glutamate + carbamoyl phosphate + 2 ADP + phosphate + 2 H+

Flux:   1.666634260	(RXN-12002)	ATP + UMP  ->  ADP + UDP

Flux:   1.620338864	(ASPCARBTRANS-RXN)	L-aspartate + carbamoyl phosphate  ->  N-carbamoyl-L-aspartate + phosphate + H+

Flux:   1.620338864	(OROPRIBTRANS-RXN)	5-phospho-alpha-D-ribose 1-diphosphate + orotate  ->  orotidine 5'-phosphate + diphosphate

Flux:   1.620338864	(OROTPDECARB-RXN)	orotidine 5'-phosphate + H+  ->  CO2 + UMP

Flux:   1.620338864	(DIHYDROOROT-RXN)	N-carbamoyl-L-aspartate + H+  ->  (S)-dihydroorotate + H2O

Flux:   1.527779321	(ATPSYN-RXN)	ATP + H2O + 3 H+[cytosol]  ->  ADP + phosphate + 4 H+[periplasm]

Flux:   1.504588800	(6PGLUCONOLACT-RXN)	6-phospho D-glucono-1,5-lactone + H2O  ->  D-gluconate 6-phosphate + H+

Flux:   1.504588800	(Instantiation of GLU6PDEHYDROG-RXN)	beta-D-glucose 6-phosphate + NADP+  ->  6-phospho D-glucono-1,5-lactone + NADPH + H+

Flux:   1.504588800	(RXN-9952)	D-gluconate 6-phosphate + NADP+  ->  D-ribulose 5-phosphate + CO2 + NADPH

Flux:   1.435157279	(CTPSYN-RXN)	ATP + UTP + L-glutamine + H2O  ->  ADP + CTP + L-glutamate + phosphate + 2 H+

Flux:   1.388861883	(DXS-RXN)	pyruvate + D-glyceraldehyde 3-phosphate + H+  ->  1-deoxy-D-xylulose 5-phosphate + CO2

Flux:   1.342566487	(DXPREDISOM-RXN)	1-deoxy-D-xylulose 5-phosphate + NADPH + H+  ->  2-C-methyl-D-erythritol 4-phosphate + NADP+

Flux:   1.296271091	(MALONYL-COA-ACP-TRANSACYL-RXN *generic*)	a holo-[acyl-carrier protein] + malonyl-CoA  ->  a malonyl-[acp] + coenzyme A

Flux:   1.296271091	(RXN0-5055 *generic*)	ATP + acetyl-CoA + a carboxylated-biotinylated [BCCP dimer] + H2O  ->  malonyl-CoA + a biotinylated [BCCP dimer] + ADP + phosphate + H+

Flux:   1.296271091	(BIOTIN-CARBOXYL-RXN *generic*)	a biotinylated [BCCP dimer] + hydrogen carbonate + ATP  ->  a carboxylated-biotinylated [BCCP dimer] + ADP + phosphate + H+

Flux:   1.296271091	(2.7.7.60-RXN)	2-C-methyl-D-erythritol 4-phosphate + CTP + H+  ->  4-(cytidine 5'-diphospho)-2-C-methyl-D-erythritol + diphosphate

Flux:   1.296271091	(2.7.1.148-RXN)	4-(cytidine 5'-diphospho)-2-C-methyl-D-erythritol + ATP  ->  2-phospho-4-(cytidine 5'-diphospho)-2-C-methyl-D-erythritol + ADP + H+

Flux:   1.249975695	(RXN0-302)	2-phospho-4-(cytidine 5'-diphospho)-2-C-methyl-D-erythritol  ->  2-C-methyl-D-erythritol-2,4-cyclodiphosphate + CMP

Flux:   1.203680299	(FLAVONADPREDUCT-RXN *generic*)	an oxidized flavodoxin + NADPH + H+  ->  a reduced flavodoxin + NADP+

Flux:   1.203680299	(RXN-15878 *generic*)	2-C-methyl-D-erythritol-2,4-cyclodiphosphate + a reduced flavodoxin  ->  (E)-4-hydroxy-3-methylbut-2-en-1-yl diphosphate + an oxidized flavodoxin + H2O + H+

Flux:   1.203680299	(RXN-17897 *generic*)	2 an oxidized ferredoxin [iron-sulfur] cluster + NADPH  ->  2 a reduced ferredoxin [iron-sulfur] cluster + NADP+ + H+

Flux:   1.111061729	(OROTATE-REDUCTASE-NADH-RXN)	(S)-dihydroorotate + NAD+  ->  orotate + NADH + H+

Flux:   1.064794110	(ISPH2-RXN *generic*)	(E)-4-hydroxy-3-methylbut-2-en-1-yl diphosphate + 2 a reduced ferredoxin [iron-sulfur] cluster + 2 H+  ->  isopentenyl diphosphate + 2 an oxidized ferredoxin [iron-sulfur] cluster + H2O

Flux:   0.624902201	(TRANS-RXN18U5-2)	CO2[cytosol]  ->  CO2[periplasm]

Flux:   0.555572531	(PYRUVFORMLY-RXN)	pyruvate + coenzyme A  ->  formate + acetyl-CoA

Flux:   0.509295653	(TRANS-RXN18U5-14)	succinate[cytosol] + H+[cytosol] + H+[cytosol]  ->  succinate[periplasm] + H+[periplasm] + H+[periplasm]

Flux:   0.509277134	(RXN-9929)	(S)-dihydroorotate + fumarate  ->  orotate + succinate

Flux:   0.462977109	(PSERTRANSAM-RXN)	L-glutamate + 3-phospho-hydroxypyruvate  ->  3-phospho-L-serine + 2-oxoglutarate

Flux:   0.462977109	(RXN0-5114)	3-phospho-L-serine + H2O  ->  L-serine + phosphate

Flux:   0.462977109	(PGLYCDEHYDROG-RXN)	3-phospho-D-glycerate + NAD+  ->  3-phospho-hydroxypyruvate + NADH + H+

Flux:   0.324090920	(AICARTRANSFORM-RXN *generic*)	an N10-formyl-tetrahydrofolate + 5-amino-1-(5-phospho-D-ribosyl)imidazole-4-carboxamide  ->  a tetrahydrofolate + 5-formamido-1-(5-phospho-D-ribosyl)-imidazole-4-carboxamide

Flux:   0.324090920	(IMPCYCLOHYDROLASE-RXN)	5-formamido-1-(5-phospho-D-ribosyl)-imidazole-4-carboxamide  ->  IMP + H2O

Flux:   0.324067773	(ALANINE-AMINOTRANSFERASE-RXN)	L-glutamate + pyruvate  ->  2-oxoglutarate + L-alanine

Flux:   0.277795524	(GDPKIN-RXN)	GDP + ATP  ->  GTP + ADP

Flux:   0.277795524	(AIRCARBOXY-RXN)	5-amino-1-(5-phospho-beta-D-ribosyl)imidazole + CO2  ->  5-amino-1-(5-phospho-D-ribosyl)imidazole-4-carboxylate + 2 H+

Flux:   0.277795524	(AICARSYN-RXN)	5'-phosphoribosyl-4-(N-succinocarboxamide)-5-aminoimidazole  ->  fumarate + 5-amino-1-(5-phospho-D-ribosyl)imidazole-4-carboxamide

Flux:   0.277795524	(GLYRIBONUCSYN-RXN)	5-phospho-beta-D-ribosylamine + ATP + glycine  ->  ADP + N1-(5-phospho-beta-D-ribosyl)glycinamide + phosphate + H+

Flux:   0.277795524	(AIRS-RXN)	ATP + 2-(formamido)-N1-(5-phospho-beta-D-ribosyl)acetamidine  ->  ADP + 5-amino-1-(5-phospho-beta-D-ribosyl)imidazole + phosphate + H+

Flux:   0.277795524	(GARTRANSFORMYL2-RXN)	N1-(5-phospho-beta-D-ribosyl)glycinamide + formate + ATP  ->  N2-formyl-N1-(5-phospho-beta-D-ribosyl)glycinamide + ADP + phosphate + H+

Flux:   0.277795524	(FGAMSYN-RXN)	ATP + N2-formyl-N1-(5-phospho-beta-D-ribosyl)glycinamide + L-glutamine + H2O  ->  L-glutamate + ADP + 2-(formamido)-N1-(5-phospho-beta-D-ribosyl)acetamidine + phosphate + H+

Flux:   0.277795524	(PRPPAMIDOTRANS-RXN)	5-phospho-alpha-D-ribose 1-diphosphate + L-glutamine + H2O  ->  5-phospho-beta-D-ribosylamine + L-glutamate + diphosphate

Flux:   0.277795524	(SAICARSYN-RXN)	ATP + 5-amino-1-(5-phospho-D-ribosyl)imidazole-4-carboxylate + L-aspartate  ->  ADP + 5'-phosphoribosyl-4-(N-succinocarboxamide)-5-aminoimidazole + phosphate + H+

Flux:   0.277777006	(ASPARTATE-SEMIALDEHYDE-DEHYDROGENASE-RXN)	L-aspartyl-4-phosphate + NADPH + H+  ->  L-aspartate-semialdehyde + NADP+ + phosphate

Flux:   0.277777006	(ASPARTATEKIN-RXN)	L-aspartate + ATP  ->  L-aspartyl-4-phosphate + ADP

Flux:   0.277772377	(CITSYN-RXN)	acetyl-CoA + oxaloacetate + H2O  ->  citrate + coenzyme A + H+

Flux:   0.277772377	(ACONITATEHYDR-RXN)	cis-aconitate + H2O  ->  D-threo-isocitrate

Flux:   0.277772377	(ISOCITDEH-RXN)	D-threo-isocitrate + NADP+  ->  2-oxoglutarate + CO2 + NADPH

Flux:   0.277772377	(ACONITATEDEHYDR-RXN)	citrate  ->  cis-aconitate + H2O

Flux:   0.231495499	(METHENYLTHFCYCLOHYDRO-RXN *generic*)	a 5,10-methenyltetrahydrofolate + H2O  ->  an N10-formyl-tetrahydrofolate + H+

Flux:   0.231495499	(METHYLENETHFDEHYDROG-NADP-RXN *generic*)	a 5,10-methylene-tetrahydrofolate + NADP+  ->  a 5,10-methenyltetrahydrofolate + NADPH

Flux:   0.231495499	(GLYOHMETRANS-RXN *generic*)	L-serine + a tetrahydrofolate  ->  glycine + a 5,10-methylene-tetrahydrofolate + H2O

Flux:   0.231481610	(SUCCCOASYN-RXN)	succinate + ATP + coenzyme A  ->  succinyl-CoA + ADP + phosphate

Flux:   0.185204732	(AMPSYN-RXN)	adenylo-succinate  ->  fumarate + AMP

Flux:   0.185204732	(ADENYLOSUCCINATE-SYNTHASE-RXN)	L-aspartate + IMP + GTP  ->  adenylo-succinate + GDP + phosphate + 2 H+

Flux:   0.185181584	(L-GLN-FRUCT-6-P-AMINOTRANS-RXN *generic*)	beta-D-fructofuranose 6-phosphate + L-glutamine  ->  D-glucosamine 6-phosphate + L-glutamate

Flux:   0.185181584	(RXN-9658 *generic*)	a trans hex-2-enoyl-[acp] + NADH + H+  ->  a hexanoyl-[acyl-carrier-protein] + NAD+

Flux:   0.185181584	(RXN-9518 *generic*)	a 3-oxo-hexanoyl-[acp] + NADPH + H+  ->  a (3R)-3-hydroxyhexanoyl-[acp] + NADP+

Flux:   0.185181584	(RXN-9514 *generic*)	an acetoacetyl-[acp] + NADPH + H+  ->  a (3R)-3-hydroxybutanoyl-[acp] + NADP+

Flux:   0.185181584	(RXN-9523 *generic*)	a hexanoyl-[acyl-carrier-protein] + a malonyl-[acp] + H+  ->  a 3-oxo-octanoyl-[acp] + CO2 + a holo-[acyl-carrier protein]

Flux:   0.185181584	(RXN-9659 *generic*)	a trans oct-2-enoyl-[acp] + NADH + H+  ->  an octanoyl-[acp] + NAD+

Flux:   0.185181584	(RXN-9527 *generic*)	an octanoyl-[acp] + a malonyl-[acp] + H+  ->  a 3-oxo-decanoyl-[acp] + CO2 + a holo-[acyl-carrier protein]

Flux:   0.185181584	(RXN-9660 *generic*)	a (2E)-dec-2-enoyl-[acp] + NADH + H+  ->  a decanoyl-[acp] + NAD+

Flux:   0.185181584	(RXN-9532 *generic*)	a 3-oxo-dodecanoyl-[acp] + NADPH + H+  ->  a (3R)-3-hydroxydodecanoyl-[acp] + NADP+

Flux:   0.185181584	(RXN-9661 *generic*)	a (2E)-dodec-2-enoyl-[acp] + NADH + H+  ->  a dodecanoyl-[acp] + NAD+

Flux:   0.185181584	(RXN-9536 *generic*)	a 3-oxo-myristoyl-[acp] + NADPH + H+  ->  a (3R)-3-hydroxymyristoyl-[acp] + NADP+

Flux:   0.185181584	(RXN-9662 *generic*)	a trans tetradec-2-enoyl-[acp] + NADH + H+  ->  a myristoyl-[acp] + NAD+

Flux:   0.185181584	(RXN-9540 *generic*)	a 3-oxo-palmitoyl-[acp] + NADPH + H+  ->  a (3R)-3-hydroxypalmitoyl-[acp] + NADP+

Flux:   0.185181584	(RXN-9663 *generic*)	a trans hexadecenoyl-[acp] + NADH + H+  ->  a palmitoyl-[acp] + NAD+

Flux:   0.185181584	(ACP-S-ACETYLTRANSFER-RXN *generic*)	acetyl-CoA + a holo-[acyl-carrier protein]  ->  an acetyl-[acp] + coenzyme A

Flux:   0.185181584	(3-OXOACYL-ACP-SYNTH-BASE-RXN *generic*)	an acetyl-[acp] + a malonyl-[acp] + H+  ->  a holo-[acyl-carrier protein] + an acetoacetyl-[acp] + CO2

Flux:   0.185181584	(RXN-9655 *generic*)	a (3R)-3-hydroxydecanoyl-[acp]  ->  a (2E)-dec-2-enoyl-[acp] + H2O

Flux:   0.185181584	(4.2.1.61-RXN *generic*)	a (3R)-3-hydroxypalmitoyl-[acp]  ->  a trans hexadecenoyl-[acp] + H2O

Flux:   0.185181584	(RXN-9539 *generic*)	a myristoyl-[acp] + a malonyl-[acp] + H+  ->  a 3-oxo-palmitoyl-[acp] + CO2 + a holo-[acyl-carrier protein]

Flux:   0.185181584	(RXN-9537 *generic*)	a (3R)-3-hydroxymyristoyl-[acp]  ->  a trans tetradec-2-enoyl-[acp] + H2O

Flux:   0.185181584	(RXN-9535 *generic*)	a dodecanoyl-[acp] + a malonyl-[acp] + H+  ->  a 3-oxo-myristoyl-[acp] + CO2 + a holo-[acyl-carrier protein]

Flux:   0.185181584	(RXN-9533 *generic*)	a (3R)-3-hydroxydodecanoyl-[acp]  ->  a (2E)-dodec-2-enoyl-[acp] + H2O

Flux:   0.185181584	(RXN-9531 *generic*)	a decanoyl-[acp] + a malonyl-[acp] + H+  ->  a 3-oxo-dodecanoyl-[acp] + CO2 + a holo-[acyl-carrier protein]

Flux:   0.185181584	(RXN-9528 *generic*)	a 3-oxo-decanoyl-[acp] + NADPH + H+  ->  a (3R)-3-hydroxydecanoyl-[acp] + NADP+

Flux:   0.185181584	(4.2.1.59-RXN *generic*)	a (3R)-3-hydroxyoctanoyl-[acp]  ->  a trans oct-2-enoyl-[acp] + H2O

Flux:   0.185181584	(RXN-9524 *generic*)	a 3-oxo-octanoyl-[acp] + NADPH + H+  ->  a (3R)-3-hydroxyoctanoyl-[acp] + NADP+

Flux:   0.185181584	(4.2.1.58-RXN *generic*)	a (3R)-3-hydroxybutanoyl-[acp]  ->  a crotonyl-[acp] + H2O

Flux:   0.185181584	(RXN-9516 *generic*)	a butyryl-[acp] + a malonyl-[acp] + H+  ->  a 3-oxo-hexanoyl-[acp] + CO2 + a holo-[acyl-carrier protein]

Flux:   0.185181584	(RXN-9520 *generic*)	a (3R)-3-hydroxyhexanoyl-[acp]  ->  a trans hex-2-enoyl-[acp] + H2O

Flux:   0.185181584	(RXN-9657 *generic*)	a crotonyl-[acp] + NADH + H+  ->  a butyryl-[acp] + NAD+

Flux:   0.185181584	(5.4.2.10-RXN *generic*)	D-glucosamine 6-phosphate  ->  D-glucosamine 1-phosphate

Flux:   0.185181584	(NAG1P-URIDYLTRANS-RXN)	N-acetyl-alpha-D-glucosamine 1-phosphate + UTP + H+  ->  UDP-N-acetyl-alpha-D-glucosamine + diphosphate

Flux:   0.185181584	(ALARACECAT-RXN)	L-alanine  ->  D-alanine

Flux:   0.185181584	(2.3.1.157-RXN)	D-glucosamine 1-phosphate + acetyl-CoA  ->  N-acetyl-alpha-D-glucosamine 1-phosphate + coenzyme A + H+

Flux:   0.138890818	(3-DEHYDROQUINATE-SYNTHASE-RXN)	3-deoxy-D-arabino-heptulosonate 7-phosphate  ->  3-dehydroquinate + phosphate

Flux:   0.138890818	(CHORISMATE-SYNTHASE-RXN)	5-enolpyruvoyl-shikimate 3-phosphate  ->  chorismate + phosphate

Flux:   0.138890818	(SHIKIMATE-KINASE-RXN)	shikimate + ATP  ->  shikimate 3-phosphate + ADP + H+

Flux:   0.138890818	(3-DEHYDROQUINATE-DEHYDRATASE-RXN)	3-dehydroquinate  ->  3-dehydroshikimate + H2O

Flux:   0.138890818	(Instantiation of HOMOSERDEHYDROG-RXN)	L-aspartate-semialdehyde + NADH + H+  ->  L-homoserine + NAD+

Flux:   0.138890818	(SHIKIMATE-5-DEHYDROGENASE-RXN)	3-dehydroshikimate + NADPH + H+  ->  shikimate + NADP+

Flux:   0.138890818	(2.5.1.19-RXN)	shikimate 3-phosphate + phosphoenolpyruvate  ->  5-enolpyruvoyl-shikimate 3-phosphate + phosphate

Flux:   0.138890818	(DAHPSYN-RXN)	phosphoenolpyruvate + D-erythrose 4-phosphate + H2O  ->  3-deoxy-D-arabino-heptulosonate 7-phosphate + phosphate

Flux:   0.138886188	(RXN0-884 *generic*)	(E)-4-hydroxy-3-methylbut-2-en-1-yl diphosphate + 2 a reduced ferredoxin [iron-sulfur] cluster + 2 H+  ->  dimethylallyl diphosphate + 2 an oxidized ferredoxin [iron-sulfur] cluster + H2O

Flux:   0.138886188	(GPPSYN-RXN)	dimethylallyl diphosphate + isopentenyl diphosphate  ->  geranyl diphosphate + diphosphate

Flux:   0.138886188	(GMP-SYN-GLUT-RXN)	XMP + L-glutamine + ATP + H2O  ->  L-glutamate + GMP + AMP + diphosphate + 2 H+

Flux:   0.138886188	(DIAMINOPIMEPIM-RXN)	L,L-diaminopimelate  ->  meso-diaminopimelate

Flux:   0.138886188	(SUCCDIAMINOPIMDESUCC-RXN)	N-succinyl-L,L-2,6-diaminopimelate + H2O  ->  L,L-diaminopimelate + succinate

Flux:   0.138886188	(TETHYDPICSUCC-RXN)	(S)-2,3,4,5-tetrahydrodipicolinate + succinyl-CoA + H2O  ->  N-succinyl-2-amino-6-ketopimelate + coenzyme A

Flux:   0.138886188	(RXN-14014)	(2S,4S)-4-hydroxy-2,3,4,5-tetrahydrodipicolinate + NADPH + H+  ->  (S)-2,3,4,5-tetrahydrodipicolinate + NADP+ + H2O

Flux:   0.138886188	(DIHYDRODIPICSYN-RXN)	pyruvate + L-aspartate-semialdehyde  ->  (2S,4S)-4-hydroxy-2,3,4,5-tetrahydrodipicolinate + H2O + H+

Flux:   0.138886188	(SUCCINYLDIAMINOPIMTRANS-RXN)	L-glutamate + N-succinyl-2-amino-6-ketopimelate  ->  2-oxoglutarate + N-succinyl-L,L-2,6-diaminopimelate

Flux:   0.138886188	(IMP-DEHYDROG-RXN)	IMP + NAD+ + H2O  ->  XMP + NADH + H+

Flux:   0.138886188	(FPPSYN-RXN)	geranyl diphosphate + isopentenyl diphosphate  ->  (2E,6E)-farnesyl diphosphate + diphosphate

Flux:   0.092609310	(TRIOSEPISOMERIZATION-RXN)	D-glyceraldehyde 3-phosphate  ->  glycerone phosphate

Flux:   0.092595422	(FORMATETHFLIG-RXN *generic*)	a tetrahydrofolate + ATP + formate  ->  10-formyl-tetrahydropteroyl-[gamma-Glu](n) + ADP + phosphate

Flux:   0.092595422	(HOMSUCTRAN-RXN)	L-homoserine + succinyl-CoA  ->  O-succinyl-L-homoserine + coenzyme A

Flux:   0.092595422	(RXN-9384)	O-succinyl-L-homoserine + hydrogen sulfide  ->  L-homocysteine + succinate + H+

Flux:   0.092595422	(Instantiation of GLYOHMETRANS-RXN)	L-serine + tetrahydropteroyl tri-L-glutamate  ->  glycine + 5,10-methylenetetrahydropteroyl tri-L-glutamate + H2O

Flux:   0.092590792	(RXN-17018 *generic*)	a palmitoyl-[acp] + sn-glycerol 3-phosphate  ->  1-palmitoylglycerol 3-phosphate + a holo-[acyl-carrier protein]

Flux:   0.092590792	(RXN0-6705 *generic*)	a palmitoyl-[acp] + 1-palmitoylglycerol 3-phosphate  ->  dipalmitoyl phosphatidate + a holo-[acyl-carrier protein]

Flux:   0.092590792	(RXN-8999)	(2E,6E)-farnesyl diphosphate + 8 isopentenyl diphosphate  ->  di-trans,octa-cis-undecaprenyl diphosphate + 8 diphosphate

Flux:   0.092590792	(UDPNACETYLGLUCOSAMENOLPYRTRANS-RXN)	UDP-N-acetyl-alpha-D-glucosamine + phosphoenolpyruvate  ->  UDP-N-acetyl-alpha-D-glucosamine-enolpyruvate + phosphate

Flux:   0.092590792	(UDP-NACMURALGLDAPAALIG-RXN)	UDP-N-acetyl-alpha-D-muramoyl-L-alanyl-gamma-D-glutamyl-meso-2,6-diaminopimelate + D-alanyl-D-alanine + ATP  ->  UDP-N-acetyl-alpha-D-muramoyl-L-alanyl-gamma-D-glutamyl-meso-2,6-diaminopimeloyl-D-alanyl-D-alanine + ADP + phosphate + H+

Flux:   0.092590792	(UDP-NACMURALA-GLU-LIG-RXN)	UDP-N-acetyl-alpha-D-muramoyl-L-alanine + D-glutamate + ATP  ->  UDP-N-acetyl-alpha-D-muramoyl-L-alanyl-D-glutamate + ADP + phosphate + H+

Flux:   0.092590792	(UDP-NACMURALGLDAPLIG-RXN)	UDP-N-acetyl-alpha-D-muramoyl-L-alanyl-D-glutamate + meso-diaminopimelate + ATP  ->  UDP-N-acetyl-alpha-D-muramoyl-L-alanyl-gamma-D-glutamyl-meso-2,6-diaminopimelate + ADP + phosphate + H+

Flux:   0.092590792	(CHORISMATEMUT-RXN)	chorismate  ->  prephenate

Flux:   0.092590792	(DIHYDROXYISOVALDEHYDRAT-RXN)	(2R)-2,3-dihydroxy-3-methylbutanoate  ->  3-methyl-2-oxobutanoate + H2O

Flux:   0.092590792	(ACETOLACTREDUCTOISOM-RXN)	(S)-2-acetolactate + NADPH + H+  ->  (2R)-2,3-dihydroxy-3-methylbutanoate + NADP+

Flux:   0.092590792	(ACETOLACTSYN-RXN)	2 pyruvate + H+  ->  (S)-2-acetolactate + CO2

Flux:   0.092590792	(GUANYL-KIN-RXN)	ATP + GMP  ->  ADP + GDP

Flux:   0.092590792	(DALADALALIG-RXN)	2 D-alanine + ATP  ->  D-alanyl-D-alanine + ADP + phosphate + H+

Flux:   0.092590792	(GLUTRACE-RXN)	L-glutamate  ->  D-glutamate

Flux:   0.092590792	(UDP-NACMUR-ALA-LIG-RXN)	L-alanine + UDP-N-acetyl-alpha-D-muramate + ATP  ->  UDP-N-acetyl-alpha-D-muramoyl-L-alanine + ADP + phosphate + H+

Flux:   0.092590792	(UDPNACETYLMURAMATEDEHYDROG-RXN)	UDP-N-acetyl-alpha-D-glucosamine-enolpyruvate + NADPH + H+  ->  UDP-N-acetyl-alpha-D-muramate + NADP+

Flux:   0.046300026	(HOMOCYSMET-RXN)	L-homocysteine + N5-methyl--tetrahydropteroyl tri-L-glutamate  ->  L-methionine + tetrahydropteroyl tri-L-glutamate

Flux:   0.046300026	(Instantiation of 1.5.1.20-RXN)	5,10-methylenetetrahydropteroyl tri-L-glutamate + NADH + H+  ->  N5-methyl--tetrahydropteroyl tri-L-glutamate + NAD+

Flux:   0.046295396	(6.3.5.6-RXN *generic*)	L-glutamine + an L-aspartyl-[tRNAAsn] + ATP + H2O  ->  L-glutamate + an L-asparaginyl-[tRNAasn] + ADP + phosphate + H+

Flux:   0.046295396	(RXN490-3616 *generic*)	tRNAasn + L-aspartate + ATP  ->  an L-aspartyl-[tRNAAsn] + AMP + diphosphate

Flux:   0.046295396	(RXN-12460 *generic*)	an L-asparaginyl-[tRNAasn] + H2O  ->  L-asparagine + tRNAasn + H+

Flux:   0.046295396	(PHOSPHOGLUCMUT-RXN *generic*)	D-glucopyranose 6-phosphate  ->  alpha-D-glucopyranose 1-phosphate

Flux:   0.046295396	(GLUC1PADENYLTRANS-RXN)	alpha-D-glucopyranose 1-phosphate + ATP + H+  ->  ADP-alpha-D-glucose + diphosphate

Flux:   0.046295396	(NACGLCTRANS-RXN)	undecaprenyldiphospho-N-acetylmuramoyl-L-alanyl-gamma-D-glutamyl-meso-2,6-diaminopimeloyl-D-alanyl-D-alanine + UDP-N-acetyl-alpha-D-glucosamine  ->  ditrans,octacis-undecaprenyldiphospho-N-acetyl-(N-acetylglucosaminyl)muramoyl-L-alanyl-gamma-D-glutamyl-meso-2,6-diaminopimeloyl-D-alanyl-D-alanine + UDP + H+

Flux:   0.046295396	(Instantiation of CDPDIGLYSYN-RXN)	CTP + dipalmitoyl phosphatidate + H+  ->  CDP-1,2-dipalmitoylglycerol + diphosphate

Flux:   0.046295396	(RXN0-746)	formate + GTP + H+  ->  CO2 + dGTP + H2O

Flux:   0.046295396	(DTMPKI-RXN)	ATP + dTMP  ->  ADP + dTDP

Flux:   0.046295396	(RXN0-724)	formate + UTP + H+  ->  CO2 + dUTP + H2O

Flux:   0.046295396	(Instantiation of THYMIDYLATESYN-RXN)	5,10-methylenetetrahydropteroyl tri-L-glutamate + dUMP  ->  dTMP + 7,8-dihydrofolate triglutamate

Flux:   0.046295396	(CYCLOHEXADIENYL-DEHYDROGENASE-RXN)	L-arogenate + NAD+  ->  L-tyrosine + CO2 + NADH

Flux:   0.046295396	(PRAISOM-RXN)	N-(5-phosphoribosyl)-anthranilate  ->  1-(o-carboxyphenylamino)-1'-deoxyribulose 5'-phosphate

Flux:   0.046295396	(ANTHRANSYN-RXN)	chorismate + L-glutamine  ->  anthranilate + L-glutamate + pyruvate + H+

Flux:   0.046295396	(RXN0-2381)	(1S,2R)-1-C-(indol-3-yl)glycerol 3-phosphate  ->  indole + D-glyceraldehyde 3-phosphate

Flux:   0.046295396	(Instantiation of PYRROLINECARBREDUCT-RXN)	(S)-1-pyrroline-5-carboxylate + NADH + 2 H+  ->  L-proline + NAD+

Flux:   0.046295396	(GLUTKIN-RXN)	L-glutamate + ATP  ->  gamma-L-glutamyl 5-phosphate + ADP

Flux:   0.046295396	(PREPHENATEDEHYDRAT-RXN)	prephenate + H+  ->  2-oxo-3-phenylpropanoate + CO2 + H2O

Flux:   0.046295396	(HISTALDEHYD-RXN)	histidinal + NAD+ + H2O  ->  L-histidine + NADH + 2 H+

Flux:   0.046295396	(HISTIDPHOS-RXN)	L-histidinol-phosphate + H2O  ->  histidinol + phosphate

Flux:   0.046295396	(IMIDPHOSDEHYD-RXN)	D-erythro-imidazole-glycerol-phosphate  ->  imidazole acetol-phosphate + H2O

Flux:   0.046295396	(PRIBFAICARPISOM-RXN)	1-(5-phospho-beta-D-ribosyl)-5-[(5-phosphoribosylamino)methylideneamino]imidazole-4-carboxamide  ->  phosphoribulosylformimino-AICAR-P

Flux:   0.046295396	(HISTCYCLOHYD-RXN)	1-(5-phospho-beta-D-ribosyl)-AMP + H2O  ->  1-(5-phospho-beta-D-ribosyl)-5-[(5-phosphoribosylamino)methylideneamino]imidazole-4-carboxamide

Flux:   0.046295396	(RXN-15121 *spontaneous*)	(2Z)-2-aminobut-2-enoate  ->  2-iminobutanoate

Flux:   0.046295396	(CYSTATHIONINE-BETA-SYNTHASE-RXN)	L-homocysteine + L-serine  ->  L-cystathionine + H2O

Flux:   0.046295396	(HOMOSERKIN-RXN)	L-homoserine + ATP  ->  O-phospho-L-homoserine + ADP + H+

Flux:   0.046295396	(3-ISOPROPYLMALDEHYDROG-RXN)	(2R,3S)-3-isopropylmalate + NAD+  ->  (2S)-2-isopropyl-3-oxosuccinate + NADH + H+

Flux:   0.046295396	(3-ISOPROPYLMALISOM-RXN)	(2S)-2-isopropylmalate  ->  2-isopropylmaleate + H2O

Flux:   0.046295396	(RXN-7800 *spontaneous*)	(2S)-2-isopropyl-3-oxosuccinate + H+  ->  4-methyl-2-oxopentanoate + CO2

Flux:   0.046295396	(DIHYDROXYMETVALDEHYDRAT-RXN)	(R)-2,3-dihydroxy-3-methylpentanoate  ->  (S)-3-methyl-2-oxopentanoate + H2O

Flux:   0.046295396	(ACETOOHBUTREDUCTOISOM-RXN)	(S)-2-aceto-2-hydroxybutanoate + NADPH + H+  ->  (R)-2,3-dihydroxy-3-methylpentanoate + NADP+

Flux:   0.046295396	(ARGSUCCINLYA-RXN)	L-arginino-succinate  ->  L-arginine + fumarate

Flux:   0.046295396	(ACETYLORNTRANSAM-RXN)	L-glutamate + N-acetyl-L-glutamate 5-semialdehyde  ->  N-acetyl-L-ornithine + 2-oxoglutarate

Flux:   0.046295396	(ACETYLGLUTKIN-RXN)	N-acetyl-L-glutamate + ATP  ->  N-acetylglutamyl-phosphate + ADP

Flux:   0.046295396	(GLUTAMATE-N-ACETYLTRANSFERASE-RXN)	L-glutamate + N-acetyl-L-ornithine  ->  N-acetyl-L-glutamate + L-ornithine

Flux:   0.046295396	(N-ACETYLGLUTPREDUCT-RXN)	N-acetylglutamyl-phosphate + NADPH + H+  ->  N-acetyl-L-glutamate 5-semialdehyde + NADP+ + phosphate

Flux:   0.046295396	(ORNCARBAMTRANSFER-RXN)	L-ornithine + carbamoyl phosphate  ->  L-citrulline + phosphate + H+

Flux:   0.046295396	(ARGSUCCINSYN-RXN)	L-aspartate + L-citrulline + ATP  ->  L-arginino-succinate + AMP + diphosphate + H+

Flux:   0.046295396	(ACETOOHBUTSYN-RXN)	pyruvate + 2-oxobutanoate + H+  ->  (S)-2-aceto-2-hydroxybutanoate + CO2

Flux:   0.046295396	(BRANCHED-CHAINAMINOTRANSFERILEU-RXN)	L-glutamate + (S)-3-methyl-2-oxopentanoate  ->  L-isoleucine + 2-oxoglutarate

Flux:   0.046295396	(BRANCHED-CHAINAMINOTRANSFERVAL-RXN)	L-glutamate + 3-methyl-2-oxobutanoate  ->  L-valine + 2-oxoglutarate

Flux:   0.046295396	(RXN-8991)	2-isopropylmaleate + H2O  ->  (2R,3S)-3-isopropylmalate

Flux:   0.046295396	(2-ISOPROPYLMALATESYN-RXN)	3-methyl-2-oxobutanoate + acetyl-CoA + H2O  ->  (2S)-2-isopropylmalate + coenzyme A + H+

Flux:   0.046295396	(BRANCHED-CHAINAMINOTRANSFERLEU-RXN)	L-glutamate + 4-methyl-2-oxopentanoate  ->  L-leucine + 2-oxoglutarate

Flux:   0.046295396	(THRESYN-RXN)	O-phospho-L-homoserine + H2O  ->  L-threonine + phosphate

Flux:   0.046295396	(RXN-14048)	L-cystathionine  ->  (2Z)-2-aminobut-2-enoate + L-cysteine + H+

Flux:   0.046295396	(RXN-15123 *spontaneous*)	2-iminobutanoate + H+ + H2O  ->  2-oxobutanoate + ammonium

Flux:   0.046295396	(ATPPHOSPHORIBOSYLTRANS-RXN)	ATP + 5-phospho-alpha-D-ribose 1-diphosphate + H+  ->  1-(5-phospho-beta-D-ribosyl)-ATP + diphosphate

Flux:   0.046295396	(HISTPRATPHYD-RXN)	1-(5-phospho-beta-D-ribosyl)-ATP + H2O  ->  1-(5-phospho-beta-D-ribosyl)-AMP + diphosphate + 2 H+

Flux:   0.046295396	(GLUTAMIDOTRANS-RXN)	phosphoribulosylformimino-AICAR-P + L-glutamine  ->  L-glutamate + D-erythro-imidazole-glycerol-phosphate + 5-amino-1-(5-phospho-D-ribosyl)imidazole-4-carboxamide + H+

Flux:   0.046295396	(HISTAMINOTRANS-RXN)	imidazole acetol-phosphate + L-glutamate  ->  L-histidinol-phosphate + 2-oxoglutarate

Flux:   0.046295396	(HISTOLDEHYD-RXN)	histidinol + NAD+  ->  histidinal + NADH + H+

Flux:   0.046295396	(DIAMINOPIMDECARB-RXN)	meso-diaminopimelate + H+  ->  CO2 + L-lysine

Flux:   0.046295396	(PHEAMINOTRANS-RXN)	2-oxo-3-phenylpropanoate + L-glutamate  ->  L-phenylalanine + 2-oxoglutarate

Flux:   0.046295396	(GLUTSEMIALDEHYDROG-RXN)	gamma-L-glutamyl 5-phosphate + NADPH + H+  ->  L-glutamate-5-semialdehyde + NADP+ + phosphate

Flux:   0.046295396	(SPONTPRO-RXN *spontaneous*)	L-glutamate-5-semialdehyde  ->  (S)-1-pyrroline-5-carboxylate + H+ + H2O

Flux:   0.046295396	(RXN0-2382)	L-serine + indole  ->  L-tryptophan + H2O

Flux:   0.046295396	(PRTRANS-RXN)	anthranilate + 5-phospho-alpha-D-ribose 1-diphosphate  ->  N-(5-phosphoribosyl)-anthranilate + diphosphate

Flux:   0.046295396	(IGPSYN-RXN)	1-(o-carboxyphenylamino)-1'-deoxyribulose 5'-phosphate + H+  ->  (1S,2R)-1-C-(indol-3-yl)glycerol 3-phosphate + CO2 + H2O

Flux:   0.046295396	(PREPHENATE-TRANSAMINE-RXN)	prephenate + L-glutamate  ->  L-arogenate + 2-oxoglutarate

Flux:   0.046295396	(RXN0-745)	formate + ATP + H+  ->  CO2 + dATP + H2O

Flux:   0.046295396	(RXN0-723)	formate + CTP + H+  ->  CO2 + dCTP + H2O

Flux:   0.046295396	(DTDPKIN-RXN)	dTDP + ATP  ->  dTTP + ADP

Flux:   0.046295396	(DUTP-PYROP-RXN)	dUTP + H2O  ->  dUMP + diphosphate + H+

Flux:   0.046295396	(Instantiation of DIHYDROFOLATEREDUCT-RXN)	7,8-dihydrofolate triglutamate + NADPH + H+  ->  tetrahydropteroyl tri-L-glutamate + NADP+

Flux:   0.046295396	(PHOSNACMURPENTATRANS-RXN)	UDP-N-acetyl-alpha-D-muramoyl-L-alanyl-gamma-D-glutamyl-meso-2,6-diaminopimeloyl-D-alanyl-D-alanine + di-trans,octa-cis-undecaprenyl phosphate  ->  undecaprenyldiphospho-N-acetylmuramoyl-L-alanyl-gamma-D-glutamyl-meso-2,6-diaminopimeloyl-D-alanyl-D-alanine + UMP

Flux:   0.046295396	(UNDECAPRENYL-DIPHOSPHATASE-RXN)	di-trans,octa-cis-undecaprenyl diphosphate + H2O  ->  di-trans,octa-cis-undecaprenyl phosphate + phosphate + H+

Flux:   0.000018518	(QUINOPRIBOTRANS-RXN)	5-phospho-alpha-D-ribose 1-diphosphate + quinolinate + 2 H+  ->  beta-nicotinate D-ribonucleotide + CO2 + diphosphate

Flux:   0.000018518	(RXN-9772)	L-aspartate + fumarate  ->  2-iminosuccinate + succinate + H+

Flux:   0.000018518	(QUINOLINATE-SYNTHA-RXN)	2-iminosuccinate + glycerone phosphate  ->  quinolinate + phosphate + 2 H2O

Flux:   0.000018518	(NAD-SYNTH-NH3-RXN)	ammonium + ATP + nicotinate adenine dinucleotide  ->  AMP + NAD+ + diphosphate + H+

Flux:   0.000018518	(NICONUCADENYLYLTRAN-RXN)	beta-nicotinate D-ribonucleotide + ATP + H+  ->  nicotinate adenine dinucleotide + diphosphate

Flux:   0.000009259	(NAD-KIN-RXN)	ATP + NAD+  ->  ADP + NADP+ + H+

Flux:   0.000004630	(S-ADENMETSYN-RXN)	ATP + L-methionine + H2O  ->  S-adenosyl-L-methionine + phosphate + diphosphate


====== Reactions from the PGDB (Fixed Reactions) with ZERO Flux (246 such reactions)

(TRANS-RXN-157)	an [HPr protein]-Npi-phospho-L-histidine + D-glucopyranose[periplasm]  ->  D-glucopyranose 6-phosphate[cytosol] + an [HPr]-L-histidine

(RXN-17354)	phosphoenolpyruvate + a [PTS enzyme I]-L-histidine  ->  pyruvate + a [PTS enzyme I]-Npi-phospho-L-histidine

(L-GLN-FRUCT-6-P-AMINOTRANS-RXN)	D-glucosamine 6-phosphate + L-glutamate  ->  beta-D-fructofuranose 6-phosphate + L-glutamine

(PGLUCISOM-RXN)	beta-D-fructofuranose 6-phosphate  ->  D-glucopyranose 6-phosphate

(CDPDIGLYSYN-RXN)	CTP + a 1,2-diacyl-sn-glycerol 3-phosphate + H+  ->  a CDP-diacylglycerol + diphosphate

(GLYC3PDEHYDROGBIOSYN-RXN)	sn-glycerol 3-phosphate + NAD(P)+  ->  glycerone phosphate + NAD(P)H + H+

(GLYC3PDEHYDROGBIOSYN-RXN)	glycerone phosphate + NAD(P)H + H+  ->  sn-glycerol 3-phosphate + NAD(P)+

(RXN-17014)	a cis-vaccenoyl-[acp] + 1-palmitoylglycerol 3-phosphate  ->  1-palmitoyl-2-cis-vaccenoyl phosphatidate + a holo-[acyl-carrier protein]

(RXN-17012)	a palmitoleoyl-[acp] + 1-palmitoylglycerol 3-phosphate  ->  1-palmitoyl-2-palmitoleoyl phosphatidate + a holo-[acyl-carrier protein]

(RXN-10462)	an acyl-[acyl-carrier protein] + sn-glycerol 3-phosphate  ->  a 1-acyl-sn-glycerol 3-phosphate + a holo-[acyl-carrier protein]

(RXN-7101 *spontaneous*)	2 a biotinylated [BCCP monomer]  ->  a biotinylated [BCCP dimer]

(THYMIDYLATESYN-RXN)	a 5,10-methylene-tetrahydrofolate + dUMP  ->  dTMP + a 7,8-dihydrofolate

(PYRROLINECARBREDUCT-RXN)	(S)-1-pyrroline-5-carboxylate + NAD(P)H + 2 H+  ->  L-proline + NAD(P)+

(PRPPSYN-RXN)	D-ribose 5-phosphate + ATP  ->  5-phospho-alpha-D-ribose 1-diphosphate + AMP + H+

(GLU6PDEHYDROG-RXN)	D-glucopyranose 6-phosphate + NADP+  ->  6-phospho D-glucono-1,5-lactone + NADPH + H+

(ALDHDEHYDROG-RXN)	an aldehyde + NAD+ + H2O  ->  a carboxylate + NADH + 2 H+

(METHENYLTHFCYCLOHYDRO-RXN)	an N10-formyl-tetrahydrofolate + H+  ->  a 5,10-methenyltetrahydrofolate + H2O

(METHYLENETHFDEHYDROG-NADP-RXN)	a 5,10-methenyltetrahydrofolate + NADPH  ->  a 5,10-methylene-tetrahydrofolate + NADP+

(GLUCOKIN-RXN)	D-glucopyranose + ATP  ->  D-glucopyranose 6-phosphate + ADP + H+

(RXN0-308)	an [L-cysteine desulfurase]-L-cysteine + L-cysteine  ->  an [L-cysteine desulfurase] L-cysteine persulfide + L-alanine

(GLYOHMETRANS-RXN)	glycine + a 5,10-methylene-tetrahydrofolate + H2O  ->  L-serine + a tetrahydrofolate

(1.5.1.20-RXN)	an N5-methyl-tetrahydrofolate + NAD+  ->  a 5,10-methylene-tetrahydrofolate + NADH + H+

(1.5.1.20-RXN)	a 5,10-methylene-tetrahydrofolate + NADH + H+  ->  an N5-methyl-tetrahydrofolate + NAD+

(RXN-2881 *spontaneous*)	formaldehyde + a tetrahydrofolate  ->  a 5,10-methylene-tetrahydrofolate + H2O

(HOMOSERDEHYDROG-RXN)	L-aspartate-semialdehyde + NAD(P)H + H+  ->  L-homoserine + NAD(P)+

(RIB5PISOM-RXN)	D-ribose 5-phosphate  ->  D-ribulose 5-phosphate

(RIB5PISOM-RXN)	D-ribulose 5-phosphate  ->  D-ribose 5-phosphate

(1TRANSKETO-RXN)	D-sedoheptulose 7-phosphate + D-glyceraldehyde 3-phosphate  ->  D-ribose 5-phosphate + D-xylulose 5-phosphate

(1TRANSKETO-RXN)	D-ribose 5-phosphate + D-xylulose 5-phosphate  ->  D-sedoheptulose 7-phosphate + D-glyceraldehyde 3-phosphate

(RXN0-363)	xanthosine + H2O  ->  D-ribofuranose + xanthine

(RXN0-748)	GDP + a reduced NrdH glutaredoxin-like protein  ->  dGDP + an oxidized NrdH glutaredoxin-like protein + H2O

(GDPREDUCT-RXN)	GDP + a reduced thioredoxin  ->  dGDP + an oxidized thioredoxin + H2O

(BIOTINLIG-RXN)	a [biotin-carboxyl-carrier protein monomer] + biotin + ATP  ->  AMP + a biotinylated [BCCP monomer] + diphosphate + H+

(1-ACYLGLYCEROL-3-P-ACYLTRANSFER-RXN)	an acyl-[acyl-carrier protein] + a 1-acyl-sn-glycerol 3-phosphate  ->  a 1,2-diacyl-sn-glycerol 3-phosphate + a holo-[acyl-carrier protein]

(RXN0-6705)	dipalmitoyl phosphatidate + a holo-[acyl-carrier protein]  ->  a palmitoyl-[acp] + 1-palmitoylglycerol 3-phosphate

(RXN-17024)	1-palmitoylglycerol 3-phosphate + a myristoyl-[acp]  ->  1-palmitoyl-2-myristoyl phosphatidate + a holo-[acyl-carrier protein]

(RXN-1623)	a long-chain acyl-CoA + a 1-acyl-sn-glycerol 3-phosphate  ->  a 1,2-diacyl-sn-glycerol 3-phosphate + coenzyme A

(DIHYDROFOLATEREDUCT-RXN)	a 7,8-dihydrofolate + NADPH + H+  ->  a tetrahydrofolate + NADP+

(5.4.2.10-RXN)	D-glucosamine 1-phosphate  ->  D-glucosamine 6-phosphate

(PHOSPHOGLUCMUT-RXN)	alpha-D-glucopyranose 1-phosphate  ->  D-glucopyranose 6-phosphate

(RXN-17355)	a [PTS enzyme I]-Npi-phospho-L-histidine + an [HPr]-L-histidine  ->  a [PTS enzyme I]-L-histidine + an [HPr protein]-Npi-phospho-L-histidine

(TRANS-RXN0-277)	NADP+ + NADH + H+[periplasm]  ->  NADPH + NAD+ + H+[cytosol]

(TRANS-RXN18U5-17)	propanoate[cytosol] + H+[cytosol]  ->  propanoate[periplasm] + H+[periplasm]

(TRANS-RXN18U5-17)	propanoate[periplasm] + H+[periplasm]  ->  propanoate[cytosol] + H+[cytosol]

(TRANS-RXN18U5-15)	acetate[periplasm] + H+[periplasm]  ->  acetate[cytosol] + H+[cytosol]

(TRANS-RXN18U5-13)	(S)-lactate[cytosol] + H+[cytosol]  ->  (S)-lactate[periplasm] + H+[periplasm]

(TRANS-RXN18U5-13)	(S)-lactate[periplasm] + H+[periplasm]  ->  (S)-lactate[cytosol] + H+[cytosol]

(TRANS-RXN18U5-11)	pyruvate[cytosol] + H+[cytosol]  ->  pyruvate[periplasm] + H+[periplasm]

(TRANS-RXN18U5-11)	pyruvate[periplasm] + H+[periplasm]  ->  pyruvate[cytosol] + H+[cytosol]

(TRANS-RXN18U5-9)	fumarate[cytosol] + H+[cytosol] + H+[cytosol]  ->  fumarate[periplasm] + H+[periplasm] + H+[periplasm]

(TRANS-RXN18U5-9)	fumarate[periplasm] + H+[periplasm] + H+[periplasm]  ->  fumarate[cytosol] + H+[cytosol] + H+[cytosol]

(TRANS-RXN18U5-7)	beta-D-glucopyranose[cytosol] + H+[cytosol]  ->  beta-D-glucopyranose[periplasm] + H+[periplasm]

(TRANS-RXN18U5-6)	H2[cytosol]  ->  H2[periplasm]

(TRANS-RXN18U5-6)	H2[periplasm]  ->  H2[cytosol]

(TRANS-RXN18U5-4)	ethanol[cytosol]  ->  ethanol[periplasm]

(TRANS-RXN18U5-4)	ethanol[periplasm]  ->  ethanol[cytosol]

(TRANS-RXN18U5-2)	CO2[periplasm]  ->  CO2[cytosol]

(TRANS-RXN-157-Hpr-pi-phospho-L-histidines/Glucopyranose//D-glucopyranose-6-phosphate/Hpr-Histidine.85. *instantiated*)	an [HPr protein]-Npi-phospho-L-histidine + D-glucopyranose[periplasm]  ->  D-glucopyranose 6-phosphate + an [HPr]-L-histidine

(TRANS-RXN-157-Hpr-pi-phospho-L-histidines/Glucopyranose//GLC-6-P/Hpr-Histidine.65. *instantiated*)	an [HPr protein]-Npi-phospho-L-histidine + D-glucopyranose[periplasm]  ->  beta-D-glucose 6-phosphate + an [HPr]-L-histidine

(TRANS-RXN-157-Hpr-pi-phospho-L-histidines/Glucopyranose//ALPHA-GLC-6-P/Hpr-Histidine.71. *instantiated*)	an [HPr protein]-Npi-phospho-L-histidine + D-glucopyranose[periplasm]  ->  alpha-D-glucose 6-phosphate + an [HPr]-L-histidine

(TRANS-RXN-157-Hpr-pi-phospho-L-histidines/ALPHA-GLUCOSE//D-glucopyranose-6-phosphate/Hpr-Histidine.85. *instantiated*)	an [HPr protein]-Npi-phospho-L-histidine + alpha-D-glucopyranose[periplasm]  ->  D-glucopyranose 6-phosphate + an [HPr]-L-histidine

(TRANS-RXN-157-Hpr-pi-phospho-L-histidines/ALPHA-GLUCOSE//GLC-6-P/Hpr-Histidine.65. *instantiated*)	an [HPr protein]-Npi-phospho-L-histidine + alpha-D-glucopyranose[periplasm]  ->  beta-D-glucose 6-phosphate + an [HPr]-L-histidine

(TRANS-RXN-157-Hpr-pi-phospho-L-histidines/ALPHA-GLUCOSE//ALPHA-GLC-6-P/Hpr-Histidine.71. *instantiated*)	an [HPr protein]-Npi-phospho-L-histidine + alpha-D-glucopyranose[periplasm]  ->  alpha-D-glucose 6-phosphate + an [HPr]-L-histidine

(TRANS-RXN-157-Hpr-pi-phospho-L-histidines/GLC//GLC-6-P/Hpr-Histidine.55. *instantiated*)	an [HPr protein]-Npi-phospho-L-histidine + beta-D-glucopyranose[periplasm]  ->  beta-D-glucose 6-phosphate + an [HPr]-L-histidine

(TRANS-RXN-157-Hpr-pi-phospho-L-histidines/GLC//ALPHA-GLC-6-P/Hpr-Histidine.61. *instantiated*)	an [HPr protein]-Npi-phospho-L-histidine + beta-D-glucopyranose[periplasm]  ->  alpha-D-glucose 6-phosphate + an [HPr]-L-histidine

(L-GLN-FRUCT-6-P-AMINOTRANS-RXN-FRUCTOSE-6P/GLN//CPD-13469/GLT.31. *instantiated*)	beta-D-fructofuranose 6-phosphate + L-glutamine  ->  alpha-D-glucosamine 6-phosphate + L-glutamate

(L-GLN-FRUCT-6-P-AMINOTRANS-RXN-FRUCTOSE-6P/GLN//CPD-13469/GLT.31. *instantiated*)	alpha-D-glucosamine 6-phosphate + L-glutamate  ->  beta-D-fructofuranose 6-phosphate + L-glutamine

(PGLUCISOM-RXN-ALPHA-GLC-6-P//FRUCTOSE-6P.27. *instantiated*)	alpha-D-glucose 6-phosphate  ->  beta-D-fructofuranose 6-phosphate

(PGLUCISOM-RXN-ALPHA-GLC-6-P//FRUCTOSE-6P.27. *instantiated*)	beta-D-fructofuranose 6-phosphate  ->  alpha-D-glucose 6-phosphate

(PGLUCISOM-RXN-GLC-6-P//FRUCTOSE-6P.21. *instantiated*)	beta-D-fructofuranose 6-phosphate  ->  beta-D-glucose 6-phosphate

(NAD-SYNTH-GLN-RXN)	ATP + nicotinate adenine dinucleotide + L-glutamine + H2O  ->  L-glutamate + AMP + NAD+ + diphosphate + H+

(H2PTERIDINEPYROPHOSPHOKIN-RXN)	6-(hydroxymethyl)-7,8-dihydropterin + ATP  ->  (7,8-dihydropterin-6-yl)methyl diphosphate + AMP + H+

(DIHYDRONEOPTERIN-MONO-P-DEPHOS-RXN)	7,8-dihydroneopterin 3'-phosphate + H2O  ->  7,8-dihydroneopterin + phosphate

(GTP-CYCLOHYDRO-I-RXN)	GTP + H2O  ->  formate + 7,8-dihydroneopterin 3'-triphosphate + H+

(DIHYDROFOLATESYNTH-RXN)	L-glutamate + 7,8-dihydropteroate + ATP  ->  ADP + 7,8-dihydrofolate monoglutamate + phosphate + H+

(GLYC3PDEHYDROGBIOSYN-RXN-GLYCEROL-3P/NADP//DIHYDROXY-ACETONE-PHOSPHATE/NADPH/PROTON.59. *instantiated*)	glycerone phosphate + NADPH + H+  ->  sn-glycerol 3-phosphate + NADP+

(RXN-17010)	cis-vaccenoyl-CoA + 1-palmitoylglycerol 3-phosphate  ->  1-palmitoyl-2-cis-vaccenoyl phosphatidate + coenzyme A

(RXN-9623)	palmitate + ATP + coenzyme A  ->  palmitoyl-CoA + AMP + diphosphate

(F16ALDOLASE-RXN)	fructose 1,6-bisphosphate  ->  glycerone phosphate + D-glyceraldehyde 3-phosphate

(F16ALDOLASE-RXN)	glycerone phosphate + D-glyceraldehyde 3-phosphate  ->  fructose 1,6-bisphosphate

(DGDPKIN-RXN)	dGDP + ATP  ->  dGTP + ADP

(DCTP-DEAM-RXN)	dCTP + H+ + H2O  ->  ammonium + dUTP

(THYMIDYLATESYN-RXN-METHYLENE-THF/DUMP//TMP/DIHYDROFOLATE.38. *instantiated*)	5,10-methylenetetrahydropteroyl mono-L-glutamate + dUMP  ->  dTMP + 7,8-dihydrofolate monoglutamate

(RXN-11832)	ATP + CMP  ->  ADP + CDP

(PYRROLINECARBREDUCT-RXN-PRO/NADP//L-DELTA1-PYRROLINE_5-CARBOXYLATE/NADPH/PROTON.56. *instantiated*)	(S)-1-pyrroline-5-carboxylate + NADPH + 2 H+  ->  L-proline + NADP+

(RIBOKIN-RXN)	alpha-D-ribofuranose + ATP  ->  alpha-D-ribose 5-phosphate + ADP + H+

(XMPXAN-RXN)	XMP + H2O  ->  xanthosine + phosphate

(PRPPSYN-RXN-CPD-16551/ATP//PRPP/AMP/PROTON.31. *instantiated*)	beta-D-ribose 5-phosphate + ATP  ->  5-phospho-alpha-D-ribose 1-diphosphate + AMP + H+

(PRPPSYN-RXN-CPD-15895/ATP//PRPP/AMP/PROTON.31. *instantiated*)	keto-D-ribose 5-phosphate + ATP  ->  5-phospho-alpha-D-ribose 1-diphosphate + AMP + H+

(PTAALT-RXN)	propanoyl-CoA + phosphate  ->  propanoyl phosphate + coenzyme A

(RXN-15122)	L-threonine  ->  (2Z)-2-aminobut-2-enoate + H2O + H+

(RXN-15124 *spontaneous*)	2-aminoprop-2-enoate  ->  2-iminopropanoate

(ACETYLHOMOSER-CYS-RXN)	O-acetyl-L-homoserine + hydrogen sulfide  ->  L-homocysteine + acetate + H+

(2TRANSKETO-RXN)	D-erythrose 4-phosphate + D-xylulose 5-phosphate  ->  beta-D-fructofuranose 6-phosphate + D-glyceraldehyde 3-phosphate

(2TRANSKETO-RXN)	beta-D-fructofuranose 6-phosphate + D-glyceraldehyde 3-phosphate  ->  D-erythrose 4-phosphate + D-xylulose 5-phosphate

(RIBULP3EPIM-RXN)	D-xylulose 5-phosphate  ->  D-ribulose 5-phosphate

(GLU6PDEHYDROG-RXN-ALPHA-GLC-6-P/NADP//D-6-P-GLUCONO-DELTA-LACTONE/NADPH/PROTON.61. *instantiated*)	alpha-D-glucose 6-phosphate + NADP+  ->  6-phospho D-glucono-1,5-lactone + NADPH + H+

(ASPAMINOTRANS-RXN)	L-aspartate + 2-oxoglutarate  ->  L-glutamate + oxaloacetate

(RXN66-479)	phytenal + NAD+ + H2O  ->  phytenate + NADH + 2 H+

(RXN66-479)	phytenate + NADH + 2 H+  ->  phytenal + NAD+ + H2O

(PHENDEHYD-RXN)	phenylacetaldehyde + NAD+ + H2O  ->  phenylacetate + NADH + 2 H+

(PHENDEHYD-RXN)	phenylacetate + NADH + 2 H+  ->  phenylacetaldehyde + NAD+ + H2O

(ALDHDEHYDROG-RXN-CPD-665/NAD/WATER//PROPIONATE/NADH/PROTON.42. *instantiated*)	1-propanal + NAD+ + H2O  ->  propanoate + NADH + 2 H+

(RXN-16653)	decanal + NAD+ + H2O  ->  decanoate + NADH + 2 H+

(RXN-16653)	decanoate + NADH + 2 H+  ->  decanal + NAD+ + H2O

(RXN-16654)	dodecanal + NAD+ + H2O  ->  laurate + NADH + 2 H+

(RXN-16654)	laurate + NADH + 2 H+  ->  dodecanal + NAD+ + H2O

(BENZALDEHYDE-DEHYDROGENASE-NAD+-RXN)	benzaldehyde + NAD+ + H2O  ->  benzoate + NADH + 2 H+

(BENZALDEHYDE-DEHYDROGENASE-NAD+-RXN)	benzoate + NADH + 2 H+  ->  benzaldehyde + NAD+ + H2O

(ALDHDEHYDROG-RXN-GLYCERALD/NAD/WATER//GLYCERATE/NADH/PROTON.43. *instantiated*)	D-glyceraldehyde + NAD+ + H2O  ->  D-glycerate + NADH + 2 H+

(RXN66-3)	acetaldehyde + NAD+ + H2O  ->  acetate + NADH + 2 H+

(ALDHDEHYDROG-RXN-FORMALDEHYDE/NAD/WATER//FORMATE/NADH/PROTON.44. *instantiated*)	formaldehyde + NAD+ + H2O  ->  formate + NADH + 2 H+

(R222-RXN)	1-octanal + NAD+ + H2O  ->  octanoate + NADH + 2 H+

(R222-RXN)	octanoate + NADH + 2 H+  ->  1-octanal + NAD+ + H2O

(1.2.1.65-RXN)	salicylaldehyde + NAD+ + H2O  ->  salicylate + NADH + 2 H+

(1.2.1.65-RXN)	salicylate + NADH + 2 H+  ->  salicylaldehyde + NAD+ + H2O

(METHENYLTHFCYCLOHYDRO-RXN-CPD-17112/WATER//CPD-17116/PROTON.34. *instantiated*)	5,10-methenyltetrahydrofolate tri-L-glutamate + H2O  ->  10-formyl-tetrahydrofolate tri-L-glutamate + H+

(METHENYLTHFCYCLOHYDRO-RXN-CPD-17112/WATER//CPD-17116/PROTON.34. *instantiated*)	10-formyl-tetrahydrofolate tri-L-glutamate + H+  ->  5,10-methenyltetrahydrofolate tri-L-glutamate + H2O

(METHENYLTHFCYCLOHYDRO-RXN-5-10-METHENYL-THF/WATER//10-FORMYL-THF/PROTON.46. *instantiated*)	5,10-methenyltetrahydrofolate mono-L-glutamate + H2O  ->  10-formyl-tetrahydrofolate mono-L-glutamate + H+

(METHENYLTHFCYCLOHYDRO-RXN-5-10-METHENYL-THF/WATER//10-FORMYL-THF/PROTON.46. *instantiated*)	10-formyl-tetrahydrofolate mono-L-glutamate + H+  ->  5,10-methenyltetrahydrofolate mono-L-glutamate + H2O

(METHYLENETHFDEHYDROG-NADP-RXN-METHYLENE-THF/NADP//5-10-METHENYL-THF/NADPH.44. *instantiated*)	5,10-methylenetetrahydropteroyl mono-L-glutamate + NADP+  ->  5,10-methenyltetrahydrofolate mono-L-glutamate + NADPH

(METHYLENETHFDEHYDROG-NADP-RXN-METHYLENE-THF/NADP//5-10-METHENYL-THF/NADPH.44. *instantiated*)	5,10-methenyltetrahydrofolate mono-L-glutamate + NADPH  ->  5,10-methylenetetrahydropteroyl mono-L-glutamate + NADP+

(METHYLENETHFDEHYDROG-NADP-RXN-CPD-12996/NADP//CPD-17112/NADPH.32. *instantiated*)	5,10-methylenetetrahydropteroyl tri-L-glutamate + NADP+  ->  5,10-methenyltetrahydrofolate tri-L-glutamate + NADPH

(METHYLENETHFDEHYDROG-NADP-RXN-CPD-12996/NADP//CPD-17112/NADPH.32. *instantiated*)	5,10-methenyltetrahydrofolate tri-L-glutamate + NADPH  ->  5,10-methylenetetrahydropteroyl tri-L-glutamate + NADP+

(ALCOHOL-DEHYDROG-RXN)	ethanol + NAD+  ->  acetaldehyde + NADH + H+

(ALCOHOL-DEHYDROG-RXN)	acetaldehyde + NADH + H+  ->  ethanol + NAD+

(THREONINE-ALDOLASE-RXN)	L-threonine  ->  acetaldehyde + glycine

(3-ISOPROPYLMALISOM-RXN)	2-isopropylmaleate + H2O  ->  (2S)-2-isopropylmalate

(RIBOSYLHOMOCYSTEINASE-RXN)	S-ribosyl-L-homocysteine  ->  L-homocysteine + autoinducer 2

(GLUTDEHYD-RXN)	L-glutamate + NADP+ + H2O  ->  ammonium + 2-oxoglutarate + NADPH + H+

(PEPDEPHOS-RXN)	phosphoenolpyruvate + ADP + H+  ->  pyruvate + ATP

(ACONITATEHYDR-RXN)	D-threo-isocitrate  ->  cis-aconitate + H2O

(VALINE-PYRUVATE-AMINOTRANSFER-RXN)	pyruvate + L-valine  ->  L-alanine + 3-methyl-2-oxobutanoate

(ALANINE-AMINOTRANSFERASE-RXN)	2-oxoglutarate + L-alanine  ->  L-glutamate + pyruvate

(GAPOXNPHOSPHN-RXN)	1,3-bisphospho-D-glycerate + NADH + H+  ->  D-glyceraldehyde 3-phosphate + NAD+ + phosphate

(3PGAREARR-RXN)	2-phospho-D-glycerate  ->  3-phospho-D-glycerate

(RXN-11811[CCO-CYTOSOL]-AMMONIA/PROTON//AMMONIUM.38. *instantiated* *spontaneous*)	ammonium  ->  ammonia + H+

(RXN-11811[CCO-PERI-ACT]-AMMONIA/PROTON//AMMONIUM.39. *instantiated* *spontaneous*)	ammonia[periplasm] + H+[periplasm]  ->  ammonium[periplasm]

(RXN-11811[CCO-EXTRACELLULAR]-AMMONIA/PROTON//AMMONIUM.44. *instantiated* *spontaneous*)	ammonia[extracellular space] + H+[extracellular space]  ->  ammonium[extracellular space]

(RXN-11811[CCO-EXTRACELLULAR]-AMMONIA/PROTON//AMMONIUM.44. *instantiated* *spontaneous*)	ammonium[extracellular space]  ->  ammonia[extracellular space] + H+[extracellular space]

(ADENPRIBOSYLTRAN-RXN)	AMP + diphosphate  ->  adenine + 5-phospho-alpha-D-ribose 1-diphosphate

(ADENPRIBOSYLTRAN-RXN)	adenine + 5-phospho-alpha-D-ribose 1-diphosphate  ->  AMP + diphosphate

(RXN-9384)	L-homocysteine + succinate + H+  ->  O-succinyl-L-homoserine + hydrogen sulfide

(RXN0-5224)	hydrogen carbonate + H+  ->  CO2 + H2O

(AMP-DEPHOSPHORYLATION-RXN)	AMP + H2O  ->  adenosine + phosphate

(GLUCOKIN-RXN-GLC/ATP//ALPHA-GLC-6-P/ADP/PROTON.34. *instantiated*)	beta-D-glucopyranose + ATP  ->  alpha-D-glucose 6-phosphate + ADP + H+

(GLUCOKIN-RXN-GLC/ATP//D-glucopyranose-6-phosphate/ADP/PROTON.48. *instantiated*)	beta-D-glucopyranose + ATP  ->  D-glucopyranose 6-phosphate + ADP + H+

(GLUCOKIN-RXN-ALPHA-GLUCOSE/ATP//ALPHA-GLC-6-P/ADP/PROTON.44. *instantiated*)	alpha-D-glucopyranose + ATP  ->  alpha-D-glucose 6-phosphate + ADP + H+

(GLUCOKIN-RXN-ALPHA-GLUCOSE/ATP//GLC-6-P/ADP/PROTON.38. *instantiated*)	alpha-D-glucopyranose + ATP  ->  beta-D-glucose 6-phosphate + ADP + H+

(GLUCOKIN-RXN-ALPHA-GLUCOSE/ATP//D-glucopyranose-6-phosphate/ADP/PROTON.58. *instantiated*)	alpha-D-glucopyranose + ATP  ->  D-glucopyranose 6-phosphate + ADP + H+

(GLUCOKIN-RXN-Glucopyranose/ATP//ALPHA-GLC-6-P/ADP/PROTON.44. *instantiated*)	D-glucopyranose + ATP  ->  alpha-D-glucose 6-phosphate + ADP + H+

(GLUCOKIN-RXN-Glucopyranose/ATP//GLC-6-P/ADP/PROTON.38. *instantiated*)	D-glucopyranose + ATP  ->  beta-D-glucose 6-phosphate + ADP + H+

(L-LACTATE-DEHYDROGENASE-RXN)	pyruvate + NADH + H+  ->  (S)-lactate + NAD+

(2PGADEHYDRAT-RXN)	phosphoenolpyruvate + H2O  ->  2-phospho-D-glycerate

(PHOSGLYPHOS-RXN)	3-phospho-D-glycerate + ATP  ->  1,3-bisphospho-D-glycerate + ADP

(ISOCITDEH-RXN)	2-oxoglutarate + CO2 + NADPH  ->  D-threo-isocitrate + NADP+

(ACONITATEDEHYDR-RXN)	cis-aconitate + H2O  ->  citrate

(PHOSACETYLTRANS-RXN)	acetyl phosphate + coenzyme A  ->  acetyl-CoA + phosphate

(GLUTAMATESYN-RXN)	L-glutamine + 2-oxoglutarate + NADPH + H+  ->  2 L-glutamate + NADP+

(ASPARTASE-RXN)	L-aspartate  ->  ammonium + fumarate

(N-ACETYLTRANSFER-RXN)	L-glutamate + acetyl-CoA  ->  N-acetyl-L-glutamate + coenzyme A + H+

(ADENOSYLHOMOCYSTEINE-NUCLEOSIDASE-RXN)	S-adenosyl-L-homocysteine + H2O  ->  S-ribosyl-L-homocysteine + adenine

(RXN-8991)	(2R,3S)-3-isopropylmalate  ->  2-isopropylmaleate + H2O

(ACETALD-DEHYDROG-RXN)	acetyl-CoA + NADH + H+  ->  acetaldehyde + coenzyme A + NAD+

(GLYOHMETRANS-RXN-SER/THF//GLY/METHYLENE-THF/WATER.33. *instantiated*)	L-serine + tetrahydropteroyl mono-L-glutamate  ->  glycine + 5,10-methylenetetrahydropteroyl mono-L-glutamate + H2O

(GLYOHMETRANS-RXN-SER/THF//GLY/METHYLENE-THF/WATER.33. *instantiated*)	glycine + 5,10-methylenetetrahydropteroyl mono-L-glutamate + H2O  ->  L-serine + tetrahydropteroyl mono-L-glutamate

(GLYOHMETRANS-RXN-SER/CPD-1301//GLY/CPD-12996/WATER.34. *instantiated*)	glycine + 5,10-methylenetetrahydropteroyl tri-L-glutamate + H2O  ->  L-serine + tetrahydropteroyl tri-L-glutamate

(FORMATETHFLIG-RXN-THF/ATP/FORMATE//10-FORMYL-THF/ADP/Pi.38. *instantiated*)	tetrahydropteroyl mono-L-glutamate + ATP + formate  ->  10-formyl-H4PteGlun + ADP + phosphate

(FORMATETHFLIG-RXN-CPD-1301/ATP/FORMATE//CPD-17116/ADP/Pi.39. *instantiated*)	tetrahydropteroyl tri-L-glutamate + ATP + formate  ->  10-formyl-H4PteGlun + ADP + phosphate

(1.5.1.20-RXN-CPD-1302/NAD//CPD-12996/NADH/PROTON.36. *instantiated*)	N5-methyl--tetrahydropteroyl tri-L-glutamate + NAD+  ->  5,10-methylenetetrahydropteroyl tri-L-glutamate + NADH + H+

(1.5.1.20-RXN-5-METHYL-THF/NAD//METHYLENE-THF/NADH/PROTON.44. *instantiated*)	N5-methyl-tetrahydropteroyl mono-L-glutamate + NAD+  ->  5,10-methylenetetrahydropteroyl mono-L-glutamate + NADH + H+

(1.5.1.20-RXN-5-METHYL-THF/NAD//METHYLENE-THF/NADH/PROTON.44. *instantiated*)	5,10-methylenetetrahydropteroyl mono-L-glutamate + NADH + H+  ->  N5-methyl-tetrahydropteroyl mono-L-glutamate + NAD+

(RXN-2881-FORMALDEHYDE/THF//METHYLENE-THF/WATER.38. *instantiated* *spontaneous*)	formaldehyde + tetrahydropteroyl mono-L-glutamate  ->  5,10-methylenetetrahydropteroyl mono-L-glutamate + H2O

(RXN-2881-FORMALDEHYDE/CPD-1301//CPD-12996/WATER.39. *instantiated* *spontaneous*)	formaldehyde + tetrahydropteroyl tri-L-glutamate  ->  5,10-methylenetetrahydropteroyl tri-L-glutamate + H2O

(HOMOSERDEHYDROG-RXN-HOMO-SER/NADP//L-ASPARTATE-SEMIALDEHYDE/NADPH/PROTON.53. *instantiated*)	L-aspartate-semialdehyde + NADPH + H+  ->  L-homoserine + NADP+

(RIB5PISOM-RXN-CPD-16551//RIBULOSE-5P.23. *instantiated*)	beta-D-ribose 5-phosphate  ->  D-ribulose 5-phosphate

(RIB5PISOM-RXN-CPD-16551//RIBULOSE-5P.23. *instantiated*)	D-ribulose 5-phosphate  ->  beta-D-ribose 5-phosphate

(RIB5PISOM-RXN-CPD-15318//RIBULOSE-5P.23. *instantiated*)	alpha-D-ribose 5-phosphate  ->  D-ribulose 5-phosphate

(RIB5PISOM-RXN-CPD-15318//RIBULOSE-5P.23. *instantiated*)	D-ribulose 5-phosphate  ->  alpha-D-ribose 5-phosphate

(RIB5PISOM-RXN-CPD-15895//RIBULOSE-5P.23. *instantiated*)	D-ribulose 5-phosphate  ->  keto-D-ribose 5-phosphate

(1TRANSKETO-RXN-D-SEDOHEPTULOSE-7-P/GAP//CPD-16551/XYLULOSE-5-PHOSPHATE.56. *instantiated*)	D-sedoheptulose 7-phosphate + D-glyceraldehyde 3-phosphate  ->  beta-D-ribose 5-phosphate + D-xylulose 5-phosphate

(1TRANSKETO-RXN-D-SEDOHEPTULOSE-7-P/GAP//CPD-16551/XYLULOSE-5-PHOSPHATE.56. *instantiated*)	beta-D-ribose 5-phosphate + D-xylulose 5-phosphate  ->  D-sedoheptulose 7-phosphate + D-glyceraldehyde 3-phosphate

(1TRANSKETO-RXN-D-SEDOHEPTULOSE-7-P/GAP//CPD-15318/XYLULOSE-5-PHOSPHATE.56. *instantiated*)	alpha-D-ribose 5-phosphate + D-xylulose 5-phosphate  ->  D-sedoheptulose 7-phosphate + D-glyceraldehyde 3-phosphate

(1TRANSKETO-RXN-D-SEDOHEPTULOSE-7-P/GAP//CPD-15895/XYLULOSE-5-PHOSPHATE.56. *instantiated*)	keto-D-ribose 5-phosphate + D-xylulose 5-phosphate  ->  D-sedoheptulose 7-phosphate + D-glyceraldehyde 3-phosphate

(TRANSALDOL-RXN)	D-glyceraldehyde 3-phosphate + D-sedoheptulose 7-phosphate  ->  beta-D-fructofuranose 6-phosphate + D-erythrose 4-phosphate

(RXN-15127 *spontaneous*)	2-iminopropanoate + H+ + H2O  ->  pyruvate + ammonium

(RXN-15129)	L-cysteine  ->  2-aminoprop-2-enoate + hydrogen sulfide + H+

(PROPKIN-RXN)	ADP + propanoyl phosphate  ->  ATP + propanoate

(KETOBUTFORMLY-RXN)	2-oxobutanoate + coenzyme A  ->  propanoyl-CoA + formate

(AICARTRANSFORM-RXN-10-FORMYL-THF/AICAR//THF/PHOSPHORIBOSYL-FORMAMIDO-CARBOXAMIDE.62. *instantiated*)	10-formyl-tetrahydrofolate mono-L-glutamate + 5-amino-1-(5-phospho-D-ribosyl)imidazole-4-carboxamide  ->  tetrahydropteroyl mono-L-glutamate + 5-formamido-1-(5-phospho-D-ribosyl)-imidazole-4-carboxamide

(AICARTRANSFORM-RXN-CPD-17116/AICAR//CPD-1301/PHOSPHORIBOSYL-FORMAMIDO-CARBOXAMIDE.63. *instantiated*)	10-formyl-tetrahydrofolate tri-L-glutamate + 5-amino-1-(5-phospho-D-ribosyl)imidazole-4-carboxamide  ->  tetrahydropteroyl tri-L-glutamate + 5-formamido-1-(5-phospho-D-ribosyl)-imidazole-4-carboxamide

(HISTOLDEHYD-RXN)	histidinal + NADH + H+  ->  histidinol + NAD+

(RXN0-363-XANTHOSINE/WATER//CPD-10330/XANTHINE.37. *instantiated*)	xanthosine + H2O  ->  alpha-D-ribofuranose + xanthine

(RXN0-363-XANTHOSINE/WATER//CPD0-1108/XANTHINE.37. *instantiated*)	xanthosine + H2O  ->  beta-D-ribofuranose + xanthine

(SUCCCOASYN-RXN)	succinyl-CoA + ADP + phosphate  ->  succinate + ATP + coenzyme A

(PHEAMINOTRANS-RXN)	L-phenylalanine + 2-oxoglutarate  ->  2-oxo-3-phenylpropanoate + L-glutamate

(SPONTPRO-RXN *spontaneous*)	(S)-1-pyrroline-5-carboxylate + H+ + H2O  ->  L-glutamate-5-semialdehyde

(PREPHENATE-TRANSAMINE-RXN)	L-arogenate + 2-oxoglutarate  ->  prephenate + L-glutamate

(TYROSINE-AMINOTRANSFERASE-RXN)	L-tyrosine + 2-oxoglutarate  ->  4-hydroxyphenylpyruvate + L-glutamate

(TYROSINE-AMINOTRANSFERASE-RXN)	4-hydroxyphenylpyruvate + L-glutamate  ->  L-tyrosine + 2-oxoglutarate

(IMP-DEHYDROG-RXN)	XMP + NADH + H+  ->  IMP + NAD+ + H2O

(PYRNUTRANSHYDROGEN-RXN)	NAD+ + NADPH  ->  NADH + NADP+

(TRIOSEPISOMERIZATION-RXN)	glycerone phosphate  ->  D-glyceraldehyde 3-phosphate

(RXN-16393)	laurate + ATP + coenzyme A  ->  lauroyl-CoA + AMP + diphosphate

(RXN-17008)	palmitoleoyl-CoA + 1-palmitoylglycerol 3-phosphate  ->  1-palmitoyl-2-palmitoleoyl phosphatidate + coenzyme A

(RXN-17023)	1-palmitoylglycerol 3-phosphate + myristoyl-CoA  ->  1-palmitoyl-2-myristoyl phosphatidate + coenzyme A

(RXN-17021)	myristoyl-CoA + 1-myristoylglycerol 3-phosphate  ->  dimyristoyl phosphatidate + coenzyme A

(RXN-17019)	palmitoleoyl-CoA + 1-myristoylglycerol 3-phosphate  ->  1-myristoyl-2-palmitoleoyl phosphatidate + coenzyme A

(DIHYDROFOLATEREDUCT-RXN-THF/NADP//DIHYDROFOLATE/NADPH/PROTON.37. *instantiated*)	7,8-dihydrofolate monoglutamate + NADPH + H+  ->  tetrahydropteroyl mono-L-glutamate + NADP+

(H2PTEROATESYNTH-RXN)	(7,8-dihydropterin-6-yl)methyl diphosphate + 4-aminobenzoate  ->  7,8-dihydropteroate + diphosphate

(H2NEOPTERINP3PYROPHOSPHOHYDRO-RXN)	7,8-dihydroneopterin 3'-triphosphate + H2O  ->  7,8-dihydroneopterin 3'-phosphate + diphosphate + H+

(H2NEOPTERINALDOL-RXN)	7,8-dihydroneopterin  ->  glycolaldehyde + 6-(hydroxymethyl)-7,8-dihydropterin

(L-ASPARTATE-OXID-RXN)	L-aspartate + oxygen  ->  2-iminosuccinate + hydrogen peroxide + H+

(5.4.2.10-RXN-CPD-13469//GLUCOSAMINE-1P.26. *instantiated*)	alpha-D-glucosamine 6-phosphate  ->  D-glucosamine 1-phosphate

(5.4.2.10-RXN-CPD-13469//GLUCOSAMINE-1P.26. *instantiated*)	D-glucosamine 1-phosphate  ->  alpha-D-glucosamine 6-phosphate

(PHOSPHOGLUCMUT-RXN-GLC-1-P//ALPHA-GLC-6-P.23. *instantiated*)	alpha-D-glucopyranose 1-phosphate  ->  alpha-D-glucose 6-phosphate

(PHOSPHOGLUCMUT-RXN-GLC-1-P//ALPHA-GLC-6-P.23. *instantiated*)	alpha-D-glucose 6-phosphate  ->  alpha-D-glucopyranose 1-phosphate

(PHOSPHOGLUCMUT-RXN-GLC-1-P//GLC-6-P.17. *instantiated*)	alpha-D-glucopyranose 1-phosphate  ->  beta-D-glucose 6-phosphate

(PHOSPHOGLUCMUT-RXN-GLC-1-P//GLC-6-P.17. *instantiated*)	beta-D-glucose 6-phosphate  ->  alpha-D-glucopyranose 1-phosphate

(RXN-15083-Hpr-pi-phospho-L-histidines/D-Glucose//CPD-9755/Hpr-Histidine.62. *instantiated*)	an [HPr protein]-Npi-phospho-L-histidine + D-glucose[periplasm]  ->  aldehydo-D-glucose 6-phosphate + an [HPr]-L-histidine

(RXN-15083-Hpr-pi-phospho-L-histidines/D-Glucose//GLC-6-P/Hpr-Histidine.61. *instantiated*)	an [HPr protein]-Npi-phospho-L-histidine + D-glucose[periplasm]  ->  beta-D-glucose 6-phosphate + an [HPr]-L-histidine

(RXN-15083-Hpr-pi-phospho-L-histidines/D-Glucose//ALPHA-GLC-6-P/Hpr-Histidine.67. *instantiated*)	an [HPr protein]-Npi-phospho-L-histidine + D-glucose[periplasm]  ->  alpha-D-glucose 6-phosphate + an [HPr]-L-histidine

(RXN-15083-Hpr-pi-phospho-L-histidines/ALPHA-GLUCOSE//CPD-9755/Hpr-Histidine.66. *instantiated*)	an [HPr protein]-Npi-phospho-L-histidine + alpha-D-glucopyranose[periplasm]  ->  aldehydo-D-glucose 6-phosphate + an [HPr]-L-histidine

(RXN-15083-Hpr-pi-phospho-L-histidines/ALPHA-GLUCOSE//GLC-6-P/Hpr-Histidine.65. *instantiated*)	an [HPr protein]-Npi-phospho-L-histidine + alpha-D-glucopyranose[periplasm]  ->  beta-D-glucose 6-phosphate + an [HPr]-L-histidine

(RXN-15083-Hpr-pi-phospho-L-histidines/ALPHA-GLUCOSE//ALPHA-GLC-6-P/Hpr-Histidine.71. *instantiated*)	an [HPr protein]-Npi-phospho-L-histidine + alpha-D-glucopyranose[periplasm]  ->  alpha-D-glucose 6-phosphate + an [HPr]-L-histidine

(RXN-15083-Hpr-pi-phospho-L-histidines/GLC//CPD-9755/Hpr-Histidine.56. *instantiated*)	an [HPr protein]-Npi-phospho-L-histidine + beta-D-glucopyranose[periplasm]  ->  aldehydo-D-glucose 6-phosphate + an [HPr]-L-histidine

(RXN-15083-Hpr-pi-phospho-L-histidines/GLC//GLC-6-P/Hpr-Histidine.55. *instantiated*)	an [HPr protein]-Npi-phospho-L-histidine + beta-D-glucopyranose[periplasm]  ->  beta-D-glucose 6-phosphate + an [HPr]-L-histidine

(RXN-15083-Hpr-pi-phospho-L-histidines/GLC//ALPHA-GLC-6-P/Hpr-Histidine.61. *instantiated*)	an [HPr protein]-Npi-phospho-L-histidine + beta-D-glucopyranose[periplasm]  ->  alpha-D-glucose 6-phosphate + an [HPr]-L-histidine

(RXN-15083-Hpr-pi-phospho-L-histidines/CPD-15374//CPD-9755/Hpr-Histidine.62. *instantiated*)	an [HPr protein]-Npi-phospho-L-histidine + aldehydo-D-glucose[periplasm]  ->  aldehydo-D-glucose 6-phosphate + an [HPr]-L-histidine

(RXN-15083-Hpr-pi-phospho-L-histidines/CPD-15374//GLC-6-P/Hpr-Histidine.61. *instantiated*)	an [HPr protein]-Npi-phospho-L-histidine + aldehydo-D-glucose[periplasm]  ->  beta-D-glucose 6-phosphate + an [HPr]-L-histidine

(RXN-15083-Hpr-pi-phospho-L-histidines/CPD-15374//ALPHA-GLC-6-P/Hpr-Histidine.67. *instantiated*)	an [HPr protein]-Npi-phospho-L-histidine + aldehydo-D-glucose[periplasm]  ->  alpha-D-glucose 6-phosphate + an [HPr]-L-histidine

(TRANS-RXN18U5-1)	ammonia[cytosol]  ->  ammonia[periplasm]

(TRANS-RXN18U5-3)	H2O[periplasm]  ->  H2O[cytosol]

(TRANS-RXN18U5-5)	glycerol[cytosol]  ->  glycerol[periplasm]

(TRANS-RXN18U5-5)	glycerol[periplasm]  ->  glycerol[cytosol]

(RXN18U5-4)	beta-D-glucopyranose[periplasm] + ATP + H2O  ->  beta-D-glucopyranose[cytosol] + ADP + phosphate + H+

(TRANS-RXN18U5-8)	sulfate[cytosol] + H+[cytosol] + H+[cytosol]  ->  sulfate[periplasm] + H+[periplasm] + H+[periplasm]

(TRANS-RXN18U5-8)	sulfate[periplasm] + H+[periplasm] + H+[periplasm]  ->  sulfate[cytosol] + H+[cytosol] + H+[cytosol]

(TRANS-RXN18U5-10)	(S)-malate[cytosol] + H+[cytosol] + H+[cytosol]  ->  (S)-malate[periplasm] + H+[periplasm] + H+[periplasm]

(TRANS-RXN18U5-10)	(S)-malate[periplasm] + H+[periplasm] + H+[periplasm]  ->  (S)-malate[cytosol] + H+[cytosol] + H+[cytosol]

(TRANS-RXN18U5-12)	(R)-lactate[cytosol] + H+[cytosol]  ->  (R)-lactate[periplasm] + H+[periplasm]

(TRANS-RXN18U5-12)	(R)-lactate[periplasm] + H+[periplasm]  ->  (R)-lactate[cytosol] + H+[cytosol]

(TRANS-RXN18U5-14)	succinate[periplasm] + H+[periplasm] + H+[periplasm]  ->  succinate[cytosol] + H+[cytosol] + H+[cytosol]

(TRANS-RXN18U5-18)	formate[cytosol]  ->  formate[periplasm]

(TRANS-RXN18U5-18)	formate[periplasm]  ->  formate[cytosol]

(ATPSYN-RXN)	ADP + phosphate + 4 H+[periplasm]  ->  ATP + H2O + 3 H+[cytosol]


====== End of the solution file.
